# Supplementary material for: Immune transcriptomic differences in paediatric patients with SARS-CoV-2 compared to other lower respiratory tract infections
Source: bioRxiv. 2025 Nov 7:2025.11.07.687132. Preprint. [Version 1] doi: 10.1101/2025.11.07.687132 (PMC12637703; doi:10.1101/2025.11.07.687132)
Supplement: Supplement 1 [file media-1.xlsx]

## Sheet: statistics
Table: Number of differntially expressed genes for each respiratory TWAS A) logFC>0 at P.Value<0.05 B) Number of genes at <FDR 0.05 and log2FC >1
A:Expression						B: Expression
	DOWN	NO	UP	TotaL			DOWN	NO	UP	Total
COVID19	5157	13714	4393	9550		COVID19	160	22986	118	278
COVID severity	5267	13637	4360	9627		COVID severity	183	22918	163	346
RSV	3048	17865	2351	5399		RSV	195	22859	210	405
TB	8108	10406	4750	12858		TB	1843	21218	203	2046

## Sheet: Sever covid-19
TWAS covid wave 1 seronegative and children hospilized with covid	ENSEMBL	logFC	AveExpr	t	P.Value	adj.P.Val	B	SYMBOL		TWAS Sever Covid -19 (log2) transformed count FDR <0.05	ENSEMBL	logFC	AveExpr	t	P.Value	adj.P.Val	B	SYMBOL
	ENSG00000165949	46.0546	70.2668	29.2944	3.26766e-67	8.09302e-63	132.307	IFI27	IFI27		ENSG00000240247	4.53189	-0.592688	21.2101	4.20145e-49	1.13095e-44	97.356	DEFA1
	ENSG00000118113	7.84353	16.1756	20.5104	3.22603e-47	3.99495e-43	93.9804	MMP8	MMP8		ENSG00000240247	4.53189	-0.592688	21.2101	4.20145e-49	1.13095e-44	97.356	DEFA3
	ENSG00000102837	5.54495	11.9904	20.0731	4.09484e-46	3.38056e-42	90.5465	OLFM4	OLFM4		ENSG00000240247	4.53189	-0.592688	21.2101	4.20145e-49	1.13095e-44	97.356	DEFA1B
	ENSG00000124469	7.97803	9.91337	16.0067	2.18973e-35	1.35583e-31	68.7581	CEACAM8	CEACAM8		ENSG00000100307	-0.657126	6.52033	-14.7942	4.08437e-32	5.49716e-28	61.9827	CBX7
	ENSG00000012223	29.4244	35.5614	15.5465	3.99063e-34	1.97672e-30	65.6805	LTF	LTF		ENSG00000243335	-0.659468	5.48324	-12.9805	4.90331e-27	4.39957e-23	50.557	KCTD7
	ENSG00000136231	15.06	20.1425	14.8817	2.72207e-32	1.12363e-28	62.5	IGF2BP3	IGF2BP3		ENSG00000230916	0.244998	-2.50806	12.4114	1.95487e-25	1.31553e-21	46.3698	MTCO1P53
	ENSG00000164821	2.45099	3.70936	14.4961	3.19737e-31	1.13128e-27	59.661	DEFA4	DEFA4		ENSG00000198892	-2.42761	1.65382	-12.1974	7.81403e-25	4.20676e-21	45.7009	SHISA4
	ENSG00000087116	1.38021	1.97438	13.7202	4.65223e-29	1.44027e-25	54.3655	ADAMTS2	ADAMTS2		ENSG00000124469	1.25507	2.59616	11.8008	1.01485e-23	4.55294e-20	43.065	CEACAM8
	ENSG00000100307	-37.3644	96.0848	-13.3914	3.86915e-28	1.06475e-24	53.2083	CBX7	CBX7		ENSG00000136231	0.838736	4.09464	11.6456	2.76373e-23	1.06277e-19	42.2078	IGF2BP3
	ENSG00000185339	7.09203	5.3617	13.1252	2.15329e-27	5.33304e-24	51.1648	TCN2	TCN2		ENSG00000235532	-1.34359	3.3337	-11.6182	3.29732e-23	1.10947e-19	41.9473	LOC105370259
	ENSG00000005381	4.62829	7.63542	12.9776	5.58097e-27	1.25658e-23	50.2801	MPO	MPO		ENSG00000235532	-1.34359	3.3337	-11.6182	3.29732e-23	1.10947e-19	41.9473	LINC00402
	ENSG00000243335	-18.0645	46.3868	-12.4967	1.24423e-25	2.56799e-22	47.5355	KCTD7	KCTD7		ENSG00000235532	-1.34359	3.3337	-11.6182	3.29732e-23	1.10947e-19	41.9473	LINC00381
	ENSG00000196415	0.97378	1.68129	12.4636	1.54065e-25	2.93517e-22	46.8761	PRTN3	PRTN3		ENSG00000144290	-2.16852	2.47622	-11.5593	4.82315e-23	1.44255e-19	41.6383	SLC4A10
	ENSG00000096006	1.86464	3.20049	11.8504	8.03784e-24	1.42195e-20	43.329	CRISP3	CRISP3		ENSG00000151623	-1.22077	4.07893	-11.402	1.32904e-22	3.5775e-19	40.6482	NR3C2
	ENSG00000148346	8.62825	13.7427	11.8052	1.07572e-23	1.77615e-20	42.8816	LCN2	LCN2		ENSG00000118113	3.23889	0.94018	11.2492	3.55177e-22	8.6915e-19	39.6794	MMP8
	ENSG00000099194	5.59507	8.39037	11.792	1.17071e-23	1.81218e-20	43.0408	SCD	SCD		ENSG00000154217	-0.548523	6.25437	-11.0578	1.21397e-21	2.57678e-18	38.4319	PITPNC1
	ENSG00000103647	3.4749	3.35894	11.6585	2.76452e-23	4.02758e-20	42.2379	CORO2B	CORO2B		ENSG00000012223	2.81358	3.13625	11.0519	1.26125e-21	2.57678e-18	38.4521	LTF
	ENSG00000153253	5.93397	6.4008	11.5425	5.83006e-23	8.02184e-20	41.4938	SCN3A	SCN3A		ENSG00000143365	-1.36231	2.51924	-11.0424	1.34018e-21	2.57678e-18	38.3728	RORC
	ENSG00000183856	0.672968	0.518297	11.5038	7.47623e-23	9.74547e-20	41.2035	IQGAP3	IQGAP3		ENSG00000172349	-0.405843	8.51088	-10.9771	2.03692e-21	3.65531e-18	37.9951	IL16
	ENSG00000168615	9.74923	13.0494	11.4616	9.80335e-23	1.214e-19	40.8924	ADAM9	ADAM9		ENSG00000087116	2.41379	-0.715732	10.9277	2.79445e-21	4.7013e-18	37.5808	ADAMTS2
	ENSG00000086548	2.63716	3.02181	11.3785	1.67129e-22	1.97108e-19	40.2721	CEACAM6	CEACAM6		ENSG00000056558	-0.864934	6.36513	-10.5478	3.16257e-20	4.72945e-17	35.2971	TRAF1
	ENSG00000038427	398.984	445.671	11.3711	1.75329e-22	1.97381e-19	40.4097	VCAN	VCAN		ENSG00000186654	-0.566909	5.80323	-10.5076	4.08629e-20	5.78919e-17	35.0739	PRR5
	ENSG00000154217	-25.8102	78.5121	-10.8478	4.99308e-21	5.21777e-18	37.1567	PITPNC1	PITPNC1		ENSG00000179627	-0.928347	3.16648	-10.4832	4.77321e-20	6.42427e-17	34.9328	ZBTB42
	ENSG00000112299	34.7977	31.1305	10.8458	5.05618e-21	5.21777e-18	36.9856	VNN1	VNN1		ENSG00000087589	-0.979279	5.16037	-10.4612	5.4893e-20	6.7164e-17	34.7832	CASS4
	ENSG00000133216	3.63664	3.91856	10.6273	2.03406e-20	2.01511e-17	35.7463	EPHB2	EPHB2		ENSG00000185339	1.75096	1.76884	10.1809	3.24536e-19	3.49435e-16	33.0259	TCN2
	ENSG00000073111	6.73649	10.4236	10.5275	3.83269e-20	3.65093e-17	35.1523	MCM2	MCM2		ENSG00000181754	-0.915696	5.09761	-10.0579	7.06089e-19	7.03945e-16	32.2745	AMIGO1
	ENSG00000173744	39.1487	85.1304	10.3551	1.14382e-19	1.04922e-16	34.0182	AGFG1	AGFG1		ENSG00000197183	-0.520965	6.22229	-10.0277	8.53725e-19	8.20735e-16	32.0945	NOL4L
	ENSG00000240247	3.70306	14.0916	10.3113	1.5087e-19	1.3345e-16	33.4748	DEFA1B	DEFA1B		ENSG00000250616	-1.35942	2.52193	-9.9979	1.0303e-18	9.56328e-16	31.9263	YPEL3-DT
	ENSG00000135862	9.32431	9.52691	10.2945	1.67735e-19	1.43251e-16	33.7268	LAMC1	LAMC1		ENSG00000174151	-0.320418	5.73902	-9.96752	1.24745e-18	1.11929e-15	31.7533	CYB561D1
	ENSG00000172349	-94.8787	373.367	-10.2548	2.15597e-19	1.7799e-16	33.4827	IL16	IL16		ENSG00000139725	-0.50499	6.19935	-9.91796	1.70374e-18	1.43316e-15	31.4385	RHOF
	ENSG00000101425	4.42383	6.22631	10.23	2.52093e-19	1.95225e-16	33.2648	BPI	BPI		ENSG00000281103	-0.889496	5.71681	-9.91025	1.78835e-18	1.45875e-15	31.3888	TRG-AS1
	ENSG00000184305	4.26219	5.56327	10.2299	2.52238e-19	1.95225e-16	33.3268	CCSER1	CCSER1		ENSG00000205869	-1.25479	-0.813262	-9.86459	2.38242e-18	1.88617e-15	31.113	KRTAP5-1
	ENSG00000143344	2.91342	4.77789	10.1866	3.3167e-19	2.48923e-16	33.0323	RGL1	RGL1		ENSG00000169508	-0.838742	5.06709	-9.84182	2.74845e-18	2.11379e-15	30.9773	GPR183
	ENSG00000206047	45.8571	67.093	10.0244	9.20618e-19	6.70616e-16	31.8342	DEFA1	DEFA1		ENSG00000198832	-1.17428	1.75806	-9.82257	3.10135e-18	2.31895e-15	30.8581	SELENOM
	ENSG00000143365	-4.56554	6.71475	-10.0019	1.06099e-18	7.50789e-16	31.9227	RORC	RORC		ENSG00000102837	3.2611	0.128586	9.78786	3.85509e-18	2.75603e-15	30.6378	OLFM4
	ENSG00000138829	8.40502	7.80191	9.95542	1.42024e-18	9.67474e-16	31.5879	FBN2	FBN2		ENSG00000159445	-0.732505	4.60672	-9.7864	3.89068e-18	2.75603e-15	30.6031	THEM4
	ENSG00000155506	57.3589	144.553	9.95263	1.44533e-18	9.67474e-16	31.6135	LARP1	LARP1		ENSG00000062524	-1.36218	2.0275	-9.75079	4.86276e-18	3.3563e-15	30.4131	LTK
	ENSG00000148773	33.9851	36.6498	9.9093	1.89666e-18	1.23617e-15	31.3248	MKI67	MKI67		ENSG00000168913	-1.5372	-0.168253	-9.66079	8.53687e-18	5.51958e-15	29.868	ENHO
	ENSG00000122641	0.487371	0.578034	9.88023	2.27584e-18	1.44527e-15	31.0385	INHBA	INHBA		ENSG00000178947	-1.17402	0.363976	-9.65938	8.61217e-18	5.51958e-15	29.8507	SMIM10L2A
	ENSG00000147202	11.0247	29.7177	9.86506	2.5026e-18	1.52616e-15	31.0796	DIAPH2	DIAPH2		ENSG00000171522	-0.570015	5.74251	-9.61882	1.10932e-17	6.94435e-15	29.6116	PTGER4
	ENSG00000204936	11.3239	45.8711	9.86355	2.52644e-18	1.52616e-15	30.732	CD177	CD177		ENSG00000176928	-1.02334	4.15047	-9.60604	1.20139e-17	7.34978e-15	29.5032	GCNT4
	ENSG00000092853	5.77045	9.95015	9.80331	3.68312e-18	2.1719e-15	30.6934	CLSPN	CLSPN		ENSG00000143772	-0.391238	7.77898	-9.59976	1.24935e-17	7.47336e-15	29.4798	ITPKB
	ENSG00000056558	-41.9037	87.1721	-9.75594	4.9522e-18	2.85235e-15	30.4126	TRAF1	TRAF1		ENSG00000005381	1.83152	1.45167	9.52299	2.01544e-17	1.17938e-14	29.0171	MPO
	ENSG00000103196	58.3474	63.254	9.7146	6.41038e-18	3.60832e-15	30.1317	CRISPLD2	CRISPLD2		ENSG00000180884	-0.570268	4.52018	-9.51886	2.06779e-17	1.18427e-14	28.9886	ZNF792
	ENSG00000117984	137.278	203.484	9.66205	8.89558e-18	4.89593e-15	29.8037	CTSD	CTSD		ENSG00000155506	0.518408	7.11647	9.45051	3.16234e-17	1.77341e-14	28.5909	LARP1
	ENSG00000030582	124.121	177.116	9.64734	9.74916e-18	5.24908e-15	29.726	GRN	GRN		ENSG00000245164	-0.712239	7.74307	-9.42246	3.76362e-17	2.06753e-14	28.3999	LINC00861
	ENSG00000142192	24.1273	48.2797	9.59167	1.37863e-17	7.14276e-15	29.3984	APP	APP		ENSG00000251002	-1.12348	2.27087	-9.37134	5.16692e-17	2.72712e-14	28.1069	TRD-AS1
	ENSG00000211899	462.752	735.525	9.59101	1.38431e-17	7.14276e-15	29.3896	IGHM	IGHM		ENSG00000179639	-2.44119	3.01194	-9.33556	6.44786e-17	3.33776e-14	27.8845	FCER1A
	ENSG00000174151	-11.099	54.247	-9.55845	1.69486e-17	8.56667e-15	29.2055	CYB561D1	CYB561D1		ENSG00000165949	3.60658	2.65062	9.29831	8.11793e-17	4.04664e-14	27.6638	IFI27
	ENSG00000090889	1.90051	1.91148	9.53803	1.92411e-17	9.53087e-15	29.0614	KIF4A	KIF4A		ENSG00000185043	-0.509043	4.9007	-9.29431	8.32141e-17	4.07265e-14	27.6464	CIB1
	ENSG00000110079	3.1499	4.21645	9.51261	2.25292e-17	1.09408e-14	28.8973	MS4A4A	MS4A4A		ENSG00000196405	-0.562971	8.63953	-9.28977	8.55804e-17	4.11367e-14	27.5757	EVL
	ENSG00000241007	0.593032	0.642265	9.49832	2.46174e-17	1.1725e-14	28.8427	SEPTIN7P6	SEPTIN7P6		ENSG00000158985	-0.300321	7.68102	-9.258	1.04128e-16	4.91742e-14	27.4305	CDC42SE2
	ENSG00000148429	15.8547	61.4941	9.47768	2.79782e-17	1.30743e-14	28.7174	USP6NL	USP6NL		ENSG00000080573	-1.7038	2.0253	-9.16085	1.89486e-16	8.79411e-14	26.8443	COL5A3
	ENSG00000126583	0.327219	0.31567	9.45029	3.31552e-17	1.52066e-14	28.546	PRKCG	PRKCG		ENSG00000198721	-0.509529	4.13033	-9.1412	2.13826e-16	9.75555e-14	26.728	ECI2
	ENSG00000102531	13.932	61.6869	9.43782	3.5816e-17	1.61283e-14	28.4732	FNDC3A	FNDC3A		ENSG00000175662	-0.417412	5.3978	-9.11323	2.53925e-16	1.12895e-13	26.5583	TOM1L2
	ENSG00000211933	3.29412	2.55744	9.4275	3.81804e-17	1.68859e-14	28.3629	IGHV6-1	IGHV6-1		ENSG00000163606	-0.883567	3.35374	-9.1097	2.59499e-16	1.12895e-13	26.5313	CD200R1
	ENSG00000010327	44.4645	46.9329	9.40937	4.27119e-17	1.85587e-14	28.3004	STAB1	STAB1		ENSG00000237702	-1.14724	1.18914	-9.10733	2.63299e-16	1.12895e-13	26.5079	TRBV3-1
	ENSG00000109265	0.935173	0.852894	9.38466	4.97653e-17	2.12506e-14	28.1087	CRACD	CRACD		ENSG00000182866	-0.595901	6.96227	-9.10296	2.70458e-16	1.13753e-13	26.4673	LCK
	ENSG00000239839	15.965	39.3337	9.31718	7.54961e-17	3.16917e-14	27.6805	DEFA3	DEFA3		ENSG00000185818	-1.5483	-0.528078	-9.09476	2.84423e-16	1.17786e-13	26.4493	NAT8L
	ENSG00000132170	0.753707	0.804217	9.28696	9.09597e-17	3.75467e-14	27.517	PPARG	PPARG		ENSG00000183134	-2.18444	3.60356	-9.08467	3.02592e-16	1.21907e-13	26.3827	PTGDR2
	ENSG00000171132	10.8214	26.3987	9.26439	1.0453e-16	4.24408e-14	27.4274	PRKCE	PRKCE		ENSG00000083812	-0.504782	4.9325	-9.08226	3.07105e-16	1.21907e-13	26.3746	ZNF324
	ENSG00000214359	2.42898	4.06335	9.21768	1.3935e-16	5.56658e-14	27.1456	RPL18P10	RPL18P10		ENSG00000173744	0.564931	6.31316	9.08169	3.0819e-16	1.21907e-13	26.3543	AGFG1
	ENSG00000076382	2.89334	4.47964	9.20807	1.47832e-16	5.81166e-14	27.0899	SPAG5	SPAG5		ENSG00000273311	-0.387172	3.74041	-9.07943	3.12488e-16	1.21907e-13	26.3579	DGCR11
	ENSG00000151694	23.5897	88.2863	9.16036	1.98181e-16	7.55129e-14	26.7957	ADAM17	ADAM17		ENSG00000213626	-0.616944	7.6455	-9.05274	3.68051e-16	1.40311e-13	26.1866	LBH
	ENSG00000171522	-19.0651	55.6882	-9.15463	2.05269e-16	7.61544e-14	26.7646	PTGER4	PTGER4		ENSG00000130956	-0.740124	2.74903	-9.05184	3.7009e-16	1.40311e-13	26.1913	HABP4
	ENSG00000088325	4.81363	5.86813	9.15404	2.06014e-16	7.61544e-14	26.7524	TPX2	TPX2		ENSG00000086548	1.81763	0.486962	9.03959	3.98943e-16	1.49149e-13	26.1173	CEACAM6
	ENSG00000100985	57.9187	62.0685	9.14527	2.17407e-16	7.9184e-14	26.6283	MMP9	MMP9		ENSG00000171132	0.550949	4.64043	9.02801	4.28275e-16	1.57922e-13	26.0434	PRKCE
	ENSG00000112297	39.0765	130.302	9.12635	2.44149e-16	8.6607e-14	26.5971	CRYBG1	CRYBG1		ENSG00000247774	-0.649016	6.01741	-9.0243	4.38124e-16	1.5937e-13	26.0229	PCED1B-AS1
	ENSG00000104133	44.1676	165.677	9.12593	2.44781e-16	8.6607e-14	26.5921	SPG11	SPG11		ENSG00000144199	-0.653949	2.18405	-9.00271	5.0002e-16	1.74799e-13	25.8908	FAHD2B
	ENSG00000138639	10.6529	16.7467	9.10515	2.78039e-16	9.69885e-14	26.4657	ARHGAP24	ARHGAP24		ENSG00000174282	-0.505613	6.53702	-8.99901	5.11467e-16	1.76509e-13	25.8699	ZBTB4
	ENSG00000143641	13.7538	42.4488	9.00992	4.97845e-16	1.70854e-13	25.9042	GALNT2	GALNT2		ENSG00000146278	-0.476469	8.26347	-8.99531	5.23182e-16	1.76514e-13	25.8543	PNRC1
	ENSG00000164330	9.63754	14.8208	9.00804	5.03586e-16	1.70854e-13	25.892	EBF1	EBF1		ENSG00000147202	0.478837	4.84224	8.98248	5.65899e-16	1.87999e-13	25.778	DIAPH2
	ENSG00000003400	20.3122	80.7186	8.99923	5.31417e-16	1.7786e-13	25.8408	CASP10	CASP10		ENSG00000122223	-0.657392	5.07335	-8.98052	5.727e-16	1.87999e-13	25.7478	CD244
	ENSG00000040933	-36.4304	197.872	-8.99238	5.54117e-16	1.82984e-13	25.7967	INPP4A	INPP4A		ENSG00000198093	-0.471356	4.05819	-8.97217	6.02703e-16	1.94408e-13	25.7144	ZNF649
	ENSG00000177575	20.1405	32.163	8.98766	5.70307e-16	1.85852e-13	25.7345	CD163	CD163		ENSG00000198851	-0.695151	7.67113	-8.9711	6.06666e-16	1.94408e-13	25.6931	CD3E
	ENSG00000169504	16.612	29.2214	8.9422	7.52472e-16	2.42032e-13	25.4993	CLIC4	CLIC4		ENSG00000182134	-0.641909	2.73027	-8.96577	6.2675e-16	1.98481e-13	25.6772	TDRKH
	ENSG00000048052	14.9325	34.1938	8.93496	7.86397e-16	2.49701e-13	25.4547	HDAC9	HDAC9		ENSG00000236609	-0.861395	2.14448	-8.96061	6.46806e-16	2.02022e-13	25.6432	ZNF853
	ENSG00000197183	-23.4078	76.881	-8.92805	8.20239e-16	2.54056e-13	25.4137	NOL4L	NOL4L		ENSG00000163513	-0.33248	8.32966	-8.95907	6.52943e-16	2.02022e-13	25.6386	TGFBR2
	ENSG00000132669	10.3936	17.6476	8.92797	8.20629e-16	2.54056e-13	25.4144	RIN2	RIN2		ENSG00000116396	-0.714176	4.87952	-8.95171	6.82976e-16	2.08913e-13	25.5927	KCNC4
	ENSG00000151623	-10.6856	20.4403	-8.90517	9.42791e-16	2.88273e-13	25.2794	NR3C2	NR3C2		ENSG00000081059	-0.774752	8.5628	-8.92944	7.82435e-16	2.36647e-13	25.4372	TCF7
	ENSG00000218991	0.694385	0.646526	8.902	9.6113e-16	2.90297e-13	25.2463	CCNG1P1	CCNG1P1		ENSG00000069667	-0.702573	6.98093	-8.89674	9.55138e-16	2.82532e-13	25.2573	RORA
	ENSG00000186654	-19.7736	57.9604	-8.89203	1.02121e-15	3.04725e-13	25.1931	PRR5	PRR5		ENSG00000040933	-0.293937	7.6047	-8.89276	9.78598e-16	2.86325e-13	25.2422	INPP4A
	ENSG00000179627	-4.63261	9.85443	-8.88204	1.08521e-15	3.19968e-13	25.1312	ZBTB42	ZBTB42		ENSG00000175746	-1.834	0.122702	-8.88332	1.03652e-15	3.0001e-13	25.1872	LINC02915
	ENSG00000235532	-7.02409	11.5421	-8.86948	1.17127e-15	3.4128e-13	25.0654	LINC00402	LINC00402		ENSG00000233392	-2.1982	1.08463	-8.87299	1.10384e-15	3.16098e-13	25.123	UICLM
	ENSG00000143772	-51.8988	224.453	-8.83996	1.40122e-15	4.03536e-13	24.8921	ITPKB	ITPKB		ENSG00000183691	-1.46395	3.46355	-8.85214	1.25323e-15	3.551e-13	24.9839	NOG
	ENSG00000168916	6.64526	9.86425	8.80977	1.68284e-15	4.79067e-13	24.707	ZNF608	ZNF608		ENSG00000261308	-0.719087	2.05104	-8.84662	1.29604e-15	3.63405e-13	24.9697	FIGNL2
	ENSG00000115318	3.9053	6.04458	8.79237	1.87001e-15	5.26303e-13	24.6133	LOXL3	LOXL3		ENSG00000211751	-0.77857	6.80863	-8.82999	1.434e-15	3.97943e-13	24.8598	TRBC1
	ENSG00000248196	0.607765	0.844398	8.77099	2.12852e-15	5.85745e-13	24.4871	LOC100419572	LOC100419572		ENSG00000227191	-1.16006	5.09719	-8.8198	1.52558e-15	4.10193e-13	24.8095	TRGC2
	ENSG00000198721	-5.38683	17.9727	-8.75443	2.35289e-15	6.40374e-13	24.3739	ECI2	ECI2		ENSG00000105516	-0.570557	5.1126	-8.81802	1.54221e-15	4.10193e-13	24.7988	DBP
	ENSG00000122223	-14.1309	35.54	-8.73906	2.5821e-15	6.95118e-13	24.2951	CD244	CD244		ENSG00000151694	0.35855	6.431	8.81673	1.55434e-15	4.10193e-13	24.7865	ADAM17
	ENSG00000140534	1.40991	1.72034	8.73098	2.71136e-15	7.22067e-13	24.2513	TICRR	TICRR		ENSG00000134243	1.06964	5.52948	8.78147	1.92557e-15	4.98389e-13	24.5812	SORT1
	ENSG00000169902	5.49724	6.48463	8.72159	2.86955e-15	7.56067e-13	24.0795	TPST1	TPST1		ENSG00000172215	-0.813877	4.219	-8.7599	2.19463e-15	5.57313e-13	24.4555	CXCR6
	ENSG00000127334	-48.5208	147.227	-8.65566	4.27158e-15	1.10202e-12	23.7993	DYRK2	DYRK2		ENSG00000142192	0.641907	5.50466	8.75564	2.25213e-15	5.66569e-13	24.4311	APP
	ENSG00000142583	3.52313	11.9074	8.62402	5.16822e-15	1.30613e-12	23.6171	SLC2A5	SLC2A5		ENSG00000099992	-0.392658	5.16451	-8.73167	2.60418e-15	6.46783e-13	24.2837	TBC1D10A
	ENSG00000162407	0.922444	1.216	8.62178	5.23836e-15	1.31049e-12	23.6095	PLPP3	PLPP3		ENSG00000099194	0.852625	2.90437	8.73073	2.61904e-15	6.46783e-13	24.2839	SCD
	ENSG00000136237	3.6821	3.68695	8.59755	6.06043e-15	1.47882e-12	23.4636	RAPGEF5	RAPGEF5		ENSG00000266094	-0.31569	8.23643	-8.72028	2.79024e-15	6.82798e-13	24.222	RASSF5
	ENSG00000082014	9.19268	18.4864	8.59736	6.06723e-15	1.47882e-12	23.4661	SMARCD3	SMARCD3		ENSG00000246130	-1.43729	1.73517	-8.71764	2.83513e-15	6.87531e-13	24.205	TNFRSF10B-AS1
	ENSG00000099992	-8.89931	36.6677	-8.59673	6.09035e-15	1.47882e-12	23.459	TBC1D10A	TBC1D10A		ENSG00000173825	-1.14545	2.82588	-8.71471	2.88581e-15	6.93574e-13	24.189	TIGD3
	ENSG00000123384	57.6283	101.487	8.58733	6.44438e-15	1.54959e-12	23.4073	LRP1	LRP1		ENSG00000122224	-0.524824	5.91295	-8.65477	4.14618e-15	9.81216e-13	23.8252	LY9
	ENSG00000083812	-9.82601	31.486	-8.57848	6.79633e-15	1.61851e-12	23.3346	ZNF324	ZNF324		ENSG00000135426	-0.648435	6.10355	-8.6544	4.15553e-15	9.81216e-13	23.8298	TESPA1
	ENSG00000105889	1.26207	1.65241	8.57223	7.05594e-15	1.66433e-12	23.31	LOC401312	LOC401312		ENSG00000101191	-0.215087	7.35066	-8.64158	4.49e-15	1.05097e-12	23.7587	DIDO1
	ENSG00000105889	1.26207	1.65241	8.57223	7.05594e-15	1.66433e-12	23.31	STEAP1B	STEAP1B		ENSG00000133216	1.26606	1.6511	8.62118	5.07773e-15	1.1783e-12	23.6387	EPHB2
	ENSG00000185043	-9.5382	30.8436	-8.51814	9.7606e-15	2.23334e-12	22.9835	CIB1	CIB1		ENSG00000182700	-0.521429	3.09818	-8.61727	5.1991e-15	1.19615e-12	23.6134	IGIP
	ENSG00000104517	34.0829	136.06	8.51684	9.83717e-15	2.23334e-12	22.9735	UBR5	UBR5		ENSG00000127334	-0.587147	7.13516	-8.59868	5.81555e-15	1.32664e-12	23.4907	DYRK2
	ENSG00000175662	-11.6066	43.2486	-8.51564	9.90802e-15	2.23334e-12	22.9707	TOM1L2	TOM1L2		ENSG00000156521	-0.46243	4.75092	-8.59404	5.98008e-15	1.33146e-12	23.4797	TYSND1
	ENSG00000139725	-21.8685	75.6303	-8.51545	9.91916e-15	2.23334e-12	22.9657	RHOF	RHOF		ENSG00000101665	-0.804818	4.40483	-8.594	5.98158e-15	1.33146e-12	23.4782	SMAD7
	ENSG00000120254	3.6258	7.16269	8.50515	1.05504e-14	2.35407e-12	22.9078	MTHFD1L	MTHFD1L		ENSG00000188277	-0.566955	3.03015	-8.5939	5.98509e-15	1.33146e-12	23.4787	C15orf62
	ENSG00000074800	70.8637	218.879	8.47983	1.22766e-14	2.69076e-12	22.774	ENO1	ENO1		ENSG00000152518	-0.345703	8.40256	-8.5845	6.33373e-15	1.39747e-12	23.4218	ZFP36L2
	ENSG00000251354	0.517743	0.489849	8.47001	1.30196e-14	2.80398e-12	22.7143	LOC100420532	LOC100420532		ENSG00000135862	1.31035	2.91177	8.58039	6.49243e-15	1.42084e-12	23.3967	LAMC1
	ENSG00000115355	21.8371	99.0432	8.45964	1.38519e-14	2.95751e-12	22.6471	CCDC88A	CCDC88A		ENSG00000211821	-1.61306	1.54726	-8.57584	6.67291e-15	1.44856e-12	23.3724	TRDV2
	ENSG00000203666	8.67617	12.9475	8.44868	1.47897e-14	3.13075e-12	22.5968	EFCAB2	EFCAB2		ENSG00000038427	1.03655	8.55204	8.57186	6.83453e-15	1.47178e-12	23.3495	VCAN
	ENSG00000138246	27.408	69.7235	8.42835	1.66989e-14	3.50494e-12	22.4751	DNAJC13	DNAJC13		ENSG00000174611	-1.13966	4.37531	-8.5617	7.26536e-15	1.55213e-12	23.29	KY
	ENSG00000173320	0.39768	0.512145	8.425	1.70354e-14	3.54551e-12	22.3986	STOX2	STOX2		ENSG00000102245	-0.79908	4.07541	-8.55901	7.38379e-15	1.56501e-12	23.2669	CD40LG
	ENSG00000143162	26.6624	44.4338	8.41384	1.8209e-14	3.75818e-12	22.3972	CREG1	CREG1		ENSG00000004139	-0.582693	4.84496	-8.54976	7.80631e-15	1.62945e-12	23.2202	SARM1
	ENSG00000100280	19.5581	62.8306	8.41168	1.84451e-14	3.77545e-12	22.3671	AP1B1	AP1B1		ENSG00000185697	-1.11367	4.67823	-8.5497	7.80889e-15	1.62945e-12	23.2197	MYBL1
	ENSG00000066279	5.76004	7.6364	8.40188	1.9555e-14	3.96983e-12	22.3277	ASPM	ASPM		ENSG00000073111	0.852318	3.21775	8.53343	8.61116e-15	1.78304e-12	23.1239	MCM2
	ENSG00000146278	-89.7245	318.295	-8.38012	2.22619e-14	4.48262e-12	22.1819	PNRC1	PNRC1		ENSG00000256128	-1.63813	1.05617	-8.52829	8.88125e-15	1.82493e-12	23.0929	LINC00944
	ENSG00000197520	1.55656	1.78843	8.37753	2.26077e-14	4.49673e-12	22.1757	FAM177B	FAM177B		ENSG00000256128	-1.63813	1.05617	-8.52829	8.88125e-15	1.82493e-12	23.0929	LOC100996671
	ENSG00000271425	14.7649	35.485	8.37688	2.26952e-14	4.49673e-12	22.1579	NBPF10	NBPF10		ENSG00000154764	-1.85893	0.961943	-8.51647	9.53456e-15	1.94433e-12	23.0253	WNT7A
	ENSG00000157637	18.5046	77.8304	8.37249	2.32972e-14	4.57937e-12	22.1317	SLC38A10	SLC38A10		ENSG00000096006	1.59536	0.228699	8.5083	1.00141e-14	2.02675e-12	22.977	CRISP3
	ENSG00000167483	40.2337	93.7208	8.36721	2.40405e-14	4.68827e-12	22.1227	NIBAN3	NIBAN3		ENSG00000254876	-0.727053	2.70906	-8.49774	1.06688e-14	2.14316e-12	22.9161	SUGT1P4-STRA6LP
	ENSG00000126861	1.69809	3.65722	8.33777	2.86418e-14	5.54196e-12	21.9438	LOC101927057	LOC101927057		ENSG00000250696	-2.46329	1.51074	-8.48278	1.16702e-14	2.32695e-12	22.8275	LOC105377267
	ENSG00000126861	1.69809	3.65722	8.33777	2.86418e-14	5.54196e-12	21.9438	OMG	OMG		ENSG00000154165	-1.18546	1.85302	-8.47441	1.22707e-14	2.4287e-12	22.7773	GPR15
	ENSG00000134243	43.2416	56.5144	8.32532	3.08417e-14	5.92137e-12	21.8598	SORT1	SORT1		ENSG00000143344	0.890378	1.93273	8.46992	1.26055e-14	2.47675e-12	22.7531	RGL1
	ENSG00000101191	-21.6335	165.11	-8.31766	3.22769e-14	6.14925e-12	21.8191	DIDO1	DIDO1		ENSG00000122641	1.4184	-1.42437	8.46751	1.27888e-14	2.49455e-12	22.7398	INHBA
	ENSG00000169508	-16.3432	35.6576	-8.31434	3.29201e-14	6.22391e-12	21.7916	GPR183	GPR183		ENSG00000168792	-0.431286	4.73504	-8.46107	1.32911e-14	2.57382e-12	22.7023	ABHD15
	ENSG00000198093	-4.99993	17.0493	-8.30984	3.38116e-14	6.34402e-12	21.7731	ZNF649	ZNF649		ENSG00000007264	-0.911422	4.73964	-8.45988	1.33864e-14	2.57382e-12	22.6952	MATK
	ENSG00000005810	77.1641	246.048	8.28635	3.88671e-14	7.18375e-12	21.6276	MYCBP2	MYCBP2		ENSG00000178467	-0.479437	4.84403	-8.44151	1.49427e-14	2.85267e-12	22.5858	P4HTM
	ENSG00000070614	28.8042	51.1125	8.27774	4.09031e-14	7.48468e-12	21.6094	NDST1	NDST1		ENSG00000198821	-0.741633	6.76439	-8.43854	1.52106e-14	2.88338e-12	22.5708	CD247
	ENSG00000164047	3.87749	5.46147	8.27693	4.10997e-14	7.48468e-12	21.6052	CAMP	CAMP		ENSG00000178562	-0.772083	6.27695	-8.43031	1.59785e-14	3.00776e-12	22.5228	CD28
	ENSG00000115884	1.15008	1.07822	8.27404	4.18111e-14	7.55865e-12	21.5884	SDC1	SDC1		ENSG00000229405	-1.34344	-0.0323714	-8.41834	1.71636e-14	3.16446e-12	22.4504	LOC100130731
	ENSG00000198892	-4.10311	4.98627	-8.25483	4.68485e-14	8.40794e-12	21.4468	SHISA4	SHISA4		ENSG00000102531	0.299821	5.918	8.40062	1.90808e-14	3.49399e-12	22.3506	FNDC3A
	ENSG00000152894	5.47624	9.45879	8.24916	4.84486e-14	8.63257e-12	21.4213	PTPRK	PTPRK		ENSG00000106479	-0.501097	5.40226	-8.39009	2.03194e-14	3.68393e-12	22.2887	ZNF862
	ENSG00000100596	58.7514	120.993	8.2446	4.97761e-14	8.80574e-12	21.419	SPTLC2	SPTLC2		ENSG00000182208	-0.33255	4.68092	-8.38949	2.03917e-14	3.68393e-12	22.2807	MOB2
	ENSG00000174282	-29.7301	96.2068	-8.23746	5.19219e-14	8.99265e-12	21.3565	ZBTB4	ZBTB4		ENSG00000241657	-0.989172	0.861142	-8.37662	2.20202e-14	3.9516e-12	22.2113	TRBV11-2
	ENSG00000152518	-75.3012	348.789	-8.21434	5.95285e-14	1.01679e-11	21.2169	ZFP36L2	ZFP36L2		ENSG00000168615	0.835314	3.49583	8.37534	2.2189e-14	3.95551e-12	22.2038	ADAM9
	ENSG00000114867	45.6472	121.828	8.21037	6.09434e-14	1.03383e-11	21.1953	EIF4G1	EIF4G1		ENSG00000178573	-0.639355	5.28329	-8.369	2.3044e-14	4.08091e-12	22.166	MAF
	ENSG00000105516	-12.2397	35.8079	-8.19496	6.67508e-14	1.12464e-11	21.1113	DBP	DBP		ENSG00000107485	-0.626983	4.54604	-8.36183	2.40511e-14	4.23143e-12	22.1255	GATA3
	ENSG00000154370	-11.2686	55.6334	-8.18639	7.02137e-14	1.16629e-11	21.0566	TRIM11	TRIM11		ENSG00000189238	-1.78185	1.81462	-8.35218	2.54745e-14	4.45275e-12	22.0651	LINC00943
	ENSG00000090376	77.6171	125.026	8.18483	7.08644e-14	1.16629e-11	21.0662	IRAK3	IRAK3		ENSG00000141293	-0.510564	5.38793	-8.3411	2.72137e-14	4.72605e-12	22.0039	SKAP1
	ENSG00000181754	-16.7925	36.8392	-8.18425	7.11065e-14	1.16629e-11	21.0424	AMIGO1	AMIGO1		ENSG00000104133	0.352115	7.33683	8.33041	2.90019e-14	5.00431e-12	21.9363	SPG11
	ENSG00000139687	16.8057	56.7377	8.17103	7.6874e-14	1.25259e-11	20.9646	RB1	RB1		ENSG00000092853	0.763985	3.18481	8.32635	2.97124e-14	5.09426e-12	21.9182	CLSPN
	ENSG00000129824	-13.2209	50.2809	-8.1636	8.03176e-14	1.30015e-11	20.9507	RPS4Y1	RPS4Y1		ENSG00000211772	-0.830624	7.64837	-8.32345	3.02299e-14	5.15018e-12	21.9017	TRBC2
	ENSG00000180884	-7.50293	23.6685	-8.16242	8.08787e-14	1.30073e-11	20.9262	ZNF792	ZNF792		ENSG00000135362	-0.988858	5.40645	-8.31313	3.21447e-14	5.44196e-12	21.842	PRR5L
	ENSG00000104660	-17.4625	79.1671	-8.15723	8.33903e-14	1.32779e-11	20.8839	LEPROTL1	LEPROTL1		ENSG00000274752	-1.01856	1.32436	-8.30955	3.28364e-14	5.52432e-12	21.8227	TRBV12-3
	ENSG00000196565	0.690406	2.39454	8.15674	8.36335e-14	1.32779e-11	20.9155	HBG2	HBG2		ENSG00000164821	2.42253	-0.166792	8.30387	3.3964e-14	5.64348e-12	21.7888	DEFA4
	ENSG00000141837	9.19298	46.1191	8.14994	8.70522e-14	1.37326e-11	20.8462	CACNA1A	CACNA1A		ENSG00000148346	1.85382	2.24686	8.28364	3.83044e-14	6.28706e-12	21.6725	LCN2
	ENSG00000156414	4.78721	5.59492	8.14598	8.91068e-14	1.39678e-11	20.8403	TDRD9	TDRD9		ENSG00000163348	-0.377774	5.41478	-8.27556	4.0188e-14	6.55625e-12	21.6248	PYGO2
	ENSG00000149418	8.52363	11.3818	8.13847	9.31365e-14	1.45076e-11	20.8021	ST14	ST14		ENSG00000172345	-0.492685	7.0963	-8.23764	5.03284e-14	8.16108e-12	21.4035	STARD5
	ENSG00000211947	10.4943	21.1141	8.13002	9.78888e-14	1.51526e-11	20.7572	IGHV3-21	IGHV3-21		ENSG00000080561	-1.23342	0.36397	-8.19188	6.59903e-14	1.05734e-11	21.1414	MID2
	ENSG00000184661	1.31679	1.67274	8.11849	1.04762e-13	1.61158e-11	20.6887	CDCA2	CDCA2		ENSG00000148429	0.33135	5.90288	8.17641	7.23111e-14	1.14639e-11	21.0484	USP6NL
	ENSG00000251002	-3.13928	5.36127	-8.11542	1.0667e-13	1.6308e-11	20.6388	TRD-AS1	TRD-AS1		ENSG00000179886	-0.526178	3.73387	-8.17597	7.25003e-14	1.14639e-11	21.0467	TIGD5
	ENSG00000145428	6.59385	9.61867	8.11036	1.09891e-13	1.66974e-11	20.6498	RNF175	RNF175		ENSG00000267767	-1.30736	1.53761	-8.17521	7.28258e-14	1.14639e-11	21.0474	LINC03049
	ENSG00000130164	11.9256	42.6377	8.10229	1.15228e-13	1.73182e-11	20.5823	LDLR	LDLR		ENSG00000267767	-1.30736	1.53761	-8.17521	7.28258e-14	1.14639e-11	21.0474	LINC01801
	ENSG00000159445	-10.1739	25.6783	-8.10208	1.15375e-13	1.73182e-11	20.576	THEM4	THEM4		ENSG00000198205	-0.535241	3.36319	-8.17036	7.4946e-14	1.17286e-11	21.0201	ZXDA
	ENSG00000198900	30.9584	88.5456	8.10057	1.16399e-13	1.73665e-11	20.5819	TOP1	TOP1		ENSG00000111796	-1.37004	4.05921	-8.15762	8.08035e-14	1.25004e-11	20.936	KLRB1
	ENSG00000198851	-79.5922	216.155	-8.09821	1.1803e-13	1.75045e-11	20.5523	CD3E	CD3E		ENSG00000105053	-0.247722	6.29612	-8.14437	8.73757e-14	1.33635e-11	20.8595	VRK3
	ENSG00000116396	-12.9248	31.1865	-8.09716	1.18754e-13	1.7507e-11	20.5424	KCNC4	KCNC4		ENSG00000181847	-1.07426	4.25194	-8.14019	8.95603e-14	1.36203e-11	20.8462	TIGIT
	ENSG00000182134	-2.62198	6.8765	-8.09296	1.21724e-13	1.77338e-11	20.5211	TDRKH	TDRKH		ENSG00000158006	-0.639616	4.82728	-8.11219	1.05636e-13	1.59748e-11	20.6768	PAFAH2
	ENSG00000096060	64.4645	149.439	8.08754	1.25665e-13	1.82009e-11	20.5119	FKBP5	FKBP5		ENSG00000214359	0.787195	1.94766	8.09685	1.15626e-13	1.73878e-11	20.5867	RPL18P10
	ENSG00000069667	-54.9461	135.158	-8.07414	1.35953e-13	1.95764e-11	20.4164	RORA	RORA		ENSG00000142583	0.404779	3.52219	8.07796	1.29221e-13	1.9112e-11	20.4877	SLC2A5
	ENSG00000276289	1.29174	1.2631	8.06792	1.41005e-13	2.00726e-11	20.4051	LOC102723475	LOC102723475		ENSG00000121406	-0.299248	5.37744	-8.06372	1.40506e-13	2.06674e-11	20.4081	ZNF549
	ENSG00000110880	38.5109	101.373	8.0679	1.41019e-13	2.00726e-11	20.3989	CORO1C	CORO1C		ENSG00000124920	-0.498096	3.25735	-8.05681	1.46326e-13	2.14065e-11	20.3581	MYRF
	ENSG00000129636	7.42782	31.7878	8.0458	1.60537e-13	2.27202e-11	20.2629	ITFG1	ITFG1		ENSG00000177575	1.0943	4.45438	8.05221	1.50338e-13	2.18747e-11	20.3446	CD163
	ENSG00000146197	-3.91842	16.5528	-8.03783	1.68208e-13	2.36705e-11	20.2038	SCUBE3	SCUBE3		ENSG00000168350	-0.6865	3.43102	-8.05099	1.51423e-13	2.19141e-11	20.3382	DEGS2
	ENSG00000232759	0.727228	0.763765	8.03332	1.72717e-13	2.41677e-11	20.179	STEAP1B-AS1	STEAP1B-AS1		ENSG00000143641	0.422057	5.3445	8.04942	1.52822e-13	2.19982e-11	20.3242	GALNT2
	ENSG00000178573	-16.0037	41.239	-8.00296	2.06309e-13	2.85456e-11	20.0029	MAF	MAF		ENSG00000152207	-1.34281	3.92876	-8.04469	1.57129e-13	2.24784e-11	20.2948	CYSLTR2
	ENSG00000166887	11.6219	74.8337	7.9876	2.25692e-13	3.1054e-11	19.9116	VPS39	VPS39		ENSG00000135482	-0.364394	5.27651	-8.04369	1.58052e-13	2.24784e-11	20.2811	ZC3H10
	ENSG00000204044	0.346148	0.285035	7.97858	2.37904e-13	3.25534e-11	19.9009	SLC12A5-AS1	SLC12A5-AS1		ENSG00000104660	-0.364281	6.27214	-8.04303	1.58663e-13	2.24784e-11	20.2813	LEPROTL1
	ENSG00000211970	7.73819	9.0326	7.97235	2.46714e-13	3.35734e-11	19.8569	IGHV4-61	IGHV4-61		ENSG00000246526	-1.01251	2.44476	-8.03138	1.69896e-13	2.39437e-11	20.2119	LINC02481
	ENSG00000181222	49.2989	144.456	7.958	2.68274e-13	3.63079e-11	19.7499	POLR2A	POLR2A		ENSG00000167106	-0.688822	6.97558	-8.02943	1.71854e-13	2.39958e-11	20.2148	EEIG1
	ENSG00000169679	4.80408	6.26889	7.95615	2.71175e-13	3.65011e-11	19.7696	BUB1	BUB1		ENSG00000183813	-0.530507	4.74249	-8.02885	1.72434e-13	2.39958e-11	20.2071	CCR4
	ENSG00000138160	4.49446	9.16556	7.95389	2.74789e-13	3.67875e-11	19.7531	KIF11	KIF11		ENSG00000142396	-0.325951	5.78158	-8.02835	1.72939e-13	2.39958e-11	20.1947	ERVK3-1
	ENSG00000171860	20.1613	25.2976	7.95038	2.80472e-13	3.73465e-11	19.7379	C3AR1	C3AR1		ENSG00000154370	-0.316403	5.77322	-8.02555	1.75809e-13	2.42689e-11	20.1834	TRIM11
	ENSG00000182700	-2.8769	8.78593	-7.93553	3.05829e-13	4.04939e-11	19.6101	IGIP	IGIP		ENSG00000183625	-1.88559	4.05097	-8.01687	1.84988e-13	2.54057e-11	20.1299	CCR3
	ENSG00000049239	26.4357	88.3921	7.93466	3.07379e-13	4.04939e-11	19.6384	H6PD	H6PD		ENSG00000146197	-0.366485	4.02303	-8.00823	1.94599e-13	2.64557e-11	20.0872	SCUBE3
	ENSG00000226705	0.418562	0.360552	7.93167	3.12799e-13	4.09899e-11	19.6137	SDCBPP1	SDCBPP1		ENSG00000106351	-0.653436	4.36697	-7.99963	2.04658e-13	2.76834e-11	20.0408	AGFG2
	ENSG00000084234	73.1605	201.569	7.92464	3.25861e-13	4.24768e-11	19.5825	APLP2	APLP2		ENSG00000138246	0.545494	6.0498	7.99585	2.09236e-13	2.81611e-11	20.0189	DNAJC13
	ENSG00000204394	7.8051	25.3484	7.90888	3.57184e-13	4.6316e-11	19.477	VARS1	VARS1		ENSG00000211796	-0.834348	-0.392213	-7.99224	2.13713e-13	2.86205e-11	19.9936	TRAV16
	ENSG00000178947	-0.871423	1.3753	-7.89699	3.82766e-13	4.93748e-11	19.3945	SMIM10L2A	SMIM10L2A		ENSG00000255833	-1.17818	2.08138	-7.97916	2.30722e-13	3.07454e-11	19.9281	TIFAB
	ENSG00000106479	-12.3868	43.5317	-7.87509	4.34736e-13	5.55006e-11	19.2815	ZNF862	ZNF862		ENSG00000118402	-0.984092	0.349452	-7.97769	2.3271e-13	3.08576e-11	19.9172	ELOVL4
	ENSG00000062524	-3.2619	4.89874	-7.86809	4.52767e-13	5.75061e-11	19.2288	LTK	LTK		ENSG00000204070	-0.379524	5.15956	-7.97479	2.367e-13	3.12328e-11	19.891	SYS1
	ENSG00000158985	-38.6497	208.79	-7.86575	4.58974e-13	5.7997e-11	19.214	CDC42SE2	CDC42SE2		ENSG00000211746	-0.86148	2.60505	-7.97001	2.43403e-13	3.19606e-11	19.874	TRBV19
	ENSG00000178467	-8.56317	29.4716	-7.86008	4.74313e-13	5.94153e-11	19.1868	P4HTM	P4HTM		ENSG00000117318	-0.872324	3.56672	-7.95379	2.67631e-13	3.49713e-11	19.7806	ID3
	ENSG00000145685	13.8084	26.5868	7.84038	5.31772e-13	6.5852e-11	19.1216	LHFPL2	LHFPL2		ENSG00000168280	-0.93741	2.10753	-7.94923	2.74846e-13	3.57406e-11	19.749	KIF5C
	ENSG00000156521	-7.32602	27.6022	-7.83755	5.40547e-13	6.65613e-11	19.0647	TYSND1	TYSND1		ENSG00000269858	-0.353358	7.04996	-7.94708	2.78329e-13	3.60195e-11	19.7321	EGLN2
	ENSG00000087589	-19.0184	40.566	-7.83681	5.42875e-13	6.65613e-11	19.0604	CASS4	CASS4		ENSG00000158292	-0.997605	1.31324	-7.93819	2.93168e-13	3.77583e-11	19.6933	GPR153
	ENSG00000205869	-0.420593	0.535237	-7.83582	5.46014e-13	6.66164e-11	19.048	KRTAP5-1	KRTAP5-1		ENSG00000107742	-0.597313	7.74429	-7.93256	3.0296e-13	3.88337e-11	19.6659	SPOCK2
	ENSG00000094804	2.50951	3.84295	7.808	6.41502e-13	7.78828e-11	18.9388	CDC6	CDC6		ENSG00000165929	-0.639881	6.5813	-7.9263	3.14236e-13	3.98991e-11	19.6303	TC2N
	ENSG00000180011	-15.1506	56.2582	-7.79935	6.7442e-13	8.14798e-11	18.8362	PTGR3	PTGR3		ENSG00000211695	-1.14278	2.40804	-7.91502	3.35614e-13	4.24135e-11	19.5627	TRGV9
	ENSG00000266094	-60.8828	307.918	-7.79237	7.02184e-13	8.44223e-11	18.8031	RASSF5	RASSF5		ENSG00000100628	-1.31679	2.33887	-7.91368	3.3824e-13	4.25456e-11	19.5538	ASB2
	ENSG00000211751	-51.151	121.339	-7.78901	7.15966e-13	8.56634e-11	18.7871	TRBC1	TRBC1		ENSG00000196415	2.12686	-1.14239	7.90127	3.63631e-13	4.55266e-11	19.4833	PRTN3
	ENSG00000211934	11.9368	15.0617	7.78656	7.2619e-13	8.6469e-11	18.8194	IGHV1-2	IGHV1-2		ENSG00000162366	-1.6994	4.52214	-7.89797	3.70684e-13	4.5982e-11	19.4605	PDZK1IP1
	ENSG00000101665	-10.0507	22.6416	-7.78002	7.54152e-13	8.93688e-11	18.7331	SMAD7	SMAD7		ENSG00000104517	0.3344	7.05491	7.89797	3.70685e-13	4.5982e-11	19.4509	UBR5
	ENSG00000204070	-8.72255	36.6434	-7.77376	7.81931e-13	9.22195e-11	18.6963	SYS1	SYS1		ENSG00000162407	0.922014	0.237977	7.88719	3.94703e-13	4.85142e-11	19.3987	PLPP3
	ENSG00000115677	31.847	131.401	7.77164	7.91576e-13	9.29145e-11	18.7023	HDLBP	HDLBP		ENSG00000112297	0.390955	6.98661	7.8733	4.27944e-13	5.23609e-11	19.3148	CRYBG1
	ENSG00000164329	10.7813	56.7352	7.76868	8.05222e-13	9.40704e-11	18.6797	TENT2	TENT2		ENSG00000117090	-0.607443	4.47593	-7.86896	4.38906e-13	5.34592e-11	19.2987	SLAMF1
	ENSG00000261308	-1.81507	4.2955	-7.76743	8.11074e-13	9.43092e-11	18.656	FIGNL2	FIGNL2		ENSG00000172575	-0.497289	6.75083	-7.86439	4.50731e-13	5.46521e-11	19.2808	RASGRP1
	ENSG00000110324	-78.1627	281.765	-7.76416	8.26552e-13	9.56599e-11	18.6403	IL10RA	IL10RA		ENSG00000137501	-0.849584	5.59726	-7.83797	5.25524e-13	6.31928e-11	19.1238	SYTL2
	ENSG00000001630	4.54984	18.898	7.75448	8.74009e-13	1.00682e-10	18.6179	CYP51A1	CYP51A1		ENSG00000170989	-0.54345	7.13201	-7.83786	5.25863e-13	6.31928e-11	19.1271	S1PR1
	ENSG00000177628	13.5526	34.6945	7.73611	9.71736e-13	1.10908e-10	18.5227	GBA1	GBA1		ENSG00000078304	-0.299453	7.71959	-7.83412	5.3743e-13	6.42079e-11	19.0938	PPP2R5C
	ENSG00000225017	1.09806	1.65094	7.73471	9.79635e-13	1.11296e-10	18.4755	LOC100420057	LOC100420057		ENSG00000153253	1.09801	2.24656	7.83359	5.39081e-13	6.42079e-11	19.0974	SCN3A
	ENSG00000259956	-15.9898	76.2219	-7.73286	9.90133e-13	1.11975e-10	18.4716	RBM15B	RBM15B		ENSG00000100060	-0.400188	6.26298	-7.81386	6.04494e-13	7.13674e-11	18.9769	MFNG
	ENSG00000168792	-7.16571	27.2013	-7.7276	1.02058e-12	1.14894e-10	18.448	ABHD15	ABHD15		ENSG00000100596	0.663236	6.79791	7.81194	6.11253e-13	7.18503e-11	18.9845	SPTLC2
	ENSG00000105053	-12.3722	79.8505	-7.72169	1.05592e-12	1.18139e-10	18.3996	VRK3	VRK3		ENSG00000100280	0.413886	5.93035	7.80829	6.24318e-13	7.30669e-11	18.9457	AP1B1
	ENSG00000163348	-10.0805	43.5054	-7.7212	1.05894e-12	1.18139e-10	18.408	PYGO2	PYGO2		ENSG00000211791	-0.765458	0.814449	-7.8026	6.45268e-13	7.51919e-11	18.925	TRAV13-2
	ENSG00000130956	-3.05791	7.18022	-7.71682	1.08599e-12	1.20075e-10	18.375	HABP4	HABP4		ENSG00000155265	-0.79003	3.47927	-7.80177	6.48365e-13	7.52271e-11	18.9287	GOLGA7B
	ENSG00000198832	-2.19394	3.91499	-7.7113	1.12105e-12	1.23401e-10	18.3433	SELENOM	SELENOM		ENSG00000111276	-0.366484	6.68665	-7.80102	6.51205e-13	7.52323e-11	18.9005	CDKN1B
	ENSG00000004139	-10.8799	30.3567	-7.70774	1.14428e-12	1.254e-10	18.3337	SARM1	SARM1		ENSG00000227213	-0.74068	0.243914	-7.78577	7.11348e-13	8.14812e-11	18.8295	SPATA13-AS1
	ENSG00000135686	-18.3177	99.8192	-7.70233	1.18047e-12	1.28796e-10	18.3042	KLHL36	KLHL36		ENSG00000180096	-0.4278	6.23574	-7.76192	8.16659e-13	9.27546e-11	18.7053	SEPTIN1
	ENSG00000146192	36.5246	108.71	7.69624	1.22251e-12	1.32798e-10	18.2815	FGD2	FGD2		ENSG00000211698	-0.939744	3.04303	-7.75981	8.26692e-13	9.34996e-11	18.6811	TRGV4
	ENSG00000137462	102.299	160.559	7.69371	1.24044e-12	1.34157e-10	18.2986	TLR2	TLR2		ENSG00000177374	-1.08286	3.26368	-7.75442	8.5283e-13	9.60522e-11	18.652	HIC1
	ENSG00000123338	57.023	248.877	7.68386	1.31276e-12	1.41362e-10	18.2009	NCKAP1L	NCKAP1L		ENSG00000003400	0.33414	6.29955	7.74916	8.79184e-13	9.86078e-11	18.6247	CASP10
	ENSG00000172345	-42.064	142.182	-7.68198	1.32698e-12	1.42274e-10	18.1864	STARD5	STARD5		ENSG00000135469	-0.462658	2.89386	-7.74747	8.87811e-13	9.91623e-11	18.6162	COQ10A
	ENSG00000170027	18.3325	65.5129	7.67385	1.39048e-12	1.47803e-10	18.1709	YWHAG	YWHAG		ENSG00000108798	-0.527294	5.83488	-7.72348	1.01972e-12	1.12714e-10	18.4654	ABI3
	ENSG00000136205	17.426	37.5022	7.66542	1.45948e-12	1.53816e-10	18.1078	TNS3	TNS3		ENSG00000135686	-0.290296	6.61406	-7.72315	1.0217e-12	1.12714e-10	18.4743	KLHL36
	ENSG00000255833	-3.09125	4.9465	-7.66136	1.49387e-12	1.56774e-10	18.0705	TIFAB	TIFAB		ENSG00000135631	-1.09569	3.135	-7.72091	1.03501e-12	1.13715e-10	18.4642	RAB11FIP5
	ENSG00000267659	1.39334	3.94262	7.65613	1.53936e-12	1.60866e-10	18.0541	LINC01482	LINC01482		ENSG00000132170	1.10015	-0.40155	7.71271	1.08513e-12	1.18156e-10	18.4277	PPARG
	ENSG00000135482	-9.04024	39.6246	-7.65413	1.55718e-12	1.6182e-10	18.0193	ZC3H10	ZC3H10		ENSG00000253522	-0.819236	2.25428	-7.71216	1.08859e-12	1.18156e-10	18.4213	MIR3142HG
	ENSG00000100968	0.348764	0.378018	7.65364	1.56155e-12	1.6182e-10	18.0515	NFATC4	NFATC4		ENSG00000166887	0.207672	6.20376	7.69612	1.194e-12	1.28673e-10	18.3145	VPS39
	ENSG00000134851	13.6084	50.8984	7.65078	1.58735e-12	1.63808e-10	18.0468	TMEM165	TMEM165		ENSG00000103415	-0.305293	5.23089	-7.69597	1.19504e-12	1.28673e-10	18.3245	HMOX2
	ENSG00000182866	-39.9943	131.124	-7.64365	1.65366e-12	1.69943e-10	17.9886	LCK	LCK		ENSG00000167797	-0.451542	4.82143	-7.69527	1.19988e-12	1.28678e-10	18.3099	CDK2AP2
	ENSG00000100448	0.913734	2.18515	7.63633	1.72449e-12	1.76489e-10	17.9649	CTSG	CTSG		ENSG00000108786	-0.36401	4.3628	-7.69241	1.21985e-12	1.30301e-10	18.2914	HSD17B1
	ENSG00000179639	-10.0835	12.0979	-7.63195	1.76839e-12	1.80238e-10	17.8955	FCER1A	FCER1A		ENSG00000088808	-0.535349	3.73356	-7.68443	1.2772e-12	1.35888e-10	18.2652	PPP1R13B
	ENSG00000236609	-2.15633	4.61	-7.62702	1.81907e-12	1.84643e-10	17.8776	ZNF853	ZNF853		ENSG00000180011	-0.429706	5.77717	-7.68004	1.30993e-12	1.38821e-10	18.22	PTGR3
	ENSG00000172534	34.1153	84.3916	7.62386	1.85221e-12	1.87239e-10	17.8662	HCFC1	HCFC1		ENSG00000269086	-0.585239	4.82816	-7.67576	1.34258e-12	1.41724e-10	18.2087	LINC02965
	ENSG00000181472	-4.23375	23.4598	-7.62214	1.87058e-12	1.88328e-10	17.8588	ZBTB2	ZBTB2		ENSG00000138639	0.817968	3.9011	7.67083	1.38121e-12	1.45232e-10	18.1871	ARHGAP24
	ENSG00000197561	1.55156	3.68758	7.60523	2.06078e-12	2.05804e-10	17.8027	ELANE	ELANE		ENSG00000230099	-0.811886	1.40635	-7.66976	1.38977e-12	1.45563e-10	18.1853	TRBV5-4
	ENSG00000271605	7.19238	18.3773	7.59405	2.19686e-12	2.18512e-10	17.6991	MILR1	MILR1		ENSG00000198353	-1.01327	-0.153487	-7.66667	1.41464e-12	1.47594e-10	18.1532	HOXC4
	ENSG00000273311	-3.17281	13.621	-7.58629	2.29651e-12	2.27454e-10	17.643	DGCR11	DGCR11		ENSG00000110324	-0.455333	8.09144	-7.6562	1.50247e-12	1.56153e-10	18.0904	IL10RA
	ENSG00000112742	1.26466	1.55361	7.58563	2.30513e-12	2.27454e-10	17.6633	TTK	TTK		ENSG00000107679	-0.456508	6.44884	-7.65524	1.5108e-12	1.56188e-10	18.0963	PLEKHA1
	ENSG00000170382	5.03669	12.7263	7.57598	2.43582e-12	2.39396e-10	17.6013	LRRN2	LRRN2		ENSG00000088538	-0.635043	1.91011	-7.65475	1.51501e-12	1.56188e-10	18.0897	DOCK3
	ENSG00000188641	43.4368	120.922	7.57266	2.48249e-12	2.43019e-10	17.6144	DPYD	DPYD		ENSG00000204475	-0.773738	3.19497	-7.65415	1.52022e-12	1.56188e-10	18.0887	NCR3
	ENSG00000179886	-4.26383	13.6556	-7.57086	2.50802e-12	2.43943e-10	17.5608	TIGD5	TIGD5		ENSG00000184305	1.06769	2.06714	7.65162	1.54253e-12	1.57878e-10	18.0636	CCSER1
	ENSG00000047597	12.2419	20.1402	7.57061	2.51162e-12	2.43943e-10	17.6114	XK	XK		ENSG00000207112	0.133843	-2.25411	7.65088	1.54914e-12	1.57954e-10	17.9592	SNORA25
	ENSG00000148175	63.8307	127.482	7.56183	2.64078e-12	2.55485e-10	17.5701	STOM	STOM		ENSG00000072071	-0.484738	5.02915	-7.64686	1.58533e-12	1.61034e-10	18.0443	ADGRL1
	ENSG00000159189	1.40349	2.07134	7.55913	2.68182e-12	2.58446e-10	17.524	C1QC	C1QC		ENSG00000175130	-0.509668	5.42213	-7.6397	1.65186e-12	1.6716e-10	18.0119	MARCKSL1
	ENSG00000281103	-26.3459	57.776	-7.5576	2.70523e-12	2.59692e-10	17.4837	TRG-AS1	TRG-AS1		ENSG00000168685	-0.692861	8.87976	-7.63464	1.70058e-12	1.70968e-10	17.9841	IL7R
	ENSG00000169896	86.6552	151.112	7.54424	2.9194e-12	2.79169e-10	17.471	ITGAM	ITGAM		ENSG00000157077	-0.870966	1.92102	-7.63448	1.70219e-12	1.70968e-10	17.973	ZFYVE9
	ENSG00000182208	-5.5136	26.129	-7.53742	3.03511e-12	2.8801e-10	17.3707	MOB2	MOB2		ENSG00000124496	-0.456741	6.08913	-7.63029	1.74355e-12	1.74133e-10	17.9705	TRERF1
	ENSG00000181963	1.21719	1.41223	7.53502	3.07706e-12	2.90876e-10	17.3966	OR52K2	OR52K2		ENSG00000107960	-0.455228	4.22097	-7.62999	1.74663e-12	1.74133e-10	17.9566	STN1
	ENSG00000101412	3.07638	4.91028	7.53004	3.16558e-12	2.98106e-10	17.3818	E2F1	E2F1		ENSG00000243927	-0.53435	4.41659	-7.62762	1.77051e-12	1.7558e-10	17.9287	MRPS6
	ENSG00000122299	9.3461	42.9069	7.52706	3.21966e-12	3.01854e-10	17.3321	ZC3H7A	ZC3H7A		ENSG00000115355	0.278393	6.60357	7.62668	1.78011e-12	1.7558e-10	17.9326	CCDC88A
	ENSG00000102699	38.8399	132.703	7.52651	3.22975e-12	3.01854e-10	17.3436	PARP4	PARP4		ENSG00000013725	-0.615936	6.54591	-7.62578	1.7893e-12	1.7558e-10	17.9453	CD6
	ENSG00000117322	6.94462	13.7534	7.52439	3.26908e-12	3.04381e-10	17.3105	CR2	CR2		ENSG00000183856	1.39607	-1.11327	7.62563	1.79082e-12	1.7558e-10	17.9219	IQGAP3
	ENSG00000114779	-8.56756	25.4234	-7.51626	3.42383e-12	3.17595e-10	17.2528	ABHD14B	ABHD14B		ENSG00000010810	-0.40656	7.32347	-7.62535	1.79376e-12	1.7558e-10	17.9357	FYN
	ENSG00000188277	-2.65043	8.32857	-7.51244	3.49917e-12	3.23373e-10	17.2447	C15orf62	C15orf62		ENSG00000141837	0.265093	5.50287	7.60492	2.0167e-12	1.95977e-10	17.8027	CACNA1A
	ENSG00000075151	25.9443	71.9574	7.50765	3.59584e-12	3.31072e-10	17.2348	EIF4G3	EIF4G3		ENSG00000147119	-0.775391	2.66679	-7.60266	2.04295e-12	1.97814e-10	17.8021	CHST7
	ENSG00000102057	1.25789	2.23445	7.5047	3.65667e-12	3.35425e-10	17.2334	KCND1	KCND1		ENSG00000101425	1.67553	1.39065	7.59826	2.09518e-12	2.02144e-10	17.7812	BPI
	ENSG00000204475	-4.48234	9.74273	-7.50295	3.69333e-12	3.37538e-10	17.1736	NCR3	NCR3		ENSG00000173762	-0.656304	6.1661	-7.59713	2.10872e-12	2.02723e-10	17.7869	CD7
	ENSG00000144668	1.37269	1.89411	7.49951	3.76613e-12	3.42926e-10	17.2171	ITGA9	ITGA9		ENSG00000182107	-0.853986	0.772757	-7.59651	2.11625e-12	2.02723e-10	17.758	TMEM30B
	ENSG00000187621	10.3008	33.0798	7.49654	3.83029e-12	3.4749e-10	17.1772	LOC124903372	LOC124903372		ENSG00000148331	-0.279084	5.30563	-7.59079	2.18672e-12	2.08731e-10	17.7231	ASB6
	ENSG00000122224	-17.8076	62.9392	-7.48655	4.05411e-12	3.65121e-10	17.1161	LY9	LY9		ENSG00000105088	-0.724109	2.87596	-7.58586	2.24937e-12	2.13475e-10	17.7231	OLFM2
	ENSG00000011454	9.75169	50.2539	7.47707	4.27846e-12	3.81815e-10	17.0374	RABGAP1	RABGAP1		ENSG00000269825	-0.476053	3.61105	-7.58563	2.25228e-12	2.13475e-10	17.7133	LOC122539214
	ENSG00000197705	6.24484	12.5474	7.47677	4.28572e-12	3.81815e-10	17.062	KLHL14	KLHL14		ENSG00000167306	-0.616287	3.01622	-7.58013	2.32435e-12	2.19533e-10	17.6693	MYO5B
	ENSG00000143545	2.43471	6.30687	7.47499	4.32918e-12	3.84304e-10	17.079	RAB13	RAB13		ENSG00000147138	-0.640648	6.02638	-7.57619	2.37734e-12	2.23753e-10	17.6693	GPR174
	ENSG00000156381	12.0569	31.5135	7.47164	4.41237e-12	3.9029e-10	17.0739	ANKRD9	ANKRD9		ENSG00000181472	-0.28163	4.53102	-7.57087	2.45089e-12	2.29872e-10	17.6266	ZBTB2
	ENSG00000148331	-7.11667	40.1522	-7.46979	4.45872e-12	3.92986e-10	16.9929	ASB6	ASB6		ENSG00000271425	0.563569	5.06903	7.55078	2.7491e-12	2.56946e-10	17.4978	NBPF10
	ENSG00000104918	2.06925	4.54429	7.45211	4.92918e-12	4.32911e-10	16.964	RETN	RETN		ENSG00000124203	-0.636269	6.30348	-7.54962	2.7674e-12	2.57761e-10	17.5171	ZNF831
	ENSG00000142396	-11.3461	55.9911	-7.4482	5.0397e-12	4.41054e-10	16.8725	ERVK3-1	ERVK3-1		ENSG00000148175	0.758302	6.75939	7.54093	2.90816e-12	2.6901e-10	17.4711	STOM
	ENSG00000245164	-76.9948	227.083	-7.44602	5.10243e-12	4.44954e-10	16.8879	LINC00861	LINC00861		ENSG00000239306	-0.311874	5.84961	-7.53967	2.92912e-12	2.70021e-10	17.4597	RBM14
	ENSG00000184226	29.6815	60.8872	7.44535	5.12168e-12	4.44954e-10	16.8946	PCDH9	PCDH9		ENSG00000175463	-0.394211	7.11222	-7.53837	2.95107e-12	2.71115e-10	17.4339	TBC1D10C
	ENSG00000065328	1.76885	2.65383	7.44478	5.13816e-12	4.44954e-10	16.9137	MCM10	MCM10		ENSG00000276819	-0.99897	0.496339	-7.536	2.99126e-12	2.73873e-10	17.4273	TRBV15
	ENSG00000163606	-4.75061	10.9975	-7.44247	5.20589e-12	4.49249e-10	16.8572	CD200R1	CD200R1		ENSG00000091129	-1.58979	1.66987	-7.52941	3.10586e-12	2.83402e-10	17.3869	NRCAM
	ENSG00000038382	19.7218	54.6811	7.43948	5.29488e-12	4.55342e-10	16.8295	TRIO	TRIO		ENSG00000187954	-0.328301	6.01416	-7.51203	3.42938e-12	3.11865e-10	17.2855	ZFTRAF1
	ENSG00000135677	70.4652	145.686	7.42811	5.64711e-12	4.83951e-10	16.8115	GNS	GNS		ENSG00000074527	-1.425	-1.12483	-7.5078	3.51311e-12	3.18404e-10	17.2676	NTN4
	ENSG00000169607	1.732	2.65214	7.42585	5.71985e-12	4.88495e-10	16.7845	CKAP2L	CKAP2L		ENSG00000163629	-0.832449	2.11323	-7.49285	3.8253e-12	3.44379e-10	17.186	PTPN13
	ENSG00000102032	3.02463	13.1622	7.42196	5.84703e-12	4.9764e-10	16.7388	RENBP	RENBP		ENSG00000161381	-0.888388	3.9141	-7.48865	3.91788e-12	3.49082e-10	17.1774	PLXDC1
	ENSG00000184203	-12.4317	62.5259	-7.42045	5.89719e-12	5.0019e-10	16.7256	PPP1R2	PPP1R2		ENSG00000177951	-0.356465	5.39942	-7.48814	3.92941e-12	3.49082e-10	17.154	BET1L
	ENSG00000144199	-1.65183	4.64808	-7.40908	6.28896e-12	5.316e-10	16.6859	FAHD2B	FAHD2B		ENSG00000211734	-0.846007	2.43669	-7.48189	4.07167e-12	3.6053e-10	17.1374	TRBV5-1
	ENSG00000198833	48.6222	106.476	7.40286	6.51376e-12	5.47054e-10	16.6512	UBE2J1	UBE2J1		ENSG00000233930	-1.23677	0.28517	-7.47598	4.21074e-12	3.69676e-10	17.0855	KRTAP5-AS1
	ENSG00000196405	-114.023	416.13	-7.40223	6.53716e-12	5.47054e-10	16.657	EVL	EVL		ENSG00000188042	-0.509944	7.42821	-7.47582	4.21454e-12	3.69676e-10	17.1096	ARL4C
	ENSG00000144290	-6.01333	7.8127	-7.40221	6.53806e-12	5.47054e-10	16.623	SLC4A10	SLC4A10		ENSG00000168763	-0.424225	5.13479	-7.47575	4.21616e-12	3.69676e-10	17.1079	CNNM3
	ENSG00000143333	0.819431	0.914693	7.39807	6.69265e-12	5.58104e-10	16.664	RGS16	RGS16		ENSG00000246223	-0.625133	5.19301	-7.47423	4.25295e-12	3.71691e-10	17.0906	LINC01550
	ENSG00000166340	48.1005	116.756	7.38659	7.14098e-12	5.90033e-10	16.571	TPP1	TPP1		ENSG00000184203	-0.32139	5.93912	-7.47143	4.32114e-12	3.76429e-10	17.0626	PPP1R2
	ENSG00000269858	-29.935	135.678	-7.38589	7.16919e-12	5.90033e-10	16.5295	EGLN2	EGLN2		ENSG00000132849	-0.616665	5.43339	-7.46537	4.47248e-12	3.88356e-10	17.0456	PATJ
	ENSG00000112232	1.02579	1.79045	7.38568	7.17786e-12	5.90033e-10	16.5469	KHDRBS2	KHDRBS2		ENSG00000184436	-0.509085	3.82358	-7.46072	4.59224e-12	3.97473e-10	17.0136	THAP7
	ENSG00000198929	0.470329	0.405918	7.38548	7.18595e-12	5.90033e-10	16.5884	NOS1AP	NOS1AP		ENSG00000226660	-0.939865	1.66985	-7.45951	4.62409e-12	3.98947e-10	17.0148	TRBV2
	ENSG00000270164	1.2508	1.861	7.38526	7.19465e-12	5.90033e-10	16.5616	LINC01480	LINC01480		ENSG00000123338	0.319912	7.91974	7.45695	4.69168e-12	4.03485e-10	16.9833	NCKAP1L
	ENSG00000088882	0.476539	0.576398	7.3765	7.55955e-12	6.15879e-10	16.5023	CPXM1	CPXM1		ENSG00000239697	-0.429378	4.55497	-7.45546	4.73158e-12	4.0562e-10	16.9823	TNFSF12
	ENSG00000112290	1.20005	2.02778	7.36765	7.94652e-12	6.45283e-10	16.4653	WASF1	WASF1		ENSG00000247287	-0.642634	3.09796	-7.44904	4.90737e-12	4.19354e-10	16.9634	PRKCH-AS1
	ENSG00000129173	1.43731	1.6745	7.35994	8.29937e-12	6.69546e-10	16.4568	E2F8	E2F8		ENSG00000008277	-0.604162	3.32594	-7.44762	4.94703e-12	4.21405e-10	16.9422	ADAM22
	ENSG00000108786	-4.88943	20.9988	-7.35537	8.51612e-12	6.84801e-10	16.3629	HSD17B1	HSD17B1		ENSG00000139687	0.384687	5.78262	7.43961	5.17712e-12	4.38474e-10	16.8842	RB1
	ENSG00000128050	9.08604	47.8261	7.35448	8.55867e-12	6.85329e-10	16.3662	PAICS	PAICS		ENSG00000259956	-0.333785	6.22281	-7.43951	5.17998e-12	4.38474e-10	16.8919	RBM15B
	ENSG00000078304	-40.394	214.83	-7.35408	8.57802e-12	6.85329e-10	16.356	PPP2R5C	PPP2R5C		ENSG00000074800	0.408619	7.71783	7.43608	5.28197e-12	4.45706e-10	16.8806	ENO1
	ENSG00000124151	38.6612	164.574	7.3374	9.42252e-12	7.47973e-10	16.2838	NCOA3	NCOA3		ENSG00000183655	-0.484998	2.47294	-7.43169	5.41515e-12	4.54097e-10	16.8557	KLHL25
	ENSG00000232684	1.74253	3.2019	7.33649	9.47141e-12	7.49451e-10	16.2858	ATP11A-AS1	ATP11A-AS1		ENSG00000015171	-0.398498	5.07085	-7.42854	5.51257e-12	4.6083e-10	16.841	ZMYND11
	ENSG00000187954	-13.489	66.0738	-7.33485	9.55913e-12	7.51279e-10	16.252	ZFTRAF1	ZFTRAF1		ENSG00000186197	-1.07759	0.898029	-7.42791	5.53233e-12	4.61051e-10	16.8314	EDARADD
	ENSG00000153208	2.47807	3.3774	7.33436	9.5855e-12	7.51279e-10	16.3143	MERTK	MERTK		ENSG00000114867	0.486498	6.87495	7.42467	5.63482e-12	4.68142e-10	16.7992	EIF4G1
	ENSG00000163513	-65.3626	328.671	-7.32769	9.95183e-12	7.7753e-10	16.215	TGFBR2	TGFBR2		ENSG00000154928	-0.89828	4.36701	-7.42149	5.73739e-12	4.74597e-10	16.8021	EPHB1
	ENSG00000054523	45.6085	78.5271	7.32561	1.00692e-11	7.8423e-10	16.2596	KIF1B	KIF1B		ENSG00000130520	-0.389433	5.12026	-7.42063	5.76533e-12	4.74597e-10	16.7831	LSM4
	ENSG00000269713	30.3578	113.653	7.32307	1.02137e-11	7.92984e-10	16.214	NBPF9	NBPF9		ENSG00000113088	-1.22922	3.93288	-7.42063	5.76541e-12	4.74597e-10	16.7917	GZMK
	ENSG00000215244	5.47829	8.53973	7.3219	1.02812e-11	7.9465e-10	16.2268	LINC02649	LINC02649		ENSG00000196267	-0.413812	4.24788	-7.41955	5.80069e-12	4.76046e-10	16.7763	ZNF836
	ENSG00000223609	2.33191	3.76455	7.32159	1.02993e-11	7.9465e-10	16.2549	HBD	HBD		ENSG00000166313	-0.603458	4.63339	-7.41781	5.85826e-12	4.79309e-10	16.7952	APBB1
	ENSG00000172215	-8.79793	19.8997	-7.31128	1.09134e-11	8.34235e-10	16.1181	CXCR6	CXCR6		ENSG00000066294	-0.471693	6.7161	-7.41652	5.90134e-12	4.81371e-10	16.7703	CD84
	ENSG00000121210	21.6147	102.608	7.30839	1.10921e-11	8.45284e-10	16.1164	TMEM131L	TMEM131L		ENSG00000160679	-0.200807	6.59829	-7.41158	6.06869e-12	4.93525e-10	16.7322	CHTOP
	ENSG00000185697	-17.1484	29.6022	-7.29918	1.16812e-11	8.86978e-10	16.0562	MYBL1	MYBL1		ENSG00000006555	-0.559193	3.89824	-7.4097	6.13375e-12	4.97314e-10	16.7245	TTC22
	ENSG00000158006	-10.6644	29.667	-7.29873	1.17108e-11	8.86978e-10	16.0479	PAFAH2	PAFAH2		ENSG00000157978	-0.554378	6.82181	-7.40817	6.18696e-12	5.00122e-10	16.7243	LDLRAP1
	ENSG00000080573	-3.86595	5.29024	-7.28663	1.25332e-11	9.43498e-10	15.9859	COL5A3	COL5A3		ENSG00000129824	-0.222934	2.13961	-7.39383	6.71038e-12	5.40808e-10	16.6664	RPS4Y1
	ENSG00000161944	3.86491	6.04709	7.28608	1.2572e-11	9.43545e-10	16.0268	ASGR2	ASGR2		ENSG00000112782	-0.898286	1.77556	-7.38796	6.93681e-12	5.5738e-10	16.6254	CLIC5
	ENSG00000029993	3.46483	3.80386	7.28373	1.27386e-11	9.5029e-10	16.0117	HMGB3	HMGB3		ENSG00000169504	0.670757	4.77848	7.38743	6.95741e-12	5.5738e-10	16.601	CLIC4
	ENSG00000240230	-7.7521	35.1975	-7.27957	1.30392e-11	9.69796e-10	15.9493	COX19	COX19		ENSG00000128739	-0.436945	5.36838	-7.38005	7.25409e-12	5.79423e-10	16.5611	SNRPN
	ENSG00000158292	-1.50358	2.72092	-7.27026	1.37381e-11	1.01568e-09	15.9061	GPR153	GPR153		ENSG00000198934	-0.575789	2.36681	-7.37912	7.29241e-12	5.80761e-10	16.5691	MAGEE1
	ENSG00000247774	-21.7527	68.22	-7.26865	1.38624e-11	1.02037e-09	15.9013	PCED1B-AS1	PCED1B-AS1		ENSG00000075151	0.484082	6.10474	7.37656	7.39861e-12	5.8748e-10	16.55	EIF4G3
	ENSG00000196547	38.3576	90.0475	7.25276	1.51523e-11	1.11029e-09	15.8795	MAN2A2	MAN2A2		ENSG00000240230	-0.350475	5.10832	-7.37475	7.4748e-12	5.90049e-10	16.5294	COX19
	ENSG00000136830	8.46469	17.7506	7.24395	1.59181e-11	1.15954e-09	15.7775	NIBAN2	NIBAN2		ENSG00000131355	-0.988635	6.03752	-7.37236	7.5762e-12	5.96305e-10	16.53	ADGRE3
	ENSG00000100060	-19.4278	78.8927	-7.22324	1.78715e-11	1.29422e-09	15.6373	MFNG	MFNG		ENSG00000114779	-0.536648	4.61081	-7.37182	7.59932e-12	5.96381e-10	16.5212	ABHD14B
	ENSG00000115155	2.43184	8.58957	7.21936	1.82638e-11	1.31854e-09	15.6949	OTOF	OTOF		ENSG00000176624	-0.400207	5.8787	-7.36812	7.76e-12	6.06808e-10	16.504	MEX3C
	ENSG00000211898	38.1161	72.1698	7.21887	1.83138e-11	1.31854e-09	15.6519	IGHD	IGHD		ENSG00000153896	-0.506005	2.40724	-7.36773	7.77727e-12	6.06808e-10	16.5015	ZNF599
	ENSG00000173208	-8.27934	21.383	-7.21649	1.85588e-11	1.33218e-09	15.6195	ABCD2	ABCD2		ENSG00000277734	-0.61553	7.32535	-7.36587	7.85931e-12	6.11436e-10	16.5158	TRAC
	ENSG00000280411	8.50443	12.7395	7.21599	1.86108e-11	1.33218e-09	15.6493	IGHV1-69D	IGHV1-69D		ENSG00000106003	-0.477666	6.89395	-7.36208	8.02904e-12	6.22841e-10	16.4798	LFNG
	ENSG00000152463	1.16393	3.34217	7.19483	2.09423e-11	1.48194e-09	15.5685	OLAH	OLAH		ENSG00000117984	0.67884	7.5013	7.35867	8.18521e-12	6.33131e-10	16.4632	CTSD
	ENSG00000100888	22.2894	124.343	7.18859	2.16836e-11	1.53002e-09	15.4622	CHD8	CHD8		ENSG00000173208	-0.638554	4.32146	-7.34848	8.66979e-12	6.68692e-10	16.4134	ABCD2
	ENSG00000088827	10.0693	21.9183	7.18085	2.2639e-11	1.5929e-09	15.4772	SIGLEC1	SIGLEC1		ENSG00000129636	0.294651	4.96467	7.34417	8.883e-12	6.81233e-10	16.3782	ITFG1
	ENSG00000117090	-8.27712	23.3659	-7.1764	2.32074e-11	1.62826e-09	15.3963	SLAMF1	SLAMF1		ENSG00000109099	-1.83784	-0.333828	-7.335	9.35444e-12	7.15349e-10	16.3063	PMP22
	ENSG00000196550	1.16403	2.10218	7.17545	2.33305e-11	1.6288e-09	15.4225	FAM72A	FAM72A		ENSG00000187676	-0.481226	2.44119	-7.33275	9.47408e-12	7.22446e-10	16.3067	B3GLCT
	ENSG00000092529	3.48959	11.4999	7.17533	2.33465e-11	1.6288e-09	15.3997	CAPN3	CAPN3		ENSG00000198900	0.456453	6.39883	7.33009	9.61715e-12	7.31283e-10	16.3013	TOP1
	ENSG00000106351	-8.37571	21.8424	-7.17279	2.36783e-11	1.64731e-09	15.3708	AGFG2	AGFG2		ENSG00000211899	0.859382	9.2344	7.32706	9.78221e-12	7.4174e-10	16.2951	IGHM
	ENSG00000171848	10.731	19.9629	7.17187	2.37996e-11	1.65111e-09	15.439	RRM2	RRM2		ENSG00000211820	-0.974775	0.469195	-7.32567	9.85965e-12	7.43724e-10	16.2724	TRAV41
	ENSG00000175746	-1.06408	1.3549	-7.1685	2.4251e-11	1.67305e-09	15.3418	LINC02915	LINC02915		ENSG00000109062	-0.413865	7.04809	-7.32559	9.86363e-12	7.43724e-10	16.2598	NHERF1
	ENSG00000131747	6.09043	9.0607	7.1662	2.45625e-11	1.68515e-09	15.39	TOP2A	TOP2A		ENSG00000071073	-0.375501	7.1576	-7.31909	1.02315e-11	7.69307e-10	16.2387	MGAT4A
	ENSG00000116698	27.2686	103.472	7.16557	2.46495e-11	1.68645e-09	15.3629	SMG7	SMG7		ENSG00000225614	-0.545307	3.61688	-7.31114	1.07002e-11	8.02304e-10	16.188	ZNF469
	ENSG00000251332	0.653391	0.991224	7.16387	2.48837e-11	1.69778e-09	15.3297	PSME2P4	PSME2P4		ENSG00000131634	-0.966612	4.73339	-7.30777	1.09049e-11	8.14589e-10	16.1872	TMEM204
	ENSG00000013725	-35.4689	99.3119	-7.16135	2.52344e-11	1.71698e-09	15.3222	CD6	CD6		ENSG00000153283	-0.51436	6.61891	-7.30456	1.11036e-11	8.25653e-10	16.172	CD96
	ENSG00000235917	1.43106	2.60479	7.15154	2.6649e-11	1.80332e-09	15.2864	MTCO2P11	MTCO2P11		ENSG00000234965	-1.17178	-0.924635	-7.30058	1.13547e-11	8.42003e-10	16.1212	SHISA8
	ENSG00000183813	-8.79668	27.7182	-7.14904	2.70225e-11	1.82362e-09	15.2448	CCR4	CCR4		ENSG00000157637	0.312646	6.25151	7.29943	1.14284e-11	8.45133e-10	16.1128	SLC38A10
	ENSG00000089685	3.94331	17.1999	7.14497	2.76406e-11	1.86025e-09	15.2315	BIRC5	BIRC5		ENSG00000185129	-0.374563	5.64411	-7.29845	1.14915e-11	8.47473e-10	16.1181	PURA
	ENSG00000174371	1.16274	1.44102	7.14434	2.77383e-11	1.86177e-09	15.2332	EXO1	EXO1		ENSG00000168936	-0.373165	4.65011	-7.29278	1.18636e-11	8.72527e-10	16.0795	TMEM129
	ENSG00000144218	25.1497	62.8317	7.13528	2.91697e-11	1.9454e-09	15.2012	AFF3	AFF3		ENSG00000162594	-0.83354	1.54481	-7.27894	1.28228e-11	9.40501e-10	16.0067	IL23R
	ENSG00000152207	-11.0854	19.1082	-7.13497	2.92198e-11	1.9454e-09	15.1601	CYSLTR2	CYSLTR2		ENSG00000206047	3.01801	3.2863	7.26952	1.35194e-11	9.8622e-10	15.9741	DEFA1
	ENSG00000066294	-31.8883	109.577	-7.1342	2.93444e-11	1.94846e-09	15.17	CD84	CD84		ENSG00000005810	0.420263	7.89046	7.2686	1.35896e-11	9.88665e-10	15.9423	MYCBP2
	ENSG00000179406	6.9592	26.7047	7.13254	2.96158e-11	1.96121e-09	15.1794	LINC00174	LINC00174		ENSG00000127081	-0.39955	4.53563	-7.2678	1.36508e-11	9.90438e-10	15.945	ZNF484
	ENSG00000184436	-4.61233	14.6806	-7.12792	3.03853e-11	2.00681e-09	15.1324	THAP7	THAP7		ENSG00000138161	-0.633884	1.20998	-7.25923	1.43231e-11	1.03364e-09	15.9071	CUZD1
	ENSG00000121406	-7.25004	42.2082	-7.10825	3.38876e-11	2.22624e-09	15.04	ZNF549	ZNF549		ENSG00000178980	-0.450234	5.01445	-7.25854	1.43788e-11	1.03489e-09	15.8936	SELENOW
	ENSG00000179542	1.84607	2.72403	7.10713	3.40992e-11	2.23422e-09	15.0407	SLITRK4	SLITRK4		ENSG00000167074	-0.640089	2.63861	-7.25702	1.45015e-11	1.04094e-09	15.9013	TEF
	ENSG00000225614	-4.22517	12.8316	-7.10334	3.48221e-11	2.27557e-09	14.9976	ZNF469	ZNF469		ENSG00000228325	0.337564	-2.31071	7.25028	1.50601e-11	1.07816e-09	15.89	IGKV3D-7
	ENSG00000079215	2.04877	2.67036	7.1002	3.54336e-11	2.30943e-09	15.062	SLC1A3	SLC1A3		ENSG00000203666	0.765462	3.5434	7.24844	1.52161e-11	1.08644e-09	15.8653	DRC8
	ENSG00000160679	-12.4325	98.0767	-7.09917	3.56362e-11	2.31654e-09	14.9705	CHTOP	CHTOP		ENSG00000109265	1.27147	-0.494281	7.24111	1.58538e-11	1.12898e-09	15.8204	CRACD
	ENSG00000166546	3.0297	4.47199	7.09721	3.60244e-11	2.33209e-09	14.985	BEAN1	BEAN1		ENSG00000103647	1.04106	1.35806	7.23747	1.61806e-11	1.14618e-09	15.79	CORO2B
	ENSG00000196664	12.023	40.4997	7.09702	3.60637e-11	2.33209e-09	14.9902	TLR7	TLR7		ENSG00000148773	1.28324	4.75455	7.23378	1.65187e-11	1.16706e-09	15.7648	MKI67
	ENSG00000213468	2.88418	9.44846	7.08946	3.76049e-11	2.42542e-09	14.9333	FIRRE	FIRRE		ENSG00000126861	0.61018	1.78962	7.22338	1.75083e-11	1.23374e-09	15.7056	LOC101927057
	ENSG00000197102	63.7177	290.899	7.08301	3.89718e-11	2.50705e-09	14.9168	DYNC1H1	DYNC1H1		ENSG00000126861	0.61018	1.78962	7.22338	1.75083e-11	1.23374e-09	15.7056	OMG
	ENSG00000183134	-12.4014	17.9744	-7.0764	4.04218e-11	2.59339e-09	14.8434	PTGDR2	PTGDR2		ENSG00000218357	-1.27186	-1.26985	-7.20912	1.89614e-11	1.3259e-09	15.617	LINC01644
	ENSG00000143398	7.73157	37.0831	7.07595	4.05233e-11	2.59339e-09	14.8564	PIP5K1A	PIP5K1A		ENSG00000182173	-0.496658	4.24087	-7.20858	1.90192e-11	1.32632e-09	15.6396	TSEN54
	ENSG00000060982	5.23935	7.66765	7.07519	4.06938e-11	2.59759e-09	14.9052	BCAT1	BCAT1		ENSG00000141068	-0.482468	5.89249	-7.20784	1.90984e-11	1.3284e-09	15.6267	KSR1
	ENSG00000187210	10.5652	23.2678	7.07175	4.14753e-11	2.64067e-09	14.8587	GCNT1	GCNT1		ENSG00000132669	0.710615	3.98975	7.20648	1.92432e-11	1.33502e-09	15.6132	RIN2
	ENSG00000135631	-5.45838	10.3597	-7.07103	4.16409e-11	2.64441e-09	14.8336	RAB11FIP5	RAB11FIP5		ENSG00000146192	0.439185	6.70562	7.20516	1.93859e-11	1.34147e-09	15.6158	FGD2
	ENSG00000170909	14.577	28.0574	7.06614	4.27821e-11	2.70993e-09	14.8305	OSCAR	OSCAR		ENSG00000233306	-0.912224	3.03274	-7.19836	2.01363e-11	1.38982e-09	15.5649	TRGV2
	ENSG00000108953	18.7339	96.8251	7.06469	4.31259e-11	2.72474e-09	14.8378	YWHAE	YWHAE		ENSG00000241007	0.974033	-0.573259	7.19636	2.03627e-11	1.40185e-09	15.5501	SEPTIN7P6
	ENSG00000168763	-9.30332	36.0593	-7.06211	4.37439e-11	2.75675e-09	14.7954	CNNM3	CNNM3		ENSG00000078589	-0.668367	4.89302	-7.19561	2.04488e-11	1.40418e-09	15.5732	P2RY10
	ENSG00000010810	-40.6884	165.112	-7.06158	4.38715e-11	2.75778e-09	14.7844	FYN	FYN		ENSG00000211706	-0.864177	1.23813	-7.1908	2.10053e-11	1.43508e-09	15.5539	TRBV6-1
	ENSG00000189238	-3.37282	4.97615	-7.05701	4.49934e-11	2.82114e-09	14.7549	LINC00943	LINC00943		ENSG00000251354	1.22356	-0.988301	7.18633	2.15363e-11	1.46763e-09	15.4931	LOC100420532
	ENSG00000128739	-11.4142	42.6866	-7.05189	4.62845e-11	2.89477e-09	14.7119	SNRPN	SNRPN		ENSG00000096060	0.735474	6.8465	7.17647	2.27532e-11	1.54664e-09	15.4913	FKBP5
	ENSG00000196935	6.69102	23.8074	7.05063	4.6608e-11	2.90766e-09	14.756	SRGAP1	SRGAP1		ENSG00000211794	-0.800382	1.45949	-7.17494	2.29488e-11	1.5521e-09	15.4597	TRAV12-3
	ENSG00000107742	-75.2647	225.734	-7.04494	4.80953e-11	2.99291e-09	14.7109	SPOCK2	SPOCK2		ENSG00000162734	-0.428246	5.23293	-7.17056	2.35162e-11	1.58649e-09	15.4287	PEA15
	ENSG00000177951	-9.58728	43.214	-7.0428	4.86662e-11	3.0155e-09	14.6661	BET1L	BET1L		ENSG00000236499	-0.765046	1.83089	-7.16639	2.4069e-11	1.61587e-09	15.4024	LINC00896
	ENSG00000143382	23.3847	47.0262	7.04266	4.87019e-11	3.0155e-09	14.7285	ADAMTSL4	ADAMTSL4		ENSG00000122085	-0.426513	5.86805	-7.16601	2.41205e-11	1.61587e-09	15.4026	MTERF4
	ENSG00000187650	-3.73266	19.3815	-7.03856	4.98167e-11	3.07683e-09	14.6511	VMAC	VMAC		ENSG00000170915	-0.492519	5.06802	-7.16592	2.41318e-11	1.61587e-09	15.3919	PAQR8
	ENSG00000123360	2.54872	7.79477	7.038	4.99709e-11	3.07839e-09	14.6413	PDE1B	PDE1B		ENSG00000125520	-0.578831	4.38306	-7.1609	2.48167e-11	1.64943e-09	15.3731	SLC2A4RG
	ENSG00000081059	-141.704	405.353	-7.03757	5.00906e-11	3.07839e-09	14.6667	TCF7	TCF7		ENSG00000105373	-0.474704	7.88584	-7.15643	2.54424e-11	1.68684e-09	15.3458	NOP53
	ENSG00000111796	-13.1851	20.4984	-7.03441	5.09707e-11	3.12473e-09	14.6156	KLRB1	KLRB1		ENSG00000116824	-0.714715	6.19961	-7.15533	2.55991e-11	1.69306e-09	15.3496	CD2
	ENSG00000198821	-47.5676	116.165	-7.03177	5.17176e-11	3.16269e-09	14.608	CD247	CD247		ENSG00000043143	-0.372143	7.10871	-7.1535	2.58612e-11	1.70621e-09	15.3405	JADE2
	ENSG00000162736	15.2307	55.0712	7.02361	5.40966e-11	3.30002e-09	14.6074	NCSTN	NCSTN		ENSG00000172315	-0.470172	4.69455	-7.14456	2.7181e-11	1.78889e-09	15.2685	TP53RK
	ENSG00000135424	1.16546	1.90423	7.02286	5.43194e-11	3.30547e-09	14.637	ITGA7	ITGA7		ENSG00000197457	-0.679055	4.88952	-7.13946	2.7962e-11	1.83581e-09	15.2783	STMN3
	ENSG00000229894	2.33342	4.32995	7.02071	5.49667e-11	3.33666e-09	14.5959	GK3	GK3		ENSG00000115677	0.322716	7.00136	7.13043	2.94028e-11	1.92571e-09	15.2042	HDLBP
	ENSG00000177374	-6.23309	11.4726	-7.01398	5.70409e-11	3.44569e-09	14.5078	HIC1	HIC1		ENSG00000187650	-0.305571	4.25537	-7.12901	2.96355e-11	1.93623e-09	15.2009	VMAC
	ENSG00000178695	51.8201	109.924	7.01322	5.72805e-11	3.45174e-09	14.5839	KCTD12	KCTD12		ENSG00000197363	-0.332718	3.21946	-7.12815	2.97772e-11	1.94078e-09	15.2003	ZNF517
	ENSG00000147443	-19.3487	69.2349	-7.00962	5.84274e-11	3.51231e-09	14.4899	DOK2	DOK2		ENSG00000130164	0.371615	5.36931	7.1272	2.99348e-11	1.94606e-09	15.1895	LDLR
	ENSG00000163534	30.4652	64.033	7.00585	5.96531e-11	3.5736e-09	14.5106	FCRL1	FCRL1		ENSG00000008517	-0.722965	7.48336	-7.1268	3.00028e-11	1.94606e-09	15.1959	IL32
	ENSG00000178980	-9.67301	33.4667	-6.99842	6.21421e-11	3.70861e-09	14.4237	SELENOW	SELENOW		ENSG00000177971	-0.377678	4.45022	-7.12186	3.08366e-11	1.99131e-09	15.1479	IMP3
	ENSG00000111276	-24.1173	105.534	-6.99715	6.25763e-11	3.72555e-09	14.4144	CDKN1B	CDKN1B		ENSG00000110880	0.470395	6.60166	7.12179	3.08484e-11	1.99131e-09	15.1703	CORO1C
	ENSG00000067066	69.6289	246.637	6.9945	6.34952e-11	3.77119e-09	14.445	SP100	SP100		ENSG00000113263	-0.450794	7.40203	-7.11504	3.20284e-11	2.05981e-09	15.1491	ITK
	ENSG00000140455	26.1747	113.388	6.98961	6.52245e-11	3.86463e-09	14.4241	USP3	USP3		ENSG00000170846	-0.473256	4.07949	-7.11484	3.20626e-11	2.05981e-09	15.1273	MRFAP1L2
	ENSG00000033627	13.84	49.3419	6.98867	6.55612e-11	3.87531e-09	14.4186	ATP6V0A1	ATP6V0A1		ENSG00000149798	-0.967404	4.77864	-7.11357	3.22902e-11	2.0695e-09	15.1058	CDC42EP2
	ENSG00000114450	23.908	81.8004	6.98756	6.59638e-11	3.88982e-09	14.389	GNB4	GNB4		ENSG00000124374	-0.463216	3.24823	-7.10945	3.30377e-11	2.11238e-09	15.1006	PAIP2B
	ENSG00000226891	3.58806	8.4856	6.98701	6.61624e-11	3.89227e-09	14.4021	LINC01359	LINC01359		ENSG00000213246	-0.309225	5.94379	-7.108	3.33039e-11	2.12435e-09	15.0756	SUPT4H1
	ENSG00000163145	1.79598	1.87262	6.98539	6.67553e-11	3.91124e-09	14.3949	C1QTNF7	C1QTNF7		ENSG00000136205	0.579257	5.15575	7.10677	3.35323e-11	2.13386e-09	15.0717	TNS3
	ENSG00000102245	-7.14993	18.0613	-6.98527	6.68008e-11	3.91124e-09	14.376	CD40LG	CD40LG		ENSG00000147443	-0.47553	6.05177	-7.09686	3.54278e-11	2.24917e-09	15.0152	DOK2
	ENSG00000166313	-8.82007	26.3163	-6.98128	6.82795e-11	3.98839e-09	14.3631	APBB1	APBB1		ENSG00000011454	0.256237	5.62568	7.09562	3.56731e-11	2.25941e-09	15.0069	RABGAP1
	ENSG00000168386	2.06801	4.81243	6.97401	7.10607e-11	4.14108e-09	14.3197	FILIP1L	FILIP1L		ENSG00000126821	-0.379894	4.26628	-7.09492	3.5811e-11	2.26282e-09	15.0147	SGPP1
	ENSG00000243927	-7.05401	22.0389	-6.96721	7.37611e-11	4.28836e-09	14.2533	MRPS6	MRPS6		ENSG00000138829	1.27664	2.64047	7.08845	3.71198e-11	2.34002e-09	14.9765	FBN2
	ENSG00000044459	3.08627	8.75919	6.96551	7.44556e-11	4.3186e-09	14.295	CNTLN	CNTLN		ENSG00000114923	-1.31759	-0.58508	-7.07606	3.97561e-11	2.49454e-09	14.9106	SLC4A3
	ENSG00000124496	-19.6156	70.6855	-6.96043	7.65585e-11	4.4302e-09	14.2595	TRERF1	TRERF1		ENSG00000095574	-0.309242	4.80145	-7.07484	4.00268e-11	2.50568e-09	14.9024	IKZF5
	ENSG00000140525	4.12593	11.6411	6.95835	7.74366e-11	4.47056e-09	14.2422	FANCI	FANCI		ENSG00000160654	-0.584458	6.71602	-7.07182	4.07013e-11	2.54199e-09	14.9088	CD3G
	ENSG00000127481	63.4948	235.68	6.95269	7.9874e-11	4.60056e-09	14.2075	UBR4	UBR4		ENSG00000215788	-0.614705	4.99564	-7.0679	4.15945e-11	2.59176e-09	14.894	TNFRSF25
	ENSG00000175003	1.96582	2.88084	6.94697	8.24204e-11	4.72525e-09	14.2128	SLC22A1	SLC22A1		ENSG00000196935	0.402816	4.50557	7.06183	4.30153e-11	2.6741e-09	14.8498	SRGAP1
	ENSG00000198205	-3.18909	10.5629	-6.94481	8.33991e-11	4.76939e-09	14.158	ZXDA	ZXDA		ENSG00000211804	-1.16505	1.78146	-7.05762	4.40286e-11	2.73079e-09	14.8354	TRDV1
	ENSG00000213891	1.55385	2.51575	6.94443	8.35756e-11	4.76939e-09	14.1499	RPL3P6	RPL3P6		ENSG00000225556	-0.925444	0.149474	-7.05678	4.42337e-11	2.73478e-09	14.8042	C2CD4D
	ENSG00000213246	-12.0968	62.7289	-6.94038	8.54494e-11	4.85456e-09	14.1182	SUPT4H1	SUPT4H1		ENSG00000121743	-1.04976	-0.952007	-7.05653	4.42962e-11	2.73478e-09	14.8007	GJA3
	ENSG00000103415	-7.14975	38.2287	-6.94036	8.54599e-11	4.85456e-09	14.1298	HMOX2	HMOX2		ENSG00000167981	-0.351595	3.23973	-7.05242	4.53134e-11	2.78853e-09	14.7849	ZNF597
	ENSG00000035720	3.93948	8.38797	6.93963	8.58027e-11	4.86287e-09	14.1354	STAP1	STAP1		ENSG00000162777	-0.385526	7.43797	-7.05119	4.56233e-11	2.79747e-09	14.7961	DENND2D
	ENSG00000101057	12.5125	18.7311	6.93837	8.63958e-11	4.88143e-09	14.1465	MYBL2	MYBL2		ENSG00000154124	-0.273024	6.46014	-7.04698	4.6696e-11	2.85674e-09	14.7642	OTULIN
	ENSG00000106003	-35.944	124.645	-6.9381	8.65243e-11	4.88143e-09	14.1215	LFNG	LFNG		ENSG00000030582	0.772177	7.28814	7.04361	4.75745e-11	2.90388e-09	14.75	GRN
	ENSG00000168913	-0.72581	0.967312	-6.93626	8.73992e-11	4.91958e-09	14.0941	ENHO	ENHO		ENSG00000112299	1.44848	4.20286	7.04192	4.80217e-11	2.92454e-09	14.7472	VNN1
	ENSG00000179295	14.7795	85.6315	6.93484	8.80793e-11	4.94662e-09	14.0846	PTPN11	PTPN11		ENSG00000246084	-0.679643	2.13794	-7.03664	4.94427e-11	2.99513e-09	14.713	LINC02325
	ENSG00000136731	25.325	134.416	6.93404	8.84678e-11	4.9572e-09	14.0905	UGGT1	UGGT1		ENSG00000110079	0.982637	1.67866	7.03638	4.95145e-11	2.99513e-09	14.7155	MS4A4A
	ENSG00000105373	-73.5083	246.996	-6.93341	8.87711e-11	4.95761e-09	14.0812	NOP53	NOP53		ENSG00000181222	0.458012	7.12048	7.03133	5.09133e-11	3.07283e-09	14.6684	POLR2A
	ENSG00000064393	35.2889	109.854	6.9332	8.88754e-11	4.95761e-09	14.1196	HIPK2	HIPK2		ENSG00000213413	-0.538871	4.382	-7.02734	5.20458e-11	3.13416e-09	14.6484	PVRIG
	ENSG00000107485	-8.25967	24.67	-6.93262	8.91574e-11	4.96216e-09	14.0811	GATA3	GATA3		ENSG00000164329	0.262479	5.79377	7.0264	5.23182e-11	3.14353e-09	14.6412	TENT2
	ENSG00000250616	-4.16246	7.10138	-6.93204	8.94397e-11	4.96671e-09	14.0807	YPEL3-DT	YPEL3-DT		ENSG00000124151	0.320997	7.32467	7.02362	5.31252e-11	3.18491e-09	14.6318	NCOA3
	ENSG00000072071	-9.96638	33.8221	-6.92761	9.16359e-11	5.07729e-09	14.0541	ADGRL1	ADGRL1		ENSG00000255559	-0.458503	2.02535	-7.02259	5.34282e-11	3.19596e-09	14.6233	ZNF252P-AS1
	ENSG00000248483	6.99715	20.1529	6.92593	9.24809e-11	5.11266e-09	14.044	POU5F2	POU5F2		ENSG00000196968	-0.433961	5.30661	-7.01592	5.54306e-11	3.30839e-09	14.5881	POFUT4
	ENSG00000089486	-7.51605	33.8375	-6.91255	9.95025e-11	5.48859e-09	13.9966	CDIP1	CDIP1		ENSG00000090376	0.897924	6.53754	7.01511	5.56812e-11	3.31599e-09	14.625	IRAK3
	ENSG00000255559	-1.19593	4.1186	-6.91107	1.00307e-10	5.52067e-09	13.9614	ZNF252P-AS1	ZNF252P-AS1		ENSG00000088325	1.08366	2.22856	7.01115	5.6909e-11	3.38162e-09	14.5774	TPX2
	ENSG00000176928	-8.94664	19.5775	-6.90226	1.05256e-10	5.76744e-09	13.9262	GCNT4	GCNT4		ENSG00000218991	1.41401	-0.997094	7.00928	5.74991e-11	3.40917e-09	14.5569	CCNG1P1
	ENSG00000109062	-34.2167	136.676	-6.89732	1.08133e-10	5.89895e-09	13.8858	NHERF1	NHERF1		ENSG00000005448	-0.464427	2.86307	-7.00697	5.82345e-11	3.43763e-09	14.5526	WDR54
	ENSG00000181090	19.7151	102.938	6.89525	1.09362e-10	5.9529e-09	13.8921	EHMT1	EHMT1		ENSG00000213380	-0.266019	5.63806	-7.00646	5.83988e-11	3.43978e-09	14.5368	COG8
	ENSG00000088808	-4.31415	13.8395	-6.89353	1.1039e-10	5.99566e-09	13.8921	PPP1R13B	PPP1R13B		ENSG00000177600	-0.611888	8.469	-7.00574	5.86323e-11	3.44599e-09	14.5336	RPLP2
	ENSG00000214787	2.58361	8.87148	6.89148	1.11632e-10	6.04987e-09	13.8955	MS4A4E	MS4A4E		ENSG00000163155	-0.407366	4.1326	-6.99389	6.25849e-11	3.67029e-09	14.4782	LYSMD1
	ENSG00000170011	0.982511	1.86487	6.88981	1.12657e-10	6.08745e-09	13.8754	MYRIP	MYRIP		ENSG00000143398	0.281021	5.18209	6.99246	6.30811e-11	3.69134e-09	14.4616	PIP5K1A
	ENSG00000135362	-24.7311	48.6319	-6.88955	1.12817e-10	6.08745e-09	13.8436	PRR5L	PRR5L		ENSG00000163875	-0.334121	4.93232	-6.98909	6.4263e-11	3.75235e-09	14.4429	MEAF6
	ENSG00000220205	-13.7576	78.215	-6.88898	1.13165e-10	6.09297e-09	13.8382	VAMP2	VAMP2		ENSG00000142235	-0.74464	2.47619	-6.98518	6.5661e-11	3.82497e-09	14.4249	LMTK3
	ENSG00000213626	-65.0039	210.936	-6.88304	1.16892e-10	6.27999e-09	13.8234	LBH	LBH		ENSG00000182557	-1.43379	2.27058	-6.98482	6.57909e-11	3.82497e-09	14.4307	SPNS3
	ENSG00000007237	73.4023	139.589	6.87765	1.20378e-10	6.45323e-09	13.8625	GAS7	GAS7		ENSG00000117748	-0.31395	5.33854	-6.98095	6.72061e-11	3.89882e-09	14.3891	RPA2
	ENSG00000117748	-8.12395	41.2815	-6.87637	1.21218e-10	6.48424e-09	13.7724	RPA2	RPA2		ENSG00000211727	-0.927884	0.677512	-6.98049	6.73756e-11	3.90025e-09	14.4096	TRBV7-6
	ENSG00000167797	-7.83549	29.1743	-6.8757	1.21663e-10	6.49401e-09	13.775	CDK2AP2	CDK2AP2		ENSG00000104964	-0.457009	8.18246	-6.97824	6.82138e-11	3.9403e-09	14.3826	TLE5
	ENSG00000125520	-7.42979	21.9455	-6.86767	1.27105e-10	6.7699e-09	13.7385	SLC2A4RG	SLC2A4RG		ENSG00000265148	-0.373799	5.25899	-6.97713	6.86307e-11	3.95589e-09	14.3883	TSPOAP1-AS1
	ENSG00000107566	7.8416	23.4059	6.86141	1.31513e-10	6.98964e-09	13.8033	ERLIN1	ERLIN1		ENSG00000138311	-1.01856	0.445042	-6.97538	6.92963e-11	3.98572e-09	14.3599	ZNF365
	ENSG00000160883	48.8291	97.743	6.85792	1.34035e-10	7.10845e-09	13.7363	HK3	HK3		ENSG00000132002	-0.331128	5.99051	-6.97476	6.9533e-11	3.99081e-09	14.3655	DNAJB1
	ENSG00000075218	1.63848	3.27929	6.85142	1.38856e-10	7.34839e-09	13.6854	GTSE1	GTSE1		ENSG00000134107	-0.560456	5.63327	-6.97329	7.00964e-11	4.01458e-09	14.3667	BHLHE40
	ENSG00000176571	0.550655	0.593244	6.84776	1.41648e-10	7.48019e-09	13.6782	CNBD1	CNBD1		ENSG00000205138	-0.405503	2.89874	-6.97266	7.03395e-11	4.01996e-09	14.3609	SDHAF1
	ENSG00000141027	37.2436	214.69	6.83925	1.48358e-10	7.81785e-09	13.574	NCOR1	NCOR1		ENSG00000211793	-0.741526	1.60557	-6.9715	7.07899e-11	4.03712e-09	14.3608	TRAV9-2
	ENSG00000186376	4.50999	29.5211	6.83854	1.48931e-10	7.83137e-09	13.6226	ZNF75D	ZNF75D		ENSG00000183628	-0.759853	2.07587	-6.96989	7.14202e-11	4.06446e-09	14.3512	DGCR6
	ENSG00000142197	14.831	62.5914	6.83077	1.55353e-10	8.15177e-09	13.577	DOP1B	DOP1B		ENSG00000203896	-0.749275	5.06463	-6.96212	7.45343e-11	4.23273e-09	14.2959	LIME1
	ENSG00000077044	35.1533	132.775	6.8282	1.57536e-10	8.24884e-09	13.5418	DGKD	DGKD		ENSG00000076382	0.819095	2.02127	6.95617	7.70081e-11	4.36401e-09	14.2642	SPAG5
	ENSG00000204681	10.5159	33.763	6.82495	1.60341e-10	8.37642e-09	13.5186	GABBR1	GABBR1		ENSG00000123933	-0.482069	6.24643	-6.95208	7.87596e-11	4.45389e-09	14.2473	MXD4
	ENSG00000253505	6.83543	32.0693	6.82366	1.61468e-10	8.40141e-09	13.4947	LINC02949	LINC02949		ENSG00000118922	-0.520214	6.72826	-6.94691	8.10242e-11	4.57235e-09	14.2532	KLF12
	ENSG00000185129	-12.1313	51.7216	-6.82243	1.62553e-10	8.44017e-09	13.4941	PURA	PURA		ENSG00000158156	-0.65722	4.75233	-6.94588	8.14859e-11	4.57976e-09	14.2103	XKR8
	ENSG00000164091	-24.4892	185.221	-6.82152	1.63357e-10	8.46414e-09	13.5118	WDR82	WDR82		ENSG00000151006	-0.515799	3.06793	-6.94585	8.14959e-11	4.57976e-09	14.2032	PRSS53
	ENSG00000175130	-13.3441	44.8173	-6.81392	1.70232e-10	8.80196e-09	13.4566	MARCKSL1	MARCKSL1		ENSG00000211696	-0.927472	1.33021	-6.94161	8.34176e-11	4.67799e-09	14.202	TRGV8
	ENSG00000168936	-5.90008	25.6498	-6.8099	1.73987e-10	8.97738e-09	13.4206	TMEM129	TMEM129		ENSG00000164091	-0.202065	7.50977	-6.94012	8.41022e-11	4.70427e-09	14.2034	WDR82
	ENSG00000145868	12.6505	66.7967	6.80681	1.76924e-10	9.10993e-09	13.4554	FBXO38	FBXO38		ENSG00000204394	0.39349	4.61397	6.93983	8.42357e-11	4.70427e-09	14.1845	VARS1
	ENSG00000243508	0.907075	1.59789	6.80482	1.78845e-10	9.18973e-09	13.4	DNAJB6P7	DNAJB6P7		ENSG00000197057	-1.12389	3.29125	-6.93843	8.48847e-11	4.73069e-09	14.1827	DTHD1
	ENSG00000147119	-3.0482	6.81649	-6.80231	1.81295e-10	9.29402e-09	13.3872	CHST7	CHST7		ENSG00000167778	-0.290242	5.02351	-6.93614	8.59553e-11	4.78047e-09	14.1514	SPRYD3
	ENSG00000197548	15.1233	49.6009	6.80197	1.81625e-10	9.29402e-09	13.4082	ATG7	ATG7		ENSG00000130193	-0.500442	3.39241	-6.9343	8.68297e-11	4.81914e-09	14.1634	THEM6
	ENSG00000124920	-2.94605	9.90518	-6.7998	1.83781e-10	9.38494e-09	13.3697	MYRF	MYRF		ENSG00000094804	0.955757	1.72141	6.93151	8.81636e-11	4.87508e-09	14.1597	CDC6
	ENSG00000105088	-3.05857	7.76597	-6.79641	1.87181e-10	9.51931e-09	13.3613	OLFM2	OLFM2		ENSG00000068028	-0.51142	5.8705	-6.93144	8.81998e-11	4.87508e-09	14.1304	RASSF1
	ENSG00000224083	3.13334	7.0453	6.79275	1.90926e-10	9.68988e-09	13.3921	MTCO1P11	MTCO1P11		ENSG00000229894	0.797832	1.93339	6.92909	8.93408e-11	4.92802e-09	14.1232	GK3
	ENSG00000064999	6.97935	31.1087	6.79009	1.93698e-10	9.81045e-09	13.3721	ANKS1A	ANKS1A		ENSG00000173320	1.56076	-1.70231	6.92509	9.13222e-11	5.02702e-09	14.1283	STOX2
	ENSG00000107960	-5.13155	19.3991	-6.78953	1.94284e-10	9.82004e-09	13.3428	STN1	STN1		ENSG00000010327	1.03302	5.28716	6.92425	9.17458e-11	5.04002e-09	14.0983	STAB1
	ENSG00000070371	3.53885	5.91805	6.78712	1.96843e-10	9.89862e-09	13.381	CLTCL1	CLTCL1		ENSG00000128596	-0.739898	2.20227	-6.92283	9.24585e-11	5.06883e-09	14.0995	CCDC136
	ENSG00000182173	-5.89006	19.5952	-6.78694	1.97037e-10	9.89862e-09	13.3143	TSEN54	TSEN54		ENSG00000271605	0.536825	4.11211	6.91976	9.40293e-11	5.14448e-09	14.0659	MILR1
	ENSG00000166839	3.75163	11.4921	6.78574	1.98315e-10	9.94264e-09	13.3051	ANKDD1A	ANKDD1A		ENSG00000269713	0.367083	6.76847	6.91781	9.50363e-11	5.18902e-09	14.0745	NBPF9
	ENSG00000115159	8.97502	23.5359	6.78116	2.03295e-10	1.01422e-08	13.3369	GPD2	GPD2		ENSG00000114315	-0.989469	0.419047	-6.91374	9.71799e-11	5.28462e-09	14.0359	HES1
	ENSG00000273749	11.5229	25.3837	6.78095	2.03524e-10	1.01422e-08	13.32	CYFIP1	CYFIP1		ENSG00000048052	0.530586	4.99959	6.91023	9.90601e-11	5.37601e-09	14.0251	HDAC9
	ENSG00000100628	-3.76851	6.33077	-6.77928	2.05374e-10	1.02139e-08	13.2659	ASB2	ASB2		ENSG00000089486	-0.351022	5.04384	-6.90981	9.92887e-11	5.37757e-09	14.044	CDIP1
	ENSG00000167981	-2.15398	9.58745	-6.77724	2.0765e-10	1.03063e-08	13.2599	ZNF597	ZNF597		ENSG00000256553	-1.05564	1.07989	-6.90051	1.04472e-10	5.63562e-09	13.973	TRAV1-2
	ENSG00000067225	70.3882	265.48	6.77501	2.10167e-10	1.04104e-08	13.3207	PKM	PKM		ENSG00000168802	-0.230709	6.00234	-6.89895	1.05365e-10	5.67243e-09	13.9597	CHTF8
	ENSG00000043143	-33.4437	142.664	-6.77399	2.11327e-10	1.0447e-08	13.2541	JADE2	JADE2		ENSG00000153234	-0.554756	1.43726	-6.89836	1.0571e-10	5.67964e-09	13.9647	NR4A2
	ENSG00000141367	45.459	183.713	6.77287	2.12617e-10	1.04898e-08	13.2432	CLTC	CLTC		ENSG00000100422	-0.352796	6.62521	-6.89397	1.08274e-10	5.80581e-09	13.946	CERK
	ENSG00000187676	-1.71721	5.56	-6.77166	2.14009e-10	1.0525e-08	13.2268	B3GLCT	B3GLCT		ENSG00000160959	-0.431218	4.64943	-6.89244	1.09185e-10	5.84302e-09	13.93	LRRC14
	ENSG00000143476	2.65778	3.52764	6.77152	2.14179e-10	1.0525e-08	13.2702	DTL	DTL		ENSG00000276045	-0.328727	5.50524	-6.891	1.10045e-10	5.8694e-09	13.9092	ORAI1
	ENSG00000154124	-15.2988	89.6438	-6.76954	2.16479e-10	1.06169e-08	13.2261	OTULIN	OTULIN		ENSG00000138160	0.6887	3.06687	6.89089	1.10114e-10	5.8694e-09	13.9342	KIF11
	ENSG00000213903	20.3334	40.6447	6.76573	2.20988e-10	1.08166e-08	13.2936	LTB4R	LTB4R		ENSG00000114450	0.408293	6.28292	6.8854	1.13468e-10	6.02432e-09	13.8889	GNB4
	ENSG00000122025	2.64956	4.40583	6.76421	2.22807e-10	1.08689e-08	13.3021	FLT3	FLT3		ENSG00000152495	-0.627475	6.91021	-6.88238	1.1535e-10	6.1097e-09	13.9023	CAMK4
	ENSG00000154165	-2.44762	4.0943	-6.7641	2.22935e-10	1.08689e-08	13.1846	GPR15	GPR15		ENSG00000173933	-0.17855	6.41061	-6.8821	1.1553e-10	6.1097e-09	13.884	RBM4
	ENSG00000122218	26.7792	109.721	6.76003	2.27892e-10	1.10454e-08	13.1818	COPA	COPA		ENSG00000120458	-0.397881	3.76647	-6.88134	1.16009e-10	6.12302e-09	13.8841	MSANTD2
	ENSG00000086758	45.1864	176.777	6.75886	2.2934e-10	1.10939e-08	13.1647	HUWE1	HUWE1		ENSG00000162804	-0.620934	4.92741	-6.87756	1.18426e-10	6.22614e-09	13.8513	SNED1
	ENSG00000012779	72.9393	165.298	6.74421	2.48217e-10	1.19603e-08	13.1265	ALOX5	ALOX5		ENSG00000073350	-0.587084	4.6451	-6.86636	1.2589e-10	6.60569e-09	13.8009	LLGL2
	ENSG00000205138	-1.98334	7.60049	-6.74321	2.49554e-10	1.20014e-08	13.0823	SDHAF1	SDHAF1		ENSG00000277586	-1.59887	-0.311265	-6.8636	1.27797e-10	6.69271e-09	13.7693	NEFL
	ENSG00000072121	14.4306	69.1462	6.74191	2.51312e-10	1.20485e-08	13.0846	ZFYVE26	ZFYVE26		ENSG00000139193	-0.580133	5.47297	-6.86123	1.29464e-10	6.76681e-09	13.7749	CD27
	ENSG00000284977	4.63381	7.94354	6.74177	2.51507e-10	1.20485e-08	13.1202	LOC105376244	LOC105376244		ENSG00000133639	-0.323063	8.49474	-6.85938	1.30778e-10	6.82224e-09	13.7465	BTG1
	ENSG00000141293	-12.4324	43.6038	-6.73935	2.5481e-10	1.21832e-08	13.0791	SKAP1	SKAP1		ENSG00000105889	0.947799	0.532148	6.85217	1.36019e-10	7.05402e-09	13.7185	STEAP1B
	ENSG00000198959	9.86066	15.1666	6.72799	2.70899e-10	1.29026e-08	13.0653	TGM2	TGM2		ENSG00000105889	0.947799	0.532148	6.85217	1.36019e-10	7.05402e-09	13.7185	LOC401312
	ENSG00000147138	-22.6522	69.1092	-6.72487	2.75489e-10	1.3096e-08	12.9901	GPR174	GPR174		ENSG00000267659	0.456605	1.95538	6.85196	1.36171e-10	7.05402e-09	13.7209	LINC01482
	ENSG00000006555	-5.10675	15.6096	-6.72204	2.79722e-10	1.32464e-08	12.9622	TTC22	TTC22		ENSG00000147439	-0.341693	5.33784	-6.85183	1.36269e-10	7.05402e-09	13.7147	BIN3
	ENSG00000108443	5.08384	39.4654	6.716	2.88965e-10	1.3658e-08	12.9386	RPS6KB1	RPS6KB1		ENSG00000136504	-0.208309	6.92748	-6.84854	1.38728e-10	7.16755e-09	13.7056	KAT7
	ENSG00000101493	41.3839	96.9557	6.71294	2.9377e-10	1.38586e-08	12.9569	ZNF516	ZNF516		ENSG00000089012	-0.628349	4.45643	-6.84442	1.41882e-10	7.30243e-09	13.7001	SIRPG
	ENSG00000181481	7.79936	18.2556	6.71063	2.97438e-10	1.40051e-08	12.955	RNF135	RNF135		ENSG00000220205	-0.277723	6.2645	-6.84384	1.42325e-10	7.31127e-09	13.6646	VAMP2
	ENSG00000268858	-7.28507	29.5359	-6.70818	3.01382e-10	1.41638e-08	12.8851	LOC112268269	LOC112268269		ENSG00000170027	0.361688	5.99107	6.83766	1.472e-10	7.54729e-09	13.656	YWHAG
	ENSG00000137959	77.1393	162.879	6.70656	3.04019e-10	1.42607e-08	12.9562	IFI44L	IFI44L		ENSG00000167984	-0.448777	6.76177	-6.83089	1.52718e-10	7.81534e-09	13.6343	NLRC3
	ENSG00000237649	2.08518	3.16562	6.70546	3.05823e-10	1.43182e-08	12.9565	KIFC1	KIFC1		ENSG00000111674	-0.661564	3.47403	-6.82641	1.56489e-10	7.99312e-09	13.5937	ENO2
	ENSG00000167074	-2.49639	6.54675	-6.70078	3.13627e-10	1.46282e-08	12.8535	TEF	TEF		ENSG00000213891	0.826515	1.22958	6.82049	1.61602e-10	8.22309e-09	13.5373	RPL3P6
	ENSG00000174437	14.8436	80.5585	6.69938	3.15992e-10	1.46833e-08	12.8685	ATP2A2	ATP2A2		ENSG00000172534	0.553638	6.30893	6.8176	1.64162e-10	8.33756e-09	13.5328	HCFC1
	ENSG00000240233	0.616853	1.15256	6.69817	3.18058e-10	1.4724e-08	12.8955	RN7SL587P	RN7SL587P		ENSG00000136444	-0.368648	4.16816	-6.8156	1.65956e-10	8.39702e-09	13.5386	RSAD1
	ENSG00000004468	25.7795	62.3279	6.69779	3.18713e-10	1.47268e-08	12.8994	CD38	CD38		ENSG00000090097	-0.781482	2.23125	-6.81315	1.68178e-10	8.47787e-09	13.5214	PCBP4
	ENSG00000159339	23.8604	48.9913	6.69726	3.19619e-10	1.47395e-08	12.9132	PADI4	PADI4		ENSG00000179406	0.365084	4.69388	6.80721	1.73696e-10	8.73936e-09	13.4858	LINC00174
	ENSG00000156970	2.2819	2.85359	6.69675	3.20491e-10	1.47395e-08	12.8997	BUB1B	BUB1B		ENSG00000101412	0.886856	2.08603	6.80025	1.80379e-10	9.05866e-09	13.4611	E2F1
	ENSG00000172575	-29.1824	111.96	-6.69659	3.20774e-10	1.47395e-08	12.8574	RASGRP1	RASGRP1		ENSG00000177370	-0.27276	4.06801	-6.7958	1.84794e-10	9.2459e-09	13.4062	TIMM22
	ENSG00000186583	0.364336	0.452456	6.69096	3.30628e-10	1.51642e-08	12.8756	SPATC1	SPATC1		ENSG00000109971	-0.448668	8.99257	-6.79441	1.86189e-10	9.28117e-09	13.4088	HSPA8
	ENSG00000128245	14.933	46.167	6.6898	3.32691e-10	1.52306e-08	12.899	YWHAH	YWHAH		ENSG00000198711	-0.518215	3.00566	-6.79113	1.8953e-10	9.41287e-09	13.4162	SSBP3-AS1
	ENSG00000115657	1.6236	3.54166	6.68298	3.45108e-10	1.57699e-08	12.816	ABCB6	ABCB6		ENSG00000160185	-0.627729	5.10005	-6.79065	1.90024e-10	9.42003e-09	13.4272	UBASH3A
	ENSG00000108798	-18.5399	59.6061	-6.68038	3.49944e-10	1.59614e-08	12.7381	ABI3	ABI3		ENSG00000181588	-0.594348	1.5023	-6.78353	1.975e-10	9.75471e-09	13.3511	MEX3D
	ENSG00000157978	-38.6383	120.125	-6.67917	3.52226e-10	1.6036e-08	12.7474	LDLRAP1	LDLRAP1		ENSG00000185112	-0.570773	3.69977	-6.77576	2.05991e-10	1.01554e-08	13.3237	FAM43A
	ENSG00000145555	3.51069	7.75816	6.67709	3.56189e-10	1.61866e-08	12.7962	MYO10	MYO10		ENSG00000248483	0.47517	4.26762	6.76932	2.13302e-10	1.04775e-08	13.271	POU5F2
	ENSG00000100422	-22.6749	101.075	-6.67462	3.60948e-10	1.63729e-08	12.7239	CERK	CERK		ENSG00000254838	-0.424134	8.04651	-6.7637	2.19899e-10	1.07819e-08	13.2448	GVINP1
	ENSG00000068305	20.0544	71.1317	6.66844	3.731e-10	1.68932e-08	12.7408	MEF2A	MEF2A		ENSG00000186827	-0.86521	1.05798	-6.7626	2.2121e-10	1.08264e-08	13.2538	TNFRSF4
	ENSG00000085832	19.4384	98.4928	6.6632	3.83734e-10	1.73113e-08	12.6736	EPS15	EPS15		ENSG00000246922	-0.371573	4.53949	-6.75702	2.2799e-10	1.1138e-08	13.2527	UBAP1L
	ENSG00000171999	1.51478	2.05065	6.66022	3.89921e-10	1.75585e-08	12.6964	OR52P2P	OR52P2P		ENSG00000170382	0.510047	3.61431	6.751	2.35524e-10	1.14852e-08	13.1797	LRRN2
	ENSG00000138670	5.61975	24.7712	6.65827	3.94012e-10	1.77105e-08	12.6418	RASGEF1B	RASGEF1B		ENSG00000177494	-0.550863	3.42801	-6.74927	2.37739e-10	1.15723e-08	13.2129	ZBED2
	ENSG00000100583	0.554491	0.845066	6.65598	3.98873e-10	1.78642e-08	12.6879	SAMD15	SAMD15		ENSG00000187210	0.62545	4.44216	6.744	2.44611e-10	1.18853e-08	13.1459	GCNT1
	ENSG00000175463	-32.6321	141.886	-6.65522	4.00508e-10	1.7905e-08	12.6069	TBC1D10C	TBC1D10C		ENSG00000281005	-0.499358	5.17803	-6.7397	2.50363e-10	1.21274e-08	13.1189	LINC00921
	ENSG00000008277	-3.61826	10.4898	-6.6525	4.0639e-10	1.81308e-08	12.6069	ADAM22	ADAM22		ENSG00000179023	-1.00095	-1.75917	-6.7396	2.50496e-10	1.21274e-08	13.1187	KLHDC7A
	ENSG00000119969	4.59767	16.9163	6.65193	4.07615e-10	1.81308e-08	12.6153	HELLS	HELLS		ENSG00000109956	-1.3876	3.67817	-6.73723	2.53715e-10	1.22612e-08	13.1132	B3GAT1
	ENSG00000137501	-25.1762	52.98	-6.65187	4.07754e-10	1.81308e-08	12.5886	SYTL2	SYTL2		ENSG00000235304	-1.03229	-0.623549	-6.73433	2.57725e-10	1.24327e-08	13.0986	LINC01281
	ENSG00000211956	6.6025	12.8388	6.64773	4.16886e-10	1.85036e-08	12.6651	IGHV4-34	IGHV4-34		ENSG00000211800	-0.719022	0.384107	-6.73375	2.58527e-10	1.24491e-08	13.1124	TRAV20
	ENSG00000188042	-54.1282	180.518	-6.64478	4.23533e-10	1.87595e-08	12.5693	ARL4C	ARL4C		ENSG00000211788	-0.730687	1.90626	-6.71932	2.79464e-10	1.33854e-08	13.0663	TRAV13-1
	ENSG00000153283	-29.5997	103.157	-6.6445	4.24165e-10	1.87595e-08	12.5758	CD96	CD96		ENSG00000250571	-0.368485	3.99823	-6.71826	2.81064e-10	1.34382e-08	13.0184	GLI4
	ENSG00000138180	0.900887	1.79613	6.64382	4.25708e-10	1.87941e-08	12.5975	CEP55	CEP55		ENSG00000134851	0.341499	5.61367	6.69857	3.12515e-10	1.49154e-08	12.9377	TMEM165
	ENSG00000118922	-32.6419	110.452	-6.63911	4.36585e-10	1.924e-08	12.55	KLF12	KLF12		ENSG00000066279	1.05184	2.60702	6.69639	3.16204e-10	1.50648e-08	12.9112	ASPM
	ENSG00000174705	1.39405	2.40295	6.63454	4.47388e-10	1.96811e-08	12.6083	SH3PXD2B	SH3PXD2B		ENSG00000211814	-0.885019	-0.175085	-6.69253	3.22846e-10	1.53269e-08	12.9049	TRAV35
	ENSG00000176410	-3.85165	14.8875	-6.63217	4.53084e-10	1.98963e-08	12.4895	DNAJC30	DNAJC30		ENSG00000122299	0.278905	5.40041	6.69128	3.25027e-10	1.54033e-08	12.877	ZC3H7A
	ENSG00000153827	73.7367	255.047	6.63115	4.55579e-10	1.99458e-08	12.5208	TRIP12	TRIP12		ENSG00000175505	-0.681431	2.31259	-6.69046	3.26463e-10	1.54442e-08	12.8861	CLCF1
	ENSG00000133116	0.483787	0.606311	6.63105	4.55821e-10	1.99458e-08	12.6064	KL	KL		ENSG00000174738	-0.419642	5.0269	-6.68812	3.30598e-10	1.56123e-08	12.8577	NR1D2
	ENSG00000163875	-6.53804	31.1206	-6.62877	4.61394e-10	2.0154e-08	12.4772	MEAF6	MEAF6		ENSG00000127481	0.365979	7.83561	6.68585	3.34653e-10	1.57762e-08	12.8456	UBR4
	ENSG00000260220	1.0521	1.62267	6.62695	4.65915e-10	2.03157e-08	12.5044	CCDC187	CCDC187		ENSG00000100888	0.242915	6.93172	6.68546	3.35367e-10	1.57822e-08	12.8383	CHD8
	ENSG00000173933	-9.73016	86.0324	-6.62511	4.70525e-10	2.04807e-08	12.4758	RBM4	RBM4		ENSG00000184515	-0.96993	-1.46661	-6.68444	3.37204e-10	1.58409e-08	12.8345	BEX5
	ENSG00000177600	-136.619	374.625	-6.62464	4.71709e-10	2.04962e-08	12.454	RPLP2	RPLP2		ENSG00000204044	1.19673	-1.71083	6.67914	3.46949e-10	1.62703e-08	12.8183	SLC12A5-AS1
	ENSG00000211796	-0.38788	0.716347	-6.62307	4.75675e-10	2.06126e-08	12.4452	TRAV16	TRAV16		ENSG00000120832	-0.586938	2.86901	-6.67801	3.49066e-10	1.63412e-08	12.7975	MTERF2
	ENSG00000076067	8.81491	49.1776	6.62263	4.76784e-10	2.06126e-08	12.4547	RBMS2	RBMS2		ENSG00000144134	-0.303053	4.35692	-6.67572	3.53382e-10	1.65145e-08	12.8109	RABL2A
	ENSG00000250303	1.49003	3.15955	6.62259	4.76886e-10	2.06126e-08	12.462	LINC02762	LINC02762		ENSG00000144134	-0.303053	4.35692	-6.67572	3.53382e-10	1.65145e-08	12.8109	RABL2B
	ENSG00000136504	-16.6899	123.475	-6.62205	4.78275e-10	2.06367e-08	12.4574	KAT7	KAT7		ENSG00000136731	0.258675	7.04046	6.67506	3.54656e-10	1.65453e-08	12.7823	UGGT1
	ENSG00000246526	-3.27982	6.03378	-6.61924	4.85502e-10	2.09066e-08	12.4192	LINC02481	LINC02481		ENSG00000152463	0.776427	1.06478	6.67149	3.61521e-10	1.68364e-08	12.8247	OLAH
	ENSG00000165185	6.38847	25.7431	6.61897	4.86219e-10	2.09066e-08	12.4668	KIAA1958	KIAA1958		ENSG00000092529	0.416007	3.4705	6.67024	3.63956e-10	1.69205e-08	12.7618	CAPN3
	ENSG00000172315	-7.52969	26.6885	-6.61719	4.90847e-10	2.1069e-08	12.409	TP53RK	TP53RK		ENSG00000206053	-0.297781	4.5764	-6.66448	3.75384e-10	1.74089e-08	12.7438	JPT2
	ENSG00000130520	-8.25912	35.6475	-6.61545	4.95444e-10	2.12295e-08	12.4091	LSM4	LSM4		ENSG00000100105	-0.354597	5.45638	-6.6643	3.75756e-10	1.74089e-08	12.7633	PATZ1
	ENSG00000006459	33.3816	131.47	6.61204	5.04548e-10	2.15823e-08	12.4818	KDM7A	KDM7A		ENSG00000177628	0.496418	4.99981	6.66333	3.7771e-10	1.74694e-08	12.7581	GBA1
	ENSG00000247287	-3.26919	9.05185	-6.606	5.21058e-10	2.22501e-08	12.3642	PRKCH-AS1	PRKCH-AS1		ENSG00000188636	-0.538049	4.64389	-6.66201	3.80386e-10	1.7563e-08	12.7346	RTL6
	ENSG00000145545	7.13851	37.0909	6.60432	5.25757e-10	2.24121e-08	12.37	SRD5A1	SRD5A1		ENSG00000081692	-0.460053	4.48379	-6.66165	3.81129e-10	1.75672e-08	12.7278	JMJD4
	ENSG00000068400	12.3641	59.0241	6.59734	5.45713e-10	2.3183e-08	12.3356	GRIPAP1	GRIPAP1		ENSG00000131378	-0.414029	6.25586	-6.65911	3.86371e-10	1.77784e-08	12.7421	RFTN1
	ENSG00000265148	-8.76899	39.2138	-6.59326	5.57691e-10	2.36513e-08	12.3067	TSPOAP1-AS1	TSPOAP1-AS1		ENSG00000116698	0.346318	6.64857	6.65044	4.04757e-10	1.85609e-08	12.6746	SMG7
	ENSG00000173825	-4.2774	8.49419	-6.59259	5.5969e-10	2.36954e-08	12.3129	TIGD3	TIGD3		ENSG00000091181	-1.92471	4.03843	-6.64776	4.10623e-10	1.87979e-08	12.648	IL5RA
	ENSG00000111602	3.40429	11.2966	6.59135	5.63399e-10	2.37764e-08	12.32	TIMELESS	TIMELESS		ENSG00000168004	-1.41184	-0.207469	-6.64623	4.14e-10	1.888e-08	12.6269	PLAAT5
	ENSG00000185112	-4.88567	13.6026	-6.59131	5.63522e-10	2.37764e-08	12.2753	FAM43A	FAM43A		ENSG00000157191	-0.277755	6.57378	-6.64606	4.1438e-10	1.888e-08	12.6482	NECAP2
	ENSG00000172869	21.4488	73.5037	6.58945	5.69151e-10	2.39731e-08	12.2702	DMXL1	DMXL1		ENSG00000159713	-1.03603	2.59439	-6.64599	4.14522e-10	1.888e-08	12.6476	TPPP3
	ENSG00000118402	-0.760337	1.31391	-6.58758	5.74853e-10	2.41721e-08	12.2543	ELOVL4	ELOVL4		ENSG00000145685	0.610601	4.61308	6.64437	4.18135e-10	1.89735e-08	12.6655	LHFPL2
	ENSG00000005100	3.16294	15.0349	6.57907	6.015e-10	2.52498e-08	12.2243	DHX33	DHX33		ENSG00000215912	-0.523731	3.97732	-6.64419	4.18549e-10	1.89735e-08	12.6338	TTC34
	ENSG00000283646	0.774965	2.03655	6.57586	6.11873e-10	2.55552e-08	12.2781	LINC02009	LINC02009		ENSG00000049239	0.372897	6.42182	6.64059	4.267e-10	1.93041e-08	12.6128	H6PD
	ENSG00000068028	-18.8536	60.731	-6.57271	6.22214e-10	2.59434e-08	12.1887	RASSF1	RASSF1		ENSG00000130433	-2.02474	0.142003	-6.64008	4.27861e-10	1.93241e-08	12.5895	CACNG6
	ENSG00000164045	1.23212	1.43722	6.57081	6.28539e-10	2.61631e-08	12.2456	CDC25A	CDC25A		ENSG00000181638	-0.408541	4.38236	-6.63894	4.30487e-10	1.94101e-08	12.6145	ZFP41
	ENSG00000143486	-6.75688	37.2891	-6.57022	6.30517e-10	2.62014e-08	12.1747	EIF2D	EIF2D		ENSG00000008283	-0.468428	3.94485	-6.63771	4.33339e-10	1.9506e-08	12.6137	CYB561
	ENSG00000126821	-4.62533	19.6501	-6.56855	6.36133e-10	2.63905e-08	12.1645	SGPP1	SGPP1		ENSG00000144668	1.22181	0.383855	6.63618	4.36905e-10	1.96338e-08	12.6031	ITGA9
	ENSG00000096968	43.0021	101.029	6.5663	6.43781e-10	2.66631e-08	12.2322	JAK2	JAK2		ENSG00000228794	-0.378835	4.24565	-6.63127	4.48555e-10	2.00648e-08	12.5537	LINC01128
	ENSG00000211968	0.455762	0.728093	6.56202	6.58597e-10	2.72312e-08	12.1692	IGHV1-58	IGHV1-58		ENSG00000167107	-0.447917	3.14145	-6.63119	4.48733e-10	2.00648e-08	12.5673	ACSF2
	ENSG00000007264	-13.8173	29.2801	-6.56086	6.62687e-10	2.73546e-08	12.1187	MATK	MATK		ENSG00000064201	-0.495246	5.45764	-6.63025	4.50996e-10	2.01325e-08	12.5651	TSPAN32
	ENSG00000135476	1.75904	3.63896	6.56011	6.65341e-10	2.74185e-08	12.1547	ESPL1	ESPL1		ENSG00000159388	-0.316125	7.521	-6.62803	4.56389e-10	2.03395e-08	12.5318	BTG2
	ENSG00000213934	0.25959	1.31174	6.55388	6.87717e-10	2.82466e-08	12.1731	HBG1	HBG1		ENSG00000168569	-0.433195	3.64113	-6.62574	4.62024e-10	2.05566e-08	12.5291	TMEM223
	ENSG00000185115	-5.12299	24.8437	-6.5523	6.93513e-10	2.84012e-08	12.0868	NSMCE3	NSMCE3		ENSG00000109943	-0.566795	3.4419	-6.62487	4.6418e-10	2.06185e-08	12.5298	CRTAM
	ENSG00000160959	-7.02996	25.8811	-6.55223	6.93774e-10	2.84012e-08	12.0836	LRRC14	LRRC14		ENSG00000128000	-0.385239	6.08211	-6.62409	4.66112e-10	2.06702e-08	12.5307	ZNF780B
	ENSG00000086289	0.713527	0.999434	6.54874	7.06777e-10	2.88381e-08	12.149	EPDR1	EPDR1		ENSG00000103355	-2.45714	2.18641	-6.62101	4.73869e-10	2.09796e-08	12.4994	PRSS33
	ENSG00000277734	-55.5192	171.169	-6.54634	7.15841e-10	2.91599e-08	12.0727	TRAC	TRAC		ENSG00000281106	-0.604683	5.12107	-6.61918	4.78516e-10	2.11506e-08	12.5115	TMEM272
	ENSG00000112367	5.90351	24.7854	6.54426	7.23777e-10	2.94348e-08	12.0668	FIG4	FIG4		ENSG00000143486	-0.278093	5.20008	-6.61872	4.7971e-10	2.11686e-08	12.4986	EIF2D
	ENSG00000181847	-12.2476	21.9057	-6.54162	7.33998e-10	2.98015e-08	12.0168	TIGIT	TIGIT		ENSG00000090889	1.18648	0.637122	6.61834	4.80679e-10	2.11766e-08	12.4933	KIF4A
	ENSG00000165929	-34.3243	101.409	-6.53969	7.41547e-10	3.00587e-08	12.0392	TC2N	TC2N		ENSG00000168916	1.09685	2.73412	6.61431	4.91139e-10	2.16021e-08	12.517	ZNF608
	ENSG00000085999	1.0658	1.34989	6.53677	7.53133e-10	3.04785e-08	12.0277	RAD54L	RAD54L		ENSG00000033627	0.362939	5.57639	6.61019	5.02081e-10	2.20377e-08	12.4572	ATP6V0A1
	ENSG00000127081	-5.82553	23.767	-6.53441	7.62605e-10	3.08115e-08	11.9815	ZNF484	ZNF484		ENSG00000001630	0.311286	4.2117	6.60997	5.0268e-10	2.20377e-08	12.4638	CYP51A1
	ENSG00000270629	56.4613	168.465	6.52995	7.80845e-10	3.14458e-08	11.9849	NBPF14	NBPF14		ENSG00000153827	0.407104	7.94244	6.60941	5.042e-10	2.20684e-08	12.4465	TRIP12
	ENSG00000211821	-2.46684	3.68689	-6.52289	8.10656e-10	3.25406e-08	11.9283	TRDV2	TRDV2		ENSG00000105204	-0.416173	4.17786	-6.60538	5.1517e-10	2.25119e-08	12.4246	DYRK1B
	ENSG00000015171	-8.25385	34.5405	-6.51968	8.24564e-10	3.30453e-08	11.9209	ZMYND11	ZMYND11		ENSG00000186652	0.311784	-2.3368	6.60243	5.23343e-10	2.2832e-08	12.4833	PRG2
	ENSG00000145362	0.27782	0.278982	6.51917	8.26796e-10	3.30812e-08	11.9625	ANK2	ANK2		ENSG00000196544	-0.327258	4.07999	-6.60056	5.28608e-10	2.30244e-08	12.3885	BORCS6
	ENSG00000242330	0.455493	0.50156	6.5148	8.46118e-10	3.37997e-08	11.9047	RN7SL683P	RN7SL683P		ENSG00000127528	-0.329078	8.31787	-6.59991	5.30444e-10	2.30333e-08	12.4126	KLF2
	ENSG00000250608	1.18456	1.43907	6.51447	8.47629e-10	3.38055e-08	11.9692	NUDT16-DT	NUDT16-DT		ENSG00000129173	1.21617	0.421655	6.59988	5.30523e-10	2.30333e-08	12.4117	E2F8
	ENSG00000185818	-0.545408	0.71244	-6.51263	8.55902e-10	3.40806e-08	11.8719	NAT8L	NAT8L		ENSG00000135127	-0.394819	4.71603	-6.5989	5.33307e-10	2.31168e-08	12.4191	BICDL1
	ENSG00000172292	8.62276	40.4941	6.50964	8.69584e-10	3.45427e-08	11.8664	CERS6	CERS6		ENSG00000214787	0.372878	3.11722	6.59401	5.47422e-10	2.36525e-08	12.3794	MS4A4E
	ENSG00000146122	2.48781	9.13595	6.50948	8.70296e-10	3.45427e-08	11.9655	DAAM2	DAAM2		ENSG00000142327	-0.351619	6.93249	-6.59002	5.59201e-10	2.41227e-08	12.3322	RNPEPL1
	ENSG00000122085	-15.1923	60.3887	-6.50822	8.7613e-10	3.47186e-08	11.8637	MTERF4	MTERF4		ENSG00000141367	0.33616	7.47789	6.58773	5.66067e-10	2.43798e-08	12.3331	CLTC
	ENSG00000029153	2.22353	8.21971	6.49949	9.17565e-10	3.62446e-08	11.8262	BMAL2	BMAL2		ENSG00000276953	-0.972642	1.51014	-6.58647	5.69876e-10	2.45046e-08	12.3364	TRBV12-4
	ENSG00000211698	-4.53864	9.29852	-6.49644	9.32457e-10	3.67741e-08	11.8004	TRGV4	TRGV4		ENSG00000126353	-0.58698	7.33668	-6.58173	5.84466e-10	2.5092e-08	12.3395	CCR7
	ENSG00000211772	-83.6913	215.748	-6.49461	9.41537e-10	3.70732e-08	11.7897	TRBC2	TRBC2		ENSG00000162736	0.370887	5.72233	6.58008	5.89639e-10	2.52335e-08	12.3096	NCSTN
	ENSG00000196204	-6.72898	35.3395	-6.48915	9.69106e-10	3.80456e-08	11.7696	RNF216P1	RNF216P1		ENSG00000276557	-0.818677	1.00807	-6.57803	5.96134e-10	2.54307e-08	12.3071	TRBV18
	ENSG00000136490	-52.9916	289.489	-6.489	9.69891e-10	3.80456e-08	11.7605	LIMD2	LIMD2		ENSG00000162104	-0.598866	4.08408	-6.57041	6.20833e-10	2.64006e-08	12.2455	ADCY9
	ENSG00000161888	2.15328	7.33678	6.48881	9.70842e-10	3.80456e-08	11.7695	SPC24	SPC24		ENSG00000125910	-0.481377	6.75906	-6.5657	6.36595e-10	2.70282e-08	12.212	S1PR4
	ENSG00000167106	-45.2749	135.459	-6.48735	9.78373e-10	3.82802e-08	11.7776	EEIG1	EEIG1		ENSG00000169902	1.09636	2.11859	6.56433	6.41278e-10	2.715e-08	12.2783	TPST1
	ENSG00000177971	-5.24298	22.386	-6.48683	9.81039e-10	3.831e-08	11.7377	IMP3	IMP3		ENSG00000116990	-0.612448	4.13132	-6.56427	6.41482e-10	2.715e-08	12.2154	MYCL
	ENSG00000242882	0.401232	0.413118	6.48393	9.96187e-10	3.87934e-08	11.8143	RPL5P11	RPL5P11		ENSG00000160113	-0.661677	1.51186	-6.56231	6.48207e-10	2.73583e-08	12.2079	NR2F6
	ENSG00000240531	1.35654	2.36898	6.47874	1.02387e-09	3.97466e-08	11.7089	RPL21P123	RPL21P123		ENSG00000181963	1.09022	0.318326	6.56224	6.48435e-10	2.73583e-08	12.1963	OR52K2
	ENSG00000151006	-2.74814	8.64914	-6.47418	1.0488e-09	4.05868e-08	11.6718	PRSS53	PRSS53		ENSG00000248196	0.698359	-0.159759	6.56192	6.49559e-10	2.73628e-08	12.193	LOC100419572
	ENSG00000122642	2.96446	8.49759	6.47145	1.06403e-09	4.11121e-08	11.6948	FKBP9	FKBP9		ENSG00000261744	-0.85501	-0.343948	-6.55481	6.74615e-10	2.82415e-08	12.1658	ZFPM1-AS1
	ENSG00000180096	-16.9718	78.0922	-6.46883	1.07885e-09	4.16198e-08	11.6945	SEPTIN1	SEPTIN1		ENSG00000128050	0.251459	5.55273	6.55123	6.87579e-10	2.86587e-08	12.1384	PAICS
	ENSG00000165168	147.63	358.728	6.46835	1.0816e-09	4.16608e-08	11.7113	CYBB	CYBB		ENSG00000120616	-0.215391	6.45784	-6.55117	6.87774e-10	2.86587e-08	12.1349	EPC1
	ENSG00000167778	-5.98854	33.2369	-6.46737	1.0872e-09	4.17995e-08	11.639	SPRYD3	SPRYD3		ENSG00000186300	-0.234245	4.41191	-6.55039	6.90642e-10	2.87337e-08	12.1403	ZNF555
	ENSG00000181588	-1.09313	2.88104	-6.46713	1.08857e-09	4.17995e-08	11.6395	MEX3D	MEX3D		ENSG00000077044	0.352738	7.0107	6.54193	7.2243e-10	3.00098e-08	12.097	DGKD
	ENSG00000085840	1.32157	2.35108	6.4659	1.09564e-09	4.20059e-08	11.7086	ORC1	ORC1		ENSG00000232684	0.768549	1.55999	6.53606	7.45315e-10	3.09121e-08	12.0606	ATP11A-AS1
	ENSG00000227730	1.12414	1.87828	6.46553	1.09776e-09	4.20222e-08	11.6647	MTND6P5	MTND6P5		ENSG00000101400	-0.608585	1.53568	-6.53577	7.46446e-10	3.09121e-08	12.081	SNTA1
	ENSG00000254876	-2.58018	6.89461	-6.45878	1.13754e-09	4.34774e-08	11.6226	SUGT1P4-STRA6LP	SUGT1P4-STRA6LP		ENSG00000240891	-0.497457	4.79953	-6.53514	7.48955e-10	3.09683e-08	12.0775	PLCXD2
	ENSG00000183655	-1.68568	5.67425	-6.4581	1.14166e-09	4.35078e-08	11.6043	KLHL25	KLHL25		ENSG00000089723	-0.46843	2.47824	-6.53484	7.50175e-10	3.09712e-08	12.0506	OTUB2
	ENSG00000124203	-29.1792	83.5154	-6.45807	1.14184e-09	4.35078e-08	11.6044	ZNF831	ZNF831		ENSG00000214309	-0.556132	1.53626	-6.53047	7.67771e-10	3.16491e-08	12.0423	MBLAC1
	ENSG00000135469	-1.96627	7.55737	-6.45667	1.15026e-09	4.37613e-08	11.6132	COQ10A	COQ10A		ENSG00000067066	0.403019	7.86436	6.52685	7.82662e-10	3.22136e-08	12.0335	SP100
	ENSG00000211746	-2.82345	6.61691	-6.45631	1.15247e-09	4.3778e-08	11.5972	TRBV19	TRBV19		ENSG00000153885	-0.842491	2.90935	-6.52288	7.99314e-10	3.28488e-08	11.9923	KCTD15
	ENSG00000142528	-2.92447	12.8959	-6.45107	1.18472e-09	4.4934e-08	11.5564	ZNF473	ZNF473		ENSG00000084234	0.446206	7.57845	6.5215	8.05227e-10	3.30413e-08	12.0007	APLP2
	ENSG00000109339	9.48725	49.9593	6.45006	1.19104e-09	4.51048e-08	11.5546	MAPK10	MAPK10		ENSG00000184613	-0.775403	5.27808	-6.5164	8.27296e-10	3.38952e-08	11.9942	NELL2
	ENSG00000128000	-16.3492	69.7096	-6.44977	1.19287e-09	4.51051e-08	11.5642	ZNF780B	ZNF780B		ENSG00000167658	-0.375841	10.5167	-6.51484	8.34145e-10	3.41239e-08	11.9679	EEF2
	ENSG00000155265	-4.58864	11.9495	-6.44935	1.19551e-09	4.51359e-08	11.5785	GOLGA7B	GOLGA7B		ENSG00000184661	1.02896	0.527109	6.51057	8.53254e-10	3.47998e-08	11.927	CDCA2
	ENSG00000163646	0.559882	0.615847	6.44875	1.19927e-09	4.52091e-08	11.6744	CLRN1	CLRN1		ENSG00000245954	-0.93518	2.56652	-6.50944	8.58395e-10	3.49565e-08	11.9319	LINC02273
	ENSG00000189127	1.39927	2.28982	6.44818	1.20287e-09	4.52758e-08	11.6445	ANKRD34B	ANKRD34B		ENSG00000155275	-0.343333	4.46766	-6.50909	8.60001e-10	3.49691e-08	11.9317	TRMT44
	ENSG00000211695	-3.59893	6.13633	-6.44342	1.23339e-09	4.62866e-08	11.5164	TRGV9	TRGV9		ENSG00000123384	0.709671	6.48183	6.50764	8.666e-10	3.51842e-08	11.9323	LRP1
	ENSG00000276045	-9.55142	46.4175	-6.44341	1.23346e-09	4.62866e-08	11.5149	ORAI1	ORAI1		ENSG00000176410	-0.403586	3.86367	-6.50547	8.76648e-10	3.55386e-08	11.9065	DNAJC30
	ENSG00000239697	-6.11191	24.6353	-6.4383	1.2671e-09	4.74742e-08	11.5008	TNFSF12	TNFSF12		ENSG00000136111	-0.70616	5.17303	-6.50309	8.87785e-10	3.59275e-08	11.9024	TBC1D4
	ENSG00000198934	-1.75655	5.31487	-6.43685	1.27682e-09	4.76967e-08	11.4929	MAGEE1	MAGEE1		ENSG00000001461	-0.382034	5.98329	-6.50285	8.8891e-10	3.59275e-08	11.9186	NIPAL3
	ENSG00000100462	4.85745	16.5429	6.4345	1.29269e-09	4.81722e-08	11.5024	PRMT5	PRMT5		ENSG00000075218	0.698109	1.61894	6.50187	8.93538e-10	3.60068e-08	11.8896	GTSE1
	ENSG00000174123	8.95754	36.7968	6.43439	1.29344e-09	4.81722e-08	11.4965	TLR10	TLR10		ENSG00000225017	0.800469	0.66538	6.50186	8.93549e-10	3.60068e-08	11.8769	LOC100420057
	ENSG00000181638	-5.50366	21.458	-6.43047	1.32036e-09	4.9101e-08	11.4674	ZFP41	ZFP41		ENSG00000154814	-0.496449	6.40823	-6.5005	9.00006e-10	3.62128e-08	11.9126	OXNAD1
	ENSG00000188636	-8.41504	26.2242	-6.42997	1.32385e-09	4.91566e-08	11.4601	RTL6	RTL6		ENSG00000275342	-0.458664	4.86932	-6.4976	9.13969e-10	3.6688e-08	11.8908	PRAG1
	ENSG00000155254	3.08469	5.73432	6.42807	1.33713e-09	4.95017e-08	11.5234	MARVELD1	MARVELD1		ENSG00000105227	-0.710617	1.65022	-6.49704	9.16676e-10	3.67189e-08	11.8632	PRX
	ENSG00000213413	-6.63424	21.6581	-6.4266	1.34751e-09	4.97739e-08	11.4369	PVRIG	PVRIG		ENSG00000221946	-0.806049	0.275111	-6.49401	9.3148e-10	3.72011e-08	11.858	FXYD7
	ENSG00000197363	-1.88433	9.44245	-6.42646	1.3485e-09	4.97739e-08	11.4541	ZNF517	ZNF517		ENSG00000148019	-0.608908	5.70547	-6.49372	9.32939e-10	3.72042e-08	11.8594	CEP78
	ENSG00000073350	-8.93647	26.486	-6.42533	1.3565e-09	4.99613e-08	11.4356	LLGL2	LLGL2		ENSG00000158050	-0.796923	3.01361	-6.49231	9.39923e-10	3.74273e-08	11.8537	DUSP2
	ENSG00000170915	-10.0062	34.9804	-6.42518	1.35761e-09	4.99613e-08	11.4237	PAQR8	PAQR8		ENSG00000177426	-0.427794	4.24154	-6.49137	9.44591e-10	3.75576e-08	11.8388	TGIF1
	ENSG00000185585	1.27494	5.97446	6.42415	1.36499e-09	5.01584e-08	11.4456	OLFML2A	OLFML2A		ENSG00000166839	0.424136	3.47855	6.48902	9.56435e-10	3.79725e-08	11.8189	ANKDD1A
	ENSG00000213380	-8.43761	50.5259	-6.42223	1.37882e-09	5.05913e-08	11.4157	COG8	COG8		ENSG00000142528	-0.367928	3.66036	-6.48767	9.6328e-10	3.81879e-08	11.8065	ZNF473
	ENSG00000237781	1.70462	2.54669	6.42176	1.38222e-09	5.06411e-08	11.4969	ADAMTSL4-AS2	ADAMTSL4-AS2		ENSG00000185115	-0.333495	4.60552	-6.48735	9.64931e-10	3.81971e-08	11.8164	NSMCE3
	ENSG00000204103	22.0067	39.2903	6.42029	1.39296e-09	5.09593e-08	11.4746	MAFB	MAFB		ENSG00000125898	-0.437354	4.53361	-6.48273	9.88791e-10	3.90841e-08	11.7921	FAM110A
	ENSG00000144048	-3.64703	27.2117	-6.41929	1.40023e-09	5.1006e-08	11.4024	DUSP11	DUSP11		ENSG00000166340	0.517514	6.78742	6.47999	1.00323e-09	3.94807e-08	11.774	TPP1
	ENSG00000109971	-145.911	529.573	-6.41927	1.40041e-09	5.1006e-08	11.3927	HSPA8	HSPA8		ENSG00000131242	-0.36299	6.86512	-6.47896	1.00867e-09	3.96371e-08	11.7911	RAB11FIP4
	ENSG00000132849	-15.8587	45.7774	-6.41868	1.40476e-09	5.10891e-08	11.4028	PATJ	PATJ		ENSG00000213658	-0.445483	5.95033	-6.47777	1.01506e-09	3.98299e-08	11.7997	LAT
	ENSG00000176624	-13.6641	60.401	-6.41251	1.45098e-09	5.26157e-08	11.3685	MEX3C	MEX3C		ENSG00000011275	-0.225963	6.51826	-6.47588	1.02527e-09	4.01135e-08	11.7671	RNF216
	ENSG00000173894	1.01593	1.72415	6.4119	1.45567e-09	5.27085e-08	11.3988	CBX2	CBX2		ENSG00000158604	-0.177541	6.05975	-6.47414	1.03471e-09	4.04086e-08	11.7358	TMED4
	ENSG00000123485	2.27565	6.46828	6.40574	1.5035e-09	5.4361e-08	11.3871	HJURP	HJURP		ENSG00000138767	-0.288266	7.23309	-6.47394	1.03581e-09	4.04086e-08	11.7589	CNOT6L
	ENSG00000132205	25.3761	74.3507	6.40399	1.51739e-09	5.47832e-08	11.3726	EMILIN2	EMILIN2		ENSG00000253505	0.284431	4.9729	6.47267	1.0428e-09	4.06225e-08	11.7285	LINC02949
	ENSG00000177370	-2.95344	17.0141	-6.40236	1.53041e-09	5.50126e-08	11.3054	TIMM22	TIMM22		ENSG00000166165	-1.02889	1.07142	-6.46995	1.05787e-09	4.10907e-08	11.7267	CKB
	ENSG00000121316	78.6311	121.59	6.40192	1.53394e-09	5.50597e-08	11.4387	PLBD1	PLBD1		ENSG00000181090	0.254121	6.65628	6.46695	1.07477e-09	4.1687e-08	11.7167	EHMT1
	ENSG00000081692	-6.39471	23.1759	-6.3992	1.55595e-09	5.56536e-08	11.3039	JMJD4	JMJD4		ENSG00000187621	0.429311	4.96838	6.46655	1.07705e-09	4.16916e-08	11.7224	LOC124903372
	ENSG00000144134	-3.78464	20.8568	-6.39917	1.55623e-09	5.56536e-08	11.3149	RABL2A	RABL2A		ENSG00000196421	-0.858607	1.9361	-6.46587	1.08093e-09	4.17451e-08	11.7089	C20orf204
	ENSG00000173064	34.6317	136.024	6.39877	1.55948e-09	5.56536e-08	11.3155	HECTD4	HECTD4		ENSG00000089685	0.300069	4.07655	6.46455	1.08847e-09	4.19206e-08	11.702	BIRC5
	ENSG00000178562	-29.9305	83.3344	-6.39633	1.57952e-09	5.62879e-08	11.2976	CD28	CD28		ENSG00000198756	-1.27735	1.15104	-6.45593	1.13915e-09	4.36804e-08	11.6487	COLGALT2
	ENSG00000170989	-40.4898	145.783	-6.39465	1.59354e-09	5.67059e-08	11.2849	S1PR1	S1PR1		ENSG00000211797	-0.655781	1.42484	-6.45515	1.14387e-09	4.37989e-08	11.699	TRAV17
	ENSG00000215867	2.21377	6.0956	6.39245	1.61198e-09	5.72795e-08	11.2571	KRT18P57	KRT18P57		ENSG00000283063	-1.24675	0.784255	-6.45482	1.14585e-09	4.38125e-08	11.6555	TRBV6-3
	ENSG00000167306	-3.06006	8.53147	-6.39049	1.62865e-09	5.77063e-08	11.2532	MYO5B	MYO5B		ENSG00000006459	0.35522	6.98515	6.45393	1.15126e-09	4.39569e-08	11.6973	KDM7A
	ENSG00000227191	-21.747	39.5096	-6.38438	1.6816e-09	5.94125e-08	11.2179	TRGC2	TRGC2		ENSG00000213759	-2.00962	0.76491	-6.45273	1.15856e-09	4.41729e-08	11.6307	UGT2B11
	ENSG00000103994	53.7564	187.691	6.38347	1.68961e-09	5.96104e-08	11.2466	ZNF106	ZNF106		ENSG00000211778	-0.759554	1.22764	-6.45144	1.16647e-09	4.43511e-08	11.6591	TRAV4
	ENSG00000130193	-3.34123	10.8776	-6.38201	1.70259e-09	5.99829e-08	11.2143	THEM6	THEM6		ENSG00000108669	-0.172815	8.43616	-6.45143	1.16653e-09	4.43511e-08	11.6342	CYTH1
	ENSG00000155659	5.36871	12.0805	6.38015	1.71928e-09	6.04848e-08	11.346	VSIG4	VSIG4		ENSG00000107819	-0.378931	4.67044	-6.45088	1.16989e-09	4.44164e-08	11.6264	SFXN3
	ENSG00000127528	-68.387	328.25	-6.37868	1.73259e-09	6.08668e-08	11.213	KLF2	KLF2		ENSG00000197102	0.299152	8.1404	6.44758	1.19043e-09	4.51322e-08	11.6337	DYNC1H1
	ENSG00000100105	-9.52643	44.9494	-6.37724	1.74565e-09	6.12387e-08	11.2169	PATZ1	PATZ1		ENSG00000126804	-0.356709	5.96466	-6.44537	1.20438e-09	4.55969e-08	11.5964	ZBTB1
	ENSG00000198553	3.0602	7.37652	6.37649	1.7525e-09	6.13919e-08	11.2095	KCNRG	KCNRG		ENSG00000154473	-0.313432	6.11861	-6.44416	1.21211e-09	4.58254e-08	11.585	BUB3
	ENSG00000178021	0.579835	0.87868	6.37593	1.75763e-09	6.14797e-08	11.189	TSPYL6	TSPYL6		ENSG00000168101	-0.405962	3.84685	-6.44149	1.22925e-09	4.64081e-08	11.5672	NUDT16L1
	ENSG00000187231	15.0015	33.9074	6.37568	1.75997e-09	6.14797e-08	11.228	SESTD1	SESTD1		ENSG00000105492	-0.891849	1.69409	-6.44096	1.2327e-09	4.64732e-08	11.5827	SIGLEC6
	ENSG00000198482	-9.04272	46.0834	-6.37447	1.77117e-09	6.1784e-08	11.1692	ZNF808	ZNF808		ENSG00000112232	0.657759	0.745014	6.44004	1.23872e-09	4.66347e-08	11.5768	KHDRBS2
	ENSG00000011021	4.84976	25.7485	6.37352	1.77999e-09	6.20043e-08	11.1708	CLCN6	CLCN6		ENSG00000154016	-0.515816	4.78778	-6.43931	1.24346e-09	4.67478e-08	11.5853	GRAPL
	ENSG00000106366	1.04735	1.4823	6.36448	1.86612e-09	6.48372e-08	11.2206	SERPINE1	SERPINE1		ENSG00000154016	-0.515816	4.78778	-6.43931	1.24346e-09	4.67478e-08	11.5853	GRAP
	ENSG00000229405	-0.727546	1.04826	-6.36444	1.86655e-09	6.48372e-08	11.1127	LOC100130731	LOC100130731		ENSG00000188641	0.440224	6.8452	6.43826	1.25039e-09	4.69429e-08	11.6006	DPYD
	ENSG00000173517	14.2792	78.2004	6.35899	1.92049e-09	6.6524e-08	11.1055	PEAK1	PEAK1		ENSG00000157881	-0.285074	4.911	-6.4375	1.25538e-09	4.70643e-08	11.5763	PANK4
	ENSG00000174738	-8.96646	33.7695	-6.3582	1.92835e-09	6.67031e-08	11.0878	NR1D2	NR1D2		ENSG00000231858	-0.804741	0.368124	-6.43707	1.25827e-09	4.71071e-08	11.5557	STAT4-AS1
	ENSG00000124766	4.06723	13.0198	6.3574	1.93647e-09	6.68853e-08	11.0963	SOX4	SOX4		ENSG00000198242	-0.521893	8.09461	-6.43633	1.26316e-09	4.72245e-08	11.5508	RPL23A
	ENSG00000164125	19.6949	38.7612	6.35715	1.93902e-09	6.68853e-08	11.1731	GASK1B	GASK1B		ENSG00000183864	-0.291369	5.74734	-6.43533	1.26981e-09	4.74074e-08	11.5416	TOB2
	ENSG00000227028	2.96245	4.27205	6.35322	1.97922e-09	6.81772e-08	11.1375	SLC8A1-AS1	SLC8A1-AS1		ENSG00000243508	0.716933	0.637288	6.43493	1.27249e-09	4.74417e-08	11.541	DNAJB6P7
	ENSG00000189221	0.333275	1.37621	6.35247	1.987e-09	6.835e-08	11.1733	MAOA	MAOA		ENSG00000102032	0.290265	3.69326	6.43452	1.27525e-09	4.74788e-08	11.5433	RENBP
	ENSG00000255760	1.56515	3.61293	6.34793	2.03466e-09	6.98924e-08	11.0654	LOC105369725	LOC105369725		ENSG00000211787	-0.70721	0.727864	-6.43272	1.28738e-09	4.7822e-08	11.5676	TRAV8-3
	ENSG00000255760	1.56515	3.61293	6.34793	2.03466e-09	6.98924e-08	11.0654	LINC02422	LINC02422		ENSG00000109339	0.252383	5.61635	6.43124	1.29746e-09	4.81061e-08	11.5185	MAPK10
	ENSG00000173762	-25.0083	77.0732	-6.34555	2.06005e-09	7.06665e-08	11.0396	CD7	CD7		ENSG00000181038	-0.32734	3.92887	-6.42762	1.32245e-09	4.89596e-08	11.5065	METTL23
	ENSG00000146670	1.50899	2.34528	6.34265	2.09151e-09	7.16464e-08	11.081	CDCA5	CDCA5		ENSG00000188785	-0.353866	4.99752	-6.42738	1.32412e-09	4.89596e-08	11.5271	ZNF548
	ENSG00000268500	16.5368	23.4784	6.33779	2.14519e-09	7.33838e-08	11.0481	SIGLEC5	SIGLEC5		ENSG00000147457	-0.365274	6.71282	-6.42682	1.328e-09	4.90358e-08	11.5287	CHMP7
	ENSG00000196189	30.1977	67.8908	6.33572	2.16846e-09	7.40778e-08	11.0162	SEMA4A	SEMA4A		ENSG00000156804	-0.443949	4.21676	-6.42504	1.34054e-09	4.9431e-08	11.5058	FBXO32
	ENSG00000253522	-2.22462	5.05479	-6.33073	2.2256e-09	7.58204e-08	10.9467	MIR3142HG	MIR3142HG		ENSG00000158481	-0.776737	3.04251	-6.41683	1.39971e-09	5.15424e-08	11.4864	CD1C
	ENSG00000170846	-4.74889	17.5039	-6.32758	2.26243e-09	7.6826e-08	10.9352	MRFAP1L2	MRFAP1L2		ENSG00000249978	-0.86027	1.42857	-6.4146	1.41618e-09	5.20776e-08	11.4473	TRGV7
	ENSG00000227213	-0.535238	1.15901	-6.32741	2.26442e-09	7.6826e-08	10.9416	SPATA13-AS1	SPATA13-AS1		ENSG00000136490	-0.287459	8.14193	-6.41313	1.42719e-09	5.24109e-08	11.4414	LIMD2
	ENSG00000230099	-1.13195	2.78143	-6.32663	2.27369e-09	7.70349e-08	10.9358	TRBV5-4	TRBV5-4		ENSG00000110665	-0.402896	6.74354	-6.41093	1.44378e-09	5.29477e-08	11.4183	C11orf21
	ENSG00000119397	17.4085	92.9158	6.32503	2.29269e-09	7.74931e-08	10.9215	CNTRL	CNTRL		ENSG00000196547	0.529216	6.37968	6.40996	1.45119e-09	5.31471e-08	11.4521	MAN2A2
	ENSG00000116824	-32.8547	79.5986	-6.32497	2.29347e-09	7.74931e-08	10.915	CD2	CD2		ENSG00000149823	-0.30553	6.0511	-6.40888	1.45942e-09	5.33758e-08	11.4436	VPS51
	ENSG00000211791	-0.797269	1.79762	-6.32016	2.35165e-09	7.93507e-08	10.9005	TRAV13-2	TRAV13-2		ENSG00000108924	-1.35401	0.0604925	-6.40625	1.4797e-09	5.40122e-08	11.3947	HLF
	ENSG00000188493	2.24383	8.72678	6.31969	2.3574e-09	7.94365e-08	10.8928	ACTMAP	ACTMAP		ENSG00000270164	0.896103	0.745334	6.40611	1.48083e-09	5.40122e-08	11.4036	LINC01480
	ENSG00000250254	0.672912	1.43356	6.31828	2.37471e-09	7.99109e-08	10.902	PTTG2	PTTG2		ENSG00000261924	-0.553003	2.58731	-6.39956	1.53262e-09	5.57503e-08	11.3902	LOC400627
	ENSG00000180712	1.15597	2.31265	6.31792	2.37917e-09	7.99525e-08	10.9311	LINC02363	LINC02363		ENSG00000119559	-0.218821	5.37051	-6.39542	1.56628e-09	5.68974e-08	11.3374	C19orf25
	ENSG00000186193	1.67793	3.06517	6.3109	2.46767e-09	8.27021e-08	10.9209	SAPCD2	SAPCD2		ENSG00000261136	-0.464626	2.27755	-6.39483	1.57114e-09	5.69971e-08	11.3369	LOC105370941
	ENSG00000134107	-17.1088	52.8895	-6.31048	2.47317e-09	8.27745e-08	10.856	BHLHE40	BHLHE40		ENSG00000169951	-0.290811	3.95939	-6.39254	1.59019e-09	5.75644e-08	11.3457	ZNF764
	ENSG00000071073	-30.357	146.669	-6.3078	2.50777e-09	8.38191e-08	10.847	MGAT4A	MGAT4A		ENSG00000275791	-0.869217	1.04784	-6.39243	1.59105e-09	5.75644e-08	11.3517	TRBV10-3
	ENSG00000153896	-1.52093	5.38193	-6.29617	2.66416e-09	8.86872e-08	10.7874	ZNF599	ZNF599		ENSG00000010404	-0.400857	7.83175	-6.3913	1.60056e-09	5.78308e-08	11.3348	IDS
	ENSG00000168137	17.2969	111.826	6.29495	2.68108e-09	8.91305e-08	10.763	SETD5	SETD5		ENSG00000168421	-0.376393	6.3125	-6.39103	1.6028e-09	5.7834e-08	11.3587	RHOH
	ENSG00000145391	7.2	32.1836	6.29432	2.68992e-09	8.93046e-08	10.8345	LOC105377622	LOC105377622		ENSG00000026559	-0.603474	3.13269	-6.38959	1.61493e-09	5.81935e-08	11.3137	KCNG1
	ENSG00000145391	7.2	32.1836	6.29432	2.68992e-09	8.93046e-08	10.8345	SETD7	SETD7		ENSG00000160408	-0.547089	5.3601	-6.38899	1.62006e-09	5.83005e-08	11.3216	ST6GALNAC6
	ENSG00000196267	-4.88643	19.4367	-6.29366	2.69916e-09	8.94913e-08	10.7554	ZNF836	ZNF836		ENSG00000116106	-0.667367	4.24836	-6.38855	1.62382e-09	5.83577e-08	11.3503	EPHA4
	ENSG00000169951	-2.86241	15.8199	-6.29323	2.70513e-09	8.95694e-08	10.7757	ZNF764	ZNF764		ENSG00000021300	-0.619654	3.21905	-6.38649	1.64141e-09	5.88507e-08	11.3252	PLEKHB1
	ENSG00000088538	-1.43089	3.89694	-6.29113	2.73478e-09	9.04303e-08	10.757	DOCK3	DOCK3		ENSG00000044459	0.472741	3.06911	6.38634	1.64273e-09	5.88507e-08	11.3114	CNTLN
	ENSG00000044115	19.306	44.2505	6.28973	2.75479e-09	9.09707e-08	10.7849	CTNNA1	CTNNA1		ENSG00000168758	-0.332682	4.71208	-6.38256	1.67563e-09	5.97467e-08	11.2987	SEMA4C
	ENSG00000186300	-3.12345	21.5431	-6.28753	2.78644e-09	9.18931e-08	10.7405	ZNF555	ZNF555		ENSG00000240954	-0.80931	-0.37135	-6.38254	1.67579e-09	5.97467e-08	11.2969	RPL4P1
	ENSG00000107036	13.793	67.1593	6.28402	2.83757e-09	9.34358e-08	10.7321	RIC1	RIC1		ENSG00000100271	-0.464281	1.79012	-6.37776	1.7183e-09	6.11815e-08	11.268	TTLL1
	ENSG00000244232	0.357065	0.469345	6.28379	2.84097e-09	9.34358e-08	10.7193	RN7SL698P	RN7SL698P		ENSG00000177596	-0.843103	-0.01548	-6.37707	1.72451e-09	6.13214e-08	11.2557	LOC100288208
	ENSG00000118985	11.9707	25.1374	6.28355	2.84453e-09	9.34358e-08	10.7962	ELL2	ELL2		ENSG00000160224	-0.976134	1.25399	-6.37527	1.74092e-09	6.18233e-08	11.2548	AIRE
	ENSG00000171105	6.03457	14.1451	6.2819	2.869e-09	9.41147e-08	10.799	INSR	INSR		ENSG00000179295	0.228506	6.39589	6.37333	1.75863e-09	6.23698e-08	11.2228	PTPN11
	ENSG00000162869	7.86898	39.2294	6.27519	2.9706e-09	9.71901e-08	10.6961	PPP1R21	PPP1R21		ENSG00000115159	0.504319	4.47654	6.37114	1.77899e-09	6.29263e-08	11.2561	GPD2
	ENSG00000123342	0.435701	0.62286	6.27359	2.99545e-09	9.78738e-08	10.7026	MMP19	MMP19		ENSG00000232759	0.999588	-0.580346	6.36657	1.82202e-09	6.43505e-08	11.1915	STEAP1B-AS1
	ENSG00000151952	0.684968	0.82606	6.27141	3.02941e-09	9.88531e-08	10.7207	TMEM132D	TMEM132D		ENSG00000215012	-0.347884	4.92583	-6.3663	1.82461e-09	6.43505e-08	11.2125	RTL10
	ENSG00000165029	42.7482	73.3904	6.27047	3.04427e-09	9.92071e-08	10.7018	ABCA1	ABCA1		ENSG00000143740	-0.38358	4.08386	-6.36611	1.82643e-09	6.43505e-08	11.1867	SNAP47
	ENSG00000157191	-15.8555	96.8809	-6.27003	3.05117e-09	9.93013e-08	10.6569	NECAP2	NECAP2		ENSG00000124102	-2.12087	2.77625	-6.36581	1.8293e-09	6.43675e-08	11.1995	PI3
	ENSG00000125898	-6.57117	24.1303	-6.26928	3.06314e-09	9.95601e-08	10.6431	FAM110A	FAM110A		ENSG00000170619	-0.328392	3.87136	-6.36438	1.84301e-09	6.47651e-08	11.1974	COMMD5
	ENSG00000161544	0.28978	0.302605	6.26713	3.09736e-09	1.0054e-07	10.6911	CYGB	CYGB		ENSG00000282499	-0.931936	0.514306	-6.36256	1.86073e-09	6.52176e-08	11.1973	TRBV25-1
	ENSG00000224707	0.456166	0.863944	6.26573	3.11996e-09	1.01141e-07	10.6324	E2F3-IT1	E2F3-IT1		ENSG00000141027	0.23414	7.72148	6.36181	1.86803e-09	6.53883e-08	11.1615	NCOR1
	ENSG00000113088	-9.99353	18.5444	-6.26114	3.19499e-09	1.03303e-07	10.5993	GZMK	GZMK		ENSG00000184545	-0.710614	2.28287	-6.36083	1.87765e-09	6.56396e-08	11.178	DUSP8
	ENSG00000089280	38.3738	196.116	6.2598	3.21736e-09	1.03891e-07	10.6243	FUS	FUS		ENSG00000102678	-1.36785	-0.765013	-6.35885	1.8972e-09	6.62373e-08	11.1502	FGF9
	ENSG00000179869	2.66146	9.43966	6.25923	3.22684e-09	1.03935e-07	10.662	ABCA13	ABCA13		ENSG00000197520	1.09185	0.580909	6.3578	1.90766e-09	6.64649e-08	11.1554	FAM177B
	ENSG00000133639	-73.1702	370.137	-6.25921	3.22711e-09	1.03935e-07	10.5868	BTG1	BTG1		ENSG00000264745	-1.00552	-1.43641	-6.35764	1.90916e-09	6.64649e-08	11.1546	TTC39C-AS1
	ENSG00000082805	10.3592	49.766	6.25842	3.24035e-09	1.04226e-07	10.5785	ERC1	ERC1		ENSG00000116983	-1.03638	2.52435	-6.35745	1.91113e-09	6.64649e-08	11.1689	HPCAL4
	ENSG00000219665	9.6545	54.5678	6.25675	3.26842e-09	1.04992e-07	10.6019	ZNF433-AS1	ZNF433-AS1		ENSG00000133872	-0.349387	8.04532	-6.35709	1.91469e-09	6.65027e-08	11.1397	SARAF
	ENSG00000122966	2.77031	4.3219	6.25441	3.30836e-09	1.06137e-07	10.6183	CIT	CIT		ENSG00000156414	1.22478	1.81781	6.3537	1.94897e-09	6.76061e-08	11.1547	TDRD9
	ENSG00000139572	1.24153	2.65988	6.25274	3.33703e-09	1.06887e-07	10.6678	GPR84	GPR84		ENSG00000170011	0.688182	0.869058	6.34881	1.99941e-09	6.92666e-08	11.1039	MYRIP
	ENSG00000007202	22.4338	133.848	6.25126	3.36271e-09	1.07464e-07	10.5438	BLTP2	BLTP2		ENSG00000156381	0.522574	4.82148	6.34768	2.01128e-09	6.95882e-08	11.169	ANKRD9
	ENSG00000211976	1.57253	2.8955	6.25084	3.37005e-09	1.07551e-07	10.5999	IGHV3-73	IGHV3-73		ENSG00000080822	-0.354639	5.29864	-6.34458	2.04407e-09	7.06321e-08	11.0796	CLDND1
	ENSG00000211734	-2.43755	5.84388	-6.2506	3.37414e-09	1.07551e-07	10.5477	TRBV5-1	TRBV5-1		ENSG00000283646	0.673148	0.602002	6.33969	2.09704e-09	7.22607e-08	11.1042	LINC02009
	ENSG00000260735	18.1366	64.1383	6.2501	3.38295e-09	1.07693e-07	10.565	LOC100505915	LOC100505915		ENSG00000089775	-0.332868	6.51909	-6.33951	2.09898e-09	7.22607e-08	11.0954	ZBTB25
	ENSG00000139174	4.06564	9.35141	6.24966	3.39072e-09	1.07802e-07	10.5455	PRICKLE1	PRICKLE1		ENSG00000115318	0.659823	2.51055	6.33889	2.10576e-09	7.23919e-08	11.0864	LOXL3
	ENSG00000197457	-11.2575	31.6184	-6.2451	3.47167e-09	1.1023e-07	10.536	STMN3	STMN3		ENSG00000099849	-0.60396	3.0622	-6.32969	2.2094e-09	7.57615e-08	11.0247	RASSF7
	ENSG00000142235	-2.50836	6.06075	-6.24485	3.47599e-09	1.1023e-07	10.5213	LMTK3	LMTK3		ENSG00000144048	-0.208403	4.75202	-6.32889	2.21867e-09	7.59824e-08	11.005	DUSP11
	ENSG00000111886	0.97533	1.66979	6.24456	3.48124e-09	1.10256e-07	10.5534	GABRR2	GABRR2		ENSG00000181284	-0.366432	3.37428	-6.32737	2.23629e-09	7.64884e-08	10.9966	TMEM102
	ENSG00000168802	-9.3148	65.0964	-6.24277	3.5136e-09	1.11043e-07	10.5057	CHTF8	CHTF8		ENSG00000213934	1.10857	-1.89293	6.32564	2.25658e-09	7.70846e-08	11.0108	HBG1
	ENSG00000266028	24.4853	90.6111	6.24269	3.51508e-09	1.11043e-07	10.5618	SRGAP2	SRGAP2		ENSG00000102699	0.372771	6.99831	6.32381	2.27824e-09	7.77259e-08	10.9998	PARP4
	ENSG00000011426	2.23867	2.7552	6.23743	3.61199e-09	1.13815e-07	10.5105	ANLN	ANLN		ENSG00000065675	-0.395699	5.57739	-6.31764	2.35266e-09	8.00619e-08	10.9913	PRKCQ
	ENSG00000111674	-4.37288	12.0149	-6.23589	3.64081e-09	1.14577e-07	10.4931	ENO2	ENO2		ENSG00000125966	-0.334311	4.08454	-6.31589	2.37431e-09	8.05494e-08	10.9338	MMP24
	ENSG00000246922	-5.29581	23.8449	-6.22583	3.83502e-09	1.20383e-07	10.4643	UBAP1L	UBAP1L		ENSG00000088876	-0.372972	3.64873	-6.31575	2.37596e-09	8.05494e-08	10.9656	ZNF343
	ENSG00000159388	-36.9357	187.888	-6.22041	3.94378e-09	1.23484e-07	10.3893	BTG2	BTG2		ENSG00000196664	0.400395	5.25002	6.30525	2.50959e-09	8.47593e-08	10.9032	TLR7
	ENSG00000263001	20.3124	129.852	6.21999	3.9524e-09	1.23597e-07	10.3862	GTF2I	GTF2I		ENSG00000131115	-0.278438	4.62678	-6.30076	2.56896e-09	8.66556e-08	10.8658	ZNF227
	ENSG00000168350	-3.73661	11.3439	-6.21965	3.95942e-09	1.23661e-07	10.4172	DEGS2	DEGS2		ENSG00000157368	-1.24452	-1.14199	-6.30022	2.57613e-09	8.67887e-08	10.8504	IL34
	ENSG00000147439	-8.42837	41.4881	-6.21841	3.98483e-09	1.24298e-07	10.3952	BIN3	BIN3		ENSG00000171853	-0.197761	6.32978	-6.29771	2.61005e-09	8.78218e-08	10.8537	TRAPPC12
	ENSG00000134452	8.16095	50.5601	6.21676	4.01871e-09	1.25197e-07	10.3775	FBH1	FBH1		ENSG00000136999	-1.2711	1.42625	-6.29721	2.61679e-09	8.78351e-08	10.8636	CCN3
	ENSG00000215912	-5.28307	16.4889	-6.2159	4.03665e-09	1.25568e-07	10.3694	TTC34	TTC34		ENSG00000168890	-0.397084	2.82287	-6.29676	2.62295e-09	8.7926e-08	10.8369	TMEM150A
	ENSG00000156515	39.3687	126.083	6.2157	4.04078e-09	1.25568e-07	10.406	HK1	HK1		ENSG00000197353	-1.1404	-1.14588	-6.29585	2.63535e-09	8.82316e-08	10.8399	LYPD2
	ENSG00000108405	12.6512	29.758	6.21443	4.06739e-09	1.26237e-07	10.4	P2RX1	P2RX1		ENSG00000221890	-0.64207	2.35918	-6.29488	2.64871e-09	8.85688e-08	10.8402	NPTXR
	ENSG00000143740	-4.01997	17.3012	-6.21297	4.09819e-09	1.27031e-07	10.3473	SNAP47	SNAP47		ENSG00000196204	-0.302112	5.11706	-6.29401	2.6607e-09	8.88595e-08	10.8411	RNF216P1
	ENSG00000095574	-5.32988	28.3635	-6.21273	4.10322e-09	1.27031e-07	10.3554	IKZF5	IKZF5		ENSG00000180035	-0.49497	3.2009	-6.29331	2.67048e-09	8.90754e-08	10.8276	ZNF48
	ENSG00000108669	-38.4117	350.571	-6.21078	4.14471e-09	1.28155e-07	10.3553	CYTH1	CYTH1		ENSG00000121210	0.28179	6.64872	6.29212	2.68702e-09	8.95165e-08	10.8156	TMEM131L
	ENSG00000149639	8.54787	32.6482	6.20954	4.17123e-09	1.28814e-07	10.3469	MTCL2	MTCL2		ENSG00000248487	-0.438379	2.75428	-6.28614	2.77193e-09	9.22308e-08	10.8073	ABHD14A
	ENSG00000186431	17.0171	37.7103	6.20239	4.32788e-09	1.33319e-07	10.391	FCAR	FCAR		ENSG00000174437	0.250876	6.30559	6.28522	2.78518e-09	9.25521e-08	10.7935	ATP2A2
	ENSG00000237272	1.43831	1.94368	6.19911	4.4016e-09	1.35334e-07	10.3272	OR51R1P	OR51R1P		ENSG00000137486	-0.319609	6.40907	-6.28478	2.79159e-09	9.25521e-08	10.7903	ARRB1
	ENSG00000235033	0.789925	1.54243	6.19899	4.40421e-09	1.35334e-07	10.4136	DAAM2-AS1	DAAM2-AS1		ENSG00000169991	-0.439728	4.9562	-6.28452	2.79534e-09	9.25521e-08	10.7988	IFFO2
	ENSG00000138413	6.04947	22.416	6.1969	4.45182e-09	1.36627e-07	10.3555	IDH1	IDH1		ENSG00000127152	-0.480131	7.28613	-6.28289	2.81915e-09	9.30845e-08	10.8393	BCL11B
	ENSG00000142327	-28.0865	126.143	-6.1941	4.51652e-09	1.38441e-07	10.2546	RNPEPL1	RNPEPL1		ENSG00000168060	-0.588537	1.67381	-6.28255	2.82403e-09	9.30845e-08	10.7724	NAALADL1
	ENSG00000170619	-3.15216	14.9094	-6.19181	4.57015e-09	1.39912e-07	10.2652	COMMD5	COMMD5		ENSG00000030419	-0.659586	6.11133	-6.28254	2.82419e-09	9.30845e-08	10.8222	IKZF2
	ENSG00000132912	7.32081	42.8962	6.19133	4.58152e-09	1.40087e-07	10.2543	DCTN4	DCTN4		ENSG00000154025	-0.540218	3.85355	-6.28183	2.83471e-09	9.32821e-08	10.8072	SLC5A10
	ENSG00000225556	-0.597354	1.15139	-6.19003	4.61213e-09	1.4077e-07	10.2478	C2CD4D	C2CD4D		ENSG00000198482	-0.304054	5.49744	-6.28137	2.8414e-09	9.33879e-08	10.7697	ZNF808
	ENSG00000183160	1.42613	3.00015	6.1899	4.61521e-09	1.4077e-07	10.3059	TMEM119	TMEM119		ENSG00000231999	-0.40933	2.19584	-6.28105	2.84621e-09	9.3432e-08	10.7834	LRRC8C-DT
	ENSG00000248487	-1.94201	6.89972	-6.18801	4.66043e-09	1.41974e-07	10.232	ABHD14A	ABHD14A		ENSG00000168140	-0.34793	3.5308	-6.27961	2.8675e-09	9.40163e-08	10.7628	VASN
	ENSG00000162804	-12.1636	32.411	-6.18723	4.67899e-09	1.42364e-07	10.2204	SNED1	SNED1		ENSG00000115657	0.590731	1.76525	6.27823	2.88824e-09	9.43514e-08	10.7683	ABCB6
	ENSG00000168890	-1.78481	7.20246	-6.18393	4.75907e-09	1.44446e-07	10.2085	TMEM150A	TMEM150A		ENSG00000167695	-0.539358	2.16504	-6.27781	2.89452e-09	9.43966e-08	10.7558	TLCD3A
	ENSG00000163155	-4.37908	18.0523	-6.18148	4.81957e-09	1.46103e-07	10.2151	LYSMD1	LYSMD1		ENSG00000135414	-0.336073	5.02556	-6.27767	2.89663e-09	9.43966e-08	10.7776	GDF11
	ENSG00000204634	6.87899	29.6934	6.18044	4.84539e-09	1.46706e-07	10.2558	TBC1D8	TBC1D8		ENSG00000167543	-0.509647	4.15457	-6.27672	2.91083e-09	9.47446e-08	10.743	TP53I13
	ENSG00000204113	0.277851	0.32613	6.18016	4.85231e-09	1.46736e-07	10.213	BMP2KL	BMP2KL		ENSG00000133398	-0.34971	3.55151	-6.27629	2.91737e-09	9.48426e-08	10.7343	MED10
	ENSG00000132002	-13.1714	65.1316	-6.17886	4.88494e-09	1.47543e-07	10.1862	DNAJB1	DNAJB1		ENSG00000149716	-0.26891	5.29007	-6.27229	2.97857e-09	9.6599e-08	10.7226	LTO1
	ENSG00000143376	25.3413	130.413	6.17841	4.89613e-09	1.47701e-07	10.2338	SNX27	SNX27		ENSG00000144120	-0.532207	2.34228	-6.26841	3.03922e-09	9.84472e-08	10.7088	TMEM177
	ENSG00000159131	5.53333	34.7403	6.17696	4.9327e-09	1.4846e-07	10.1795	GART	GART		ENSG00000179869	0.479201	2.97012	6.26411	3.10787e-09	1.00429e-07	10.7216	ABCA13
	ENSG00000064601	36.8556	93.908	6.17682	4.93624e-09	1.4846e-07	10.2842	CTSA	CTSA		ENSG00000102057	0.677118	1.0667	6.26288	3.12765e-09	1.00947e-07	10.6988	KCND1
	ENSG00000211943	8.66716	13.9226	6.17648	4.94495e-09	1.4846e-07	10.2678	IGHV3-15	IGHV3-15		ENSG00000123360	0.431375	2.92944	6.25692	3.2259e-09	1.03994e-07	10.6365	PDE1B
	ENSG00000162734	-9.88371	38.8526	-6.17379	5.01369e-09	1.50332e-07	10.1685	PEA15	PEA15		ENSG00000255987	-0.502678	2.7377	-6.2539	3.27679e-09	1.05508e-07	10.6575	TOMM20P2
	ENSG00000157554	0.624585	0.959245	6.17133	5.07751e-09	1.52061e-07	10.2215	ERG	ERG		ENSG00000133116	1.08054	-0.951795	6.25225	3.30487e-09	1.06285e-07	10.6661	KL
	ENSG00000196544	-3.62644	17.3152	-6.17054	5.0982e-09	1.52497e-07	10.1391	BORCS6	BORCS6		ENSG00000027075	-0.500695	7.28059	-6.24712	3.39386e-09	1.08944e-07	10.6454	PRKCH
	ENSG00000112062	72.0651	189.237	6.16871	5.14645e-09	1.53754e-07	10.2269	MAPK14	MAPK14		ENSG00000161904	-0.276771	6.00394	-6.24702	3.39564e-09	1.08944e-07	10.5818	LEMD2
	ENSG00000130487	3.39557	8.9494	6.16744	5.17997e-09	1.54569e-07	10.2241	KLHDC7B	KLHDC7B		ENSG00000197951	-0.411452	3.38996	-6.24401	3.44902e-09	1.10525e-07	10.5713	ZNF71
	ENSG00000160185	-12.1509	36.392	-6.16601	5.21824e-09	1.55351e-07	10.1318	UBASH3A	UBASH3A		ENSG00000166260	-0.405297	4.50678	-6.24356	3.45696e-09	1.10647e-07	10.5809	COX11
	ENSG00000123836	11.2212	29.4221	6.16599	5.21871e-09	1.55351e-07	10.2695	PFKFB2	PFKFB2		ENSG00000243749	-0.469322	2.96024	-6.24274	3.4717e-09	1.10987e-07	10.5716	TMEM35B
	ENSG00000167395	-19.6424	97.8028	-6.16412	5.26896e-09	1.56587e-07	10.1125	ZNF646	ZNF646		ENSG00000169884	-0.717078	1.07736	-6.24069	3.50882e-09	1.12041e-07	10.6009	WNT10B
	ENSG00000090097	-2.36553	5.06805	-6.16099	5.35434e-09	1.58626e-07	10.0964	PCBP4	PCBP4		ENSG00000142197	0.315186	5.93052	6.23452	3.62258e-09	1.154e-07	10.5516	DOP1B
	ENSG00000170456	8.30771	19.7353	6.15999	5.38197e-09	1.59254e-07	10.1178	DENND5B	DENND5B		ENSG00000134489	-1.02136	3.08404	-6.23188	3.67243e-09	1.16849e-07	10.5084	HRH4
	ENSG00000230590	34.2693	169.899	6.15311	5.57518e-09	1.64578e-07	10.0723	FTX	FTX		ENSG00000168795	-0.300143	4.46393	-6.23019	3.70467e-09	1.17736e-07	10.5284	ZBTB5
	ENSG00000211727	-0.863246	1.67982	-6.15273	5.58606e-09	1.64702e-07	10.0555	TRBV7-6	TRBV7-6		ENSG00000186854	-0.577782	6.5848	-6.22666	3.773e-09	1.19766e-07	10.5201	LOC105374836
	ENSG00000197024	-9.13059	42.3239	-6.15063	5.64666e-09	1.66291e-07	10.0706	ZNF398	ZNF398		ENSG00000186854	-0.577782	6.5848	-6.22666	3.773e-09	1.19766e-07	10.5201	TRABD2A
	ENSG00000163697	1.54361	2.64813	6.14915	5.68973e-09	1.6736e-07	10.0698	APBB2	APBB2		ENSG00000258926	-0.576805	1.83532	-6.22636	3.77881e-09	1.19809e-07	10.4965	PRKCH-AS2
	ENSG00000229800	1.27601	2.41701	6.14597	5.78311e-09	1.69905e-07	10.0561	ATP8A2P2	ATP8A2P2		ENSG00000143382	0.619099	5.40426	6.22464	3.81257e-09	1.20737e-07	10.502	ADAMTSL4
	ENSG00000243806	0.646516	0.912332	6.13853	6.00789e-09	1.763e-07	10.018	RPL7P18	RPL7P18		ENSG00000120254	0.596007	2.70859	6.22304	3.84419e-09	1.21596e-07	10.467	MTHFD1L
	ENSG00000107798	21.2757	51.5313	6.13588	6.08981e-09	1.78493e-07	10.0372	LIPA	LIPA		ENSG00000140534	1.06587	0.546801	6.2221	3.86281e-09	1.22041e-07	10.4767	TICRR
	ENSG00000120278	12.7226	34.8394	6.13521	6.1107e-09	1.78893e-07	10.0035	PLEKHG1	PLEKHG1		ENSG00000174132	-0.596363	2.58714	-6.2153	4.00102e-09	1.25817e-07	10.4256	FAM174A
	ENSG00000175643	2.07477	5.14747	6.13412	6.14501e-09	1.79685e-07	10.0215	RMI2	RMI2		ENSG00000086289	0.909246	-0.0917135	6.21461	4.01518e-09	1.26115e-07	10.4546	EPDR1
	ENSG00000161904	-11.5228	65.2511	-6.13359	6.16156e-09	1.79957e-07	9.95176	LEMD2	LEMD2		ENSG00000153933	-0.351702	4.60747	-6.21045	4.10244e-09	1.28706e-07	10.446	DGKE
	ENSG00000021300	-3.51747	10.0297	-6.12865	6.31927e-09	1.84346e-07	9.96476	PLEKHB1	PLEKHB1		ENSG00000162931	-0.356495	3.91107	-6.21004	4.1111e-09	1.28827e-07	10.4064	TRIM17
	ENSG00000196739	1.42411	5.5574	6.12621	6.39885e-09	1.86447e-07	9.93292	COL27A1	COL27A1		ENSG00000167395	-0.322498	6.57022	-6.209	4.13315e-09	1.29323e-07	10.3982	ZNF646
	ENSG00000254838	-69.0831	274.856	-6.12503	6.4376e-09	1.87356e-07	9.919	GVINP1	GVINP1		ENSG00000135424	1.30482	0.0705679	6.20885	4.13652e-09	1.29323e-07	10.4259	ITGA7
	ENSG00000196968	-10.201	40.7893	-6.12264	6.51672e-09	1.89214e-07	9.90189	FUT11	FUT11		ENSG00000038382	0.464559	5.6921	6.20398	4.24161e-09	1.32454e-07	10.3708	TRIO
	ENSG00000275342	-8.29845	30.3993	-6.12159	6.55163e-09	1.90005e-07	9.9152	PRAG1	PRAG1		ENSG00000126062	-0.273659	4.60175	-6.20317	4.25941e-09	1.32856e-07	10.377	TMEM115
	ENSG00000152785	1.2427	2.89295	6.11959	6.61895e-09	1.91733e-07	9.91797	BMP3	BMP3		ENSG00000204681	0.40496	5.02144	6.20223	4.28027e-09	1.33352e-07	10.3706	GABBR1
	ENSG00000245532	257.038	873.963	6.11197	6.88188e-09	1.98884e-07	9.88519	NEAT1	NEAT1		ENSG00000136237	1.38862	1.37074	6.20028	4.32342e-09	1.34385e-07	10.357	RAPGEF5
	ENSG00000239306	-10.413	58.7379	-6.11083	6.92209e-09	1.99717e-07	9.88151	RBM14	RBM14		ENSG00000161888	0.390147	2.84104	6.19859	4.36138e-09	1.35409e-07	10.3578	SPC24
	ENSG00000104738	4.85372	13.1368	6.11069	6.92685e-09	1.99717e-07	9.8684	MCM4	MCM4		ENSG00000008513	-0.253742	7.52408	-6.19438	4.45703e-09	1.38076e-07	10.3497	ST3GAL1
	ENSG00000100721	24.358	46.8293	6.11035	6.93894e-09	1.99833e-07	9.88692	TCL1A	TCL1A		ENSG00000197548	0.382255	5.58204	6.19436	4.45753e-09	1.38076e-07	10.3344	ATG7
	ENSG00000133195	3.68886	13.1169	6.11004	6.9498e-09	1.99914e-07	9.84908	SLC39A11	SLC39A11		ENSG00000234851	-0.50212	7.42015	-6.19355	4.47601e-09	1.38489e-07	10.3281	RPL23AP42
	ENSG00000203896	-14.8757	36.0925	-6.10812	7.01839e-09	2.01653e-07	9.82606	LIME1	LIME1		ENSG00000130590	-0.558946	2.34105	-6.19315	4.48529e-09	1.38617e-07	10.341	SAMD10
	ENSG00000168685	-174.027	502.568	-6.10157	7.25693e-09	2.07543e-07	9.80749	IL7R	IL7R		ENSG00000211784	-0.906497	0.420121	-6.18672	4.63641e-09	1.42959e-07	10.309	TRAV10
	ENSG00000183023	32.623	56.8009	6.09994	7.31773e-09	2.08808e-07	9.89704	SLC8A1	SLC8A1		ENSG00000171860	1.02065	4.36532	6.18615	4.64997e-09	1.43213e-07	10.3088	C3AR1
	ENSG00000183864	-9.98138	54.9043	-6.09993	7.31802e-09	2.08808e-07	9.79182	TOB2	TOB2		ENSG00000145217	-0.564238	3.37526	-6.18496	4.6787e-09	1.43933e-07	10.2836	SLC26A1
	ENSG00000228794	-4.38444	19.4787	-6.09825	7.38084e-09	2.10358e-07	9.7855	LINC01128	LINC01128		ENSG00000107036	0.274326	6.03997	6.18401	4.70154e-09	1.4447e-07	10.2854	RIC1
	ENSG00000225349	0.249973	0.304991	6.09407	7.54023e-09	2.14325e-07	9.77268	ANKRD49P2	ANKRD49P2		ENSG00000244998	-0.868201	0.53144	-6.1836	4.71135e-09	1.44607e-07	10.282	ASTILCS
	ENSG00000008086	9.37308	45.9217	6.09392	7.546e-09	2.14325e-07	9.7589	CDKL5	CDKL5		ENSG00000153208	1.04996	1.42897	6.18103	4.7742e-09	1.46202e-07	10.287	MERTK
	ENSG00000012171	0.780086	1.96048	6.09269	7.59317e-09	2.15418e-07	9.80191	SEMA3B	SEMA3B		ENSG00000186583	1.14884	-1.33947	6.17999	4.79992e-09	1.46823e-07	10.2729	SPATC1
	ENSG00000167658	-362.414	1520.91	-6.09228	7.60915e-09	2.15625e-07	9.76809	EEF2	EEF2		ENSG00000172794	-0.380392	6.50432	-6.17861	4.83395e-09	1.47529e-07	10.2511	RAB37
	ENSG00000101187	0.924972	1.28728	6.08645	7.83865e-09	2.21874e-07	9.80258	SLCO4A1	SLCO4A1		ENSG00000072121	0.280453	6.08118	6.17478	4.93018e-09	1.50295e-07	10.2411	ZFYVE26
	ENSG00000145287	42.7024	143.201	6.08529	7.88504e-09	2.22932e-07	9.76826	PLAC8	PLAC8		ENSG00000111875	-0.360002	4.39947	-6.17343	4.96459e-09	1.51173e-07	10.2209	ASF1A
	ENSG00000051341	1.73964	5.20716	6.08216	8.01192e-09	2.26079e-07	9.73865	POLQ	POLQ		ENSG00000185090	-0.63311	1.05703	-6.17087	5.03033e-09	1.53002e-07	10.2018	MANEAL
	ENSG00000107679	-22.1424	90.2331	-6.08209	8.01458e-09	2.26079e-07	9.72512	PLEKHA1	PLEKHA1		ENSG00000186462	-0.979536	-0.796278	-6.16957	5.06408e-09	1.53854e-07	10.216	NAP1L2
	ENSG00000131374	14.0574	68.3686	6.08167	8.03176e-09	2.26306e-07	9.71827	TBC1D5	TBC1D5		ENSG00000135476	0.694056	1.74237	6.16766	5.11412e-09	1.55199e-07	10.2016	ESPL1
	ENSG00000070214	13.0674	42.3895	6.08029	8.0886e-09	2.27648e-07	9.76081	SLC44A1	SLC44A1		ENSG00000177352	-0.312548	4.43666	-6.16741	5.12077e-09	1.55226e-07	10.1957	CCDC71
	ENSG00000149798	-14.5695	32.2256	-6.07871	8.15371e-09	2.2922e-07	9.68545	CDC42EP2	CDC42EP2		ENSG00000086758	0.342985	7.42127	6.16559	5.16896e-09	1.56511e-07	10.1854	HUWE1
	ENSG00000111642	29.3785	157.552	6.07736	8.21025e-09	2.30026e-07	9.67865	CHD4	CHD4		ENSG00000171823	-0.406804	3.67986	-6.16407	5.20933e-09	1.57556e-07	10.1914	FBXL14
	ENSG00000008513	-29.4926	187.402	-6.0696	8.5406e-09	2.39011e-07	9.67497	ST3GAL1	ST3GAL1		ENSG00000213468	0.412029	3.18553	6.15901	5.34675e-09	1.61531e-07	10.1572	FIRRE
	ENSG00000080822	-8.63264	40.3749	-6.06667	8.66883e-09	2.42053e-07	9.62629	CLDND1	CLDND1		ENSG00000155256	-0.268309	5.0308	-6.15872	5.35449e-09	1.61583e-07	10.1524	ZFYVE27
	ENSG00000135144	6.31816	16.2492	6.06276	8.84294e-09	2.46636e-07	9.64079	DTX1	DTX1		ENSG00000138621	-0.478854	4.68644	-6.15793	5.37638e-09	1.62062e-07	10.1394	PPCDC
	ENSG00000088340	0.930135	3.46649	6.06246	8.85641e-09	2.46734e-07	9.62196	FER1L4	FER1L4		ENSG00000226321	-1.38929	-0.209471	-6.15742	5.39041e-09	1.62303e-07	10.1617	CROCC2
	ENSG00000163798	3.64206	26.6898	6.06203	8.87611e-09	2.47005e-07	9.64625	SLC4A1AP	SLC4A1AP		ENSG00000275743	-0.908538	0.472215	-6.15622	5.42384e-09	1.63127e-07	10.1577	TRBV14
	ENSG00000138613	5.03852	19.2442	6.06019	8.95951e-09	2.49046e-07	9.65926	APH1B	APH1B		ENSG00000167173	-0.524547	7.73489	-6.15591	5.4325e-09	1.63205e-07	10.1379	C15orf39
	ENSG00000096063	25.0357	66.2265	6.05929	9.00065e-09	2.49909e-07	9.65384	SRPK1	SRPK1		ENSG00000153823	-0.91479	2.85164	-6.15417	5.48115e-09	1.64483e-07	10.1691	PID1
	ENSG00000183628	-1.91842	4.48141	-6.05907	9.01074e-09	2.49909e-07	9.60106	DGCR6	DGCR6		ENSG00000178789	-0.53263	4.96532	-6.15242	5.5306e-09	1.65782e-07	10.1258	CD300LB
	ENSG00000103126	-11.2542	66.2435	-6.05771	9.07301e-09	2.51355e-07	9.57867	AXIN1	AXIN1		ENSG00000175707	-0.787518	-0.31267	-6.15137	5.56063e-09	1.66312e-07	10.1183	KDF1
	ENSG00000175063	1.12934	2.07027	6.05399	9.24617e-09	2.55866e-07	9.62221	UBE2C	UBE2C		ENSG00000211701	-0.620844	1.88225	-6.15015	5.59547e-09	1.67168e-07	10.1249	TRGV1
	ENSG00000211793	-1.26164	3.15115	-6.05358	9.26543e-09	2.56113e-07	9.56522	TRAV9-2	TRAV9-2		ENSG00000079215	1.2846	0.802655	6.14989	5.60297e-09	1.67207e-07	10.1329	SLC1A3
	ENSG00000165209	9.23533	36.5109	6.05264	9.30989e-09	2.57055e-07	9.60538	STRBP	STRBP		ENSG00000233355	-0.687517	4.43738	-6.14951	5.61392e-09	1.67348e-07	10.135	CHRM3-AS2
	ENSG00000038945	3.23736	5.02854	6.04887	9.48955e-09	2.61479e-07	9.62206	MSR1	MSR1		ENSG00000163687	-0.696179	0.527294	-6.14567	5.72551e-09	1.70486e-07	10.0959	DNASE1L3
	ENSG00000136444	-3.86784	18.3544	-6.04884	9.49125e-09	2.61479e-07	9.55548	RSAD1	RSAD1		ENSG00000198728	-0.212236	6.00354	-6.14209	5.83174e-09	1.73457e-07	10.0814	LDB1
	ENSG00000162594	-1.43018	3.17634	-6.0485	9.50727e-09	2.6163e-07	9.53275	IL23R	IL23R		ENSG00000146109	-0.327563	4.89457	-6.14015	5.89014e-09	1.75001e-07	10.0521	ABT1
	ENSG00000238086	1.69308	6.56065	6.04771	9.54556e-09	2.62392e-07	9.54563	PPP1R26P1	PPP1R26P1		ENSG00000131943	-0.389481	4.87878	-6.13844	5.94181e-09	1.76341e-07	10.0544	C19orf12
	ENSG00000082212	20.9669	105.96	6.04712	9.57443e-09	2.62893e-07	9.56504	ME2	ME2		ENSG00000107954	-0.909863	2.5659	-6.13719	5.98015e-09	1.77284e-07	10.0688	NEURL1
	ENSG00000118855	15.8724	57.7083	6.04318	9.76794e-09	2.67318e-07	9.60668	MFSD1	MFSD1		ENSG00000122218	0.33367	6.73627	6.13469	6.05716e-09	1.79369e-07	10.0357	COPA
	ENSG00000104964	-77.1146	301.035	-6.0418	9.8364e-09	2.68894e-07	9.50008	TLE5	TLE5		ENSG00000198780	-0.764017	2.96439	-6.13311	6.10633e-09	1.80588e-07	10.0297	FAM169A
	ENSG00000168101	-3.73626	14.7562	-6.03443	1.02109e-08	2.78516e-07	9.4631	NUDT16L1	NUDT16L1		ENSG00000149260	-0.676732	2.78456	-6.13294	6.11173e-09	1.80588e-07	10.0422	CAPN5
	ENSG00000152931	1.31433	4.38753	6.03304	1.02833e-08	2.79876e-07	9.48808	PART1	PART1		ENSG00000105205	-1.84058	4.9487	-6.13245	6.12718e-09	1.80846e-07	10.0241	CLC
	ENSG00000167107	-2.43833	9.20959	-6.03282	1.02947e-08	2.79877e-07	9.47002	ACSF2	ACSF2		ENSG00000042088	-0.363889	4.48986	-6.12946	6.2216e-09	1.83432e-07	10.0071	TDP1
	ENSG00000168758	-5.27498	26.7511	-6.03073	1.04044e-08	2.8255e-07	9.47347	SEMA4C	SEMA4C		ENSG00000185585	0.277157	2.57266	6.12433	6.38737e-09	1.87907e-07	9.99238	OLFML2A
	ENSG00000067208	8.58298	23.2591	6.02952	1.0468e-08	2.83967e-07	9.46311	EVI5	EVI5		ENSG00000110448	-0.516659	6.26132	-6.12091	6.50004e-09	1.91013e-07	10.0468	CD5
	ENSG00000123933	-22.3771	78.8904	-6.02808	1.05448e-08	2.85738e-07	9.43504	MXD4	MXD4		ENSG00000213171	-0.816967	-1.05562	-6.12006	6.52842e-09	1.91638e-07	9.96808	LINGO4
	ENSG00000184887	-4.23308	21.4668	-6.02724	1.059e-08	2.86647e-07	9.43392	BTBD6	BTBD6		ENSG00000237037	-0.465719	3.23867	-6.11907	6.56178e-09	1.92407e-07	9.96668	NDUFA6-DT
	ENSG00000246130	-2.33014	4.23683	-6.02591	1.06616e-08	2.88271e-07	9.42392	TNFRSF10B-AS1	TNFRSF10B-AS1		ENSG00000111269	-0.3098	5.15094	-6.11863	6.57632e-09	1.92624e-07	9.97122	CREBL2
	ENSG00000231607	9.42812	36.1522	6.02089	1.0936e-08	2.95367e-07	9.46383	DLEU2	DLEU2		ENSG00000112511	-0.339815	5.08566	-6.11403	6.73323e-09	1.96792e-07	9.93777	PHF1
	ENSG00000271270	7.00693	20.4245	6.01913	1.10337e-08	2.97683e-07	9.47253	TMCC1-DT	TMCC1-DT		ENSG00000177947	-0.610069	0.761026	-6.11198	6.80406e-09	1.98267e-07	9.91845	CIMAP1A
	ENSG00000113263	-42.4148	176.809	-6.01624	1.11964e-08	3.01743e-07	9.4107	ITK	ITK		ENSG00000250334	-0.892903	2.30323	-6.11196	6.80463e-09	1.98267e-07	9.9368	LINC00989
	ENSG00000186827	-1.10065	2.19623	-6.01306	1.13779e-08	3.063e-07	9.37415	TNFRSF4	TNFRSF4		ENSG00000184887	-0.314883	4.39523	-6.11193	6.80581e-09	1.98267e-07	9.91879	BTBD6
	ENSG00000275832	1.09258	1.21954	6.01218	1.14288e-08	3.07338e-07	9.38497	ARHGAP23	ARHGAP23		ENSG00000068305	0.376163	6.08047	6.11077	6.84634e-09	1.99232e-07	9.94832	MEF2A
	ENSG00000082293	7.3101	16.1561	6.01087	1.15046e-08	3.09039e-07	9.38713	COL19A1	COL19A1		ENSG00000135960	-0.698776	2.87583	-6.10791	6.94705e-09	2.01945e-07	9.92254	EDAR
	ENSG00000119559	-5.80877	42.0091	-6.01024	1.15414e-08	3.09692e-07	9.34911	C19orf25	C19orf25		ENSG00000116704	-0.278083	4.94709	-6.10687	6.98408e-09	2.02802e-07	9.91624	SLC35D1
	ENSG00000269825	-3.40885	12.5547	-6.00907	1.16098e-08	3.11192e-07	9.35719	LOC122539214	LOC122539214		ENSG00000163599	-0.537865	2.2801	-6.10642	7.00012e-09	2.03049e-07	9.91041	CTLA4
	ENSG00000154473	-13.9822	71.0517	-6.00877	1.16275e-08	3.11327e-07	9.33996	BUB3	BUB3		ENSG00000163145	1.3179	0.574635	6.10564	7.02835e-09	2.03648e-07	9.88131	C1QTNF7
	ENSG00000177426	-5.04172	19.5242	-6.00295	1.1975e-08	3.20287e-07	9.32516	TGIF1	TGIF1		ENSG00000211689	-0.929778	4.84701	-6.1019	7.1637e-09	2.07093e-07	9.87725	TRGC1
	ENSG00000125319	0.509418	1.00975	6.00262	1.19946e-08	3.20463e-07	9.35487	HROB	HROB		ENSG00000211689	-0.929778	4.84701	-6.1019	7.1637e-09	2.07093e-07	9.87725	TARP
	ENSG00000184988	5.7996	39.1347	6.00135	1.2072e-08	3.22185e-07	9.31913	TMEM106A	TMEM106A		ENSG00000071205	-0.611621	3.58565	-6.1017	7.17125e-09	2.07093e-07	9.87653	ARHGAP10
	ENSG00000157456	1.81226	3.28128	5.99789	1.22849e-08	3.27513e-07	9.3536	CCNB2	CCNB2		ENSG00000280411	1.22636	3.02058	6.10151	7.17801e-09	2.07093e-07	9.88026	IGHV1-69D
	ENSG00000131634	-14.1628	30.0021	-5.99728	1.23228e-08	3.28171e-07	9.29624	TMEM204	TMEM204		ENSG00000235109	-0.452199	1.66527	-6.09841	7.29276e-09	2.10178e-07	9.85935	ZSCAN31
	ENSG00000143702	13.0853	56.3618	5.99635	1.23806e-08	3.29357e-07	9.32	CEP170P1	CEP170P1		ENSG00000159189	2.29897	-0.789838	6.09545	7.40379e-09	2.12778e-07	9.86311	C1QC
	ENSG00000143702	13.0853	56.3618	5.99635	1.23806e-08	3.29357e-07	9.32	CEP170	CEP170		ENSG00000204934	-0.777064	2.47926	-6.09537	7.40667e-09	2.12778e-07	9.85237	ATP6V0E2-AS1
	ENSG00000111269	-7.26655	36.4341	-5.99577	1.24169e-08	3.29968e-07	9.29638	CREBL2	CREBL2		ENSG00000271503	-0.678343	8.04256	-6.09036	7.59868e-09	2.18061e-07	9.82292	CCL5
	ENSG00000206538	1.05457	3.1121	5.99423	1.25143e-08	3.31851e-07	9.27118	VGLL3	VGLL3		ENSG00000151117	-0.687661	2.15984	-6.08797	7.69204e-09	2.20505e-07	9.81348	TMEM86A
	ENSG00000228599	0.74879	1.5314	5.99386	1.25378e-08	3.32111e-07	9.28055	RPL7P52	RPL7P52		ENSG00000104918	1.41293	0.778138	6.08615	7.76364e-09	2.22321e-07	9.83117	RETN
	ENSG00000149781	36.5076	125.293	5.99107	1.27151e-08	3.36119e-07	9.33907	FERMT3	FERMT3		ENSG00000276289	1.82456	-0.654174	6.08539	7.79387e-09	2.22894e-07	9.80965	LOC102723475
	ENSG00000211950	1.57602	2.61761	5.99086	1.2729e-08	3.36119e-07	9.32719	IGHV1-24	IGHV1-24		ENSG00000257093	-0.31536	6.48571	-6.08515	7.80331e-09	2.22894e-07	9.85164	DENND11
	ENSG00000171316	27.126	85.2699	5.99084	1.27298e-08	3.36119e-07	9.27776	CHD7	CHD7		ENSG00000163564	-0.626895	5.62058	-6.08502	7.80849e-09	2.22894e-07	9.80805	PYHIN1
	ENSG00000254254	3.03698	18.3019	5.9887	1.28685e-08	3.39418e-07	9.24102	PENK-AS1	PENK-AS1		ENSG00000157554	1.3965	-0.789184	6.08418	7.84204e-09	2.23518e-07	9.78832	ERG
	ENSG00000131378	-19.0788	79.1897	-5.9867	1.29989e-08	3.42495e-07	9.2717	RFTN1	RFTN1		ENSG00000108953	0.2485	6.566	6.08406	7.84695e-09	2.23518e-07	9.82564	YWHAE
	ENSG00000198353	-0.528842	0.929209	-5.98575	1.30615e-08	3.43778e-07	9.24476	HOXC4	HOXC4		ENSG00000155666	-0.498751	3.41903	-6.0833	7.87719e-09	2.23868e-07	9.79759	KDM8
	ENSG00000136636	1.38133	4.58221	5.98226	1.32936e-08	3.49514e-07	9.23102	KCTD3	KCTD3		ENSG00000154027	-0.783095	3.38617	-6.08315	7.88319e-09	2.23868e-07	9.79154	AK5
	ENSG00000143322	8.6275	43.0521	5.98122	1.33632e-08	3.50972e-07	9.21299	ABL2	ABL2		ENSG00000162739	-0.406872	6.01599	-6.08313	7.8842e-09	2.23868e-07	9.81263	SLAMF6
	ENSG00000243749	-2.31782	8.01324	-5.98009	1.34397e-08	3.52607e-07	9.19812	TMEM35B	TMEM35B		ENSG00000143167	-0.686069	3.26551	-6.08122	7.9613e-09	2.25819e-07	9.79942	GPA33
	ENSG00000136026	21.6959	57.0654	5.97626	1.37016e-08	3.59097e-07	9.28015	CKAP4	CKAP4		ENSG00000011590	-0.513309	2.56479	-6.07935	8.03759e-09	2.27743e-07	9.76776	ZBTB32
	ENSG00000217275	0.634351	0.717995	5.97373	1.38775e-08	3.63087e-07	9.29865	RPS10P1	RPS10P1		ENSG00000251369	-0.376838	4.62608	-6.07806	8.09071e-09	2.29007e-07	9.7694	ZNF550
	ENSG00000011275	-13.3495	93.105	-5.97365	1.38831e-08	3.63087e-07	9.18255	RNF216	RNF216		ENSG00000140455	0.284528	6.78888	6.07611	8.17157e-09	2.30683e-07	9.77434	USP3
	ENSG00000123352	4.87787	27.8026	5.9709	1.40772e-08	3.67773e-07	9.17335	SPATS2	SPATS2		ENSG00000067225	0.341	7.98924	6.07602	8.17501e-09	2.30683e-07	9.79255	PKM
	ENSG00000091436	8.20372	43.1757	5.96919	1.41989e-08	3.70562e-07	9.19164	MAP3K20	MAP3K20		ENSG00000130584	-0.514052	2.29711	-6.07464	8.23263e-09	2.32048e-07	9.77519	ZBTB46
	ENSG00000120616	-11.9267	89.2565	-5.96865	1.42375e-08	3.71179e-07	9.1463	EPC1	EPC1		ENSG00000140092	-0.657048	2.33241	-6.07297	8.30311e-09	2.33661e-07	9.74898	FBLN5
	ENSG00000171872	0.468893	0.671159	5.96467	1.45254e-08	3.77492e-07	9.17174	KLF17	KLF17		ENSG00000029153	0.370152	3.00631	6.07288	8.30721e-09	2.33661e-07	9.72952	BMAL2
	ENSG00000155275	-4.71209	22.5061	-5.96305	1.46447e-08	3.80176e-07	9.11905	TRMT44	TRMT44		ENSG00000138180	0.66543	0.752913	6.07076	8.39718e-09	2.35931e-07	9.73363	CEP55
	ENSG00000166527	7.76151	12.5087	5.96285	1.46594e-08	3.80176e-07	9.23486	CLEC4D	CLEC4D		ENSG00000245532	0.415548	9.69	6.07039	8.41324e-09	2.35931e-07	9.72833	NEAT1
	ENSG00000116133	3.73551	8.8741	5.9617	1.47441e-08	3.81975e-07	9.16872	DHCR24	DHCR24		ENSG00000186376	0.202349	4.86439	6.07036	8.4142e-09	2.35931e-07	9.74667	ZNF75D
	ENSG00000115020	21.276	91.4804	5.9611	1.47889e-08	3.82735e-07	9.11368	PIKFYVE	PIKFYVE		ENSG00000142208	-0.33941	6.85118	-6.0671	8.55519e-09	2.39634e-07	9.71162	AKT1
	ENSG00000230225	1.80874	3.62685	5.9534	1.53732e-08	3.96612e-07	9.10883	MTND5P14	MTND5P14		ENSG00000101096	-0.474586	6.74838	-6.06596	8.60504e-09	2.40702e-07	9.74525	NFATC2
	ENSG00000257335	137.667	202.975	5.9517	1.55052e-08	3.99577e-07	9.14786	MGAM	MGAM		ENSG00000251332	0.746499	0.0208589	6.06582	8.6112e-09	2.40702e-07	9.68646	PSME2P4
	ENSG00000206053	-4.09993	24.2989	-5.95148	1.55224e-08	3.99577e-07	9.08792	JPT2	JPT2		ENSG00000105717	-0.505702	1.91987	-6.06496	8.64903e-09	2.41259e-07	9.698	PBX4
	ENSG00000250571	-3.80124	16.4101	-5.9513	1.55365e-08	3.99577e-07	9.07101	GLI4	GLI4		ENSG00000138617	-0.268216	3.77651	-6.05835	8.94459e-09	2.48987e-07	9.66424	PARP16
	ENSG00000008517	-75.753	192.814	-5.94908	1.57103e-08	4.03581e-07	9.052	IL32	IL32		ENSG00000143333	0.924705	-0.168068	6.05602	9.05135e-09	2.51439e-07	9.66403	RGS16
	ENSG00000062598	10.7807	50.2441	5.9489	1.57248e-08	4.03581e-07	9.12151	ELMO2	ELMO2		ENSG00000133985	-0.5317	5.08651	-6.05529	9.08516e-09	2.52118e-07	9.69101	TTC9
	ENSG00000026559	-3.17356	9.43844	-5.94605	1.59518e-08	4.08983e-07	9.05334	KCNG1	KCNG1		ENSG00000068400	0.27924	5.85453	6.05104	9.28355e-09	2.57358e-07	9.63022	GRIPAP1
	ENSG00000197892	11.119	44.3818	5.94548	1.59974e-08	4.09728e-07	9.05227	KIF13B	KIF13B		ENSG00000177272	-0.405438	5.74491	-6.05013	9.32689e-09	2.58293e-07	9.65149	KCNA3
	ENSG00000110448	-23.8871	81.4837	-5.94453	1.60743e-08	4.11272e-07	9.06497	CD5	CD5		ENSG00000108590	-0.465904	2.57949	-6.04543	9.55197e-09	2.64255e-07	9.58201	MED31
	ENSG00000177352	-4.3681	22.113	-5.94262	1.6229e-08	4.14803e-07	9.02699	CCDC71	CCDC71		ENSG00000219481	-0.445544	5.4077	-6.04332	9.65492e-09	2.66555e-07	9.60609	NBPF1
	ENSG00000130653	2.50812	6.37297	5.94068	1.63882e-08	4.18441e-07	9.06167	PNPLA7	PNPLA7		ENSG00000170468	-0.327567	4.15835	-6.04193	9.72334e-09	2.68169e-07	9.57228	RIOX1
	ENSG00000072364	18.8563	107.898	5.93816	1.65962e-08	4.23315e-07	8.99422	AFF4	AFF4		ENSG00000100448	1.54899	-0.456542	6.04104	9.76744e-09	2.69109e-07	9.60009	CTSG
	ENSG00000164124	3.47949	4.81281	5.93735	1.66644e-08	4.24617e-07	9.09934	TMEM144	TMEM144		ENSG00000128245	0.409686	5.44856	6.03876	9.88128e-09	2.71968e-07	9.63567	YWHAH
	ENSG00000105492	-1.76167	3.55594	-5.9339	1.69551e-08	4.31578e-07	8.97329	SIGLEC6	SIGLEC6		ENSG00000123485	0.478008	2.62484	6.03849	9.89462e-09	2.72057e-07	9.58883	HJURP
	ENSG00000184730	47.2536	108.982	5.92957	1.73278e-08	4.40163e-07	9.0067	APOBR	APOBR		ENSG00000150760	1.2644	0.278612	6.03202	1.02251e-08	2.80571e-07	9.53231	DOCK1
	ENSG00000173821	470.144	1202.49	5.9287	1.74034e-08	4.41629e-07	9.01421	RNF213	RNF213		ENSG00000124731	-0.780889	6.49456	-6.0309	1.02835e-08	2.81885e-07	9.52513	TREM1
	ENSG00000146109	-6.30699	30.3393	-5.92599	1.76419e-08	4.46766e-07	8.93222	ABT1	ABT1		ENSG00000117899	-0.225255	5.59758	-6.02619	1.05323e-08	2.88411e-07	9.49799	MESD
	ENSG00000198554	1.87579	5.12487	5.92552	1.76838e-08	4.4737e-07	8.97277	WDHD1	WDHD1		ENSG00000189114	-0.27775	4.46218	-6.02296	1.07064e-08	2.9288e-07	9.48836	BLOC1S3
	ENSG00000171823	-3.29987	13.2332	-5.92521	1.77111e-08	4.47603e-07	8.95134	FBXL14	FBXL14		ENSG00000161791	-0.379319	6.44381	-6.02151	1.0785e-08	2.9473e-07	9.54971	FMNL3
	ENSG00000154764	-1.70826	2.58202	-5.92315	1.78953e-08	4.51796e-07	8.9424	WNT7A	WNT7A		ENSG00000266028	0.373135	6.42717	6.01362	1.12252e-08	3.06141e-07	9.46371	SRGAP2
	ENSG00000134369	5.48262	27.0062	5.92108	1.80814e-08	4.56029e-07	8.93394	NAV1	NAV1		ENSG00000171105	0.595175	3.70552	6.01259	1.1284e-08	3.06858e-07	9.47921	INSR
	ENSG00000187098	1.057	2.70064	5.92003	1.81766e-08	4.57875e-07	8.94204	MITF	MITF		ENSG00000142546	-0.421848	6.10399	-6.01255	1.12857e-08	3.06858e-07	9.43471	NOSIP
	ENSG00000107819	-5.9594	26.2189	-5.91968	1.82093e-08	4.57875e-07	8.91409	SFXN3	SFXN3		ENSG00000054523	0.699578	6.11904	6.01024	1.14189e-08	3.10167e-07	9.43749	KIF1B
	ENSG00000110013	3.27764	18.2863	5.91967	1.821e-08	4.57875e-07	8.95599	SIAE	SIAE		ENSG00000196550	0.633463	1.02106	6.00988	1.14396e-08	3.10414e-07	9.42718	FAM72A
	ENSG00000100731	61.1277	216.857	5.91654	1.84978e-08	4.6417e-07	8.95716	PCNX1	PCNX1		ENSG00000181481	0.500883	4.10632	6.00917	1.14811e-08	3.11228e-07	9.43991	RNF135
	ENSG00000174175	7.72822	10.3455	5.91174	1.89478e-08	4.7498e-07	8.97355	SELP	SELP		ENSG00000138378	-0.478607	5.11264	-6.00808	1.15442e-08	3.12511e-07	9.41981	STAT4
	ENSG00000120458	-3.10754	13.9133	-5.9033	1.97657e-08	4.93984e-07	8.85513	MSANTD2	MSANTD2		ENSG00000173064	0.359473	7.03021	6.00795	1.15517e-08	3.12511e-07	9.41257	HECTD4
	ENSG00000246084	-1.68459	4.55405	-5.90005	2.00896e-08	5.01573e-07	8.81974	LINC02325	LINC02325		ENSG00000198553	0.578702	2.81071	6.00555	1.16934e-08	3.15759e-07	9.39808	KCNRG
	ENSG00000176890	3.29595	6.13601	5.8994	2.01553e-08	5.02706e-07	8.88984	TYMS	TYMS		ENSG00000145428	0.78624	2.95375	6.00552	1.16952e-08	3.15759e-07	9.43006	RNF175
	ENSG00000196092	28.7734	81.2003	5.89799	2.02979e-08	5.05752e-07	8.84363	PAX5	PAX5		ENSG00000107566	0.444875	4.39386	6.00048	1.19968e-08	3.23578e-07	9.45244	ERLIN1
	ENSG00000233930	-0.826325	1.37026	-5.89724	2.03734e-08	5.07124e-07	8.79416	KRTAP5-AS1	KRTAP5-AS1		ENSG00000215867	0.471926	2.56318	5.99481	1.23461e-08	3.31684e-07	9.33727	KRT18P57
	ENSG00000198728	-8.51087	65.1157	-5.89625	2.04751e-08	5.09142e-07	8.80906	LDB1	LDB1		ENSG00000164048	-0.384574	4.83968	-5.9948	1.23467e-08	3.31684e-07	9.35371	ZNF589
	ENSG00000150760	1.33345	1.56261	5.89598	2.05031e-08	5.09329e-07	8.91013	DOCK1	DOCK1		ENSG00000146122	0.53011	2.75404	5.99456	1.23615e-08	3.31752e-07	9.42152	DAAM2
	ENSG00000131242	-26.3323	120.569	-5.89537	2.05656e-08	5.10368e-07	8.82009	RAB11FIP4	RAB11FIP4		ENSG00000211699	-0.669382	2.67153	-5.99333	1.24386e-08	3.3349e-07	9.34288	TRGV3
	ENSG00000162069	0.742189	1.11741	5.89388	2.07192e-08	5.13667e-07	8.8765	BICDL2	BICDL2		ENSG00000197024	-0.330732	5.37171	-5.98954	1.26791e-08	3.39209e-07	9.33939	ZNF398
	ENSG00000126653	6.08402	47.299	5.89321	2.07886e-08	5.14483e-07	8.78603	NSRP1	NSRP1		ENSG00000136830	0.567693	4.01828	5.98938	1.26898e-08	3.39209e-07	9.32432	NIBAN2
	ENSG00000064201	-13.4731	45.7389	-5.89316	2.07937e-08	5.14483e-07	8.7983	TSPAN32	TSPAN32		ENSG00000140511	-0.58707	4.3783	-5.98846	1.27488e-08	3.40449e-07	9.32992	HAPLN3
	ENSG00000149823	-12.481	68.0499	-5.89094	2.10258e-08	5.19187e-07	8.80766	VPS51	VPS51		ENSG00000211947	0.970145	3.62987	5.98825	1.27623e-08	3.40471e-07	9.33096	IGHV3-21
	ENSG00000141068	-17.2583	62.8612	-5.88957	2.11707e-08	5.22245e-07	8.76947	KSR1	KSR1		ENSG00000140525	0.4751	3.46792	5.98619	1.28955e-08	3.43343e-07	9.31376	FANCI
	ENSG00000276819	-0.74009	1.51515	-5.88511	2.16475e-08	5.32947e-07	8.73801	TRBV15	TRBV15		ENSG00000176055	-0.366347	3.22238	-5.98496	1.29762e-08	3.44811e-07	9.30743	MBLAC2
	ENSG00000134489	-4.94742	10.2563	-5.8826	2.19204e-08	5.39129e-07	8.72959	HRH4	HRH4		ENSG00000126822	-0.547537	7.26047	-5.98322	1.30907e-08	3.46839e-07	9.28131	PLEKHG3
	ENSG00000092148	15.5051	107.921	5.88117	2.20772e-08	5.42446e-07	8.74095	HECTD1	HECTD1		ENSG00000121690	-0.945657	-0.544278	-5.98321	1.30912e-08	3.46839e-07	9.29086	DEPDC7
	ENSG00000231858	-0.648816	1.28641	-5.87993	2.22147e-08	5.45285e-07	8.70725	STAT4-AS1	STAT4-AS1		ENSG00000157445	-1.13728	1.09111	-5.98079	1.32525e-08	3.50768e-07	9.30603	CACNA2D3
	ENSG00000246223	-12.0931	38.7011	-5.87787	2.24445e-08	5.50379e-07	8.71614	LINC01550	LINC01550		ENSG00000243789	-0.518344	2.09587	-5.98054	1.32688e-08	3.50854e-07	9.27562	JMJD7
	ENSG00000130119	7.87107	48.4135	5.87521	2.27442e-08	5.57175e-07	8.69966	GNL3L	GNL3L		ENSG00000165185	0.391385	4.53844	5.97611	1.35688e-08	3.58434e-07	9.27777	KIAA1958
	ENSG00000197355	3.16653	11.8308	5.87017	2.33233e-08	5.70798e-07	8.69112	UAP1L1	UAP1L1		ENSG00000168672	-0.473455	4.01499	-5.97065	1.39477e-08	3.68083e-07	9.25376	LRATD2
	ENSG00000112511	-7.45325	34.9213	-5.86715	2.36772e-08	5.78317e-07	8.65998	PHF1	PHF1		ENSG00000168216	-0.305111	5.97815	-5.97003	1.39915e-08	3.68878e-07	9.23274	LMBRD1
	ENSG00000161791	-20.2699	90.158	-5.86136	2.43695e-08	5.94111e-07	8.66939	FMNL3	FMNL3		ENSG00000204936	3.42318	1.23269	5.96764	1.41618e-08	3.72625e-07	9.2082	CD177
	ENSG00000184432	12.077	77.9948	5.86134	2.43718e-08	5.94111e-07	8.67002	COPB2	COPB2		ENSG00000103126	-0.271094	6.01997	-5.96745	1.41752e-08	3.72625e-07	9.20093	AXIN1
	ENSG00000189114	-3.96833	22.4485	-5.85699	2.4906e-08	6.06338e-07	8.61777	BLOC1S3	BLOC1S3		ENSG00000226891	0.522816	3.0053	5.96427	1.44042e-08	3.77538e-07	9.20891	LINC01359
	ENSG00000089775	-17.2885	94.0464	-5.85686	2.49223e-08	6.06338e-07	8.63997	ZBTB25	ZBTB25		ENSG00000072364	0.234925	6.7273	5.9627	1.45188e-08	3.80171e-07	9.17941	AFF4
	ENSG00000130584	-1.5989	5.08565	-5.85459	2.52056e-08	6.12628e-07	8.6035	ZBTB46	ZBTB46		ENSG00000160310	-0.280217	7.11257	-5.95642	1.49855e-08	3.91632e-07	9.14888	PRMT2
	ENSG00000215012	-6.32257	31.056	-5.85388	2.52955e-08	6.1421e-07	8.60223	RTL10	RTL10		ENSG00000112290	0.676351	0.841729	5.95576	1.50354e-08	3.92553e-07	9.18217	WASF1
	ENSG00000133872	-57.9124	271.603	-5.85285	2.54252e-08	6.16151e-07	8.58055	SARAF	SARAF		ENSG00000128928	-0.286753	5.60791	-5.95514	1.50824e-08	3.93398e-07	9.20166	IVD
	ENSG00000175505	-1.98471	5.17899	-5.85107	2.56515e-08	6.21027e-07	8.598	CLCF1	CLCF1		ENSG00000240233	0.662396	0.187806	5.95177	1.53402e-08	3.99735e-07	9.1609	RN7SL587P
	ENSG00000169495	1.43297	6.14378	5.84699	2.61778e-08	6.33151e-07	8.56997	HTRA4	HTRA4		ENSG00000100211	-0.36396	2.00688	-5.95111	1.53913e-08	4.00679e-07	9.13859	CBY1
	ENSG00000105204	-4.77501	18.6162	-5.84618	2.62834e-08	6.35083e-07	8.55292	DYRK1B	DYRK1B		ENSG00000233927	-0.542085	7.55621	-5.95083	1.54128e-08	4.00851e-07	9.11935	RPS28
	ENSG00000125910	-31.9236	114.196	-5.84545	2.63787e-08	6.36766e-07	8.55015	S1PR4	S1PR4		ENSG00000279529	-0.370033	3.40157	-5.94996	1.54805e-08	4.02225e-07	9.12084	LOC105372295
	ENSG00000153234	-0.87445	2.76725	-5.84479	2.64653e-08	6.36994e-07	8.56573	NR4A2	NR4A2		ENSG00000169918	-0.531931	3.20273	-5.94917	1.55426e-08	4.03448e-07	9.1556	OTUD7A
	ENSG00000126062	-4.19619	24.7588	-5.84337	2.66532e-08	6.40894e-07	8.55065	TMEM115	TMEM115		ENSG00000268516	-0.380552	3.54941	-5.94575	1.5812e-08	4.10046e-07	9.14136	ZNF8-DT
	ENSG00000133398	-2.64225	11.908	-5.83997	2.71074e-08	6.50552e-07	8.51512	MED10	MED10		ENSG00000184939	-0.400575	5.22025	-5.94417	1.59379e-08	4.12913e-07	9.09534	ZFP90
	ENSG00000124374	-2.57128	9.79284	-5.83921	2.721e-08	6.52381e-07	8.53686	PAIP2B	PAIP2B		ENSG00000168137	0.206539	6.78036	5.94251	1.60715e-08	4.15287e-07	9.08307	SETD5
	ENSG00000162366	-20.0672	36.1744	-5.83773	2.74113e-08	6.55937e-07	8.53556	PDZK1IP1	PDZK1IP1		ENSG00000108443	0.170823	5.28496	5.94235	1.60847e-08	4.15287e-07	9.09218	RPS6KB1
	ENSG00000167543	-5.85903	18.5796	-5.83733	2.74658e-08	6.56607e-07	8.503	TP53I13	TP53I13		ENSG00000139190	-0.276329	5.79089	-5.94233	1.60867e-08	4.15287e-07	9.08381	VAMP1
	ENSG00000281005	-10.7502	37.9912	-5.83648	2.75816e-08	6.58741e-07	8.51394	LINC00921	LINC00921		ENSG00000135677	0.58471	7.05452	5.94227	1.60912e-08	4.15287e-07	9.10988	GNS
	ENSG00000169762	6.20356	31.5881	5.8361	2.76342e-08	6.59361e-07	8.52741	TAPT1	TAPT1		ENSG00000101278	-0.506478	0.74716	-5.93378	1.67931e-08	4.32157e-07	9.05638	RPS10P5
	ENSG00000211951	0.791726	1.24599	5.83413	2.79058e-08	6.64561e-07	8.56042	IGHV2-26	IGHV2-26		ENSG00000119397	0.255664	6.50189	5.93336	1.68287e-08	4.32659e-07	9.04042	CNTRL
	ENSG00000153904	0.423669	0.688073	5.83326	2.80267e-08	6.66798e-07	8.50822	DDAH1	DDAH1		ENSG00000185187	-0.506864	5.51159	-5.93024	1.70942e-08	4.39066e-07	9.05769	SIGIRR
	ENSG00000142945	1.83598	2.83121	5.83274	2.80989e-08	6.67874e-07	8.49794	KIF2C	KIF2C		ENSG00000064999	0.282043	4.90142	5.92809	1.72804e-08	4.43425e-07	9.05325	ANKS1A
	ENSG00000109685	10.6186	55.6915	5.83246	2.81386e-08	6.68176e-07	8.50409	NSD2	NSD2		ENSG00000103319	-0.360212	5.32739	-5.92718	1.73587e-08	4.45012e-07	9.01747	EEF2K
	ENSG00000188761	4.42845	24.3171	5.83028	2.84439e-08	6.74134e-07	8.50356	BCL2L15	BCL2L15		ENSG00000197561	1.50735	0.256834	5.92518	1.75345e-08	4.4909e-07	9.03201	ELANE
	ENSG00000006756	5.44999	17.3636	5.82692	2.89234e-08	6.8419e-07	8.51849	ARSD	ARSD		ENSG00000138131	-0.342077	2.44565	-5.9215	1.78615e-08	4.55732e-07	8.98283	LOXL4
	ENSG00000089723	-1.67993	5.69282	-5.82611	2.90397e-08	6.86285e-07	8.45272	OTUB2	OTUB2		ENSG00000088881	-1.16341	-0.353395	-5.92099	1.79067e-08	4.56292e-07	8.99692	EBF4
	ENSG00000101400	-1.0027	2.92596	-5.82527	2.91614e-08	6.88505e-07	8.46898	SNTA1	SNTA1		ENSG00000116337	-0.524212	6.21293	-5.92087	1.79174e-08	4.56292e-07	9.00238	AMPD2
	ENSG00000211945	6.19378	13.811	5.82497	2.92035e-08	6.88842e-07	8.53784	IGHV1-18	IGHV1-18		ENSG00000115884	1.32175	-0.301866	5.92042	1.7958e-08	4.56893e-07	8.99051	SDC1
	ENSG00000131115	-4.18991	25.1516	-5.82259	2.9551e-08	6.96096e-07	8.44758	ZNF227	ZNF227		ENSG00000224940	0.839288	-1.41142	5.91109	1.88188e-08	4.7744e-07	8.95786	PRRT4
	ENSG00000120832	-2.62654	7.61993	-5.82248	2.95673e-08	6.96096e-07	8.43701	MTERF2	MTERF2		ENSG00000100462	0.405767	3.98627	5.90589	1.93153e-08	4.89361e-07	8.92553	PRMT5
	ENSG00000159259	2.27905	11.4298	5.82094	2.9794e-08	7.00766e-07	8.43621	CHAF1B	CHAF1B		ENSG00000185813	-0.398741	3.69219	-5.90579	1.9325e-08	4.89361e-07	8.90356	PCYT2
	ENSG00000168280	-2.08827	4.95197	-5.81958	2.99958e-08	7.04176e-07	8.45102	KIF5C	KIF5C		ENSG00000165521	-0.872487	2.13429	-5.90511	1.93915e-08	4.90584e-07	8.90979	EML5
	ENSG00000226026	6.57974	35.1712	5.81936	3.00287e-08	7.0428e-07	8.42174	RWDD3-DT	RWDD3-DT		ENSG00000270629	0.452451	7.31811	5.90031	1.98634e-08	5.02051e-07	8.89273	NBPF14
	ENSG00000145721	1.90933	3.79401	5.8155	3.06095e-08	7.16546e-07	8.43972	LIX1	LIX1		ENSG00000105366	-1.51135	2.87917	-5.89984	1.99101e-08	5.02759e-07	8.87078	SIGLEC8
	ENSG00000169991	-8.69316	32.4666	-5.81463	3.07409e-08	7.18942e-07	8.41446	IFFO2	IFFO2		ENSG00000096968	0.526915	6.54668	5.89793	2.01014e-08	5.07112e-07	8.92031	JAK2
	ENSG00000090554	-9.49908	41.3699	-5.81396	3.08436e-08	7.20663e-07	8.44404	FLT3LG	FLT3LG		ENSG00000090554	-0.375917	5.31851	-5.8973	2.01651e-08	5.08243e-07	8.94484	FLT3LG
	ENSG00000138378	-10.7492	36.7433	-5.81342	3.09259e-08	7.21906e-07	8.4027	STAT4	STAT4		ENSG00000172292	0.286783	5.30693	5.89671	2.02247e-08	5.09268e-07	8.86232	CERS6
	ENSG00000204767	7.50851	19.4376	5.80756	3.18382e-08	7.41107e-07	8.36872	INSYN2B	INSYN2B		ENSG00000250303	0.587022	1.61075	5.89504	2.03946e-08	5.12825e-07	8.85539	LINC02762
	ENSG00000182107	-0.818913	1.7931	-5.80673	3.19681e-08	7.43431e-07	8.35583	TMEM30B	TMEM30B		ENSG00000197540	-0.768454	4.15554	-5.89494	2.0404e-08	5.12825e-07	8.88957	GZMM
	ENSG00000170468	-3.67935	18.1745	-5.8058	3.21172e-08	7.46198e-07	8.3569	RIOX1	RIOX1		ENSG00000188493	0.33704	3.10451	5.89338	2.05641e-08	5.16365e-07	8.84306	ACTMAP
	ENSG00000162924	29.285	161.459	5.79948	3.3137e-08	7.6917e-07	8.33602	REL	REL		ENSG00000227195	-0.498902	13.4861	-5.89253	2.06515e-08	5.18078e-07	8.86701	LOC124904967
	ENSG00000142657	66.0579	154.3	5.79808	3.33686e-08	7.73096e-07	8.4111	PGD	PGD		ENSG00000227195	-0.498902	13.4861	-5.89253	2.06515e-08	5.18078e-07	8.86701	MIR663AHG
	ENSG00000269086	-9.26663	29.6881	-5.79638	3.36502e-08	7.78623e-07	8.32463	LINC02965	LINC02965		ENSG00000239305	-0.282312	5.18077	-5.89043	2.08701e-08	5.22587e-07	8.85245	RNF103
	ENSG00000078589	-10.4304	31.5011	-5.79626	3.367e-08	7.78623e-07	8.31923	P2RY10	P2RY10		ENSG00000232869	-0.7487	2.19293	-5.88888	2.10323e-08	5.25748e-07	8.88515	TRBV29-1
	ENSG00000158604	-7.46605	67.4867	-5.79496	3.38869e-08	7.82371e-07	8.30257	TMED4	TMED4		ENSG00000138795	-0.486449	7.2503	-5.88885	2.10354e-08	5.25748e-07	8.90518	LEF1
	ENSG00000117318	-5.00955	12.7619	-5.7948	3.39141e-08	7.82371e-07	8.31446	ID3	ID3		ENSG00000134072	-0.523053	3.86761	-5.888	2.11251e-08	5.27501e-07	8.83034	CAMK1
	ENSG00000198711	-2.34207	8.28089	-5.79472	3.39268e-08	7.82371e-07	8.33425	SSBP3-AS1	SSBP3-AS1		ENSG00000167397	-0.337956	3.75274	-5.88684	2.1248e-08	5.30077e-07	8.81489	VKORC1
	ENSG00000236499	-1.57748	3.67971	-5.79348	3.41367e-08	7.86478e-07	8.29545	LINC00896	LINC00896		ENSG00000089327	-0.328696	6.80607	-5.88602	2.13352e-08	5.31269e-07	8.80665	FXYD5
	ENSG00000198242	-85.9295	288.82	-5.79009	3.47138e-08	7.98289e-07	8.2871	RPL23A	RPL23A		ENSG00000145555	0.939007	2.29726	5.88388	2.15654e-08	5.36009e-07	8.82163	MYO10
	ENSG00000167397	-2.99495	13.83	-5.7875	3.51602e-08	8.07804e-07	8.27039	VKORC1	VKORC1		ENSG00000172530	-0.276135	5.54238	-5.88358	2.15976e-08	5.36315e-07	8.81379	BANP
	ENSG00000120885	41.1161	59.3552	5.78691	3.52635e-08	8.09427e-07	8.42129	CLU	CLU		ENSG00000166289	-0.702261	3.95177	-5.88288	2.16734e-08	5.37701e-07	8.83586	PLEKHF1
	ENSG00000232818	0.433091	1.02938	5.78599	3.54239e-08	8.12355e-07	8.28642	RPS2P32	RPS2P32		ENSG00000145391	0.305317	4.97048	5.88092	2.18869e-08	5.42496e-07	8.81338	SETD7
	ENSG00000186197	-1.15007	2.14742	-5.78512	3.55775e-08	8.15122e-07	8.25492	EDARADD	EDARADD		ENSG00000145391	0.305317	4.97048	5.88092	2.18869e-08	5.42496e-07	8.81338	LOC105377622
	ENSG00000134333	27.7002	120.665	5.77915	3.66418e-08	8.37185e-07	8.33441	LDHA	LDHA		ENSG00000226705	1.09173	-1.37176	5.87451	2.25987e-08	5.58912e-07	8.7596	SDCBPP1
	ENSG00000197057	-6.15801	11.5189	-5.77855	3.67514e-08	8.38914e-07	8.23111	DTHD1	DTHD1		ENSG00000224083	0.5383	2.72558	5.87426	2.26268e-08	5.58912e-07	8.7801	MTCO1P11
	ENSG00000139193	-14.5645	47.2349	-5.77533	3.734e-08	8.49999e-07	8.22586	CD27	CD27		ENSG00000135622	-0.463504	3.90713	-5.87422	2.26322e-08	5.58912e-07	8.78073	SEMA4F
	ENSG00000110665	-27.2281	110.995	-5.77508	3.73864e-08	8.50275e-07	8.21527	C11orf21	C11orf21		ENSG00000172817	-1.16002	-1.09981	-5.86938	2.31856e-08	5.72052e-07	8.73445	CYP7B1
	ENSG00000168795	-3.9146	22.5454	-5.77336	3.77055e-08	8.56745e-07	8.22587	ZBTB5	ZBTB5		ENSG00000183780	-1.01105	-0.897408	-5.86714	2.3446e-08	5.77948e-07	8.73521	SLC35F3
	ENSG00000183625	-16.9332	24.0227	-5.77128	3.80936e-08	8.63189e-07	8.1879	CCR3	CCR3		ENSG00000100433	-1.153	-0.757433	-5.8658	2.36033e-08	5.80191e-07	8.72443	KCNK10
	ENSG00000198848	4.47151	4.7743	5.76979	3.83749e-08	8.67746e-07	8.33356	CES1	CES1		ENSG00000184619	-0.324733	3.448	-5.86563	2.36232e-08	5.80191e-07	8.71415	KRABD2
	ENSG00000254415	40.7716	59.1708	5.76966	3.83999e-08	8.67746e-07	8.2412	SIGLEC14	SIGLEC14		ENSG00000007350	-0.962348	1.72293	-5.86324	2.39071e-08	5.85561e-07	8.71885	TKTL1
	ENSG00000168140	-2.58433	11.828	-5.76823	3.86724e-08	8.73109e-07	8.1874	VASN	VASN		ENSG00000099910	-0.295441	4.72133	-5.86135	2.41335e-08	5.90569e-07	8.73866	KLHL22
	ENSG00000168060	-1.13447	3.31274	-5.76591	3.91172e-08	8.82346e-07	8.17493	NAALADL1	NAALADL1		ENSG00000149418	0.800105	3.33218	5.86063	2.42196e-08	5.92138e-07	8.71607	ST14
	ENSG00000109805	2.57451	4.94192	5.76436	3.94172e-08	8.88304e-07	8.23172	NCAPG	NCAPG		ENSG00000211970	1.26708	2.61567	5.86042	2.42456e-08	5.92236e-07	8.70077	IGHV4-61
	ENSG00000182504	6.13884	30.5195	5.76267	3.97469e-08	8.93531e-07	8.21267	CEP97	CEP97		ENSG00000231607	0.354543	5.12568	5.85914	2.44012e-08	5.95496e-07	8.72134	DLEU2
	ENSG00000213658	-16.5623	64.8896	-5.76262	3.97574e-08	8.93531e-07	8.17774	LAT	LAT		ENSG00000083814	-0.281946	4.28408	-5.85766	2.45821e-08	5.99366e-07	8.68492	ZNF671
	ENSG00000125510	3.60046	10.8631	5.76013	4.02474e-08	9.03724e-07	8.23502	OPRL1	OPRL1		ENSG00000211792	-0.828697	1.51378	-5.85356	2.50889e-08	6.1117e-07	8.67286	TRAV14DV4
	ENSG00000005448	-1.89111	7.3961	-5.75948	4.03772e-08	9.05817e-07	8.15908	WDR54	WDR54		ENSG00000169896	0.642895	7.0228	5.85043	2.54839e-08	6.20037e-07	8.68273	ITGAM
	ENSG00000010292	11.6252	51.3902	5.75835	4.06021e-08	9.10037e-07	8.14684	NCAPD2	NCAPD2		ENSG00000156345	-0.584027	1.49269	-5.85029	2.55013e-08	6.20037e-07	8.64716	CDK20
	ENSG00000143952	4.25025	25.7779	5.7568	4.09137e-08	9.16192e-07	8.16633	VPS54	VPS54		ENSG00000163126	-0.440311	2.43541	-5.85004	2.55333e-08	6.20037e-07	8.66307	ANKRD23
	ENSG00000068878	19.898	100.602	5.75565	4.11475e-08	9.19766e-07	8.13338	PSME4	PSME4		ENSG00000116667	-1.08241	4.35171	-5.84995	2.5545e-08	6.20037e-07	8.65113	C1orf21
	ENSG00000065923	9.61543	49.3618	5.75498	4.12829e-08	9.21959e-07	8.1597	SLC9A7	SLC9A7		ENSG00000204482	-0.601998	6.39244	-5.84742	2.58681e-08	6.27313e-07	8.65302	LST1
	ENSG00000233927	-64.4931	198.586	-5.75139	4.20182e-08	9.37536e-07	8.09156	RPS28	RPS28		ENSG00000211724	-0.720566	0.759526	-5.84506	2.61749e-08	6.33907e-07	8.63355	TRBV6-6
	ENSG00000285095	1.48417	5.70687	5.74769	4.27918e-08	9.53938e-07	8.09852	LOC112268208	LOC112268208		ENSG00000241163	-0.644704	3.6936	-5.84496	2.61871e-08	6.33907e-07	8.63232	LINC00877
	ENSG00000173801	20.9893	33.3077	5.74533	4.32913e-08	9.63339e-07	8.07182	JUP	JUP		ENSG00000204882	-1.20059	-0.353886	-5.83636	2.73328e-08	6.60452e-07	8.58479	GPR20
	ENSG00000149554	1.33971	6.10794	5.74409	4.35563e-08	9.68365e-07	8.11292	CHEK1	CHEK1		ENSG00000143322	0.265983	5.39781	5.83605	2.73752e-08	6.60885e-07	8.57247	ABL2
	ENSG00000088876	-2.87929	12.8548	-5.74338	4.37088e-08	9.70885e-07	8.06793	ZNF343	ZNF343		ENSG00000175894	-1.15381	-0.572207	-5.83478	2.75484e-08	6.6447e-07	8.58451	TSPEAR
	ENSG00000164048	-7.05188	29.6144	-5.73917	4.46243e-08	9.89446e-07	8.04743	ZNF589	ZNF589		ENSG00000163958	1.09183	-0.47756	5.83015	2.81904e-08	6.79345e-07	8.58462	ZDHHC19
	ENSG00000111875	-4.75038	21.5982	-5.73715	4.50696e-08	9.98424e-07	8.03155	ASF1A	ASF1A		ENSG00000137266	-0.387667	5.2907	-5.82686	2.86544e-08	6.8991e-07	8.54126	SLC22A23
	ENSG00000152689	7.64113	51.3144	5.73661	4.51899e-08	1.00019e-06	8.04998	RASGRP3	RASGRP3		ENSG00000150593	-0.252323	7.02679	-5.8252	2.88922e-08	6.95014e-07	8.53871	PDCD4
	ENSG00000155256	-5.53086	33.2507	-5.73548	4.54411e-08	1.00396e-06	8.026	ZFYVE27	ZFYVE27		ENSG00000165168	0.565877	8.36655	5.82423	2.90319e-08	6.97751e-07	8.53524	CYBB
	ENSG00000090861	6.52929	28.5437	5.73487	4.55782e-08	1.00609e-06	8.05127	AARS1	AARS1		ENSG00000268144	-1.17472	-0.47727	-5.82361	2.91213e-08	6.99274e-07	8.52683	NIFKP6
	ENSG00000198668	-44.2577	294.817	-5.73444	4.56744e-08	1.00732e-06	8.02337	CALM1	CALM1		ENSG00000052850	-0.646455	0.0287728	-5.82304	2.92033e-08	7.00211e-07	8.50787	ALX4
	ENSG00000091181	-17.266	26.6827	-5.7334	4.5909e-08	1.00953e-06	8.01104	IL5RA	IL5RA		ENSG00000008086	0.272423	5.49066	5.82298	2.92123e-08	7.00211e-07	8.50594	CDKL5
	ENSG00000270911	1.01659	2.83073	5.73332	4.59273e-08	1.00953e-06	8.04868	LOC100419654	LOC100419654		ENSG00000172869	0.394543	6.13977	5.81858	2.98587e-08	7.15068e-07	8.48295	DMXL1
	ENSG00000236863	0.783735	1.50481	5.73327	4.59378e-08	1.00953e-06	8.01429	RPL23AP23	RPL23AP23		ENSG00000198363	0.488287	5.10687	5.81516	3.03696e-08	7.26658e-07	8.54607	ASPH
	ENSG00000159461	16.095	76.9994	5.73241	4.61314e-08	1.01289e-06	8.0781	AMFR	AMFR		ENSG00000169679	0.934426	2.3752	5.81352	3.06172e-08	7.31298e-07	8.49343	BUB1
	ENSG00000075539	21.3123	128.42	5.73148	4.63427e-08	1.01663e-06	8.00656	FRYL	FRYL		ENSG00000075886	-0.60346	1.1979	-5.81352	3.06179e-08	7.31298e-07	8.47788	TUBA3D
	ENSG00000167900	2.67039	5.15531	5.72894	4.69262e-08	1.02851e-06	8.01919	TK1	TK1		ENSG00000143319	-0.18817	6.14451	-5.8128	3.07269e-08	7.33249e-07	8.45932	ISG20L2
	ENSG00000172661	12.3979	71.3203	5.72755	4.7248e-08	1.03325e-06	8.03727	WASHC2C	WASHC2C		ENSG00000111785	-0.358916	3.94019	-5.81247	3.07776e-08	7.33811e-07	8.47686	RIC8B
	ENSG00000035499	0.904688	1.60221	5.72746	4.72676e-08	1.03325e-06	8.05011	DEPDC1B	DEPDC1B		ENSG00000119969	0.372327	4.02004	5.80968	3.12071e-08	7.43391e-07	8.45517	HELLS
	ENSG00000115464	43.1576	213.698	5.72728	4.73105e-08	1.03328e-06	7.99145	USP34	USP34		ENSG00000230590	0.275131	7.37152	5.80869	3.13607e-08	7.4639e-07	8.4515	FTX
	ENSG00000100714	9.44557	46.2246	5.72447	4.79681e-08	1.04672e-06	8.01971	MTHFD1	MTHFD1		ENSG00000185905	-0.348813	7.74567	-5.80826	3.14279e-08	7.47328e-07	8.44698	C16orf54
	ENSG00000233306	-4.56594	9.14209	-5.72273	4.83794e-08	1.05436e-06	7.95545	TRGV2	TRGV2		ENSG00000211933	1.45374	0.727145	5.80755	3.15382e-08	7.4929e-07	8.44561	IGHV6-1
	ENSG00000158481	-3.61633	9.09444	-5.72263	4.84034e-08	1.05436e-06	7.96792	CD1C	CD1C		ENSG00000237972	-0.437453	1.85064	-5.80646	3.17092e-08	7.52104e-07	8.46132	TUBG1P
	ENSG00000166411	4.1276	27.1278	5.72216	4.8515e-08	1.05586e-06	7.97201	IDH3A	IDH3A		ENSG00000118515	-0.696125	5.40472	-5.80644	3.17125e-08	7.52104e-07	8.44566	SGK1
	ENSG00000136051	31.0171	137.763	5.72103	4.8785e-08	1.06019e-06	7.97646	WASHC4	WASHC4		ENSG00000138413	0.378793	4.43325	5.8061	3.17662e-08	7.52714e-07	8.46828	IDH1
	ENSG00000104164	52.3676	368.91	5.72079	4.88422e-08	1.06019e-06	7.95137	BLOC1S6	BLOC1S6		ENSG00000229800	0.700946	1.17465	5.80234	3.23639e-08	7.66201e-07	8.42082	ATP8A2P2
	ENSG00000106263	12.773	79.1171	5.7174	4.96612e-08	1.07702e-06	7.94818	EIF3B	EIF3B		ENSG00000148848	-1.44222	1.36473	-5.79952	3.28191e-08	7.76296e-07	8.40045	ADAM12
	ENSG00000099290	12.2091	51.0516	5.71579	5.00544e-08	1.0846e-06	7.9611	WASHC2A	WASHC2A		ENSG00000123612	-0.883382	0.402526	-5.79843	3.29963e-08	7.79801e-07	8.39148	ACVR1C
	ENSG00000267339	0.51049	0.614786	5.71466	5.03334e-08	1.08969e-06	8.03962	LINC00906	LINC00906		ENSG00000184277	-0.190406	5.53196	-5.79793	3.30793e-08	7.81078e-07	8.39136	TM2D3
	ENSG00000135127	-6.1087	26.9638	-5.7136	5.0596e-08	1.09442e-06	7.94755	BICDL1	BICDL1		ENSG00000139187	-0.710602	4.48658	-5.79664	3.32914e-08	7.85397e-07	8.40743	KLRG1
	ENSG00000168569	-3.13389	12.7295	-5.71314	5.07115e-08	1.09596e-06	7.9203	TMEM223	TMEM223		ENSG00000171817	-0.47992	2.99222	-5.79633	3.33419e-08	7.859e-07	8.39892	ZNF540
	ENSG00000185499	0.672551	0.859118	5.71194	5.10091e-08	1.10143e-06	7.97951	MUC1	MUC1		ENSG00000187688	-0.253216	5.59031	-5.79277	3.39349e-08	7.97781e-07	8.36723	TRPV2
	ENSG00000128928	-9.13498	49.7312	-5.71106	5.12292e-08	1.10522e-06	7.94892	IVD	IVD		ENSG00000137496	-0.357039	3.91323	-5.78705	3.491e-08	8.19304e-07	8.38948	IL18BP
	ENSG00000163629	-2.20235	4.8493	-5.71077	5.13038e-08	1.10587e-06	7.90442	PTPN13	PTPN13		ENSG00000197182	-0.387699	4.29756	-5.78704	3.49113e-08	8.19304e-07	8.34901	LOC124905135
	ENSG00000130433	-1.18371	1.8256	-5.70807	5.19872e-08	1.11941e-06	7.89411	CACNG6	CACNG6		ENSG00000197182	-0.387699	4.29756	-5.78704	3.49113e-08	8.19304e-07	8.34901	MIRLET7BHG
	ENSG00000184640	-82.1801	418.837	-5.70793	5.20224e-08	1.11941e-06	7.92032	SEPTIN9	SEPTIN9		ENSG00000197182	-0.387699	4.29756	-5.78704	3.49113e-08	8.19304e-07	8.34901	PRR34-AS1
	ENSG00000137486	-17.1847	87.955	-5.70719	5.22104e-08	1.12248e-06	7.89714	ARRB1	ARRB1		ENSG00000172673	-0.420429	5.90395	-5.78335	3.55544e-08	8.33671e-07	8.35967	THEMIS
	ENSG00000139190	-10.0666	56.4474	-5.70626	5.24508e-08	1.12569e-06	7.87941	VAMP1	VAMP1		ENSG00000100583	0.828101	-0.330811	5.78131	3.59161e-08	8.41419e-07	8.33195	SAMD15
	ENSG00000162384	-3.54613	19.6025	-5.70579	5.2572e-08	1.12727e-06	7.88227	CZIB	CZIB		ENSG00000168237	-0.252346	4.11551	-5.78035	3.60869e-08	8.44636e-07	8.3236	GLYCTK
	ENSG00000228336	2.05767	9.8785	5.70562	5.26153e-08	1.12727e-06	7.88315	OR9H1P	OR9H1P		ENSG00000104957	-0.216979	4.61472	-5.78018	3.61162e-08	8.44636e-07	8.33693	YJU2B
	ENSG00000158156	-10.4565	29.3272	-5.70461	5.28759e-08	1.1309e-06	7.87426	XKR8	XKR8		ENSG00000173511	-0.450751	3.55009	-5.77917	3.62975e-08	8.48139e-07	8.32499	VEGFB
	ENSG00000198363	11.827	38.1584	5.70302	5.32883e-08	1.13873e-06	8.00632	ASPH	ASPH		ENSG00000196150	-0.366004	4.05197	-5.77567	3.69321e-08	8.61473e-07	8.29783	ZNF250
	ENSG00000114315	-0.792243	1.45794	-5.7023	5.34766e-08	1.14177e-06	7.86256	HES1	HES1		ENSG00000111642	0.250688	7.27192	5.77288	3.74435e-08	8.72645e-07	8.267	CHD4
	ENSG00000161381	-6.3199	16.5716	-5.69887	5.43831e-08	1.16013e-06	7.87312	PLXDC1	PLXDC1		ENSG00000142920	-0.733423	1.7608	-5.77069	3.78519e-08	8.81399e-07	8.26981	AZIN2
	ENSG00000171853	-9.94953	81.4852	-5.69611	5.51229e-08	1.17412e-06	7.83874	TRAPPC12	TRAPPC12		ENSG00000255760	0.566257	1.77537	5.77011	3.79602e-08	8.83156e-07	8.2742	LOC105369725
	ENSG00000181284	-2.29954	10.5604	-5.69596	5.51634e-08	1.17412e-06	7.83788	TMEM102	TMEM102		ENSG00000255760	0.566257	1.77537	5.77011	3.79602e-08	8.83156e-07	8.2742	LINC02422
	ENSG00000261924	-1.98236	6.22021	-5.6959	5.51814e-08	1.17412e-06	7.85296	LOC400627	LOC400627		ENSG00000099204	-0.464783	7.56182	-5.76941	3.80918e-08	8.85454e-07	8.30463	ABLIM1
	ENSG00000211788	-1.46491	3.95746	-5.69468	5.55124e-08	1.18015e-06	7.84776	TRAV13-1	TRAV13-1		ENSG00000143476	1.05639	1.5055	5.76903	3.81638e-08	8.86361e-07	8.26534	DTL
	ENSG00000181038	-3.03827	15.4883	-5.69411	5.56672e-08	1.18141e-06	7.83242	METTL23	METTL23		ENSG00000211934	1.2676	3.25224	5.76723	3.85041e-08	8.9333e-07	8.27399	IGHV1-2
	ENSG00000104687	12.9993	55.597	5.69175	5.63126e-08	1.19348e-06	7.93659	GSR	GSR		ENSG00000119242	-0.284044	5.13028	-5.76709	3.85302e-08	8.9333e-07	8.26493	CCDC92
	ENSG00000144354	1.99306	5.16154	5.69168	5.6332e-08	1.19348e-06	7.8654	CDCA7	CDCA7		ENSG00000146250	-0.921614	-1.74579	-5.76665	3.86143e-08	8.9422e-07	8.24672	PRSS35
	ENSG00000118520	3.51864	8.16345	5.68916	5.70299e-08	1.2062e-06	7.9928	ARG1	ARG1		ENSG00000256223	-0.600473	2.80615	-5.76654	3.8635e-08	8.9422e-07	8.27753	ZNF10
	ENSG00000211965	3.18401	5.85236	5.68609	5.78943e-08	1.22239e-06	7.85907	IGHV3-49	IGHV3-49		ENSG00000267493	-0.394771	2.02847	-5.76431	3.90628e-08	9.03343e-07	8.23865	CIRBP-AS1
	ENSG00000162931	-3.42109	15.3684	-5.68564	5.80209e-08	1.22402e-06	7.78444	TRIM17	TRIM17		ENSG00000068878	0.278756	6.59627	5.76376	3.91687e-08	9.03973e-07	8.23426	PSME4
	ENSG00000172824	1.36538	5.45587	5.6846	5.83169e-08	1.22922e-06	7.79929	CES4A	CES4A		ENSG00000123352	0.235456	4.77327	5.76366	3.91896e-08	9.03973e-07	8.23655	SPATS2
	ENSG00000240047	0.348152	0.410004	5.68441	5.83706e-08	1.22931e-06	7.84374	RPS3AP32	RPS3AP32		ENSG00000123836	0.668179	4.43409	5.76365	3.91908e-08	9.03973e-07	8.33058	PFKFB2
	ENSG00000081026	2.11821	5.72522	5.68367	5.85848e-08	1.23277e-06	7.81007	MAGI3	MAGI3		ENSG00000100129	-0.429219	7.48007	-5.76247	3.942e-08	9.08483e-07	8.23772	EIF3L
	ENSG00000198561	8.32642	25.8966	5.68011	5.96126e-08	1.25227e-06	7.76449	CTNND1	CTNND1		ENSG00000162545	-0.811492	-0.495088	-5.76081	3.97438e-08	9.15162e-07	8.24354	CAMK2N1
	ENSG00000126804	-13.1705	64.1074	-5.67932	5.9843e-08	1.25604e-06	7.75452	ZBTB1	ZBTB1		ENSG00000047597	1.06558	3.51526	5.7581	4.02803e-08	9.25931e-07	8.24475	XK
	ENSG00000138621	-7.36559	27.1514	-5.67761	6.03451e-08	1.26551e-06	7.74537	PPCDC	PPCDC		ENSG00000101445	-0.372935	6.40637	-5.75437	4.10276e-08	9.40699e-07	8.22038	PPP1R16B
	ENSG00000128815	40.1653	164.13	5.67504	6.11076e-08	1.28042e-06	7.75647	WDFY4	WDFY4		ENSG00000063177	-0.469615	8.42015	-5.754	4.11019e-08	9.416e-07	8.18024	RPL18
	ENSG00000125844	16.8458	57.4877	5.67422	6.13508e-08	1.28443e-06	7.79207	RRBP1	RRBP1		ENSG00000146433	-0.196752	5.83622	-5.75341	4.1222e-08	9.4355e-07	8.17994	TMEM181
	ENSG00000253558	1.12363	3.30581	5.67301	6.17172e-08	1.28992e-06	7.72647	LOC100422441	LOC100422441		ENSG00000149527	-0.521544	3.93006	-5.75072	4.17722e-08	9.54519e-07	8.21343	PLCH2
	ENSG00000232869	-2.11326	5.22505	-5.6632	6.47419e-08	1.34972e-06	7.69248	TRBV29-1	TRBV29-1		ENSG00000223609	1.68297	0.664347	5.74945	4.20341e-08	9.5969e-07	8.1991	HBD
	ENSG00000167984	-27.1625	112.397	-5.65963	6.58816e-08	1.37232e-06	7.70144	NLRC3	NLRC3		ENSG00000145545	0.249098	5.18807	5.74897	4.21346e-08	9.61168e-07	8.16992	SRD5A1
	ENSG00000196743	18.2512	61.2034	5.65939	6.59572e-08	1.37274e-06	7.7151	GM2A	GM2A		ENSG00000183309	-0.222759	5.53802	-5.74823	4.22895e-08	9.63885e-07	8.16724	ZNF623
	ENSG00000206573	-8.23701	43.4448	-5.65897	6.60922e-08	1.3744e-06	7.66522	THUMPD3-AS1	THUMPD3-AS1		ENSG00000109107	-0.425248	3.25973	-5.74764	4.24119e-08	9.65857e-07	8.17195	ALDOC
	ENSG00000169918	-3.17152	9.69053	-5.65587	6.70984e-08	1.39298e-06	7.6504	OTUD7A	OTUD7A		ENSG00000179542	0.811574	1.28036	5.74687	4.25736e-08	9.68719e-07	8.14491	SLITRK4
	ENSG00000005961	27.2424	39.2738	5.65363	6.78343e-08	1.40708e-06	7.76967	ITGA2B	ITGA2B		ENSG00000125868	-0.323976	4.67488	-5.74635	4.26826e-08	9.70379e-07	8.139	DSTN
	ENSG00000165097	13.483	52.8811	5.65341	6.79093e-08	1.40746e-06	7.66806	KDM1B	KDM1B		ENSG00000160271	-0.410421	5.9735	-5.74609	4.27358e-08	9.70771e-07	8.16276	RALGDS
	ENSG00000211794	-1.25572	2.91452	-5.65034	6.89335e-08	1.42749e-06	7.62663	TRAV12-3	TRAV12-3		ENSG00000184005	0.918804	1.41029	5.7459	4.27777e-08	9.70903e-07	8.17044	ST6GALNAC3
	ENSG00000211706	-1.10562	2.52767	-5.64369	7.1202e-08	1.47323e-06	7.60541	TRBV6-1	TRBV6-1		ENSG00000160613	-0.260219	8.09379	-5.74562	4.28367e-08	9.71422e-07	8.17072	PCSK7
	ENSG00000184545	-2.07533	5.22263	-5.64275	7.15268e-08	1.4779e-06	7.59688	DUSP8	DUSP8		ENSG00000162894	-0.390226	7.51776	-5.74431	4.31141e-08	9.75303e-07	8.19813	FCMR
	ENSG00000092621	1.86202	4.88168	5.64268	7.15512e-08	1.4779e-06	7.61275	PHGDH	PHGDH		ENSG00000082805	0.276594	5.60391	5.74429	4.31165e-08	9.75303e-07	8.129	ERC1
	ENSG00000109943	-3.66349	11.3703	-5.64006	7.24711e-08	1.49201e-06	7.57381	CRTAM	CRTAM		ENSG00000109103	-0.323577	5.70391	-5.74274	4.34488e-08	9.81626e-07	8.13052	UNC119
	ENSG00000119318	13.6792	79.6525	5.63968	7.26036e-08	1.4935e-06	7.62078	RAD23B	RAD23B		ENSG00000240531	0.72448	1.13059	5.74264	4.3469e-08	9.81626e-07	8.12198	RPL21P123
	ENSG00000235112	0.225563	0.378437	5.63764	7.33272e-08	1.50713e-06	7.59035	HSPE1P27	HSPE1P27		ENSG00000187231	0.566207	4.98465	5.73998	4.4043e-08	9.93755e-07	8.13714	SESTD1
	ENSG00000152952	0.834349	1.07248	5.63571	7.40196e-08	1.51824e-06	7.62288	PLOD2	PLOD2		ENSG00000174943	-0.234619	5.25461	-5.7372	4.46487e-08	1.00574e-06	8.12585	KCTD13
	ENSG00000263069	6.16614	13.4376	5.63562	7.40517e-08	1.51824e-06	7.58094	RNF213-AS1	RNF213-AS1		ENSG00000134452	0.212596	5.63503	5.73513	4.51069e-08	1.01364e-06	8.09095	FBH1
	ENSG00000267882	1.34537	5.10047	5.63031	7.59875e-08	1.55536e-06	7.52338	LOC100131496	LOC100131496		ENSG00000162383	-1.2627	0.616205	-5.73511	4.51125e-08	1.01364e-06	8.09272	SLC1A7
	ENSG00000180035	-2.76166	9.48672	-5.62966	7.62294e-08	1.55813e-06	7.52397	ZNF48	ZNF48		ENSG00000162384	-0.288752	4.27143	-5.7341	4.5336e-08	1.01696e-06	8.08335	CZIB
	ENSG00000027075	-47.5066	163.901	-5.62961	7.62487e-08	1.55813e-06	7.55053	PRKCH	PRKCH		ENSG00000103056	-0.947559	4.66681	-5.72939	4.64e-08	1.03823e-06	8.06531	SMPD3
	ENSG00000257979	0.428088	0.65502	5.62913	7.64271e-08	1.56049e-06	7.53315	SNRPGP18	SNRPGP18		ENSG00000040608	-0.719179	0.5205	-5.72897	4.64958e-08	1.03951e-06	8.09118	RTN4R
	ENSG00000071205	-4.56425	12.8472	-5.62855	7.66422e-08	1.56359e-06	7.52779	ARHGAP10	ARHGAP10		ENSG00000115523	-1.10084	7.81919	-5.72833	4.66408e-08	1.04189e-06	8.07886	GNLY
	ENSG00000254017	1.50138	3.19796	5.62645	7.74291e-08	1.57834e-06	7.57033	IGHEP2	IGHEP2		ENSG00000147403	-0.594949	9.69947	-5.72362	4.77348e-08	1.06357e-06	8.03675	RPL10
	ENSG00000099910	-5.09236	26.8871	-5.62445	7.81857e-08	1.59115e-06	7.52949	KLHL22	KLHL22		ENSG00000121310	-0.344691	5.54813	-5.72347	4.77694e-08	1.06357e-06	8.05761	ECHDC2
	ENSG00000111247	0.725708	1.37895	5.6226	7.88912e-08	1.60287e-06	7.49919	RAD51AP1	RAD51AP1		ENSG00000140988	-0.50885	9.51245	-5.7215	4.82337e-08	1.07125e-06	8.02365	RPS2
	ENSG00000129682	6.95622	27.5406	5.62161	7.92715e-08	1.60928e-06	7.52025	FGF13	FGF13		ENSG00000212694	-0.343427	4.25915	-5.71976	4.86491e-08	1.0787e-06	8.04223	LINC01089
	ENSG00000241657	-0.870617	1.9078	-5.62066	7.96352e-08	1.61534e-06	7.4841	TRBV11-2	TRBV11-2		ENSG00000007202	0.22616	7.03752	5.71921	4.878e-08	1.08071e-06	8.00893	BLTP2
	ENSG00000158050	-3.71771	9.03098	-5.61948	8.00946e-08	1.622e-06	7.4823	DUSP2	DUSP2		ENSG00000132912	0.23124	5.3977	5.71877	4.8886e-08	1.08217e-06	8.01433	DCTN4
	ENSG00000173511	-3.31403	12.1104	-5.61732	8.09369e-08	1.63695e-06	7.46756	VEGFB	VEGFB		ENSG00000065328	0.988717	1.11979	5.71752	4.91879e-08	1.08795e-06	8.04054	MCM10
	ENSG00000099849	-3.11223	8.71157	-5.61725	8.09652e-08	1.63695e-06	7.47249	RASSF7	RASSF7		ENSG00000134594	-0.482512	1.56162	-5.71697	4.93194e-08	1.0891e-06	8.0062	RAB33A
	ENSG00000116990	-6.42701	18.6358	-5.61609	8.14248e-08	1.6449e-06	7.46917	MYCL	MYCL		ENSG00000163751	-1.42138	1.04065	-5.71697	4.93209e-08	1.0891e-06	8.03919	CPA3
	ENSG00000275111	-2.61677	22.9293	-5.61352	8.24435e-08	1.66412e-06	7.47288	ZNF2	ZNF2		ENSG00000005100	0.27332	3.88887	5.71449	4.99244e-08	1.10153e-06	7.98971	DHX33
	ENSG00000143603	1.78584	6.85009	5.61305	8.26313e-08	1.66655e-06	7.48906	KCNN3	KCNN3		ENSG00000173406	-1.07199	-0.680409	-5.71427	4.998e-08	1.10185e-06	7.99409	DAB1
	ENSG00000259248	4.72435	17.2118	5.61259	8.28163e-08	1.66893e-06	7.46688	USP3-AS1	USP3-AS1		ENSG00000159111	-0.340865	4.35814	-5.7095	5.11632e-08	1.12609e-06	7.96184	MRPL10
	ENSG00000175970	-5.132	26.7546	-5.60855	8.44572e-08	1.69785e-06	7.42968	UNC119B	UNC119B		ENSG00000189221	1.42487	-1.58917	5.70821	5.14887e-08	1.13233e-06	8.03624	MAOA
	ENSG00000048471	17.117	90.5173	5.60787	8.47364e-08	1.70208e-06	7.42459	SNX29	SNX29		ENSG00000198929	1.24162	-1.40875	5.7076	5.16416e-08	1.13477e-06	7.99593	NOS1AP
	ENSG00000106823	0.512837	0.818334	5.60619	8.54279e-08	1.71458e-06	7.44298	ECM2	ECM2		ENSG00000106608	-0.386887	4.56731	-5.70563	5.21453e-08	1.1449e-06	7.96231	URGCP
	ENSG00000138617	-2.43632	13.8978	-5.60579	8.55952e-08	1.71604e-06	7.41927	PARP16	PARP16		ENSG00000125844	0.407251	5.7724	5.70538	5.22088e-08	1.14536e-06	7.98136	RRBP1
	ENSG00000233828	4.763	26.0278	5.60568	8.56393e-08	1.71604e-06	7.40886	MIR4280HG	MIR4280HG		ENSG00000156515	0.435083	6.84669	5.70487	5.23384e-08	1.14674e-06	7.96481	HK1
	ENSG00000125107	34.9488	207.461	5.6042	8.62562e-08	1.72582e-06	7.40341	CNOT1	CNOT1		ENSG00000136636	0.404823	2.1723	5.7045	5.24342e-08	1.14674e-06	7.94976	KCTD3
	ENSG00000100271	-0.998628	3.46403	-5.60418	8.62666e-08	1.72582e-06	7.40716	TTLL1	TTLL1		ENSG00000184860	-0.414452	4.20617	-5.70447	5.2442e-08	1.14674e-06	7.9533	SDR42E1
	ENSG00000111885	33.2174	89.3325	5.60388	8.63902e-08	1.7269e-06	7.48349	MAN1A1	MAN1A1		ENSG00000284419	-0.613992	9.33172	-5.69758	5.42444e-08	1.18373e-06	7.92064	MIR663A
	ENSG00000156804	-5.28199	19.3895	-5.59849	8.86766e-08	1.76861e-06	7.38971	FBXO32	FBXO32		ENSG00000152894	0.653361	3.04873	5.69733	5.43097e-08	1.18373e-06	7.91374	PTPRK
	ENSG00000160654	-31.6539	111.372	-5.59846	8.8691e-08	1.76861e-06	7.38617	CD3G	CD3G		ENSG00000184640	-0.300958	8.67397	-5.69704	5.43873e-08	1.18446e-06	7.96753	SEPTIN9
	ENSG00000157500	10.5794	50.1434	5.59814	8.88269e-08	1.76989e-06	7.40248	APPL1	APPL1		ENSG00000085832	0.247777	6.59464	5.69675	5.44655e-08	1.18521e-06	7.91401	EPS15
	ENSG00000233077	1.00716	1.28694	5.59686	8.93802e-08	1.77948e-06	7.42731	LINC01271	LINC01271		ENSG00000111678	-0.68416	4.20799	-5.6928	5.55292e-08	1.20738e-06	7.8876	C12orf57
	ENSG00000196150	-3.84778	17.0088	-5.59595	8.97721e-08	1.78585e-06	7.37594	ZNF250	ZNF250		ENSG00000143162	0.654142	5.25404	5.69195	5.57603e-08	1.21143e-06	7.92258	CREG1
	ENSG00000177596	-0.522788	0.993828	-5.59455	9.03858e-08	1.79662e-06	7.35738	LOC100288208	LOC100288208		ENSG00000226029	-0.30722	4.08899	-5.69108	5.60005e-08	1.21566e-06	7.89363	LINC01772
	ENSG00000133246	20.2189	54.8515	5.59343	9.08757e-08	1.80491e-06	7.41368	PRAM1	PRAM1		ENSG00000131374	0.267715	6.06336	5.68756	5.69729e-08	1.23578e-06	7.87536	TBC1D5
	ENSG00000162614	1.99421	7.13013	5.59057	9.21404e-08	1.82709e-06	7.41284	NEXN	NEXN		ENSG00000275111	-0.181355	4.50581	-5.68534	5.7597e-08	1.2463e-06	7.88025	ZNF2
	ENSG00000150347	15.0025	84.4337	5.59025	9.2286e-08	1.82852e-06	7.34529	ARID5B	ARID5B		ENSG00000027869	-0.700728	4.2765	-5.68408	5.79518e-08	1.25196e-06	7.87446	SH2D2A
	ENSG00000213402	-23.5208	80.5273	-5.58956	9.25932e-08	1.83219e-06	7.33483	PTPRCAP	PTPRCAP		ENSG00000112367	0.315916	4.58253	5.68387	5.80115e-08	1.25225e-06	7.86551	FIG4
	ENSG00000176124	8.97369	48.306	5.5895	9.26194e-08	1.83219e-06	7.34807	DLEU7-AS1	DLEU7-AS1		ENSG00000204161	-0.918466	4.62038	-5.67982	5.91719e-08	1.27525e-06	7.83483	TMEM273
	ENSG00000176124	8.97369	48.306	5.5895	9.26194e-08	1.83219e-06	7.34807	DLEU1	DLEU1		ENSG00000213809	-0.651951	6.09084	-5.67906	5.93926e-08	1.27898e-06	7.85768	KLRC4-KLRK1
	ENSG00000184277	-5.75153	46.8623	-5.58909	9.28051e-08	1.8344e-06	7.33627	TM2D3	TM2D3		ENSG00000213809	-0.651951	6.09084	-5.67906	5.93926e-08	1.27898e-06	7.85768	KLRK1
	ENSG00000171208	3.80726	25.0163	5.58756	9.34942e-08	1.84655e-06	7.35526	NETO2	NETO2		ENSG00000198833	0.54777	6.64063	5.67645	6.01563e-08	1.29336e-06	7.83141	UBE2J1
	ENSG00000111785	-3.58556	15.7457	-5.58448	9.48966e-08	1.87126e-06	7.32524	RIC8B	RIC8B		ENSG00000100095	-1.05987	0.373103	-5.67566	6.03888e-08	1.29732e-06	7.81539	SEZ6L
	ENSG00000109107	-2.56594	9.89045	-5.58029	9.68387e-08	1.90804e-06	7.31202	ALDOC	ALDOC		ENSG00000211809	-0.796999	0.475501	-5.67116	6.17327e-08	1.32408e-06	7.80353	TRAV27
	ENSG00000157881	-5.04947	30.5874	-5.57778	9.8022e-08	1.92982e-06	7.30689	PANK4	PANK4		ENSG00000186106	-0.340189	3.6872	-5.67044	6.19517e-08	1.32761e-06	7.79426	ANKRD46
	ENSG00000239305	-6.45346	37.0561	-5.57327	1.00179e-07	1.96915e-06	7.28323	RNF103	RNF103		ENSG00000206573	-0.298951	5.41022	-5.67008	6.20594e-08	1.32791e-06	7.79996	THUMPD3-AS1
	ENSG00000100697	40.4413	145.372	5.5719	1.00848e-07	1.98072e-06	7.2703	DICER1	DICER1		ENSG00000164047	1.3036	1.49758	5.6697	6.21764e-08	1.32936e-06	7.82749	CAMP
	ENSG00000177494	-3.13176	11.272	-5.56945	1.02046e-07	2.00266e-06	7.28801	ZBED2	ZBED2		ENSG00000137731	-1.04762	0.551421	-5.66868	6.24849e-08	1.3349e-06	7.8017	FXYD2
	ENSG00000128596	-1.95561	4.92856	-5.56925	1.02143e-07	2.00299e-06	7.25166	CCDC136	CCDC136		ENSG00000238086	0.324408	2.68666	5.66712	6.29641e-08	1.34407e-06	7.7764	PPP1R26P1
	ENSG00000184939	-9.28706	38.7589	-5.56855	1.0249e-07	2.00821e-06	7.24073	ZFP90	ZFP90		ENSG00000185838	-0.413724	3.05478	-5.66383	6.39846e-08	1.36477e-06	7.76546	GNB1L
	ENSG00000120594	44.6216	99.5124	5.56712	1.03202e-07	2.02056e-06	7.33699	PLXDC2	PLXDC2		ENSG00000151692	-0.433697	5.56062	-5.6636	6.40553e-08	1.36519e-06	7.76881	RNF144A
	ENSG00000121486	5.8649	26.5142	5.56555	1.03987e-07	2.03432e-06	7.2661	TRMT1L	TRMT1L		ENSG00000211713	-0.956218	-1.19372	-5.6614	6.47473e-08	1.37776e-06	7.735	TRBV6-4
	ENSG00000077254	10.9329	86.8573	5.56535	1.04084e-07	2.03461e-06	7.24048	USP33	USP33		ENSG00000196739	0.325203	2.46055	5.65956	6.53314e-08	1.38909e-06	7.73885	COL27A1
	ENSG00000261136	-1.37403	4.9248	-5.55975	1.06934e-07	2.08867e-06	7.19168	LOC105370941	LOC105370941		ENSG00000225783	-0.742088	7.05519	-5.65765	6.59435e-08	1.401e-06	7.73523	MIAT
	ENSG00000104957	-3.43743	24.8559	-5.55716	1.08278e-07	2.11159e-06	7.21765	YJU2B	YJU2B		ENSG00000166979	-0.553006	2.40604	-5.65338	6.73312e-08	1.42823e-06	7.71352	EVA1C
	ENSG00000114270	1.14327	1.3442	5.55559	1.09103e-07	2.126e-06	7.28246	COL7A1	COL7A1		ENSG00000196812	-0.338067	3.01218	-5.65077	6.81938e-08	1.44539e-06	7.69434	ZSCAN16
	ENSG00000227507	-34.1145	144.14	-5.55529	1.09259e-07	2.12736e-06	7.20667	LTB	LTB		ENSG00000139675	-0.407562	2.68397	-5.64966	6.85641e-08	1.45095e-06	7.70807	HNRNPA1L2
	ENSG00000118193	2.09093	5.30986	5.55466	1.0959e-07	2.13215e-06	7.25052	KIF14	KIF14		ENSG00000122025	0.929703	1.51213	5.64555	6.99547e-08	1.47805e-06	7.77788	FLT3
	ENSG00000173212	1.77695	4.65824	5.55393	1.09979e-07	2.13804e-06	7.21809	MAB21L3	MAB21L3		ENSG00000270911	0.49212	1.45382	5.64405	7.04677e-08	1.48701e-06	7.67434	LOC100419654
	ENSG00000233392	-1.93872	2.92992	-5.55196	1.11025e-07	2.15583e-06	7.17968	UICLM	UICLM		ENSG00000076067	0.234906	5.5918	5.64355	7.06396e-08	1.48902e-06	7.66675	RBMS2
	ENSG00000240891	-8.05384	29.1577	-5.55188	1.11069e-07	2.15583e-06	7.16614	PLCXD2	PLCXD2		ENSG00000248553	0.935315	-1.70708	5.64334	7.07097e-08	1.48933e-06	7.66487	OR52H2P
	ENSG00000143319	-8.53879	71.8051	-5.55071	1.11698e-07	2.16635e-06	7.1552	ISG20L2	ISG20L2		ENSG00000163154	-0.341078	5.19636	-5.63696	7.29437e-08	1.53398e-06	7.64281	TNFAIP8L2
	ENSG00000213064	38.4169	258.804	5.54761	1.13377e-07	2.19375e-06	7.13778	SFT2D2	SFT2D2		ENSG00000007402	-0.834227	2.36903	-5.63619	7.32152e-08	1.53729e-06	7.63912	CACNA2D2
	ENSG00000138131	-1.21384	5.47752	-5.54698	1.13725e-07	2.19878e-06	7.13514	LOXL4	LOXL4		ENSG00000171999	0.972226	0.84228	5.63584	7.33407e-08	1.53873e-06	7.61918	OR52P2P
	ENSG00000102595	2.41308	8.6222	5.54273	1.16074e-07	2.24244e-06	7.14115	UGGT2	UGGT2		ENSG00000197892	0.335499	5.43145	5.63327	7.42662e-08	1.55693e-06	7.60864	KIF13B
	ENSG00000137265	17.8667	58.4989	5.54072	1.17205e-07	2.26253e-06	7.15229	IRF4	IRF4		ENSG00000211785	-0.727345	1.09643	-5.63006	7.54337e-08	1.57895e-06	7.6249	TRAV12-1
	ENSG00000101003	1.34718	3.07649	5.53895	1.18206e-07	2.28007e-06	7.12424	GINS1	GINS1		ENSG00000213337	-0.370567	3.93247	-5.62972	7.5559e-08	1.58034e-06	7.60664	ANKRD39
	ENSG00000219481	-12.2967	44.2908	-5.53875	1.18321e-07	2.28051e-06	7.11609	NBPF1	NBPF1		ENSG00000152969	-0.876923	2.75875	-5.62583	7.70016e-08	1.60926e-06	7.58939	JAKMIP1
	ENSG00000197951	-2.717	10.7352	-5.53697	1.19337e-07	2.2983e-06	7.08552	ZNF71	ZNF71		ENSG00000149328	-0.810028	2.27245	-5.62459	7.74671e-08	1.61773e-06	7.56944	GLB1L2
	ENSG00000100211	-0.926122	4.01746	-5.53635	1.19695e-07	2.3034e-06	7.08701	CBY1	CBY1		ENSG00000234616	-0.311265	5.99715	-5.62414	7.76372e-08	1.62003e-06	7.5927	JRK
	ENSG00000170248	17.3474	92.8459	5.53385	1.21139e-07	2.32825e-06	7.08631	PDCD6IP	PDCD6IP		ENSG00000176953	-0.192503	6.06268	-5.62214	7.83969e-08	1.63335e-06	7.59803	NFATC2IP
	ENSG00000160408	-13.593	43.0548	-5.53379	1.21174e-07	2.32825e-06	7.08136	ST6GALNAC6	ST6GALNAC6		ENSG00000274376	-1.35794	1.51195	-5.61964	7.93554e-08	1.65204e-06	7.54857	ADAMTS7P1
	ENSG00000142185	14.6938	24.1326	5.53275	1.21785e-07	2.33818e-06	7.09242	TRPM2	TRPM2		ENSG00000162869	0.264797	5.2663	5.61899	7.96077e-08	1.65576e-06	7.56306	PPP1R21
	ENSG00000138778	3.01565	5.49201	5.5321	1.22165e-07	2.34366e-06	7.12158	CENPE	CENPE		ENSG00000077585	-0.448878	3.47162	-5.61886	7.96569e-08	1.65576e-06	7.5866	GPR137B
	ENSG00000147403	-313.171	889.364	-5.53153	1.225e-07	2.34827e-06	7.05976	RPL10	RPL10		ENSG00000173517	0.242364	6.25819	5.61814	7.99362e-08	1.66028e-06	7.55123	PEAK1
	ENSG00000185090	-0.831203	2.10314	-5.53016	1.23308e-07	2.36128e-06	7.05095	MANEAL	MANEAL		ENSG00000122966	0.934116	1.80328	5.61494	8.11873e-08	1.68367e-06	7.53515	CIT
	ENSG00000162104	-6.30669	18.2526	-5.53006	1.23369e-07	2.36128e-06	7.06165	ADCY9	ADCY9		ENSG00000228336	0.280598	3.28782	5.61392	8.15921e-08	1.69076e-06	7.51368	OR9H1
	ENSG00000169432	2.57241	11.7162	5.52887	1.24075e-07	2.37295e-06	7.09724	SCN9A	SCN9A		ENSG00000105699	-0.455572	3.54142	-5.61327	8.18482e-08	1.69429e-06	7.53539	LSR
	ENSG00000267767	-1.72261	3.40728	-5.52837	1.24375e-07	2.37685e-06	7.06454	LINC01801	LINC01801		ENSG00000149781	0.359018	6.89971	5.61317	8.18883e-08	1.69429e-06	7.57234	FERMT3
	ENSG00000146833	-6.96227	48.0945	-5.52452	1.26695e-07	2.41931e-06	7.03331	TRIM4	TRIM4		ENSG00000095397	-0.79162	1.74761	-5.61278	8.2046e-08	1.69623e-06	7.51825	WHRN
	ENSG00000258926	-1.29258	3.68427	-5.52226	1.28078e-07	2.44385e-06	7.01733	LOC105370525	LOC105370525		ENSG00000211728	-0.595154	0.780327	-5.61204	8.2341e-08	1.69973e-06	7.53574	TRBV5-6
	ENSG00000159111	-4.52538	20.9925	-5.52145	1.28578e-07	2.44926e-06	7.01372	MRPL10	MRPL10		ENSG00000123342	0.847939	-0.69085	5.6118	8.24381e-08	1.70044e-06	7.52958	MMP19
	ENSG00000005700	5.18183	38.8083	5.52132	1.28656e-07	2.44926e-06	7.03745	IBTK	IBTK		ENSG00000101846	0.452069	3.07072	5.61083	8.2827e-08	1.70715e-06	7.60635	STS
	ENSG00000170439	0.210421	0.548763	5.5212	1.28733e-07	2.44926e-06	7.15171	TMT1B	TMT1B		ENSG00000171130	-0.450779	5.29242	-5.60957	8.33351e-08	1.71631e-06	7.50856	ATP6V0E2
	ENSG00000271109	-2.01475	5.49348	-5.52116	1.28758e-07	2.44926e-06	7.02005	LINC03049	LINC03049		ENSG00000100473	-0.819436	1.4562	-5.60876	8.36614e-08	1.72171e-06	7.50561	COCH
	ENSG00000135414	-6.16153	33.4205	-5.5201	1.29416e-07	2.4599e-06	7.03797	GDF11	GDF11		ENSG00000146833	-0.230671	5.56633	-5.60843	8.37984e-08	1.72321e-06	7.48964	TRIM4
	ENSG00000204977	11.7972	72.1194	5.51892	1.30147e-07	2.4719e-06	7.04928	TRIM13	TRIM13		ENSG00000137441	-1.29753	4.73893	-5.60491	8.52414e-08	1.75006e-06	7.48552	FGFBP2
	ENSG00000171817	-2.44527	8.26802	-5.51632	1.31785e-07	2.49727e-06	7.00936	ZNF540	ZNF540		ENSG00000133195	0.376782	3.67764	5.60477	8.52991e-08	1.75006e-06	7.46945	SLC39A11
	ENSG00000153885	-3.73392	8.44377	-5.51577	1.32133e-07	2.50002e-06	6.98718	KCTD15	KCTD15		ENSG00000249592	-0.260768	3.78987	-5.60333	8.58979e-08	1.76092e-06	7.48881	PCGF3-AS1
	ENSG00000136492	2.94272	10.175	5.5155	1.32306e-07	2.5014e-06	7.01362	BRIP1	BRIP1		ENSG00000100997	-0.365338	3.67388	-5.60318	8.5959e-08	1.76092e-06	7.46924	ABHD12
	ENSG00000099954	1.30845	5.39517	5.51527	1.32449e-07	2.50218e-06	7.01809	CECR2	CECR2		ENSG00000227507	-0.395422	7.10919	-5.6029	8.60758e-08	1.76197e-06	7.53316	LTB
	ENSG00000236008	15.8457	94.4832	5.51448	1.32952e-07	2.50977e-06	6.98364	LINC01814	LINC01814		ENSG00000276710	-0.659563	1.32448	-5.60156	8.66383e-08	1.77213e-06	7.51325	CSPG4P10
	ENSG00000174132	-2.10284	6.34652	-5.51427	1.33085e-07	2.51037e-06	6.98001	FAM174A	FAM174A		ENSG00000259116	-0.453871	1.76667	-5.60107	8.68412e-08	1.77494e-06	7.4624	HSPA2-AS1
	ENSG00000004809	1.097	1.62172	5.5123	1.34348e-07	2.53226e-06	7.04885	SLC22A16	SLC22A16		ENSG00000161905	-2.02031	3.64056	-5.5892	9.19869e-08	1.87868e-06	7.41557	ALOX15
	ENSG00000163958	0.519226	1.90075	5.51129	1.35003e-07	2.54268e-06	7.11415	ZDHHC19	ZDHHC19		ENSG00000125821	-0.2716	3.81976	-5.58844	9.23237e-08	1.8827e-06	7.407	DTD1
	ENSG00000134215	11.345	48.3208	5.50873	1.36671e-07	2.57019e-06	6.9944	VAV3	VAV3		ENSG00000158747	-1.02855	1.07562	-5.58817	9.2445e-08	1.88375e-06	7.41762	MICOS10-NBL1
	ENSG00000071537	21.3774	91.6277	5.5055	1.388e-07	2.60626e-06	6.96993	SEL1L	SEL1L		ENSG00000158747	-1.02855	1.07562	-5.58817	9.2445e-08	1.88375e-06	7.41762	NBL1
	ENSG00000135426	-19.0274	73.1777	-5.50517	1.39022e-07	2.60846e-06	6.99352	TESPA1	TESPA1		ENSG00000147533	-0.280373	5.21909	-5.58187	9.53112e-08	1.94069e-06	7.38773	GOLGA7
	ENSG00000211599	0.765146	1.36068	5.50356	1.40097e-07	2.62664e-06	6.98207	IGKV5-2	IGKV5-2		ENSG00000126653	0.169215	5.54495	5.57567	9.82127e-08	1.99656e-06	7.34707	NSRP1
	ENSG00000283638	0.28744	0.402855	5.49684	1.44679e-07	2.7064e-06	6.91528	MIR106AHG	MIR106AHG		ENSG00000107771	-0.28569	6.30421	-5.57553	9.8278e-08	1.99656e-06	7.36526	CCSER2
	ENSG00000105717	-1.21902	3.90964	-5.49494	1.46007e-07	2.72917e-06	6.90312	PBX4	PBX4		ENSG00000185920	-0.69518	4.45047	-5.57416	9.893e-08	2.00829e-06	7.35452	PTCH1
	ENSG00000112078	16.511	100.627	5.4925	1.47718e-07	2.757e-06	6.97005	KCTD20	KCTD20		ENSG00000126583	0.995375	-1.7289	5.57271	9.96259e-08	2.0209e-06	7.34057	PRKCG
	ENSG00000183309	-6.44514	47.0612	-5.48675	1.51842e-07	2.8297e-06	6.86382	ZNF623	ZNF623		ENSG00000051341	0.431261	2.34535	5.57218	9.98825e-08	2.02458e-06	7.34056	POLQ
	ENSG00000101310	6.07423	39.9223	5.48654	1.51992e-07	2.83022e-06	6.92894	SEC23B	SEC23B		ENSG00000011021	0.242947	4.66497	5.5715	1.00213e-07	2.02974e-06	7.3276	CLCN6
	ENSG00000180530	10.3277	42.3691	5.48636	1.52123e-07	2.83022e-06	6.89873	NRIP1	NRIP1		ENSG00000020633	-0.506217	7.03907	-5.56944	1.01213e-07	2.04598e-06	7.33765	RUNX3
	ENSG00000112782	-1.70835	3.91307	-5.48624	1.52213e-07	2.83022e-06	6.8961	CLIC5	CLIC5		ENSG00000131067	-0.545678	2.76495	-5.56938	1.01243e-07	2.04598e-06	7.34988	GGT7
	ENSG00000103257	13.1359	29.9452	5.48342	1.54275e-07	2.86642e-06	6.88867	SLC7A5	SLC7A5		ENSG00000161944	0.817303	2.34656	5.56919	1.01337e-07	2.04634e-06	7.32415	ASGR2
	ENSG00000138161	-0.871124	2.34116	-5.48265	1.54843e-07	2.8748e-06	6.83896	CUZD1	CUZD1		ENSG00000160087	-0.185832	5.17132	-5.56546	1.03181e-07	2.08047e-06	7.29779	UBE2J2
	ENSG00000100330	52.7932	159.36	5.47832	1.58082e-07	2.93275e-06	6.90827	MTMR3	MTMR3		ENSG00000166897	-0.901306	0.254334	-5.56415	1.03834e-07	2.0905e-06	7.29473	ELFN2
	ENSG00000184445	5.41864	30.5253	5.47799	1.58336e-07	2.93525e-06	6.83463	KNTC1	KNTC1		ENSG00000130684	-0.460247	4.06175	-5.56335	1.04239e-07	2.0971e-06	7.32525	ZNF337
	ENSG00000187688	-7.67198	49.0001	-5.47725	1.58893e-07	2.9428e-06	6.81383	TRPV2	TRPV2		ENSG00000188710	-0.603585	0.16831	-5.56303	1.04396e-07	2.09868e-06	7.3173	QRFP
	ENSG00000230988	0.279504	0.33431	5.47714	1.5898e-07	2.9428e-06	6.81415	RPL23AP11	RPL23AP11		ENSG00000125107	0.227869	7.66724	5.55928	1.06305e-07	2.13546e-06	7.26437	CNOT1
	ENSG00000188313	35.0014	65.7459	5.47587	1.59945e-07	2.95844e-06	6.88606	PLSCR1	PLSCR1		ENSG00000184990	-0.389634	4.41193	-5.55903	1.06432e-07	2.13643e-06	7.26382	SIVA1
	ENSG00000021574	7.06279	61.1054	5.4754	1.60306e-07	2.9629e-06	6.83833	SPAST	SPAST		ENSG00000137462	0.682875	7.0939	5.55862	1.06645e-07	2.13896e-06	7.2991	TLR2
	ENSG00000238025	4.79551	7.25067	5.47495	1.60647e-07	2.96478e-06	6.86523	ZDHHC4P1	ZDHHC4P1		ENSG00000103061	-0.190045	5.03496	-5.55848	1.06718e-07	2.13896e-06	7.30047	SLC7A6OS
	ENSG00000145332	6.84759	30.2497	5.47409	1.61313e-07	2.97486e-06	6.9474	KLHL8	KLHL8		ENSG00000196565	1.45667	-1.43273	5.55623	1.07884e-07	2.1578e-06	7.28061	HBG2
	ENSG00000149716	-6.58857	39.7104	-5.47368	1.61629e-07	2.97848e-06	6.79998	LTO1	LTO1		ENSG00000236670	-0.371145	2.16889	-5.5562	1.07898e-07	2.1578e-06	7.25977	KRT18P5
	ENSG00000085224	24.6472	121.009	5.47284	1.62275e-07	2.98815e-06	6.82271	ATRX	ATRX		ENSG00000111247	0.690922	0.415795	5.55345	1.09338e-07	2.18498e-06	7.23229	RAD51AP1
	ENSG00000211787	-0.690136	1.67867	-5.47254	1.62505e-07	2.99016e-06	6.80385	TRAV8-3	TRAV8-3		ENSG00000198668	-0.234838	8.17764	-5.55256	1.09808e-07	2.19111e-06	7.23813	CALM1
	ENSG00000262999	1.11641	4.61742	5.47123	1.6353e-07	3.00457e-06	6.81658	LOC101927131	LOC101927131		ENSG00000091947	-0.315168	3.59265	-5.55089	1.10698e-07	2.20561e-06	7.22563	TMEM101
	ENSG00000253051	1.03859	1.089	5.47079	1.63871e-07	3.00813e-06	6.81762	SNORA31B	SNORA31B		ENSG00000115020	0.318072	6.47667	5.5506	1.10853e-07	2.20638e-06	7.21893	PIKFYVE
	ENSG00000257923	19.9899	109.432	5.47067	1.63967e-07	3.00813e-06	6.8314	CUX1	CUX1		ENSG00000139572	1.15669	0.359891	5.55036	1.10983e-07	2.20638e-06	7.27556	GPR84
	ENSG00000104205	4.06837	30.3204	5.46997	1.64511e-07	3.01588e-06	6.79295	SGK3	SGK3		ENSG00000174371	0.968415	0.348388	5.54923	1.11586e-07	2.21674e-06	7.22443	EXO1
	ENSG00000120733	23.4858	135.81	5.4684	1.65748e-07	3.03631e-06	6.78748	KDM3B	KDM3B		ENSG00000221983	-0.504336	8.60073	-5.54865	1.11902e-07	2.22137e-06	7.23062	UBA52
	ENSG00000122432	1.73256	4.54844	5.46598	1.67674e-07	3.06931e-06	6.83199	SPATA1	SPATA1		ENSG00000143499	-0.355492	4.63036	-5.54703	1.12779e-07	2.23563e-06	7.21339	SMYD2
	ENSG00000166278	2.73956	6.91261	5.46124	1.71508e-07	3.13347e-06	6.84661	C2	C2		ENSG00000186193	0.675059	1.48647	5.54701	1.12786e-07	2.23563e-06	7.23328	SAPCD2
	ENSG00000150995	33.9874	157.161	5.46118	1.71558e-07	3.13347e-06	6.75818	ITPR1	ITPR1		ENSG00000160007	-0.241263	5.91754	-5.54685	1.12878e-07	2.23579e-06	7.22155	ARHGAP35
	ENSG00000133704	9.22079	49.4329	5.45909	1.73275e-07	3.16249e-06	6.72748	IPO8	IPO8		ENSG00000136932	-0.280203	4.53617	-5.54502	1.13876e-07	2.25391e-06	7.22798	TRMO
	ENSG00000205476	-5.44821	41.3452	-5.45755	1.74557e-07	3.18355e-06	6.7322	CCDC85C	CCDC85C		ENSG00000277855	0.825102	0.0271361	5.54484	1.13972e-07	2.25415e-06	7.19404	LOC105377155
	ENSG00000228166	1.88325	3.75917	5.45718	1.74865e-07	3.18681e-06	6.76871	MTND1P11	MTND1P11		ENSG00000166166	-0.369023	3.28962	-5.54467	1.14069e-07	2.2544e-06	7.19842	TRMT61A
	ENSG00000109111	16.7741	90.9355	5.45483	1.7683e-07	3.22025e-06	6.70524	SUPT6H	SUPT6H		ENSG00000110013	0.243492	4.17031	5.54373	1.14585e-07	2.26294e-06	7.23028	SIAE
	ENSG00000081923	5.63734	14.6947	5.45385	1.77657e-07	3.23295e-06	6.71286	ATP8B1	ATP8B1		ENSG00000256442	-0.925322	-1.4427	-5.54231	1.15374e-07	2.27519e-06	7.1786	LOC105369728
	ENSG00000137500	7.74388	76.1248	5.45013	1.80838e-07	3.28599e-06	6.68935	CCDC90B	CCDC90B		ENSG00000184988	0.191777	5.26916	5.54192	1.1559e-07	2.27778e-06	7.19421	TMEM106A
	ENSG00000148362	-4.18288	15.8294	-5.44971	1.81201e-07	3.29018e-06	6.69064	PAXX	PAXX		ENSG00000139174	0.55986	3.0937	5.54147	1.15838e-07	2.28099e-06	7.17969	PRICKLE1
	ENSG00000211820	-0.687608	1.4458	-5.44938	1.81488e-07	3.29297e-06	6.69225	TRAV41	TRAV41		ENSG00000127580	-0.317971	3.35908	-5.54079	1.16221e-07	2.2852e-06	7.1805	WDR24
	ENSG00000138119	12.6259	23.476	5.44689	1.83648e-07	3.32972e-06	6.76652	MYOF	MYOF		ENSG00000181585	-0.804519	0.278673	-5.54054	1.16362e-07	2.28629e-06	7.21004	TMIE
	ENSG00000125868	-5.38635	26.2161	-5.44523	1.85106e-07	3.3537e-06	6.6633	DSTN	DSTN		ENSG00000271270	0.448817	4.26017	5.53831	1.1762e-07	2.30933e-06	7.20837	TMCC1-DT
	ENSG00000188785	-6.51184	32.8393	-5.44337	1.86748e-07	3.37605e-06	6.69253	ZNF548	ZNF548		ENSG00000161671	-0.230949	6.37141	-5.53791	1.17842e-07	2.312e-06	7.1694	EMC10
	ENSG00000154803	9.68996	57.4727	5.44317	1.8693e-07	3.37687e-06	6.67942	FLCN	FLCN		ENSG00000143184	-1.05537	0.0526591	-5.5365	1.18647e-07	2.3261e-06	7.17387	XCL1
	ENSG00000135506	30.2108	136.589	5.44256	1.87472e-07	3.37995e-06	6.68744	OS9	OS9		ENSG00000168813	-0.271863	5.79048	-5.53528	1.19346e-07	2.33411e-06	7.19032	ZNF507
	ENSG00000176046	2.57045	16.0492	5.44252	1.8751e-07	3.37995e-06	6.69563	NUPR1	NUPR1		ENSG00000138670	0.305145	4.57959	5.53518	1.19402e-07	2.33411e-06	7.15566	RASGEF1B
	ENSG00000197540	-8.40068	19.5971	-5.44194	1.88027e-07	3.38682e-06	6.64443	GZMM	GZMM		ENSG00000177721	-0.491298	3.71542	-5.53287	1.20738e-07	2.3585e-06	7.14198	ANXA2R
	ENSG00000138606	-1.17769	4.09501	-5.43924	1.90452e-07	3.42561e-06	6.63843	SHF	SHF		ENSG00000226791	-0.532188	0.937072	-5.53035	1.22212e-07	2.3839e-06	7.17905	LINC02611
	ENSG00000183691	-6.18506	13.0143	-5.43924	1.90458e-07	3.42561e-06	6.6457	NOG	NOG		ENSG00000067840	-0.835769	3.37427	-5.53019	1.22303e-07	2.3839e-06	7.14434	PDZD4
	ENSG00000140092	-2.091	5.31879	-5.43797	1.91614e-07	3.44391e-06	6.63849	FBLN5	FBLN5		ENSG00000230701	-0.398608	2.53288	-5.53004	1.22395e-07	2.38397e-06	7.13877	FBXW4P1
	ENSG00000113742	34.7178	111.526	5.43726	1.92257e-07	3.45296e-06	6.72428	CPEB4	CPEB4		ENSG00000175970	-0.297963	4.71164	-5.52783	1.237e-07	2.40763e-06	7.12561	UNC119B
	ENSG00000174611	-11.5476	25.517	-5.4363	1.9314e-07	3.46631e-06	6.63721	KY	KY		ENSG00000257495	-0.74842	2.3695	-5.52547	1.25113e-07	2.43338e-06	7.11927	KRT73-AS1
	ENSG00000064763	10.0923	28.0937	5.43606	1.93354e-07	3.46763e-06	6.69869	FAR2	FAR2		ENSG00000163785	-0.326885	4.79587	-5.52418	1.25892e-07	2.44675e-06	7.10641	RYK
	ENSG00000278961	0.341585	0.624653	5.43556	1.93818e-07	3.47345e-06	6.74274	LOC107983987	LOC107983987		ENSG00000254254	0.224565	4.17424	5.52186	1.27305e-07	2.47243e-06	7.08518	PENK-AS1
	ENSG00000139160	2.55572	15.7523	5.43214	1.96996e-07	3.52784e-06	6.61552	ETFBKMT	ETFBKMT		ENSG00000263753	-0.401623	5.20576	-5.52166	1.27427e-07	2.47303e-06	7.08651	LINC00667
	ENSG00000234851	-52.6774	181.086	-5.43096	1.98101e-07	3.5425e-06	6.60232	RPL23AP42	RPL23AP42		ENSG00000187098	0.5006	1.39367	5.51894	1.29103e-07	2.50194e-06	7.09511	MITF
	ENSG00000281106	-12.17	37.9478	-5.42897	1.9998e-07	3.57353e-06	6.62823	TMEM272	TMEM272		ENSG00000171476	-0.664961	4.14735	-5.51751	1.29994e-07	2.5174e-06	7.07444	HOPX
	ENSG00000135636	136.77	241.525	5.42797	2.00936e-07	3.58801e-06	6.69394	DYSF	DYSF		ENSG00000088340	0.333649	1.78811	5.51524	1.31419e-07	2.54133e-06	7.07228	FER1L4
	ENSG00000226029	-3.36536	17.2873	-5.42689	2.01968e-07	3.60384e-06	6.58536	LINC01772	LINC01772		ENSG00000119401	-0.413904	3.76675	-5.51093	1.34169e-07	2.5889e-06	7.08542	TRIM32
	ENSG00000228716	6.67386	18.795	5.4265	2.02346e-07	3.60772e-06	6.602	DHFR	DHFR		ENSG00000062598	0.274794	5.6126	5.51078	1.34263e-07	2.5889e-06	7.09411	ELMO2
	ENSG00000102230	2.43546	5.85014	5.42636	2.02476e-07	3.60772e-06	6.69291	PCYT1B	PCYT1B		ENSG00000219665	0.229662	5.73805	5.50951	1.35086e-07	2.60289e-06	7.05088	ZNF433-AS1
	ENSG00000241648	0.31453	0.57576	5.42592	2.02901e-07	3.61268e-06	6.61118	CADM2-AS2	CADM2-AS2		ENSG00000171596	-0.771214	3.55898	-5.50927	1.35244e-07	2.60407e-06	7.04479	NMUR1
	ENSG00000010404	-53.8275	238.648	-5.42386	2.04899e-07	3.64564e-06	6.5979	IDS	IDS		ENSG00000285095	0.335044	2.48343	5.50847	1.35762e-07	2.61217e-06	7.03852	LOC112268208
	ENSG00000105227	-1.30118	3.24729	-5.42357	2.05183e-07	3.64808e-06	6.57412	PRX	PRX		ENSG00000067606	-0.360549	3.68436	-5.50711	1.36648e-07	2.62548e-06	7.03201	PRKCZ
	ENSG00000174943	-5.91049	38.8208	-5.42328	2.05466e-07	3.65049e-06	6.59013	KCTD13	KCTD13		ENSG00000144218	0.465066	5.84107	5.50641	1.3711e-07	2.63247e-06	7.07671	AFF3
	ENSG00000116260	15.8246	51.1469	5.4219	2.06815e-07	3.66878e-06	6.68821	QSOX1	QSOX1		ENSG00000197705	0.653385	3.42586	5.50575	1.37542e-07	2.6384e-06	7.03055	KLHL14
	ENSG00000160271	-16.1485	65.2582	-5.42177	2.0694e-07	3.66878e-06	6.56698	RALGDS	RALGDS		ENSG00000100985	1.67513	4.60549	5.50541	1.37773e-07	2.6384e-06	7.05187	MMP9
	ENSG00000153933	-5.1477	24.9316	-5.41626	2.12422e-07	3.75522e-06	6.56798	DGKE	DGKE		ENSG00000211694	-0.745433	2.16632	-5.50179	1.4018e-07	2.67843e-06	7.03551	TRGV10
	ENSG00000229696	0.351149	0.645711	5.41542	2.13271e-07	3.76753e-06	6.56762	KARS1P1	KARS1P1		ENSG00000165028	-0.656315	0.175229	-5.50171	1.40239e-07	2.67843e-06	7.00537	NIPSNAP3B
	ENSG00000165105	11.676	56.1202	5.41198	2.1678e-07	3.82679e-06	6.51604	RASEF	RASEF		ENSG00000235033	1.71761	-0.891701	5.50162	1.403e-07	2.67843e-06	7.05284	DAAM2-AS1
	ENSG00000163785	-5.79462	28.3742	-5.41026	2.18551e-07	3.85532e-06	6.50451	RYK	RYK		ENSG00000232303	-0.513921	0.522954	-5.50104	1.40689e-07	2.68207e-06	7.01185	DFFBP1
	ENSG00000220920	0.25933	0.393052	5.40973	2.19101e-07	3.86227e-06	6.51576	RPS12P12	RPS12P12		ENSG00000243224	-0.46987	1.13329	-5.49989	1.41463e-07	2.69472e-06	6.98933	TWF2-DT
	ENSG00000268119	2.23053	10.6303	5.40659	2.22389e-07	3.91743e-06	6.52233	LOC105372321	LOC105372321		ENSG00000256642	-0.580978	8.59647	-5.49976	1.41553e-07	2.69472e-06	6.99602	LINC00273
	ENSG00000106462	3.23705	10.1904	5.40503	2.24036e-07	3.94083e-06	6.54076	EZH2	EZH2		ENSG00000198554	0.514469	2.25996	5.49643	1.4383e-07	2.73613e-06	6.98492	WDHD1
	ENSG00000117859	6.77194	50.0299	5.40449	2.24615e-07	3.94821e-06	6.50025	OSBPL9	OSBPL9		ENSG00000154736	-1.22233	-0.10932	-5.49627	1.43942e-07	2.73633e-06	6.99659	ADAMTS5
	ENSG00000181789	10.931	61.0337	5.40398	2.25156e-07	3.95492e-06	6.50617	COPG1	COPG1		ENSG00000118985	0.616659	4.52075	5.49595	1.44161e-07	2.73855e-06	7.01228	ELL2
	ENSG00000196812	-1.7578	8.19194	-5.40274	2.26481e-07	3.97537e-06	6.4778	ZSCAN16	ZSCAN16		ENSG00000064393	0.372041	6.72701	5.49552	1.44464e-07	2.74236e-06	7.00001	HIPK2
	ENSG00000042088	-4.72733	23.0238	-5.40101	2.2834e-07	4.00469e-06	6.46959	TDP1	TDP1		ENSG00000002586	-0.272265	6.70514	-5.49491	1.44881e-07	2.74641e-06	6.98433	CD99
	ENSG00000185187	-14.3441	47.5169	-5.40089	2.28475e-07	4.00469e-06	6.47491	SIGIRR	SIGIRR		ENSG00000115738	-0.380932	5.39939	-5.49408	1.45464e-07	2.75547e-06	6.96359	ID2
	ENSG00000063177	-102.231	359.855	-5.40072	2.28652e-07	4.00496e-06	6.45898	RPL18	RPL18		ENSG00000104738	0.478861	3.61177	5.49369	1.45732e-07	2.75547e-06	6.97296	MCM4
	ENSG00000101017	3.58451	11.6962	5.4005	2.28894e-07	4.00638e-06	6.51786	CD40	CD40		ENSG00000166402	-0.616133	2.36094	-5.49365	1.45758e-07	2.75547e-06	6.98147	TUB
	ENSG00000091106	12.9209	33.2112	5.39945	2.30038e-07	4.02356e-06	6.57752	NLRC4	NLRC4		ENSG00000174516	-0.477818	3.40035	-5.49286	1.4631e-07	2.76377e-06	6.96572	PELI3
	ENSG00000148019	-18.2001	56.4389	-5.39836	2.31228e-07	4.04151e-06	6.46075	CEP78	CEP78		ENSG00000211786	-0.598373	1.44171	-5.49217	1.46798e-07	2.77105e-06	7.00132	TRAV8-2
	ENSG00000203739	1.79002	6.27803	5.39785	2.31782e-07	4.04834e-06	6.47326	PRDX6-AS1	PRDX6-AS1		ENSG00000169432	0.299206	3.5161	5.4911	1.47553e-07	2.7814e-06	6.97601	SCN9A
	ENSG00000112053	5.27343	16.9248	5.39765	2.32007e-07	4.04941e-06	6.51682	SLC26A8	SLC26A8		ENSG00000168386	0.522302	2.19561	5.49083	1.47744e-07	2.78304e-06	6.95494	FILIP1L
	ENSG00000138767	-25.0254	154.265	-5.39691	2.32818e-07	4.0607e-06	6.45956	CNOT6L	CNOT6L		ENSG00000198455	-0.289543	3.98769	-5.49046	1.48004e-07	2.786e-06	6.99997	ZXDB
	ENSG00000137496	-3.53366	15.4456	-5.39567	2.34189e-07	4.08175e-06	6.47828	IL18BP	IL18BP		ENSG00000250073	-0.525666	-0.0663645	-5.49015	1.48223e-07	2.78816e-06	6.95666	ESAM-AS1
	ENSG00000221946	-0.573493	1.2192	-5.39276	2.37431e-07	4.12938e-06	6.42831	FXYD7	FXYD7		ENSG00000182853	-1.15872	-1.18401	-5.48937	1.4878e-07	2.79668e-06	6.94664	VMO1
	ENSG00000145386	2.08752	4.5339	5.39026	2.40257e-07	4.1699e-06	6.49878	CCNA2	CCNA2		ENSG00000186501	-0.266813	4.59853	-5.48792	1.49814e-07	2.81416e-06	6.93627	TMEM222
	ENSG00000134802	4.61184	17.5407	5.3899	2.40665e-07	4.17406e-06	6.45602	SLC43A3	SLC43A3		ENSG00000197579	-0.47221	5.41317	-5.48693	1.50531e-07	2.82566e-06	6.92433	TOPORS
	ENSG00000274752	-1.10135	2.69306	-5.38899	2.41709e-07	4.18922e-06	6.42532	TRBV12-3	TRBV12-3		ENSG00000143847	-1.13	1.26254	-5.48238	1.5384e-07	2.88175e-06	6.93264	PPFIA4
	ENSG00000255757	0.972411	3.62504	5.38684	2.44171e-07	4.22599e-06	6.40579	LOC100419932	LOC100419932		ENSG00000211956	0.901815	3.20189	5.48134	1.5461e-07	2.89415e-06	6.96397	IGHV4-34
	ENSG00000160087	-4.37789	36.5436	-5.38535	2.45894e-07	4.25284e-06	6.39874	UBE2J2	UBE2J2		ENSG00000204859	-0.316832	5.06855	-5.48083	1.54987e-07	2.89919e-06	6.89994	ZBTB48
	ENSG00000143367	1.25213	6.5796	5.38434	2.47072e-07	4.27023e-06	6.44589	TUFT1	TUFT1		ENSG00000227896	-0.452534	1.72151	-5.47971	1.55821e-07	2.91276e-06	6.90453	WAPL-DT
	ENSG00000076944	26.2397	114.555	5.38322	2.48387e-07	4.28996e-06	6.45393	STXBP2	STXBP2		ENSG00000236790	-0.792645	2.08964	-5.47816	1.56979e-07	2.93035e-06	6.89646	LINC00299
	ENSG00000108590	-1.76302	6.11107	-5.38292	2.48738e-07	4.29302e-06	6.37534	MED31	MED31		ENSG00000236790	-0.792645	2.08964	-5.47816	1.56979e-07	2.93035e-06	6.89646	LINC00298
	ENSG00000166289	-7.12881	17.1645	-5.38237	2.4939e-07	4.30128e-06	6.3753	PLEKHF1	PLEKHF1		ENSG00000236790	-0.792645	2.08964	-5.47816	1.56979e-07	2.93035e-06	6.89646	LINC01814
	ENSG00000020633	-41.485	139.218	-5.38086	2.51168e-07	4.32894e-06	6.37553	RUNX3	RUNX3		ENSG00000169607	0.785477	1.21944	5.47792	1.5716e-07	2.9317e-06	6.89938	CKAP2L
	ENSG00000117569	7.49374	26.2953	5.38038	2.51744e-07	4.33585e-06	6.40186	PTBP2	PTBP2		ENSG00000180822	-0.27174	5.86981	-5.47707	1.57803e-07	2.94165e-06	6.88815	PSMG4
	ENSG00000105699	-3.31115	12.151	-5.37989	2.5233e-07	4.34291e-06	6.39129	LSR	LSR		ENSG00000107404	-0.38374	3.91632	-5.4766	1.58153e-07	2.94613e-06	6.9181	DVL1
	ENSG00000116793	5.65371	19.1589	5.37929	2.53039e-07	4.35209e-06	6.43866	PHTF1	PHTF1		ENSG00000169495	0.30858	2.60477	5.47644	1.58275e-07	2.94637e-06	6.88677	HTRA4
	ENSG00000110344	11.5086	91.1691	5.37865	2.53813e-07	4.36237e-06	6.38787	UBE4A	UBE4A		ENSG00000244232	0.79071	-0.928353	5.47479	1.59529e-07	2.96372e-06	6.87563	RN7SL698P
	ENSG00000185813	-3.30673	13.2594	-5.37639	2.56532e-07	4.40605e-06	6.34541	PCYT2	PCYT2		ENSG00000070214	0.401653	5.34724	5.47478	1.59537e-07	2.96372e-06	6.89829	SLC44A1
	ENSG00000236254	1.72976	4.31072	5.37531	2.57842e-07	4.41935e-06	6.45817	MTND4P14	MTND4P14		ENSG00000109111	0.247209	6.47765	5.47392	1.60192e-07	2.97383e-06	6.86445	SUPT6H
	ENSG00000184005	1.74936	3.21799	5.3745	2.58833e-07	4.43179e-06	6.44543	ST6GALNAC3	ST6GALNAC3		ENSG00000238227	-0.312117	5.28834	-5.47324	1.60716e-07	2.98151e-06	6.86243	TMEM250
	ENSG00000100129	-49.3751	187.281	-5.37442	2.58925e-07	4.43179e-06	6.35582	EIF3L	EIF3L		ENSG00000103064	-0.362849	6.64086	-5.4726	1.61209e-07	2.98858e-06	6.90485	SLC7A6
	ENSG00000166851	2.71571	6.57519	5.3727	2.61038e-07	4.46486e-06	6.4053	PLK1	PLK1		ENSG00000187607	-0.440475	4.23899	-5.47176	1.61854e-07	2.99655e-06	6.88323	ZNF286A
	ENSG00000184619	-2.24559	11.0814	-5.37229	2.61543e-07	4.47042e-06	6.33157	KRBA2	KRBA2		ENSG00000282939	-0.988182	1.98897	-5.47164	1.61947e-07	2.99655e-06	6.86258	TRBV7-2
	ENSG00000230701	-1.52178	5.91113	-5.37168	2.62296e-07	4.47661e-06	6.33113	FBXW4P1	FBXW4P1		ENSG00000138119	0.864823	4.29012	5.46935	1.63736e-07	3.02709e-06	6.87006	MYOF
	ENSG00000125966	-3.48647	17.3935	-5.37156	2.62447e-07	4.47661e-06	6.32822	MMP24	MMP24		ENSG00000284977	0.759297	2.78043	5.46711	1.65495e-07	3.05541e-06	6.85686	LOC105376244
	ENSG00000184207	-1.92253	10.7879	-5.36987	2.64544e-07	4.50616e-06	6.33377	PGP	PGP		ENSG00000178075	-0.946462	2.19099	-5.46614	1.6626e-07	3.06744e-06	6.86434	GRAMD1C
	ENSG00000125821	-2.39732	14.35	-5.3684	2.66385e-07	4.53128e-06	6.32815	DTD1	DTD1		ENSG00000116133	0.604344	3.01796	5.46545	1.66814e-07	3.07554e-06	6.85239	DHCR24
	ENSG00000107404	-3.6444	15.6052	-5.36786	2.67068e-07	4.53978e-06	6.33362	DVL1	DVL1		ENSG00000129968	-0.380543	6.74656	-5.4651	1.6709e-07	3.07853e-06	6.83306	ABHD17A
	ENSG00000130595	1.12701	2.23613	5.36713	2.67981e-07	4.54907e-06	6.37288	TNNT3	TNNT3		ENSG00000181800	-0.26669	6.03329	-5.46434	1.67701e-07	3.08767e-06	6.83849	CELF2-AS1
	ENSG00000213949	5.36252	17.6063	5.36399	2.71983e-07	4.6092e-06	6.34066	ITGA1	ITGA1		ENSG00000183943	-0.226772	6.45915	-5.46213	1.69472e-07	3.11815e-06	6.8258	PRKX
	ENSG00000149527	-5.06987	16.1563	-5.36391	2.72082e-07	4.6092e-06	6.32704	PLCH2	PLCH2		ENSG00000260942	-0.30974	3.68091	-5.46172	1.69811e-07	3.12226e-06	6.81031	CAPN10-DT
	ENSG00000184060	5.89881	16.4746	5.36323	2.7296e-07	4.62092e-06	6.34403	ADAP2	ADAP2		ENSG00000162614	0.409485	2.75196	5.4605	1.70797e-07	3.13824e-06	6.84887	NEXN
	ENSG00000104093	55.4756	141.429	5.36248	2.7392e-07	4.634e-06	6.34914	DMXL2	DMXL2		ENSG00000054598	0.935098	-1.53799	5.45717	1.73534e-07	3.18634e-06	6.87268	FOXC1
	ENSG00000274750	3.54012	9.23711	5.36007	2.77056e-07	4.68385e-06	6.31723	H3C6	H3C6		ENSG00000104164	0.187993	8.50408	5.45549	1.74931e-07	3.20852e-06	6.78202	BLOC1S6
	ENSG00000177272	-12.642	55.5085	-5.35839	2.79257e-07	4.7166e-06	6.29883	KCNA3	KCNA3		ENSG00000111886	0.729781	0.647831	5.45543	1.7498e-07	3.20852e-06	6.7949	GABRR2
	ENSG00000237702	-1.07336	2.44471	-5.3581	2.79641e-07	4.7179e-06	6.27052	TRBV3-1	TRBV3-1		ENSG00000183918	-0.626549	4.56742	-5.45522	1.75154e-07	3.20954e-06	6.79746	SH2D1A
	ENSG00000218357	-0.325366	0.392192	-5.35772	2.80143e-07	4.72121e-06	6.26057	LINC01644	LINC01644		ENSG00000178021	0.824459	-0.199262	5.45437	1.75872e-07	3.21754e-06	6.77452	TSPYL6
	ENSG00000172794	-20.7203	94.6302	-5.35766	2.80219e-07	4.72121e-06	6.27376	RAB37	RAB37		ENSG00000089280	0.254633	7.5838	5.45416	1.76042e-07	3.21754e-06	6.80639	FUS
	ENSG00000168672	-4.45949	16.843	-5.35652	2.81721e-07	4.74329e-06	6.27613	LRATD2	LRATD2		ENSG00000129682	0.351032	4.73321	5.45413	1.7607e-07	3.21754e-06	6.79643	FGF13
	ENSG00000198780	-3.43048	8.47649	-5.35311	2.86287e-07	4.81362e-06	6.24219	FAM169A	FAM169A		ENSG00000251578	-0.809003	-0.490853	-5.45343	1.76663e-07	3.2262e-06	6.78462	TRBV21-1
	ENSG00000103150	-10.4665	64.4571	-5.3526	2.8697e-07	4.82184e-06	6.26888	MLYCD	MLYCD		ENSG00000188536	-1.27281	7.71178	-5.45302	1.77006e-07	3.23028e-06	6.79175	HBA2
	ENSG00000104447	9.81992	43.1745	5.35137	2.88645e-07	4.84669e-06	6.26548	TRPS1	TRPS1		ENSG00000184207	-0.287898	3.40694	-5.45192	1.77932e-07	3.24497e-06	6.78161	PGP
	ENSG00000130684	-4.9859	17.5048	-5.35068	2.89576e-07	4.85809e-06	6.24999	ZNF337	ZNF337		ENSG00000166965	-0.925248	3.85069	-5.45135	1.78423e-07	3.25172e-06	6.77857	RCCD1
	ENSG00000082701	13.9209	94.1473	5.35058	2.89716e-07	4.85809e-06	6.25939	GSK3B	GSK3B		ENSG00000165802	-0.418668	4.50116	-5.44962	1.79895e-07	3.27632e-06	6.80618	NSMF
	ENSG00000068650	32.6384	146.37	5.3455	2.96726e-07	4.97227e-06	6.26817	ATP11A	ATP11A		ENSG00000173821	0.56609	10.0768	5.44873	1.8066e-07	3.28804e-06	6.79608	RNF213
	ENSG00000083454	11.9793	37.1483	5.34478	2.97732e-07	4.98575e-06	6.22735	P2RX5	P2RX5		ENSG00000102471	-0.626311	1.53776	-5.44687	1.82267e-07	3.31505e-06	6.77326	NDFIP2
	ENSG00000230224	0.524855	1.92973	5.34285	3.00447e-07	5.02783e-06	6.20577	PHB1P9	PHB1P9		ENSG00000103150	-0.255746	5.97987	-5.44601	1.83019e-07	3.32647e-06	6.76205	MLYCD
	ENSG00000134594	-0.896628	2.98052	-5.34218	3.01394e-07	5.04026e-06	6.19316	RAB33A	RAB33A		ENSG00000143702	0.307765	5.77613	5.44496	1.83938e-07	3.34092e-06	6.76157	CEP170
	ENSG00000175727	21.1323	129.943	5.34197	3.0169e-07	5.0418e-06	6.23322	MLXIP	MLXIP		ENSG00000274925	-0.196436	4.42492	-5.44247	1.86129e-07	3.37616e-06	6.73562	ZKSCAN2-DT
	ENSG00000101445	-19.7002	87.7739	-5.34062	3.03614e-07	5.07037e-06	6.19891	PPP1R16B	PPP1R16B		ENSG00000012171	0.49635	0.962892	5.44183	1.86701e-07	3.38426e-06	6.73913	SEMA3B
	ENSG00000163683	10.1135	70.9305	5.33976	3.04842e-07	5.08077e-06	6.18473	SMIM14	SMIM14		ENSG00000263001	0.203315	6.99034	5.43978	1.88528e-07	3.41048e-06	6.70747	GTF2I
	ENSG00000143514	7.34692	32.2917	5.33767	3.07857e-07	5.12756e-06	6.20833	TP53BP2	TP53BP2		ENSG00000130119	0.217368	5.57238	5.43893	1.89293e-07	3.42202e-06	6.71346	GNL3L
	ENSG00000130021	2.37017	12.1842	5.3343	3.12765e-07	5.19883e-06	6.18918	PUDP	PUDP		ENSG00000166169	-0.428593	5.41089	-5.43867	1.89535e-07	3.4241e-06	6.73397	POLL
	ENSG00000144815	10.1511	63.8329	5.33359	3.13814e-07	5.21276e-06	6.17427	NXPE3	NXPE3		ENSG00000211968	0.948266	-0.878085	5.43723	1.90837e-07	3.4411e-06	6.72099	IGHV1-58
	ENSG00000261744	-0.381582	0.741784	-5.33329	3.14256e-07	5.2166e-06	6.1622	ZFPM1-AS1	ZFPM1-AS1		ENSG00000285967	-0.274342	4.73652	-5.4372	1.9086e-07	3.4411e-06	6.7105	NIPBL-DT
	ENSG00000249978	-1.32709	2.91267	-5.33269	3.15136e-07	5.22116e-06	6.15323	TRGV7	TRGV7		ENSG00000144476	-0.612956	1.41778	-5.43606	1.919e-07	3.45754e-06	6.73756	ACKR3
	ENSG00000119401	-3.58883	14.028	-5.33267	3.15162e-07	5.22116e-06	6.16146	TRIM32	TRIM32		ENSG00000228599	0.637042	0.595115	5.43472	1.93127e-07	3.47731e-06	6.68264	RPL7P52
	ENSG00000165802	-5.97767	23.5907	-5.33132	3.17173e-07	5.24827e-06	6.17715	NSMF	NSMF		ENSG00000281358	-0.404458	2.29778	-5.43448	1.93346e-07	3.47893e-06	6.71964	RASSF1-AS1
	ENSG00000204934	-2.51127	5.99341	-5.33129	3.17223e-07	5.24827e-06	6.14587	ATP6V0E2-AS1	ATP6V0E2-AS1		ENSG00000246790	-0.469586	4.13929	-5.43412	1.93677e-07	3.48256e-06	6.68498	SORL1-AS1
	ENSG00000100393	45.3981	241.913	5.33064	3.18181e-07	5.26061e-06	6.16355	EP300	EP300		ENSG00000260735	0.372997	5.94005	5.43101	1.96571e-07	3.53223e-06	6.6857	LOC100505915
	ENSG00000137266	-9.53226	40.5462	-5.32969	3.19608e-07	5.27715e-06	6.14775	SLC22A23	SLC22A23		ENSG00000213361	0.675035	-1.62894	5.43076	1.96805e-07	3.53409e-06	6.66933	RPL36P12
	ENSG00000166260	-5.21842	23.4131	-5.32714	3.23453e-07	5.33353e-06	6.12877	COX11	COX11		ENSG00000263069	0.637098	3.60693	5.43047	1.9707e-07	3.53648e-06	6.68799	RNF213-AS1
	ENSG00000173692	5.70935	36.1296	5.32462	3.27307e-07	5.3899e-06	6.15688	PSMD1	PSMD1		ENSG00000184445	0.234865	4.90669	5.42691	2.00441e-07	3.5898e-06	6.66717	KNTC1
	ENSG00000243789	-1.3825	4.40927	-5.3238	3.2856e-07	5.40694e-06	6.11205	JMJD7	JMJD7		ENSG00000206538	0.438816	1.62391	5.4261	2.01209e-07	3.59877e-06	6.64676	VGLL3
	ENSG00000103319	-8.82801	41.4368	-5.32312	3.29619e-07	5.42077e-06	6.11744	EEF2K	EEF2K		ENSG00000117602	-0.485296	6.78543	-5.4257	2.01589e-07	3.60235e-06	6.70266	RCAN3
	ENSG00000213231	1.15879	1.6528	5.32292	3.29919e-07	5.4221e-06	6.1544	TCL1B	TCL1B		ENSG00000118855	0.331294	5.79817	5.42561	2.01677e-07	3.60235e-06	6.69112	MFSD1
	ENSG00000170310	3.3247	26.8434	5.32271	3.30258e-07	5.42406e-06	6.11476	STX8	STX8		ENSG00000178163	-0.307875	5.72345	-5.42532	2.01961e-07	3.60503e-06	6.65266	ZNF518B
	ENSG00000114923	-0.464237	0.68837	-5.32162	3.31943e-07	5.44813e-06	6.12198	SLC4A3	SLC4A3		ENSG00000072864	-0.281028	6.75832	-5.42511	2.02156e-07	3.60611e-06	6.66564	NDE1
	ENSG00000137076	241.389	561.064	5.31887	3.36252e-07	5.51156e-06	6.15525	TLN1	TLN1		ENSG00000165724	-0.404656	2.48606	-5.42431	2.02933e-07	3.61758e-06	6.65953	ZMYND19
	ENSG00000255517	-1.06696	3.5561	-5.31567	3.41331e-07	5.58372e-06	6.07575	DPP3-DT	DPP3-DT		ENSG00000229327	-0.592067	0.0552559	-5.42314	2.04062e-07	3.63529e-06	6.66083	EPC1-AS1
	ENSG00000067606	-3.0544	13.2637	-5.31327	3.45189e-07	5.64309e-06	6.07834	PRKCZ	PRKCZ		ENSG00000196581	-2.11952	1.087	-5.42277	2.04423e-07	3.63711e-06	6.63757	AJAP1
	ENSG00000181001	1.52965	5.57569	5.31241	3.46582e-07	5.65895e-06	6.07209	OR52N1	OR52N1		ENSG00000142632	-0.451134	1.94245	-5.42276	2.04434e-07	3.63711e-06	6.69983	ARHGEF19
	ENSG00000236901	5.59807	23.3474	5.31239	3.46616e-07	5.65895e-06	6.1321	MIR600HG	MIR600HG		ENSG00000204113	0.888489	-1.357	5.42258	2.04607e-07	3.63743e-06	6.63269	BMP2KL
	ENSG00000115073	-6.19655	31.9753	-5.3102	3.50193e-07	5.71359e-06	6.0531	ACTR1B	ACTR1B		ENSG00000157985	-0.939209	2.91461	-5.42246	2.04722e-07	3.63743e-06	6.66568	AGAP1
	ENSG00000076108	38.4012	183.315	5.30763	3.54435e-07	5.77519e-06	6.05694	BAZ2A	BAZ2A		ENSG00000159461	0.28354	6.21203	5.42205	2.05122e-07	3.64214e-06	6.67924	AMFR
	ENSG00000112077	1.14526	4.02622	5.30734	3.54907e-07	5.77909e-06	6.09477	RHAG	RHAG		ENSG00000146670	0.885328	0.992359	5.4199	2.07227e-07	3.67708e-06	6.65261	CDCA5
	ENSG00000119242	-6.4362	35.9084	-5.3042	3.60172e-07	5.86095e-06	6.04432	CCDC92	CCDC92		ENSG00000183155	-0.25356	4.0902	-5.41911	2.08004e-07	3.68844e-06	6.62081	RABIF
	ENSG00000235109	-0.88434	3.20622	-5.30309	3.62054e-07	5.88772e-06	6.03437	ZSCAN31	ZSCAN31		ENSG00000138172	-0.411883	5.10351	-5.41591	2.11195e-07	3.7401e-06	6.60361	CALHM2
	ENSG00000121743	-0.318688	0.50043	-5.30293	3.6232e-07	5.88818e-06	6.03332	GJA3	GJA3		ENSG00000278156	-0.450401	1.75603	-5.41341	2.13709e-07	3.77964e-06	6.61192	TSC22D1-AS1
	ENSG00000139547	2.22553	10.859	5.30232	3.63359e-07	5.89737e-06	6.0228	RDH16	RDH16		ENSG00000109685	0.256379	5.76135	5.41113	2.16033e-07	3.81823e-06	6.58924	NSD2
	ENSG00000162946	15.4839	45.136	5.30231	3.63362e-07	5.89737e-06	6.06639	DISC1	DISC1		ENSG00000076108	0.285049	7.47319	5.40957	2.17648e-07	3.84425e-06	6.58008	BAZ2A
	ENSG00000091947	-2.46126	12.2641	-5.30161	3.64568e-07	5.91307e-06	6.0152	TMEM101	TMEM101		ENSG00000174370	-0.970681	-0.960139	-5.40797	2.19305e-07	3.87099e-06	6.5606	KCNJ5-AS1
	ENSG00000109519	-4.06672	26.7036	-5.30131	3.65079e-07	5.91748e-06	6.02363	GRPEL1	GRPEL1		ENSG00000168970	-0.326618	4.7891	-5.40641	2.20935e-07	3.89465e-06	6.58505	JMJD7-PLA2G4B
	ENSG00000182446	12.7198	103.081	5.30117	3.65318e-07	5.91748e-06	6.0198	NPLOC4	NPLOC4		ENSG00000085840	0.739893	1.09432	5.40557	2.21809e-07	3.9075e-06	6.59417	ORC1
	ENSG00000112972	2.75625	18.2758	5.30005	3.6724e-07	5.94473e-06	6.05464	HMGCS1	HMGCS1		ENSG00000176124	0.251739	5.5638	5.40416	2.23303e-07	3.93123e-06	6.55433	DLEU1
	ENSG00000203710	96.8395	216.849	5.29918	3.68727e-07	5.9649e-06	6.08483	CR1	CR1		ENSG00000176124	0.251739	5.5638	5.40416	2.23303e-07	3.93123e-06	6.55433	DLEU7-AS1
	ENSG00000065675	-11.3094	49.6256	-5.29762	3.71437e-07	6.00482e-06	6.0245	PRKCQ	PRKCQ		ENSG00000075539	0.225214	6.97806	5.40367	2.23818e-07	3.93774e-06	6.54869	FRYL
	ENSG00000265713	0.705989	1.96035	5.29682	3.72827e-07	6.02327e-06	6.01295	LOC100421100	LOC100421100		ENSG00000066379	-0.350081	3.75905	-5.40266	2.2489e-07	3.95401e-06	6.54246	POLR1H
	ENSG00000256193	3.98013	19.5453	5.29668	3.73065e-07	6.02327e-06	5.99794	LINC00507	LINC00507		ENSG00000223584	0.835017	-1.60707	5.40226	2.2532e-07	3.95899e-06	6.53409	TVP23CP1
	ENSG00000111206	2.16883	8.64859	5.29459	3.76736e-07	6.07859e-06	5.99843	FOXM1	FOXM1		ENSG00000149554	0.295907	2.59238	5.40164	2.25986e-07	3.96809e-06	6.56811	CHEK1
	ENSG00000249592	-2.27158	14.0284	-5.29254	3.80348e-07	6.13286e-06	5.98982	PCGF3-AS1	PCGF3-AS1		ENSG00000283787	-0.317228	5.62284	-5.39739	2.30577e-07	4.04606e-06	6.51991	PRR33
	ENSG00000124789	16.6994	97.0863	5.29227	3.80833e-07	6.13669e-06	6.00813	NUP153	NUP153		ENSG00000006016	-0.442881	1.18538	-5.3964	2.31662e-07	4.05981e-06	6.5206	CRLF1
	ENSG00000107719	0.67749	1.24624	5.29205	3.81231e-07	6.1391e-06	6.02382	PALD1	PALD1		ENSG00000108733	-0.266392	2.64519	-5.39605	2.32052e-07	4.06401e-06	6.51124	PEX12
	ENSG00000184788	4.29239	24.6609	5.2906	3.83822e-07	6.1728e-06	5.9612	SATL1	SATL1		ENSG00000124813	-0.30786	4.99513	-5.39587	2.32246e-07	4.06476e-06	6.53757	RUNX2
	ENSG00000234965	-0.333832	0.512196	-5.29	3.84888e-07	6.18593e-06	5.95943	SHISA8	SHISA8		ENSG00000101187	0.966409	0.197891	5.39326	2.35141e-07	4.11275e-06	6.51284	SLCO4A1
	ENSG00000130052	2.52706	13.374	5.28782	3.88833e-07	6.24124e-06	5.9521	STARD8	STARD8		ENSG00000239839	2.35422	2.43454	5.39204	2.36498e-07	4.1338e-06	6.53847	DEFA3
	ENSG00000107864	3.18306	12.0175	5.28458	3.9477e-07	6.33242e-06	6.00617	CPEB3	CPEB3		ENSG00000205476	-0.209584	5.3497	-5.39148	2.37124e-07	4.14206e-06	6.49707	CCDC85C
	ENSG00000204843	12.4751	66.8231	5.2836	3.96582e-07	6.35737e-06	5.93855	DCTN1	DCTN1		ENSG00000136280	-0.143761	6.81242	-5.39008	2.38705e-07	4.16696e-06	6.50784	CCM2
	ENSG00000188603	15.8637	84.7356	5.28326	3.97208e-07	6.36329e-06	5.96864	CLN3	CLN3		ENSG00000160908	-0.215823	5.85483	-5.38841	2.40592e-07	4.19719e-06	6.4752	ZNF394
	ENSG00000268516	-2.5907	12.0309	-5.28075	4.0188e-07	6.43397e-06	5.9494	ZNF8-DT	ZNF8-DT		ENSG00000170604	-0.342991	3.98192	-5.3852	2.44283e-07	4.25619e-06	6.47999	IRF2BP1
	ENSG00000119638	15.6992	116.55	5.27986	4.03555e-07	6.45339e-06	5.91345	NEK9	NEK9		ENSG00000124789	0.240282	6.56657	5.38509	2.44403e-07	4.25619e-06	6.48589	NUP153
	ENSG00000008283	-3.94308	16.3715	-5.27983	4.03614e-07	6.45339e-06	5.9666	CYB561	CYB561		ENSG00000159259	0.26314	3.49279	5.38505	2.44448e-07	4.25619e-06	6.46137	CHAF1B
	ENSG00000241163	-5.20063	14.2417	-5.27696	4.09047e-07	6.53605e-06	5.91657	LINC00877	LINC00877		ENSG00000102760	-0.528643	4.16107	-5.38307	2.4675e-07	4.29349e-06	6.48739	RGCC
	ENSG00000159713	-3.64132	7.04739	-5.27563	4.11603e-07	6.57264e-06	5.89386	TPPP3	TPPP3		ENSG00000077327	0.877665	-1.61431	5.38215	2.47833e-07	4.30955e-06	6.45464	SPAG6
	ENSG00000185338	2.85093	7.57966	5.27488	4.13042e-07	6.59137e-06	6.01085	SOCS1	SOCS1		ENSG00000233828	0.247789	4.67362	5.37851	2.52135e-07	4.37586e-06	6.42947	MIR4280HG
	ENSG00000211699	-2.67912	6.98784	-5.27434	4.14081e-07	6.60371e-06	5.88975	TRGV3	TRGV3		ENSG00000166278	0.596062	2.65159	5.37829	2.52398e-07	4.37761e-06	6.49463	C2
	ENSG00000184990	-5.24632	21.9174	-5.27382	4.15083e-07	6.61541e-06	5.88842	SIVA1	SIVA1		ENSG00000255274	-0.556541	1.43562	-5.37591	2.55252e-07	4.42368e-06	6.43109	SMIM35
	ENSG00000095485	4.37016	46.9478	5.27341	4.15892e-07	6.62049e-06	5.88636	CWF19L1	CWF19L1		ENSG00000196743	0.415878	5.86577	5.37568	2.55526e-07	4.42368e-06	6.4395	GM2A
	ENSG00000154839	3.57469	21.8984	5.27303	4.16613e-07	6.62701e-06	5.88194	SKA1	SKA1		ENSG00000283361	-0.975005	-0.588942	-5.37566	2.55547e-07	4.42368e-06	6.44131	CFAP97D2
	ENSG00000166342	0.843026	0.918176	5.27261	4.1744e-07	6.63185e-06	5.93105	NETO1	NETO1		ENSG00000175643	0.586368	2.21909	5.37461	2.56822e-07	4.44003e-06	6.45851	RMI2
	ENSG00000109103	-10.5068	53.8875	-5.2726	4.17453e-07	6.63185e-06	5.88767	UNC119	UNC119		ENSG00000134460	-0.493426	3.09695	-5.37406	2.57492e-07	4.44877e-06	6.46121	IL2RA
	ENSG00000206557	0.376436	0.559204	5.2723	4.18043e-07	6.63697e-06	5.94654	TRIM71	TRIM71		ENSG00000152642	-0.282467	3.88259	-5.37336	2.58338e-07	4.46051e-06	6.41629	GPD1L
	ENSG00000251369	-5.48133	25.3921	-5.27216	4.18319e-07	6.6371e-06	5.89328	ZNF550	ZNF550		ENSG00000242330	0.958074	-0.928138	5.37212	2.5986e-07	4.48104e-06	6.40104	RN7SL683P
	ENSG00000244134	0.397791	0.787141	5.27099	4.20609e-07	6.66915e-06	5.87805	RPS12P20	RPS12P20		ENSG00000149573	-0.661312	1.89892	-5.37188	2.60149e-07	4.48316e-06	6.42544	MPZL2
	ENSG00000105383	10.6066	33.4579	5.26995	4.22646e-07	6.69717e-06	5.93359	CD33	CD33		ENSG00000125170	-0.537785	1.46089	-5.37042	2.61953e-07	4.51135e-06	6.41339	DOK4
	ENSG00000214013	6.78231	37.116	5.26722	4.28048e-07	6.77843e-06	5.86826	GANC	GANC		ENSG00000134369	0.269757	4.72897	5.36797	2.65004e-07	4.56099e-06	6.38304	NAV1
	ENSG00000128218	2.97023	7.37202	5.2661	4.30298e-07	6.80971e-06	5.88575	VPREB3	VPREB3		ENSG00000115464	0.27275	7.70153	5.36773	2.65304e-07	4.56322e-06	6.38613	USP34
	ENSG00000272767	0.584776	1.31262	5.26513	4.32247e-07	6.83317e-06	5.86069	JMJD1C-AS1	JMJD1C-AS1		ENSG00000186020	-0.29849	4.63347	-5.36697	2.66255e-07	4.57666e-06	6.4058	ZNF529
	ENSG00000172530	-8.03629	47.5896	-5.26509	4.32333e-07	6.83317e-06	5.86428	BANP	BANP		ENSG00000100201	-0.156691	10.4106	-5.36565	2.67926e-07	4.60244e-06	6.38373	DDX17
	ENSG00000174231	36.4319	194.34	5.2645	4.33521e-07	6.84758e-06	5.8727	PRPF8	PRPF8		ENSG00000178695	0.50151	6.66825	5.36385	2.70208e-07	4.63701e-06	6.41204	KCTD12
	ENSG00000160224	-1.35469	2.65225	-5.26307	4.36418e-07	6.88896e-06	5.85225	AIRE	AIRE		ENSG00000138606	-0.459954	2.00122	-5.36379	2.70282e-07	4.63701e-06	6.37154	SHF
	ENSG00000139323	5.80419	40.3777	5.26278	4.37005e-07	6.89382e-06	5.92279	POC1B	POC1B		ENSG00000109519	-0.246587	4.71567	-5.36114	2.73682e-07	4.68935e-06	6.36057	GRPEL1
	ENSG00000169032	9.11199	52.1625	5.26226	4.38062e-07	6.9061e-06	5.91293	MAP2K1	MAP2K1		ENSG00000271447	-1.00424	-0.10036	-5.36018	2.74923e-07	4.70605e-06	6.34119	MMP28
	ENSG00000167080	15.2115	73.7334	5.25763	4.47595e-07	7.04742e-06	5.91177	B4GALNT2	B4GALNT2		ENSG00000143545	0.401433	2.60356	5.36012	2.75006e-07	4.70605e-06	6.39946	RAB13
	ENSG00000075975	-3.33953	26.0605	-5.25749	4.47901e-07	7.04775e-06	5.81234	MKRN2	MKRN2		ENSG00000213402	-0.497867	6.24402	-5.35851	2.77094e-07	4.73877e-06	6.37081	PTPRCAP
	ENSG00000014216	19.5814	91.2893	5.25589	4.51231e-07	7.09565e-06	5.857	CAPN1	CAPN1		ENSG00000164543	-0.225593	6.76884	-5.35789	2.77905e-07	4.74962e-06	6.34692	STK17A
	ENSG00000175166	12.3115	64.5326	5.25442	4.54338e-07	7.13997e-06	5.81036	PSMD2	PSMD2		ENSG00000253558	0.44254	1.69621	5.35739	2.78566e-07	4.75789e-06	6.33262	LOC100422441
	ENSG00000168528	1.04921	1.48045	5.25344	4.5642e-07	7.16359e-06	5.90659	SERINC2	SERINC2		ENSG00000235138	-0.346962	2.04549	-5.35618	2.80161e-07	4.7821e-06	6.32676	LOC100130548
	ENSG00000185905	-46.7276	222.053	-5.25033	4.63056e-07	7.25588e-06	5.78925	C16orf54	C16orf54		ENSG00000204634	0.296371	4.84166	5.35454	2.82336e-07	4.81007e-06	6.36836	TBC1D8
	ENSG00000231999	-1.0666	4.64007	-5.25027	4.63179e-07	7.25588e-06	5.80145	LRRC8C-DT	LRRC8C-DT		ENSG00000172426	-0.312217	2.65642	-5.35139	2.8656e-07	4.87587e-06	6.31407	RSPH9
	ENSG00000085719	8.38375	53.0861	5.24856	4.66886e-07	7.30934e-06	5.83237	CPNE3	CPNE3		ENSG00000108557	-0.355183	4.942	-5.35117	2.86858e-07	4.87785e-06	6.34558	RAI1
	ENSG00000101846	2.69184	9.01029	5.24725	4.69748e-07	7.34485e-06	5.94996	STS	STS		ENSG00000101057	0.842145	3.93094	5.35096	2.8714e-07	4.87957e-06	6.33028	MYBL2
	ENSG00000044574	38.221	120.856	5.24497	4.74735e-07	7.41348e-06	5.82465	HSPA5	HSPA5		ENSG00000160856	-0.521168	5.85876	-5.34986	2.88629e-07	4.90177e-06	6.3649	FCRL3
	ENSG00000054282	4.43497	26.5362	5.24043	4.84865e-07	7.56213e-06	5.73459	SDCCAG8	SDCCAG8		ENSG00000183160	0.590815	1.48578	5.34694	2.9263e-07	4.96658e-06	6.31827	TMEM119
	ENSG00000275880	1.36975	7.53493	5.23966	4.86594e-07	7.58431e-06	5.73632	NAXD-AS1	NAXD-AS1		ENSG00000149639	0.343198	4.97844	5.34499	2.9532e-07	5.00593e-06	6.27989	MTCL2
	ENSG00000137812	5.51808	19.7011	5.23848	4.89263e-07	7.62111e-06	5.796	KNL1	KNL1		ENSG00000005961	1.35448	4.65397	5.3434	2.97541e-07	5.04041e-06	6.29364	ITGA2B
	ENSG00000115353	1.25288	2.10838	5.2383	4.89676e-07	7.62276e-06	5.76493	TACR1	TACR1		ENSG00000136158	-0.624201	1.18942	-5.34273	2.98477e-07	5.05309e-06	6.28655	SPRY2
	ENSG00000136932	-4.22541	23.6526	-5.23718	4.92236e-07	7.6578e-06	5.74339	TRMO	TRMO		ENSG00000136051	0.296164	7.0677	5.34245	2.98878e-07	5.0567e-06	6.28288	WASHC4
	ENSG00000135124	5.27144	41.7355	5.23595	4.95042e-07	7.69662e-06	5.73992	P2RX4	P2RX4		ENSG00000130300	-1.40502	2.71104	-5.34228	2.99116e-07	5.05753e-06	6.27473	PLVAP
	ENSG00000145416	20.0802	83.5121	5.23537	4.96378e-07	7.71254e-06	5.7514	MARCHF1	MARCHF1		ENSG00000171595	-0.847906	-1.03683	-5.33889	3.03924e-07	5.1356e-06	6.27386	DNAI2
	ENSG00000228839	-0.477088	1.59965	-5.23245	5.03158e-07	7.80321e-06	5.7124	PIK3IP1-DT	PIK3IP1-DT		ENSG00000182463	-0.718823	3.08613	-5.33833	3.0472e-07	5.14583e-06	6.26462	TSHZ2
	ENSG00000101278	-0.528313	1.65508	-5.23119	5.06111e-07	7.83917e-06	5.71266	RPS10P5	RPS10P5		ENSG00000228784	-0.260295	4.76646	-5.33691	3.06768e-07	5.17717e-06	6.26559	LINC00954
	ENSG00000151117	-1.89736	4.79175	-5.23098	5.06597e-07	7.8418e-06	5.70447	TMEM86A	TMEM86A		ENSG00000053438	-0.318639	2.81346	-5.33526	3.09162e-07	5.21304e-06	6.2753	NNAT
	ENSG00000211797	-0.952999	2.78004	-5.22837	5.12753e-07	7.92718e-06	5.70017	TRAV17	TRAV17		ENSG00000186056	-0.600361	2.74351	-5.33494	3.09617e-07	5.21543e-06	6.26	MATN1-AS1
	ENSG00000170776	85.677	496.006	5.22803	5.13581e-07	7.93503e-06	5.75974	AKAP13	AKAP13		ENSG00000118193	0.558844	2.27635	5.33464	3.10067e-07	5.21976e-06	6.27448	KIF14
	ENSG00000107929	12.3843	112.5	5.2275	5.1484e-07	7.94953e-06	5.70801	LARP4B	LARP4B		ENSG00000125319	0.671147	-0.10902	5.33332	3.11986e-07	5.24878e-06	6.25022	HROB
	ENSG00000198756	-1.72117	2.77721	-5.22533	5.20048e-07	8.02049e-06	5.66731	COLGALT2	COLGALT2		ENSG00000137076	0.615095	9.00424	5.33204	3.13875e-07	5.27725e-06	6.22295	TLN1
	ENSG00000167110	6.31703	36.1412	5.22531	5.20084e-07	8.02049e-06	5.68288	GOLGA2	GOLGA2		ENSG00000124243	-0.351662	5.64846	-5.33174	3.14311e-07	5.28129e-06	6.24323	BCAS4
	ENSG00000161671	-12.4262	84.3119	-5.22453	5.21975e-07	8.03964e-06	5.67478	EMC10	EMC10		ENSG00000037280	-0.714555	1.48599	-5.33112	3.15237e-07	5.29354e-06	6.23044	FLT4
	ENSG00000100206	3.01206	18.0628	5.22405	5.23123e-07	8.05232e-06	5.69165	DMC1	DMC1		ENSG00000235917	0.567808	1.32657	5.32625	3.22537e-07	5.40669e-06	6.20658	MTCO2P11
	ENSG00000160908	-7.96135	58.7715	-5.22341	5.2468e-07	8.06627e-06	5.66238	ZNF394	ZNF394		ENSG00000162728	-0.554547	0.904557	-5.32396	3.26013e-07	5.45747e-06	6.21451	KCNJ9
	ENSG00000236670	-1.0494	4.51363	-5.22111	5.30315e-07	8.14783e-06	5.65219	KRT18P5	KRT18P5		ENSG00000232818	0.507909	0.11589	5.32236	3.28484e-07	5.49541e-06	6.19024	RPS2P32
	ENSG00000110777	18.3055	70.78	5.21988	5.33346e-07	8.18933e-06	5.69836	POU2AF1	POU2AF1		ENSG00000091436	0.252722	5.38844	5.32219	3.28738e-07	5.49625e-06	6.21352	MAP3K20
	ENSG00000211701	-1.41206	3.87736	-5.21861	5.3647e-07	8.23219e-06	5.64005	TRGV1	TRGV1		ENSG00000285410	-0.237815	5.48534	-5.32192	3.2916e-07	5.49989e-06	6.17619	GABPB1-IT1
	ENSG00000134072	-4.80919	15.8914	-5.21757	5.39082e-07	8.26204e-06	5.63583	CAMK1	CAMK1		ENSG00000180739	-0.986053	4.60232	-5.32166	3.29552e-07	5.50304e-06	6.19936	S1PR5
	ENSG00000163754	9.27881	40.9539	5.21551	5.44234e-07	8.33584e-06	5.75887	GYG1	GYG1		ENSG00000035720	0.582084	2.88706	5.32134	3.30054e-07	5.50799e-06	6.19425	STAP1
	ENSG00000237353	0.392124	0.919904	5.21488	5.45825e-07	8.35503e-06	5.62032	PATE4	PATE4		ENSG00000117569	0.387618	4.65381	5.31931	3.33211e-07	5.55241e-06	6.18483	PTBP2
	ENSG00000163661	0.656575	1.1505	5.21374	5.48727e-07	8.39222e-06	5.72366	PTX3	PTX3		ENSG00000213064	0.199752	7.98736	5.31927	3.33268e-07	5.55241e-06	6.16288	SFT2D2
	ENSG00000171130	-10.818	40.8424	-5.21365	5.48932e-07	8.39222e-06	5.61825	ATP6V0E2	ATP6V0E2		ENSG00000082014	0.446367	4.10595	5.31923	3.33334e-07	5.55241e-06	6.20631	SMARCD3
	ENSG00000108733	-1.07801	6.27355	-5.21035	5.57385e-07	8.51619e-06	5.60369	PEX12	PEX12		ENSG00000239726	-0.733749	-0.458624	-5.3189	3.33853e-07	5.55761e-06	6.16369	RN7SL688P
	ENSG00000090863	33.9182	165.814	5.20884	5.61284e-07	8.57048e-06	5.60579	GLG1	GLG1		ENSG00000156970	1.03832	1.27717	5.31781	3.35564e-07	5.58264e-06	6.16573	BUB1B
	ENSG00000174516	-3.17226	10.9768	-5.20844	5.62335e-07	8.578e-06	5.59675	PELI3	PELI3		ENSG00000174123	0.280967	5.12567	5.31442	3.40938e-07	5.66855e-06	6.16569	TLR10
	ENSG00000183155	-2.77423	17.2595	-5.20839	5.62469e-07	8.578e-06	5.60331	RABIF	RABIF		ENSG00000127585	-0.530385	3.09547	-5.3108	3.46791e-07	5.75874e-06	6.17276	FBXL16
	ENSG00000198752	3.99483	12.7224	5.20632	5.67877e-07	8.65515e-06	5.61012	CDC42BPB	CDC42BPB		ENSG00000163697	0.794109	1.2259	5.30908	3.49589e-07	5.80162e-06	6.13563	APBB2
	ENSG00000186501	-4.16686	24.6981	-5.2011	5.81749e-07	8.85019e-06	5.56251	TMEM222	TMEM222		ENSG00000184271	-0.548596	3.226	-5.30756	3.52095e-07	5.83602e-06	6.12106	POU6F1
	ENSG00000177663	117.704	348.219	5.20107	5.81822e-07	8.85019e-06	5.6252	IL17RA	IL17RA		ENSG00000226026	0.248468	5.10643	5.30726	3.52581e-07	5.84047e-06	6.10648	RWDD3-DT
	ENSG00000145919	-2.55872	11.122	-5.20104	5.81915e-07	8.85019e-06	5.55971	BOD1	BOD1		ENSG00000198959	0.774209	3.68462	5.30549	3.55522e-07	5.88557e-06	6.13446	TGM2
	ENSG00000116962	3.72902	6.79836	5.20097	5.82104e-07	8.85019e-06	5.58985	NID1	NID1		ENSG00000100083	-0.178872	6.26575	-5.30486	3.56572e-07	5.89571e-06	6.11464	GGA1
	ENSG00000100083	-8.49535	78.0475	-5.2007	5.82826e-07	8.85573e-06	5.57697	GGA1	GGA1		ENSG00000157500	0.292077	5.60686	5.30294	3.598e-07	5.94178e-06	6.10274	APPL1
	ENSG00000089327	-23.3626	114.952	-5.20017	5.84235e-07	8.8717e-06	5.55323	FXYD5	FXYD5		ENSG00000113303	-0.792642	3.52627	-5.30226	3.60937e-07	5.95691e-06	6.11263	BTNL8
	ENSG00000143110	17.3544	50.1628	5.19951	5.86022e-07	8.89339e-06	5.65381	C1orf162	C1orf162		ENSG00000186431	0.587227	5.03029	5.3015	3.62223e-07	5.97447e-06	6.12373	FCAR
	ENSG00000107771	-14.4775	80.7871	-5.19932	5.86541e-07	8.89581e-06	5.56443	CCSER2	CCSER2		ENSG00000162757	-0.267697	4.12719	-5.30106	3.62979e-07	5.98326e-06	6.13099	C1orf74
	ENSG00000084733	18.4432	95.7506	5.19688	5.93205e-07	8.98588e-06	5.61329	RAB10	RAB10		ENSG00000175390	-0.385065	6.94099	-5.29948	3.65667e-07	6.02318e-06	6.08433	EIF3F
	ENSG00000100201	-137.665	1378.94	-5.19565	5.96568e-07	9.02578e-06	5.55006	DDX17	DDX17		ENSG00000077254	0.162791	6.42146	5.29936	3.65881e-07	6.02318e-06	6.08886	USP33
	ENSG00000107290	58.2719	318.788	5.19551	5.96966e-07	9.02628e-06	5.57275	SETX	SETX		ENSG00000115687	-0.754476	4.91788	-5.29911	3.66302e-07	6.02318e-06	6.09058	PASK
	ENSG00000142208	-24.5802	119.602	-5.19498	5.98428e-07	9.03735e-06	5.54677	AKT1	AKT1		ENSG00000119986	-0.430245	0.217823	-5.29911	3.66303e-07	6.02318e-06	6.0984	AVPI1
	ENSG00000115738	-10.5002	44.0413	-5.19301	6.03893e-07	9.11432e-06	5.52804	ID2	ID2		ENSG00000242732	-0.392748	4.84895	-5.29899	3.66519e-07	6.02318e-06	6.08705	RTL5
	ENSG00000142546	-16.9834	71.828	-5.19288	6.04261e-07	9.11433e-06	5.52748	NOSIP	NOSIP		ENSG00000163798	0.188793	4.72073	5.29828	3.67724e-07	6.03929e-06	6.09755	SLC4A1AP
	ENSG00000117899	-7.13696	49.1648	-5.18851	6.16551e-07	9.27148e-06	5.51102	MESD	MESD		ENSG00000171954	-0.913894	0.385633	-5.29754	3.69013e-07	6.05676e-06	6.0981	CYP4F22
	ENSG00000103275	-9.62872	86.7128	-5.18707	6.20654e-07	9.32186e-06	5.50396	UBE2I	UBE2I		ENSG00000145919	-0.367382	3.44227	-5.29616	3.71393e-07	6.0921e-06	6.06218	BOD1
	ENSG00000259116	-0.969655	3.46111	-5.18505	6.26488e-07	9.40378e-06	5.49299	HSPA2-AS1	HSPA2-AS1		ENSG00000237272	0.923101	0.786111	5.29522	3.73044e-07	6.11547e-06	6.05603	OR51R1P
	ENSG00000211689	-15.7201	32.6393	-5.18174	6.36121e-07	9.53104e-06	5.47388	TRGC1	TRGC1		ENSG00000166860	-0.310446	4.37041	-5.2945	3.743e-07	6.13232e-06	6.07702	ZBTB39
	ENSG00000211689	-15.7201	32.6393	-5.18174	6.36121e-07	9.53104e-06	5.47388	TARP	TARP		ENSG00000105643	-0.219379	5.81216	-5.2943	3.74653e-07	6.13438e-06	6.09832	ARRDC2
	ENSG00000260942	-2.545	13.049	-5.18123	6.37614e-07	9.54764e-06	5.47289	CAPN10-DT	CAPN10-DT		ENSG00000172824	0.344224	2.38844	5.29208	3.78556e-07	6.19451e-06	6.0564	CES4A
	ENSG00000240954	-0.35975	0.729015	-5.1808	6.38862e-07	9.56054e-06	5.48248	RPL4P1	RPL4P1		ENSG00000175727	0.224652	6.99026	5.28857	3.84828e-07	6.29037e-06	6.05206	MLXIP
	ENSG00000165959	15.1739	47.6664	5.18014	6.40816e-07	9.58399e-06	5.54483	CLMN	CLMN		ENSG00000164125	0.658362	5.02541	5.28844	3.85049e-07	6.29037e-06	6.07369	GASK1B
	ENSG00000271503	-103.148	292.635	-5.17989	6.4155e-07	9.58918e-06	5.47448	CCL5	CCL5		ENSG00000164330	0.652161	3.6792	5.28841	3.85115e-07	6.29037e-06	6.06066	EBF1
	ENSG00000143190	13.3685	53.2388	5.17876	6.44907e-07	9.63269e-06	5.46258	POU2F1	POU2F1		ENSG00000275318	-0.307681	1.64645	-5.28725	3.87204e-07	6.32066e-06	6.02856	LOC100419515
	ENSG00000271304	0.35784	0.631452	5.17795	6.47321e-07	9.65795e-06	5.53389	DPRXP2	DPRXP2		ENSG00000107798	0.495279	5.58358	5.2858	3.89846e-07	6.35681e-06	6.054	LIPA
	ENSG00000211962	2.16791	4.78767	5.17701	6.50139e-07	9.69415e-06	5.52564	IGHV1-46	IGHV1-46		ENSG00000259248	0.368423	4.05425	5.28565	3.90115e-07	6.35681e-06	6.00828	USP3-AS1
	ENSG00000086967	0.346055	0.564007	5.1768	6.50771e-07	9.69754e-06	5.48565	MYBPC2	MYBPC2		ENSG00000244026	-0.352707	3.2054	-5.28564	3.90127e-07	6.35681e-06	6.02297	FAM86DP
	ENSG00000169398	4.44953	25.6443	5.17667	6.51149e-07	9.69754e-06	5.45018	PTK2	PTK2		ENSG00000115073	-0.306844	4.96976	-5.28408	3.92987e-07	6.39953e-06	6.01618	ACTR1B
	ENSG00000136813	11.3698	61.4589	5.17606	6.52972e-07	9.71885e-06	5.45107	ECPAS	ECPAS		ENSG00000172725	-0.320433	6.11252	-5.2832	3.94605e-07	6.42199e-06	6.00642	CORO1B
	ENSG00000163599	-1.61449	5.04727	-5.17585	6.53607e-07	9.72245e-06	5.46116	CTLA4	CTLA4		ENSG00000186231	-0.63178	0.375202	-5.28247	3.95956e-07	6.44009e-06	6.00949	KLHL32
	ENSG00000127325	0.429512	1.22209	5.1737	6.60126e-07	9.81054e-06	5.46466	BEST3	BEST3		ENSG00000158805	-0.220223	6.70744	-5.28033	3.9993e-07	6.5008e-06	6.01562	ZNF276
	ENSG00000234184	0.45486	0.793326	5.17363	6.60321e-07	9.81054e-06	5.46994	LINC01781	LINC01781		ENSG00000276023	-0.416497	2.17308	-5.28018	4.00217e-07	6.50153e-06	6.01405	DUSP14
	ENSG00000280109	-7.16625	12.4066	-5.17229	6.64415e-07	9.86544e-06	5.44249	PLAC4	PLAC4		ENSG00000105722	-0.381381	4.49839	-5.27974	4.01038e-07	6.51095e-06	5.99007	ERF
	ENSG00000163564	-18.0885	53.1777	-5.17171	6.66175e-07	9.88464e-06	5.4346	PYHIN1	PYHIN1		ENSG00000164983	-0.260658	5.5336	-5.279	4.02423e-07	6.52949e-06	5.99588	TMEM65
	ENSG00000168813	-8.85068	56.5861	-5.17089	6.68699e-07	9.90835e-06	5.46806	ZNF507	ZNF507		ENSG00000125817	-0.286117	5.3616	-5.27746	4.0532e-07	6.56462e-06	5.99463	CENPB
	ENSG00000110911	4.34712	28.1749	5.17083	6.68905e-07	9.90835e-06	5.44458	SLC11A2	SLC11A2		ENSG00000181315	-0.365739	4.59434	-5.27708	4.06051e-07	6.57066e-06	5.97968	ZNF322
	ENSG00000228198	3.11684	20.2103	5.16838	6.76487e-07	1.00147e-05	5.41331	OR2M3	OR2M3		ENSG00000139793	-0.29689	5.12076	-5.27695	4.06297e-07	6.57066e-06	5.98972	MBNL2
	ENSG00000214309	-0.921088	2.93316	-5.16735	6.79701e-07	1.00562e-05	5.42761	MBLAC1	MBLAC1		ENSG00000075975	-0.199373	4.68834	-5.27688	4.06425e-07	6.57066e-06	5.97234	MKRN2
	ENSG00000196781	4.62016	13.9985	5.16703	6.80689e-07	1.0061e-05	5.47989	TLE1	TLE1		ENSG00000223915	0.134668	-1.45687	5.27349	4.12907e-07	6.67145e-06	6.03666	DPPA2P1
	ENSG00000103355	-4.86804	8.92755	-5.16699	6.80832e-07	1.0061e-05	5.41655	PRSS33	PRSS33		ENSG00000146950	0.933486	-2.11676	5.27136	4.17025e-07	6.73394e-06	6.01354	SHROOM2
	ENSG00000106624	3.25982	9.2813	5.16674	6.81613e-07	1.00665e-05	5.4483	AEBP1	AEBP1		ENSG00000104687	0.29458	5.74448	5.27085	4.1803e-07	6.74355e-06	6.02573	GSR
	ENSG00000118515	-18.2036	47.8918	-5.1661	6.83617e-07	1.00871e-05	5.41855	SGK1	SGK1		ENSG00000100697	0.378505	7.11879	5.2708	4.18121e-07	6.74355e-06	5.94691	DICER1
	ENSG00000116337	-23.6462	78.9179	-5.16603	6.83821e-07	1.00871e-05	5.42253	AMPD2	AMPD2		ENSG00000180953	-0.557443	3.57584	-5.27041	4.1889e-07	6.7519e-06	5.95706	ST20
	ENSG00000167513	2.12678	9.42186	5.16475	6.87872e-07	1.01408e-05	5.42819	CDT1	CDT1		ENSG00000060982	0.789065	2.71956	5.26867	4.22297e-07	6.80275e-06	5.99027	BCAT1
	ENSG00000131943	-6.97213	30.2897	-5.16416	6.89729e-07	1.01621e-05	5.41077	C19orf12	C19orf12		ENSG00000250274	-0.789871	0.0930428	-5.26759	4.24432e-07	6.83305e-06	5.93072	LOC100128059
	ENSG00000140939	1.0922	5.28849	5.16402	6.90188e-07	1.01628e-05	5.40987	NOL3	NOL3		ENSG00000159131	0.208938	5.08954	5.26689	4.2582e-07	6.8513e-06	5.93476	GART
	ENSG00000131503	17.3009	146.63	5.1598	7.0371e-07	1.03558e-05	5.39437	ANKHD1	ANKHD1		ENSG00000175591	-0.922258	3.06329	-5.26629	4.27007e-07	6.86629e-06	5.9264	P2RY2
	ENSG00000162458	5.8317	57.8847	5.15775	7.10352e-07	1.04349e-05	5.38277	FBLIM1	FBLIM1		ENSG00000011426	1.10268	1.12342	5.26579	4.28017e-07	6.87842e-06	5.92258	ANLN
	ENSG00000135218	26.1228	68.1768	5.15746	7.11309e-07	1.04407e-05	5.44402	CD36	CD36		ENSG00000139537	-0.464727	2.13851	-5.26564	4.28316e-07	6.87913e-06	5.92481	DRC2
	ENSG00000182557	-3.27343	6.4548	-5.15738	7.11587e-07	1.04407e-05	5.38538	SPNS3	SPNS3		ENSG00000184788	0.235478	4.59822	5.26546	4.28662e-07	6.88058e-06	5.91875	SATL1
	ENSG00000157368	-0.343684	0.474456	-5.15658	7.14199e-07	1.04666e-05	5.3646	IL34	IL34		ENSG00000168229	-0.766578	4.0355	-5.26508	4.29432e-07	6.88883e-06	5.92631	PTGDR
	ENSG00000140988	-229.733	770.784	-5.15628	7.15177e-07	1.04747e-05	5.36152	RPS2	RPS2		ENSG00000267322	-0.502324	6.32922	-5.2634	4.32803e-07	6.93876e-06	5.92801	SNHG22
	ENSG00000181785	10.7019	70.8322	5.15583	7.16655e-07	1.04849e-05	5.35908	OR5AS1	OR5AS1		ENSG00000267322	-0.502324	6.32922	-5.2634	4.32803e-07	6.93876e-06	5.92801	SCARNA17
	ENSG00000140511	-7.36645	22.171	-5.15581	7.1672e-07	1.04849e-05	5.36213	HAPLN3	HAPLN3		ENSG00000145868	0.220756	6.0319	5.26292	4.33772e-07	6.94602e-06	5.95825	FBXO38
	ENSG00000117523	53.608	351.252	5.15428	7.21767e-07	1.05525e-05	5.36759	PRRC2C	PRRC2C		ENSG00000103275	-0.177705	6.41828	-5.26124	4.37188e-07	6.99656e-06	5.90185	UBE2I
	ENSG00000012124	25.351	82.5958	5.15319	7.25414e-07	1.05996e-05	5.38705	CD22	CD22		ENSG00000124766	0.402368	3.62705	5.26037	4.38956e-07	7.01651e-06	5.90437	SOX4
	ENSG00000105205	-28.8835	56.0862	-5.15227	7.28488e-07	1.06382e-05	5.37098	CLC	CLC		ENSG00000276255	-0.376395	3.16761	-5.25879	4.422e-07	7.05998e-06	5.89687	LINC02809
	ENSG00000134824	3.7365	12.2529	5.15171	7.30346e-07	1.06591e-05	5.4388	FADS2	FADS2		ENSG00000283199	-0.544271	3.50909	-5.25836	4.43091e-07	7.06741e-06	5.94191	C13orf46
	ENSG00000187164	6.33025	14.649	5.1512	7.32066e-07	1.06779e-05	5.38954	SHTN1	SHTN1		ENSG00000198561	0.444238	4.62959	5.25831	4.4319e-07	7.06741e-06	5.88388	CTNND1
	ENSG00000164543	-14.9585	111.071	-5.15089	7.33102e-07	1.06867e-05	5.34794	STK17A	STK17A		ENSG00000211721	-0.633701	1.59216	-5.25773	4.44398e-07	7.08247e-06	5.9417	TRBV6-5
	ENSG00000119402	13.6744	100.979	5.14869	7.40537e-07	1.07888e-05	5.39888	FBXW2	FBXW2		ENSG00000100100	-0.314729	7.25909	-5.2563	4.4735e-07	7.12531e-06	5.89068	PIK3IP1
	ENSG00000187747	0.265624	0.445896	5.14778	7.43656e-07	1.08278e-05	5.36775	OR52B6	OR52B6		ENSG00000235576	-0.965044	0.102571	-5.25597	4.48037e-07	7.13203e-06	5.87675	LINC01871
	ENSG00000139505	8.64641	44.8825	5.1472	7.45615e-07	1.085e-05	5.39596	MTMR6	MTMR6		ENSG00000130024	-0.281985	5.26262	-5.25574	4.48522e-07	7.13553e-06	5.91515	PHF10
	ENSG00000101337	9.59941	56.9608	5.14669	7.47363e-07	1.0869e-05	5.34809	TM9SF4	TM9SF4		ENSG00000139289	-0.269837	2.73035	-5.25497	4.50146e-07	7.15713e-06	5.88426	PHLDA1
	ENSG00000178789	-9.83987	34.3544	-5.1414	7.65734e-07	1.11231e-05	5.31788	CD300LB	CD300LB		ENSG00000100075	-0.260552	3.99631	-5.2547	4.50708e-07	7.16184e-06	5.90206	SLC25A1
	ENSG00000148396	22.274	115.991	5.14112	7.66725e-07	1.1131e-05	5.29955	SEC16A	SEC16A		ENSG00000154978	-0.245272	6.71238	-5.2536	4.53028e-07	7.19021e-06	5.90454	VOPP1
	ENSG00000251039	0.29864	0.533164	5.14062	7.6848e-07	1.11499e-05	5.35403	IGKV2D-40	IGKV2D-40		ENSG00000112077	0.402144	1.96454	5.25316	4.53943e-07	7.20049e-06	5.89057	RHAG
	ENSG00000103249	10.6741	45.6583	5.14	7.70669e-07	1.11752e-05	5.32131	CLCN7	CLCN7		ENSG00000174255	-0.37808	2.19076	-5.25216	4.56064e-07	7.22987e-06	5.8659	ZNF80
	ENSG00000136541	1.70623	4.56254	5.1395	7.72427e-07	1.11941e-05	5.29096	ERMN	ERMN		ENSG00000266709	-0.384491	2.97226	-5.25194	4.56523e-07	7.23289e-06	5.86934	MGC12916
	ENSG00000072501	28.5186	102.48	5.13899	7.7424e-07	1.12138e-05	5.29319	SMC1A	SMC1A		ENSG00000112742	1.04126	0.360414	5.25	4.60663e-07	7.2942e-06	5.85543	TTK
	ENSG00000100997	-2.93292	13.0345	-5.13793	7.78022e-07	1.12615e-05	5.28237	ABHD12	ABHD12		ENSG00000143315	-0.229378	4.23401	-5.24753	4.66002e-07	7.37006e-06	5.84819	PIGM
	ENSG00000249267	3.4721	18.1441	5.13699	7.81377e-07	1.12974e-05	5.28242	LINC00939	LINC00939		ENSG00000067208	0.463681	4.46914	5.247	4.67144e-07	7.38378e-06	5.84162	EVI5
	ENSG00000159692	-17.0148	147.018	-5.13537	7.8721e-07	1.1375e-05	5.27866	CTBP1	CTBP1		ENSG00000169429	-1.22469	0.373277	-5.24637	4.68519e-07	7.39845e-06	5.85079	CXCL8
	ENSG00000112039	-0.946239	4.68811	-5.1337	7.93236e-07	1.14488e-05	5.27381	FANCE	FANCE		ENSG00000126882	-0.193689	7.10172	-5.24632	4.68622e-07	7.39845e-06	5.83772	FAM78A
	ENSG00000146433	-7.2177	57.9636	-5.1334	7.94312e-07	1.14576e-05	5.26497	TMEM181	TMEM181		ENSG00000145416	0.324611	6.32814	5.24518	4.71112e-07	7.4334e-06	5.85831	MARCHF1
	ENSG00000188786	20.9372	75.9986	5.13266	7.97027e-07	1.14893e-05	5.36946	MTF1	MTF1		ENSG00000050165	-1.03101	-0.229853	-5.24489	4.71752e-07	7.43915e-06	5.82484	DKK3
	ENSG00000266274	0.300193	0.523891	5.13255	7.97444e-07	1.14893e-05	5.28837	RN7SL138P	RN7SL138P		ENSG00000211815	-0.685655	-0.179451	-5.24362	4.74547e-07	7.47884e-06	5.85958	TRAV36DV7
	ENSG00000241956	7.90808	48.6066	5.13242	7.979e-07	1.14893e-05	5.25917	LOC102546299	LOC102546299		ENSG00000204767	0.529228	4.16863	5.2429	4.76146e-07	7.49965e-06	5.8187	INSYN2B
	ENSG00000085415	5.14336	46.2384	5.13091	8.03454e-07	1.15625e-05	5.27457	SEH1L	SEH1L		ENSG00000099954	0.319398	2.41374	5.24192	4.78306e-07	7.52927e-06	5.83884	CECR2
	ENSG00000135069	1.49007	4.50561	5.12845	8.12559e-07	1.168e-05	5.26008	PSAT1	PSAT1		ENSG00000254017	0.565323	1.59967	5.24145	4.7936e-07	7.54145e-06	5.84209	IGHEP2
	ENSG00000110925	-3.4083	25.4794	-5.12746	8.16223e-07	1.17252e-05	5.24016	CSRNP2	CSRNP2		ENSG00000153904	0.711813	-0.476049	5.24053	4.81409e-07	7.56926e-06	5.81689	DDAH1
	ENSG00000168237	-2.87477	17.609	-5.12735	8.16652e-07	1.17252e-05	5.24728	GLYCTK	GLYCTK		ENSG00000082212	0.251575	6.69625	5.23858	4.85807e-07	7.63395e-06	5.82193	ME2
	ENSG00000232303	-0.487317	1.41309	-5.12703	8.17829e-07	1.17353e-05	5.23478	DFFBP1	DFFBP1		ENSG00000146070	-0.742253	1.05298	-5.23779	4.87576e-07	7.65727e-06	5.80858	PLA2G7
	ENSG00000169499	36.0998	189.157	5.12654	8.19664e-07	1.17548e-05	5.24834	PLEKHA2	PLEKHA2		ENSG00000237424	-0.526291	1.95322	-5.23654	4.90423e-07	7.69749e-06	5.79286	FOXD2-AS1
	ENSG00000108557	-6.99329	31.7224	-5.12381	8.29982e-07	1.18959e-05	5.24077	RAI1	RAI1		ENSG00000012779	0.533002	7.19792	5.23516	4.93587e-07	7.74264e-06	5.82427	ALOX5
	ENSG00000129968	-25.9241	111.431	-5.12359	8.30815e-07	1.1901e-05	5.21832	ABHD17A	ABHD17A		ENSG00000163683	0.192471	6.12482	5.2332	4.98099e-07	7.80432e-06	5.77614	SMIM14
	ENSG00000126787	1.77986	2.99181	5.12273	8.34079e-07	1.19339e-05	5.28943	DLGAP5	DLGAP5		ENSG00000187747	0.701763	-1.00636	5.23238	4.99986e-07	7.82934e-06	5.78611	OR52B6
	ENSG00000176438	19.9288	155.706	5.12221	8.36074e-07	1.19556e-05	5.2387	SYNE3	SYNE3		ENSG00000142188	-0.303295	4.73737	-5.23113	5.02896e-07	7.86575e-06	5.76446	TMEM50B
	ENSG00000135503	6.56382	20.5413	5.11998	8.44637e-07	1.20711e-05	5.32765	ACVR1B	ACVR1B		ENSG00000130021	0.26066	3.54975	5.23096	5.03309e-07	7.86764e-06	5.78148	PUDP
	ENSG00000232164	22.8895	165.044	5.11883	8.49087e-07	1.21277e-05	5.19978	LINC01873	LINC01873		ENSG00000100246	-0.303998	2.26598	-5.2295	5.0672e-07	7.90719e-06	5.7766	DNAL4
	ENSG00000095015	47.6897	252.592	5.11811	8.51886e-07	1.21606e-05	5.19342	MAP3K1	MAP3K1		ENSG00000253910	-0.831781	-0.764565	-5.22907	5.07724e-07	7.91483e-06	5.75565	PCDHGB2
	ENSG00000101040	12.9643	72.1098	5.11572	8.61263e-07	1.22874e-05	5.19788	ZMYND8	ZMYND8		ENSG00000144579	-0.271366	7.29489	-5.22898	5.07955e-07	7.91483e-06	5.75506	CTDSP1
	ENSG00000109466	14.1412	39.5532	5.11519	8.63339e-07	1.23063e-05	5.3393	KLHL2	KLHL2		ENSG00000228716	0.486035	4.13449	5.22883	5.08293e-07	7.91483e-06	5.76588	DHFR
	ENSG00000101096	-30.4465	114.191	-5.11513	8.63579e-07	1.23063e-05	5.20766	NFATC2	NFATC2		ENSG00000204314	-1.02077	-0.66437	-5.22879	5.08386e-07	7.91483e-06	5.7571	PRRT1
	ENSG00000148411	16.8743	60.2021	5.11368	8.69314e-07	1.23809e-05	5.24685	NACC2	NACC2		ENSG00000204314	-1.02077	-0.66437	-5.22879	5.08386e-07	7.91483e-06	5.7571	LOC100507547
	ENSG00000238227	-7.87332	40.1211	-5.11298	8.72094e-07	1.24133e-05	5.17116	TMEM250	TMEM250		ENSG00000181001	0.365743	2.45245	5.22827	5.09623e-07	7.9295e-06	5.75516	OR52N1
	ENSG00000179331	0.953702	2.13031	5.11198	8.76107e-07	1.24561e-05	5.21611	RAB39A	RAB39A		ENSG00000088882	0.853772	-0.844081	5.22697	5.12706e-07	7.97287e-06	5.76034	CPXM1
	ENSG00000250696	-3.20311	5.00657	-5.11108	8.79733e-07	1.2485e-05	5.16772	LOC105377267	LOC105377267		ENSG00000112378	-0.731646	1.19217	-5.226	5.15012e-07	8.0041e-06	5.76763	PERP
	ENSG00000227560	0.24676	0.354365	5.11097	8.80159e-07	1.2485e-05	5.21592	RPS15AP30	RPS15AP30		ENSG00000156239	-0.446341	3.62562	-5.2247	5.18135e-07	8.04799e-06	5.76045	HEMK2
	ENSG00000160007	-9.55753	61.6188	-5.11075	8.8104e-07	1.24904e-05	5.17645	ARHGAP35	ARHGAP35		ENSG00000092148	0.19649	6.72658	5.22452	5.18569e-07	8.05008e-06	5.74744	HECTD1
	ENSG00000162777	-33.591	178.795	-5.10577	9.013e-07	1.27703e-05	5.17357	DENND2D	DENND2D		ENSG00000130985	0.253224	7.06565	5.22387	5.20133e-07	8.06971e-06	5.7428	UBA1
	ENSG00000146006	0.784434	1.72447	5.10421	9.07741e-07	1.28542e-05	5.13966	LRRTM2	LRRTM2		ENSG00000170801	0.865706	-2.12132	5.22305	5.22116e-07	8.08729e-06	5.77063	HTRA3
	ENSG00000284976	1.58068	7.28278	5.10408	9.08268e-07	1.28543e-05	5.18784	LOC122513141	LOC122513141		ENSG00000223991	-0.926852	-1.46597	-5.22296	5.22333e-07	8.08729e-06	5.72714	TANAR
	ENSG00000285967	-4.7627	27.1519	-5.10324	9.11761e-07	1.28964e-05	5.13301	NIPBL-DT	NIPBL-DT		ENSG00000169398	0.234218	4.65806	5.2229	5.22468e-07	8.08729e-06	5.72776	PTK2
	ENSG00000204482	-30.7624	92.4362	-5.10235	9.15483e-07	1.29343e-05	5.15095	LST1	LST1		ENSG00000070614	0.523082	5.52302	5.21932	5.31217e-07	8.21799e-06	5.7625	NDST1
	ENSG00000110074	2.56253	13.3845	5.1022	9.16099e-07	1.29356e-05	5.13627	FOXRED1	FOXRED1		ENSG00000146285	-0.317891	6.09104	-5.21625	5.38838e-07	8.3311e-06	5.7784	SCML4
	ENSG00000215421	9.28963	60.1859	5.10149	9.19061e-07	1.29627e-05	5.13036	ZNF407	ZNF407		ENSG00000122432	0.514162	2.09349	5.21553	5.40637e-07	8.35412e-06	5.72428	SPATA1
	ENSG00000189060	15.0611	31.7153	5.10131	9.19824e-07	1.2966e-05	5.17897	H1-0	H1-0		ENSG00000232434	-0.677044	2.76011	-5.21515	5.41587e-07	8.36222e-06	5.72262	AJM1
	ENSG00000061938	19.3843	112.073	5.10118	9.20386e-07	1.29666e-05	5.13347	TNK2	TNK2		ENSG00000198040	-0.365649	4.81871	-5.21507	5.41783e-07	8.36222e-06	5.71281	ZNF84
	ENSG00000253729	38.2364	140.177	5.09976	9.26354e-07	1.30432e-05	5.13139	PRKDC	PRKDC		ENSG00000237649	0.835451	1.40467	5.21289	5.47279e-07	8.43768e-06	5.74807	KIFC1
	ENSG00000147533	-6.53361	38.0305	-5.09919	9.28771e-07	1.30646e-05	5.13961	GOLGA7	GOLGA7		ENSG00000122679	-0.794782	0.330299	-5.21289	5.47299e-07	8.43768e-06	5.69442	RAMP3
	ENSG00000011590	-1.84569	6.11951	-5.09915	9.28926e-07	1.30646e-05	5.12019	ZBTB32	ZBTB32		ENSG00000187535	-0.460558	2.64909	-5.2106	5.53114e-07	8.52245e-06	5.70809	IFT140
	ENSG00000146350	3.83272	21.9643	5.09711	9.37604e-07	1.31717e-05	5.12114	TBC1D32	TBC1D32		ENSG00000204977	0.227983	6.14255	5.21022	5.54089e-07	8.53258e-06	5.70677	TRIM13
	ENSG00000111678	-7.60954	20.4159	-5.09651	9.40192e-07	1.32005e-05	5.0993	C12orf57	C12orf57		ENSG00000134215	0.320244	5.54364	5.20963	5.55611e-07	8.55114e-06	5.68861	VAV3
	ENSG00000154025	-4.09831	15.2529	-5.09563	9.43988e-07	1.32463e-05	5.12852	SLC5A10	SLC5A10		ENSG00000167552	-0.490493	6.98563	-5.20913	5.56887e-07	8.56588e-06	5.69262	TUBA1A
	ENSG00000182944	16.034	176.804	5.09393	9.51326e-07	1.33342e-05	5.11738	EWSR1	EWSR1		ENSG00000174705	1.11698	0.446044	5.20565	5.6593e-07	8.7e-06	5.67935	SH3PXD2B
	ENSG00000256525	2.48508	14.8024	5.09241	9.57918e-07	1.3419e-05	5.09985	POLG2	POLG2		ENSG00000164124	0.943633	2.00184	5.2044	5.69222e-07	8.74561e-06	5.67071	TMEM144
	ENSG00000266210	0.906031	4.07989	5.08637	9.84661e-07	1.37702e-05	5.06014	RN7SL371P	RN7SL371P		ENSG00000198034	-0.486987	8.96988	-5.20423	5.69671e-07	8.74752e-06	5.64871	RPS4X
	ENSG00000053438	-1.50231	7.11557	-5.08602	9.86219e-07	1.37843e-05	5.06725	NNAT	NNAT		ENSG00000231074	-0.281765	6.89975	-5.20227	5.74874e-07	8.81751e-06	5.67577	HCG18
	ENSG00000007402	-2.59216	5.96398	-5.08569	9.87712e-07	1.37896e-05	5.05709	CACNA2D2	CACNA2D2		ENSG00000231074	-0.281765	6.89975	-5.20227	5.74874e-07	8.81751e-06	5.67577	HCG17
	ENSG00000267322	-26.0503	86.2467	-5.08499	9.90864e-07	1.38258e-05	5.05542	SCARNA17	SCARNA17		ENSG00000177311	-0.39918	6.07542	-5.20226	5.74884e-07	8.81751e-06	5.64417	ZBTB38
	ENSG00000267322	-26.0503	86.2467	-5.08499	9.90864e-07	1.38258e-05	5.05542	SNHG22	SNHG22		ENSG00000088543	-0.511232	2.29801	-5.20151	5.76889e-07	8.83819e-06	5.66066	C3orf18
	ENSG00000074410	0.515418	0.873725	5.08391	9.95723e-07	1.38857e-05	5.1929	CA12	CA12		ENSG00000112062	0.461329	7.39041	5.20036	5.7996e-07	8.88018e-06	5.70761	MAPK14
	ENSG00000147649	19.8987	113.392	5.0837	9.9669e-07	1.38914e-05	5.07464	MTDH	MTDH		ENSG00000125895	-0.403736	0.653638	-5.19975	5.81606e-07	8.90032e-06	5.64814	TMEM74B
	ENSG00000162739	-14.8772	67.4328	-5.08228	1.00313e-06	1.39733e-05	5.06432	SLAMF6	SLAMF6		ENSG00000126756	-0.400742	4.35852	-5.19929	5.8284e-07	8.91178e-06	5.62548	UXT
	ENSG00000101335	18.4719	26.0136	5.08042	1.01168e-06	1.40844e-05	5.22055	MYL9	MYL9		ENSG00000162924	0.239643	7.30862	5.19922	5.83017e-07	8.91178e-06	5.62939	REL
	ENSG00000139514	7.45937	26.9027	5.07984	1.01434e-06	1.41136e-05	5.07854	SLC7A1	SLC7A1		ENSG00000133392	-0.297302	5.64619	-5.19487	5.94865e-07	9.08257e-06	5.62489	MYH11
	ENSG00000211696	-1.2151	2.71745	-5.07895	1.01846e-06	1.4158e-05	5.02603	TRGV8	TRGV8		ENSG00000261824	-0.268246	3.92472	-5.19434	5.9634e-07	9.09994e-06	5.62759	LINC00662
	ENSG00000174749	66.8289	436.503	5.0789	1.01867e-06	1.4158e-05	5.02291	FAM241A	FAM241A		ENSG00000101246	-0.238097	5.21149	-5.19278	6.00636e-07	9.1603e-06	5.62469	ARFRP1
	ENSG00000083814	-3.32656	19.8343	-5.07742	1.02559e-06	1.42461e-05	5.02042	ZNF671	ZNF671		ENSG00000077684	-0.212673	6.04718	-5.19068	6.06486e-07	9.24427e-06	5.6285	JADE1
	ENSG00000132694	18.081	59.4378	5.07672	1.02883e-06	1.42831e-05	5.0675	ARHGEF11	ARHGEF11		ENSG00000204103	0.690664	5.09103	5.1904	6.07271e-07	9.251e-06	5.61837	MAFB
	ENSG00000240074	0.328334	0.449507	5.07568	1.03372e-06	1.4343e-05	5.01499	RPL9P30	RPL9P30		ENSG00000112759	-1.01459	3.43051	-5.18882	6.11738e-07	9.30325e-06	5.576	SLC29A1
	ENSG00000129667	19.6552	105.982	5.07429	1.04026e-06	1.44193e-05	5.05887	RHBDF2	RHBDF2		ENSG00000122642	0.433777	3.03219	5.18666	6.17862e-07	9.39109e-06	5.58812	FKBP9
	ENSG00000126756	-5.21788	21.35	-5.07377	1.04275e-06	1.4444e-05	5.00445	UXT	UXT		ENSG00000105808	-0.482954	5.88026	-5.18613	6.19374e-07	9.40326e-06	5.62055	RASA4
	ENSG00000261336	0.582993	1.59569	5.07232	1.04962e-06	1.45276e-05	5.00378	EIF4BP5	EIF4BP5		ENSG00000186577	-0.352564	3.24775	-5.186	6.19752e-07	9.40326e-06	5.56916	SMIM29
	ENSG00000253686	0.691278	2.0344	5.07225	1.04996e-06	1.45276e-05	5.01108	LINC01484	LINC01484		ENSG00000100055	-0.342354	8.06678	-5.18566	6.20733e-07	9.40326e-06	5.58543	CYTH4
	ENSG00000130024	-6.81903	39.3478	-5.06832	1.06886e-06	1.47644e-05	4.99887	PHF10	PHF10		ENSG00000122042	-0.246881	5.5998	-5.18564	6.20786e-07	9.40326e-06	5.57699	UBL3
	ENSG00000211804	-2.08856	3.95444	-5.06739	1.0734e-06	1.48092e-05	4.97044	TRDV1	TRDV1		ENSG00000184432	0.197708	6.26317	5.18563	6.208e-07	9.40326e-06	5.60316	COPB2
	ENSG00000143315	-2.73103	19.1341	-5.06729	1.0739e-06	1.48092e-05	4.97957	PIGM	PIGM		ENSG00000074410	0.826187	-0.309798	5.18552	6.21108e-07	9.40326e-06	5.61623	CA12
	ENSG00000230581	0.586493	2.39932	5.06659	1.0773e-06	1.484e-05	4.98244	ACTG1P14	ACTG1P14		ENSG00000117523	0.209501	8.42695	5.18384	6.25963e-07	9.46611e-06	5.56853	PRRC2C
	ENSG00000157106	63.2263	477.601	5.06659	1.07733e-06	1.484e-05	4.97306	SMG1	SMG1		ENSG00000276070	-1.00925	1.84134	-5.18341	6.27211e-07	9.47965e-06	5.5693	CCL4L1
	ENSG00000145217	-3.43058	10.9226	-5.06539	1.08322e-06	1.49128e-05	4.96227	SLC26A1	SLC26A1		ENSG00000276070	-1.00925	1.84134	-5.18341	6.27211e-07	9.47965e-06	5.5693	CCL4L2
	ENSG00000050393	3.76356	32.8312	5.06352	1.09245e-06	1.50315e-05	4.98337	MCUR1	MCUR1		ENSG00000143515	-0.29067	6.94775	-5.18218	6.30783e-07	9.52829e-06	5.59624	ATP8B2
	ENSG00000121671	-5.104	34.028	-5.06237	1.09816e-06	1.51016e-05	5.01395	CRY2	CRY2		ENSG00000078018	1.12394	-0.0830314	5.18045	6.35816e-07	9.59893e-06	5.55206	MAP2
	ENSG00000113615	6.26684	32.0167	5.06119	1.10403e-06	1.5174e-05	4.99103	SEC24A	SEC24A		ENSG00000171827	-0.251327	4.07201	-5.1782	6.42467e-07	9.68304e-06	5.53724	ZNF570
	ENSG00000109099	-0.813071	1.12574	-5.06055	1.10725e-06	1.52068e-05	4.94535	PMP22	PMP22		ENSG00000237254	-0.794661	0.879808	-5.17559	6.5024e-07	9.79472e-06	5.53713	TRBV30
	ENSG00000214022	-8.59796	50.8411	-5.06047	1.10765e-06	1.52068e-05	4.95546	REPIN1	REPIN1		ENSG00000173535	-0.712219	7.85887	-5.1741	6.54715e-07	9.84696e-06	5.53474	TNFRSF10C
	ENSG00000175390	-31.1286	127.26	-5.05892	1.11547e-06	1.53057e-05	4.93587	EIF3F	EIF3F		ENSG00000101003	0.583109	1.56182	5.17398	6.55065e-07	9.84696e-06	5.51959	GINS1
	ENSG00000226660	-1.35892	3.44374	-5.05808	1.11976e-06	1.53561e-05	4.93515	TRBV2	TRBV2		ENSG00000135373	-0.874055	-1.66141	-5.17323	6.57343e-07	9.86336e-06	5.50843	EHF
	ENSG00000112242	11.2495	58.5724	5.05728	1.12381e-06	1.53946e-05	4.98792	E2F3	E2F3		ENSG00000260277	-0.520489	-0.396085	-5.17322	6.57362e-07	9.86336e-06	5.53031	LOC105371129
	ENSG00000219626	14.8309	121.413	5.0568	1.12624e-06	1.54108e-05	4.92941	FAM228B	FAM228B		ENSG00000164045	1.1038	0.194422	5.17277	6.58742e-07	9.87856e-06	5.54697	CDC25A
	ENSG00000160310	-24.556	141.46	-5.05375	1.14197e-06	1.56088e-05	4.90987	PRMT2	PRMT2		ENSG00000169762	0.245547	4.94104	5.16966	6.68234e-07	1.00153e-05	5.51931	TAPT1
	ENSG00000203663	3.21205	15.746	5.0521	1.15052e-06	1.57128e-05	4.90561	OR2L2	OR2L2		ENSG00000139116	-0.886216	2.65854	-5.16671	6.77391e-07	1.01469e-05	5.51448	KIF21A
	ENSG00000236256	0.429103	1.0307	5.05196	1.15127e-06	1.57128e-05	4.90723	DIAPH2-AS1	DIAPH2-AS1		ENSG00000272767	0.585008	0.371016	5.16561	6.80816e-07	1.01869e-05	5.47807	JMJD1C-AS1
	ENSG00000140398	3.57982	15.3358	5.0518	1.15209e-06	1.57128e-05	4.91324	NEIL1	NEIL1		ENSG00000214022	-0.269979	5.63278	-5.16516	6.82234e-07	1.01968e-05	5.49918	REPIN1
	ENSG00000175216	13.5271	39.9305	5.05179	1.15211e-06	1.57128e-05	4.91361	CKAP5	CKAP5		ENSG00000165821	-0.671335	1.8001	-5.16473	6.83579e-07	1.02112e-05	5.51537	SALL2
	ENSG00000163251	1.26035	3.58151	5.05019	1.16052e-06	1.58187e-05	5.00988	FZD5	FZD5		ENSG00000132275	-0.219355	5.19833	-5.16448	6.84366e-07	1.02173e-05	5.47805	RRP8
	ENSG00000221890	-1.84319	5.47076	-5.04993	1.1619e-06	1.58289e-05	4.91349	NPTXR	NPTXR		ENSG00000196139	-0.779986	1.28912	-5.16389	6.86225e-07	1.02348e-05	5.47154	AKR1C3
	ENSG00000203437	0.407004	1.26847	5.04933	1.16506e-06	1.58631e-05	4.91235	LOC100422622	LOC100422622		ENSG00000156574	-0.427857	0.787319	-5.16387	6.863e-07	1.02348e-05	5.46989	NODAL
	ENSG00000234293	0.212879	0.290214	5.04721	1.17632e-06	1.59989e-05	4.92798	BACH1-IT3	BACH1-IT3		ENSG00000120913	-0.264607	6.17724	-5.16137	6.94255e-07	1.0342e-05	5.45605	PDLIM2
	ENSG00000163126	-1.4517	5.50954	-5.04687	1.17812e-06	1.60146e-05	4.88805	ANKRD23	ANKRD23		ENSG00000205810	-0.905167	2.19367	-5.16099	6.95464e-07	1.03543e-05	5.48895	KLRC3
	ENSG00000188735	17.1214	45.9375	5.04611	1.18216e-06	1.60607e-05	4.88595	TMEM120B	TMEM120B		ENSG00000278961	0.722756	-0.713605	5.16023	6.97905e-07	1.03791e-05	5.50309	LOC107983987
	ENSG00000142188	-5.29909	27.318	-5.04581	1.18379e-06	1.60724e-05	4.87722	TMEM50B	TMEM50B		ENSG00000125740	-0.522568	1.93634	-5.15991	6.98929e-07	1.03886e-05	5.45001	FOSB
	ENSG00000163406	6.21376	20.1309	5.04566	1.18461e-06	1.60724e-05	4.91667	SLC15A2	SLC15A2		ENSG00000128536	-0.564536	2.62818	-5.15808	7.04825e-07	1.04705e-05	5.51107	CDHR3
	ENSG00000091129	-2.70927	4.14514	-5.04438	1.19145e-06	1.61449e-05	4.86926	NRCAM	NRCAM		ENSG00000205643	-0.393922	1.95295	-5.1546	7.16198e-07	1.06335e-05	5.42727	CDPF1
	ENSG00000183019	8.44032	22.8692	5.04402	1.19343e-06	1.61606e-05	5.01009	MCEMP1	MCEMP1		ENSG00000176171	-0.225535	4.70373	-5.15353	7.19742e-07	1.06803e-05	5.42815	BNIP3
	ENSG00000070019	0.778513	1.17063	5.04196	1.20461e-06	1.63031e-05	4.98769	GUCY2C	GUCY2C		ENSG00000213145	-0.459206	6.31053	-5.15335	7.20323e-07	1.0683e-05	5.44769	CRIP1
	ENSG00000144579	-27.2113	161.184	-5.04183	1.2053e-06	1.63035e-05	4.86198	CTDSP1	CTDSP1		ENSG00000238025	0.992659	2.47412	5.15173	7.25731e-07	1.07573e-05	5.42725	ZDHHC4P1
	ENSG00000250127	3.00461	17.8354	5.0387	1.22248e-06	1.65178e-05	4.86247	LINC02108	LINC02108		ENSG00000162946	0.482336	5.38491	5.1506	7.29494e-07	1.08071e-05	5.4342	DISC1
	ENSG00000167695	-1.41323	4.6156	-5.03783	1.2273e-06	1.65739e-05	4.84641	TLCD3A	TLCD3A		ENSG00000229515	-0.982585	0.944036	-5.14857	7.36335e-07	1.09025e-05	5.42239	FLT1P1
	ENSG00000137101	5.20819	18.4798	5.03739	1.22977e-06	1.65982e-05	4.89002	CD72	CD72		ENSG00000079616	-0.319516	4.71853	-5.14778	7.39023e-07	1.09362e-05	5.43732	KIF22
	ENSG00000285410	-6.67379	45.5318	-5.03443	1.24631e-06	1.68123e-05	4.82882	GABPB1-IT1	GABPB1-IT1		ENSG00000162004	-0.542457	2.1949	-5.1466	7.43007e-07	1.09891e-05	5.44583	CCDC78
	ENSG00000185864	25.8472	107.19	5.03362	1.25092e-06	1.68653e-05	4.84317	NPIPB4	NPIPB4		ENSG00000110429	-0.232753	5.64284	-5.14522	7.47736e-07	1.1053e-05	5.38762	FBXO3
	ENSG00000172817	-0.317127	0.480664	-5.03293	1.25484e-06	1.69089e-05	4.83681	CYP7B1	CYP7B1		ENSG00000115274	-0.27384	3.68858	-5.14501	7.48476e-07	1.10548e-05	5.39146	INO80B
	ENSG00000188811	3.99194	23.8645	5.03243	1.25765e-06	1.69376e-05	4.83449	NHLRC3	NHLRC3		ENSG00000179348	-1.27446	3.02318	-5.14495	7.4868e-07	1.10548e-05	5.39659	GATA2
	ENSG00000177947	-0.660233	1.71267	-5.03214	1.25929e-06	1.69505e-05	4.81693	CIMAP1A	CIMAP1A		ENSG00000229696	0.606572	-0.518148	5.14477	7.4931e-07	1.10581e-05	5.40736	KARS1P1
	ENSG00000197712	1.84519	11.6373	5.0316	1.2624e-06	1.69831e-05	4.83305	FAM114A1	FAM114A1		ENSG00000241648	0.611478	-0.654228	5.14427	7.51004e-07	1.1075e-05	5.39439	CADM2-AS2
	ENSG00000169884	-0.905273	2.22341	-5.03028	1.26995e-06	1.70661e-05	4.85851	WNT10B	WNT10B		ENSG00000180530	0.32897	5.35244	5.14394	7.52157e-07	1.10819e-05	5.41431	NRIP1
	ENSG00000211786	-0.967625	2.85329	-5.02947	1.2746e-06	1.71062e-05	4.82105	TRAV8-2	TRAV8-2		ENSG00000174652	-0.379814	5.88174	-5.14264	7.56666e-07	1.11402e-05	5.39019	ZNF266
	ENSG00000103056	-13.4488	30.9333	-5.0294	1.27501e-06	1.71062e-05	4.80754	SMPD3	SMPD3		ENSG00000197062	-0.325496	3.5879	-5.14133	7.61208e-07	1.11968e-05	5.36975	ZSCAN26
	ENSG00000146409	2.30206	10.1574	5.02664	1.29101e-06	1.73116e-05	4.8376	SLC18B1	SLC18B1		ENSG00000063322	-0.185028	5.48199	-5.14103	7.62262e-07	1.12062e-05	5.37496	MED29
	ENSG00000110429	-7.29454	50.8973	-5.02641	1.29236e-06	1.73203e-05	4.79843	FBXO3	FBXO3		ENSG00000215244	0.730842	2.8636	5.14074	7.63277e-07	1.1215e-05	5.37827	LINC02649
	ENSG00000094631	6.33716	32.0173	5.02595	1.29502e-06	1.73466e-05	4.82356	HDAC6	HDAC6		ENSG00000160593	-0.567875	8.74853	-5.14014	7.65401e-07	1.12401e-05	5.37885	JAML
	ENSG00000116704	-4.63789	31.4364	-5.02451	1.30347e-06	1.74409e-05	4.81916	SLC35D1	SLC35D1		ENSG00000211943	0.896683	3.4554	5.13977	7.66706e-07	1.12531e-05	5.38039	IGHV3-15
	ENSG00000261008	0.682572	1.76561	5.02401	1.30644e-06	1.74712e-05	4.78949	LINC01572	LINC01572		ENSG00000173113	-0.350971	4.89459	-5.13815	7.72424e-07	1.13247e-05	5.35502	TRMT112
	ENSG00000075886	-0.78609	2.36203	-5.02355	1.30913e-06	1.74977e-05	4.79662	TUBA3D	TUBA3D		ENSG00000175215	-0.222841	8.09183	-5.13632	7.78937e-07	1.14077e-05	5.3652	CTDSP2
	ENSG00000277586	-0.731217	1.00317	-5.02325	1.31092e-06	1.75121e-05	4.77895	NEFL	NEFL		ENSG00000237914	-0.495593	3.88689	-5.13487	7.84121e-07	1.14774e-05	5.37162	SIRPG-AS1
	ENSG00000245954	-3.13065	6.68579	-5.02286	1.31324e-06	1.75338e-05	4.77877	LINC02273	LINC02273		ENSG00000240487	-0.579347	1.09675	-5.13353	7.88966e-07	1.15421e-05	5.36366	ATOSBP1
	ENSG00000156304	5.66807	46.6413	5.01762	1.34465e-06	1.79434e-05	4.76293	SCAF4	SCAF4		ENSG00000188211	-0.438397	2.48226	-5.13172	7.95528e-07	1.16191e-05	5.33379	NCR3LG1
	ENSG00000105953	13.4453	90.7956	5.01702	1.34833e-06	1.79828e-05	4.75799	OGDH	OGDH		ENSG00000219626	0.162952	6.90104	5.12783	8.09842e-07	1.18153e-05	5.3104	FAM228B
	ENSG00000134684	6.39626	50.9922	5.01456	1.36338e-06	1.81658e-05	4.78175	YARS1	YARS1		ENSG00000236863	0.649845	0.583005	5.12747	8.11183e-07	1.18235e-05	5.30891	RPL23AP23
	ENSG00000150977	13.2518	83.6121	5.01453	1.36351e-06	1.81658e-05	4.85508	RILPL2	RILPL2		ENSG00000181036	-0.893942	4.51418	-5.12744	8.11278e-07	1.18235e-05	5.34007	FCRL6
	ENSG00000214688	5.17076	15.0506	5.01353	1.3697e-06	1.82285e-05	4.85685	C10orf105	C10orf105		ENSG00000006194	-0.218468	5.02519	-5.12645	8.1496e-07	1.18707e-05	5.3193	ZNF263
	ENSG00000100918	4.04756	14.8918	5.01309	1.37241e-06	1.82472e-05	4.78714	REC8	REC8		ENSG00000112053	0.445763	3.97336	5.12575	8.17598e-07	1.18997e-05	5.33752	SLC26A8
	ENSG00000152520	14.1028	98.1125	5.01306	1.37257e-06	1.82472e-05	4.75909	PAN3	PAN3		ENSG00000128815	0.321593	7.29768	5.12559	8.18181e-07	1.18997e-05	5.31689	WDFY4
	ENSG00000100162	0.554822	1.29125	5.01212	1.37845e-06	1.83155e-05	4.76563	CENPM	CENPM		ENSG00000134802	0.354291	4.08318	5.12557	8.18275e-07	1.18997e-05	5.31625	SLC43A3
	ENSG00000197563	46.5122	367.088	5.01169	1.38114e-06	1.83414e-05	4.73228	PIGN	PIGN		ENSG00000186272	-0.402662	3.74148	-5.12516	8.19814e-07	1.19156e-05	5.31248	ZNF17
	ENSG00000175707	-0.378467	0.757455	-5.01	1.39168e-06	1.84715e-05	4.7332	KDF1	KDF1		ENSG00000186026	-0.316325	2.88372	-5.12484	8.21008e-07	1.19262e-05	5.3284	ZNF284
	ENSG00000001461	-12.9395	65.3214	-5.00986	1.39258e-06	1.84735e-05	4.75371	NIPAL3	NIPAL3		ENSG00000173212	0.51824	2.13569	5.12473	8.21427e-07	1.19262e-05	5.31214	MAB21L3
	ENSG00000226616	0.246245	0.319309	5.00884	1.399e-06	1.85388e-05	4.81044	OR52M2P	OR52M2P		ENSG00000213190	-0.227244	5.65905	-5.12295	8.28126e-07	1.2017e-05	5.31561	MLLT11
	ENSG00000163154	-7.84193	37.8005	-5.00826	1.40266e-06	1.85773e-05	4.73692	TNFAIP8L2	TNFAIP8L2		ENSG00000163661	0.802037	-0.0607456	5.12165	8.33081e-07	1.20824e-05	5.32845	PTX3
	ENSG00000158623	2.81584	9.83758	5.008	1.40424e-06	1.85884e-05	4.73458	COPG2	COPG2		ENSG00000141699	-0.204376	6.52522	-5.12124	8.34645e-07	1.20985e-05	5.31841	RETREG3
	ENSG00000163554	5.08113	9.29978	5.00691	1.41118e-06	1.86702e-05	4.83295	SPTA1	SPTA1		ENSG00000173272	-0.36429	4.85266	-5.12085	8.36149e-07	1.21108e-05	5.28648	MZT2A
	ENSG00000109956	-9.543	18.4398	-5.00646	1.41404e-06	1.86981e-05	4.7288	B3GAT1	B3GAT1		ENSG00000159202	-0.158959	6.35473	-5.12072	8.36623e-07	1.21108e-05	5.35948	UBE2Z
	ENSG00000258123	2.86189	15.9985	5.00447	1.42678e-06	1.88565e-05	4.7044	LINC02444	LINC02444		ENSG00000198574	-0.953669	3.72166	-5.12067	8.36842e-07	1.21108e-05	5.30835	SH2D1B
	ENSG00000248791	0.633302	1.87435	5.00397	1.43001e-06	1.88891e-05	4.78315	LOC100422687	LOC100422687		ENSG00000103994	0.333358	7.48492	5.11976	8.40306e-07	1.21544e-05	5.29853	ZNF106
	ENSG00000211800	-0.496614	1.31465	-5.00327	1.43449e-06	1.89382e-05	4.72297	TRAV20	TRAV20		ENSG00000196811	-0.404884	2.90142	-5.11765	8.48481e-07	1.22661e-05	5.27955	CHRNG
	ENSG00000151491	1.29434	2.99509	5.00264	1.43856e-06	1.89818e-05	4.71734	EPS8	EPS8		ENSG00000262999	0.304595	2.18885	5.11547	8.56981e-07	1.23757e-05	5.26812	LOC101927131
	ENSG00000129691	7.56759	48.8665	5.00231	1.44075e-06	1.90006e-05	4.73431	ASH2L	ASH2L		ENSG00000111602	0.35582	3.42779	5.11465	8.60188e-07	1.24153e-05	5.28511	TIMELESS
	ENSG00000166166	-2.15244	10.0019	-5.00057	1.45206e-06	1.91293e-05	4.68307	TRMT61A	TRMT61A		ENSG00000256193	0.275423	4.25878	5.11239	8.6915e-07	1.25321e-05	5.24385	LINC00507
	ENSG00000160013	2.50744	9.27653	4.99918	1.46116e-06	1.92288e-05	4.72916	PTGIR	PTGIR		ENSG00000172809	-0.430575	7.53125	-5.11237	8.6921e-07	1.25321e-05	5.24638	RPL38
	ENSG00000104341	1.64397	8.01208	4.99761	1.47156e-06	1.93517e-05	4.74736	LAPTM4B	LAPTM4B		ENSG00000268119	0.284827	3.38235	5.11174	8.71744e-07	1.25619e-05	5.25809	LOC105372321
	ENSG00000052850	-0.396954	0.965908	-4.99753	1.47207e-06	1.93517e-05	4.66511	ALX4	ALX4		ENSG00000132205	0.448265	6.06073	5.11095	8.74888e-07	1.26004e-05	5.27097	EMILIN2
	ENSG00000078018	0.853952	1.15648	4.99631	1.48019e-06	1.94378e-05	4.74831	MAP2	MAP2		ENSG00000272031	-0.447466	1.31014	-5.11071	8.75845e-07	1.26075e-05	5.251	ANKRD34A
	ENSG00000137628	29.4091	84.5285	4.99554	1.48529e-06	1.94945e-05	4.75177	DDX60	DDX60		ENSG00000128641	0.749089	0.563866	5.1093	8.81502e-07	1.26754e-05	5.26949	MYO1B
	ENSG00000258659	3.61766	20.2798	4.99534	1.48664e-06	1.95019e-05	4.70318	TRIM34	TRIM34		ENSG00000134333	0.313865	6.83612	5.10854	8.84589e-07	1.2713e-05	5.31563	LDHA
	ENSG00000267040	2.17987	11.7098	4.99436	1.49319e-06	1.95624e-05	4.69801	ATP8B1-AS1	ATP8B1-AS1		ENSG00000143190	0.348515	5.68169	5.10841	8.85107e-07	1.27136e-05	5.22219	POU2F1
	ENSG00000066379	-2.95603	13.856	-4.99433	1.49338e-06	1.95624e-05	4.65931	POLR1H	POLR1H		ENSG00000136492	0.4027	3.28428	5.1081	8.86346e-07	1.27246e-05	5.23505	BRIP1
	ENSG00000198034	-143.258	540.574	-4.9943	1.49362e-06	1.95624e-05	4.65541	RPS4X	RPS4X		ENSG00000132623	-0.45054	2.11593	-5.10599	8.9495e-07	1.28413e-05	5.26039	ANKEF1
	ENSG00000125817	-7.61359	42.2184	-4.99345	1.49936e-06	1.96272e-05	4.66906	CENPB	CENPB		ENSG00000010292	0.31566	5.63546	5.10482	8.9972e-07	1.29029e-05	5.21768	NCAPD2
	ENSG00000281358	-1.27934	5.03174	-4.99331	1.50029e-06	1.9629e-05	4.68445	RASSF1-AS1	RASSF1-AS1		ENSG00000102595	0.374351	3.06102	5.10149	9.13521e-07	1.30938e-05	5.2026	UGGT2
	ENSG00000178999	0.934882	1.83172	4.9929	1.50303e-06	1.96524e-05	4.69996	AURKB	AURKB		ENSG00000115694	-0.248619	5.48932	-5.10128	9.14414e-07	1.30996e-05	5.21361	STK25
	ENSG00000169554	68.7404	318.788	4.99281	1.50366e-06	1.96524e-05	4.69024	ZEB2	ZEB2		ENSG00000159685	-0.427442	1.26866	-5.1007	9.16828e-07	1.31084e-05	5.20611	CHCHD6
	ENSG00000173369	2.07877	4.6163	4.99114	1.51498e-06	1.97898e-05	4.84501	C1QB	C1QB		ENSG00000133704	0.246653	5.59627	5.10066	9.16978e-07	1.31084e-05	5.18878	IPO8
	ENSG00000106608	-5.33894	24.3637	-4.98991	1.52336e-06	1.98574e-05	4.64503	URGCP	URGCP		ENSG00000273749	0.500379	4.55688	5.09787	9.28756e-07	1.32627e-05	5.19931	CYFIP1
	ENSG00000165626	2.37204	7.8555	4.98447	1.56108e-06	2.0317e-05	4.7023	BEND7	BEND7		ENSG00000137054	-0.363643	3.65735	-5.09764	9.29721e-07	1.32695e-05	5.2018	POLR1E
	ENSG00000088543	-1.59369	5.13753	-4.98399	1.56445e-06	2.03502e-05	4.62785	C3orf18	C3orf18		ENSG00000172661	0.226356	6.12563	5.09625	9.35656e-07	1.334e-05	5.20317	WASHC2A
	ENSG00000108924	-0.746649	1.23773	-4.98349	1.56797e-06	2.03853e-05	4.61171	HLF	HLF		ENSG00000172661	0.226356	6.12563	5.09625	9.35656e-07	1.334e-05	5.20317	WASHC2C
	ENSG00000136573	11.6783	40.0917	4.98301	1.57136e-06	2.04061e-05	4.63478	BLK	BLK		ENSG00000140367	-0.281742	4.54896	-5.09604	9.36539e-07	1.33456e-05	5.17747	UBE2Q2
	ENSG00000164733	89.4167	310.651	4.98293	1.57194e-06	2.04061e-05	4.65227	CTSB	CTSB		ENSG00000141540	-0.409916	4.05209	-5.09533	9.39558e-07	1.33815e-05	5.22482	TTYH2
	ENSG00000166501	46.6435	321.986	4.98291	1.57205e-06	2.04061e-05	4.64646	PRKCB	PRKCB		ENSG00000073578	-0.190532	6.45882	-5.09468	9.42366e-07	1.34144e-05	5.17623	SDHA
	ENSG00000170604	-3.46147	16.1382	-4.98241	1.57557e-06	2.0441e-05	4.61889	IRF2BP1	IRF2BP1		ENSG00000213903	0.503587	5.17524	5.09446	9.43324e-07	1.34209e-05	5.22491	LTB4R
	ENSG00000198133	-8.03598	39.2729	-4.9823	1.57639e-06	2.0441e-05	4.63851	TMEM229B	TMEM229B		ENSG00000136720	-0.370047	4.25301	-5.09345	9.47649e-07	1.34753e-05	5.18073	HS6ST1
	ENSG00000117724	2.94508	8.51317	4.98007	1.59227e-06	2.06362e-05	4.67322	CENPF	CENPF		ENSG00000197355	0.332046	3.52179	5.09285	9.50281e-07	1.35056e-05	5.16336	UAP1L1
	ENSG00000157483	8.71055	19.9595	4.97944	1.59673e-06	2.06721e-05	4.61772	MYO1E	MYO1E		ENSG00000142173	-0.726556	3.58965	-5.09166	9.5543e-07	1.35716e-05	5.18699	COL6A2
	ENSG00000120158	3.08483	19.8003	4.97933	1.59751e-06	2.06721e-05	4.65131	RCL1	RCL1		ENSG00000048471	0.245355	6.46304	5.09119	9.57463e-07	1.35862e-05	5.15373	SNX29
	ENSG00000103061	-3.89558	33.1997	-4.97873	1.60184e-06	2.07168e-05	4.62407	SLC7A6OS	SLC7A6OS		ENSG00000115085	-0.490246	6.82597	-5.09081	9.59158e-07	1.36015e-05	5.21176	ZAP70
	ENSG00000151502	-5.95326	56.5471	-4.97708	1.61373e-06	2.08598e-05	4.58868	VPS26B	VPS26B		ENSG00000225855	-0.233641	3.16467	-5.09072	9.59552e-07	1.36015e-05	5.15238	RUSC1-AS1
	ENSG00000152818	85.0725	427.948	4.97484	1.63008e-06	2.10601e-05	4.58528	UTRN	UTRN		ENSG00000141499	-0.289602	3.46888	-5.08999	9.62751e-07	1.36396e-05	5.17379	WRAP53
	ENSG00000136861	9.77074	60.2058	4.97152	1.65453e-06	2.13538e-05	4.62105	CDK5RAP2	CDK5RAP2		ENSG00000166411	0.202739	4.73584	5.08806	9.71249e-07	1.37528e-05	5.14371	IDH3A
	ENSG00000128641	0.80997	1.6683	4.9714	1.6554e-06	2.13538e-05	4.64772	MYO1B	MYO1B		ENSG00000176046	0.218044	3.97422	5.08772	9.72761e-07	1.3767e-05	5.16471	NUPR1
	ENSG00000244998	-0.725491	1.50608	-4.97098	1.65854e-06	2.13831e-05	4.55413	ASTILCS	ASTILCS		ENSG00000276662	-0.475316	1.18546	-5.08586	9.81021e-07	1.38625e-05	5.1387	DDX20P1
	ENSG00000165219	13.1226	90.5891	4.96951	1.66949e-06	2.15131e-05	4.5528	GAPVD1	GAPVD1		ENSG00000261087	-0.34092	2.75357	-5.08578	9.81376e-07	1.38625e-05	5.14357	ZNNT1
	ENSG00000243069	4.55836	27.4666	4.9688	1.67482e-06	2.15594e-05	4.54589	ARHGEF26-AS1	ARHGEF26-AS1		ENSG00000115266	-0.318023	3.79427	-5.08574	9.81572e-07	1.38625e-05	5.12781	APC2
	ENSG00000263753	-9.19367	38.229	-4.96841	1.67774e-06	2.15793e-05	4.54377	LINC00667	LINC00667		ENSG00000232237	-0.703366	-0.707938	-5.08172	9.99727e-07	1.41115e-05	5.12641	ASCL5
	ENSG00000276023	-1.18397	4.56548	-4.96836	1.67811e-06	2.15793e-05	4.55983	DUSP14	DUSP14		ENSG00000106070	0.840415	3.04463	5.0814	1.00115e-06	1.41242e-05	5.22387	GRB10
	ENSG00000141384	3.62043	15.4692	4.96818	1.67943e-06	2.15851e-05	4.56394	TAF4B	TAF4B		ENSG00000095539	-0.473074	2.3923	-5.07849	1.01452e-06	1.42978e-05	5.12094	SEMA4G
	ENSG00000133597	-2.79749	12.8423	-4.96571	1.69819e-06	2.18149e-05	4.5358	ADCK2	ADCK2		ENSG00000152689	0.198881	5.65719	5.07817	1.01602e-06	1.43115e-05	5.11099	RASGRP3
	ENSG00000168564	-4.33578	21.7202	-4.96515	1.70244e-06	2.18581e-05	4.52984	CDKN2AIP	CDKN2AIP		ENSG00000185156	-0.851024	1.39341	-5.07742	1.01948e-06	1.43527e-05	5.08622	MFSD6L
	ENSG00000106070	5.01216	11.9293	4.96348	1.7152e-06	2.20097e-05	4.72329	GRB10	GRB10		ENSG00000106823	0.84914	-0.394428	5.07683	1.02223e-06	1.43839e-05	5.09172	ECM2
	ENSG00000140396	25.9338	144.906	4.96337	1.71602e-06	2.20097e-05	4.56707	NCOA2	NCOA2		ENSG00000239282	-0.444198	1.84799	-5.07608	1.02572e-06	1.44147e-05	5.12256	CASTOR1
	ENSG00000229456	2.66245	6.36193	4.95945	1.74643e-06	2.23419e-05	4.54452	RLIMP1	RLIMP1		ENSG00000151135	-0.328346	4.31065	-5.07518	1.02993e-06	1.44544e-05	5.12585	TMEM263
	ENSG00000181315	-5.65703	24.9771	-4.95897	1.75019e-06	2.23783e-05	4.51352	ZNF322	ZNF322		ENSG00000173369	1.68469	0.700518	5.07468	1.03225e-06	1.44794e-05	5.13225	C1QB
	ENSG00000163898	1.45757	7.21283	4.95662	1.76874e-06	2.26039e-05	4.52228	LIPH	LIPH		ENSG00000103196	0.735282	5.66644	5.07442	1.03348e-06	1.44891e-05	5.12743	CRISPLD2
	ENSG00000106819	0.334736	0.425749	4.9557	1.77603e-06	2.26854e-05	4.50266	ASPN	ASPN		ENSG00000121671	-0.234953	5.06217	-5.07273	1.04149e-06	1.45939e-05	5.13085	CRY2
	ENSG00000100075	-2.7106	16.2351	-4.95513	1.78057e-06	2.27316e-05	4.51118	SLC25A1	SLC25A1		ENSG00000174175	0.941486	3.03822	5.07129	1.04829e-06	1.46738e-05	5.08106	SELP
	ENSG00000164403	3.26178	10.8372	4.95401	1.78952e-06	2.28342e-05	4.51478	SHROOM1	SHROOM1		ENSG00000137265	0.433856	5.75668	5.07118	1.04883e-06	1.46738e-05	5.09344	IRF4
	ENSG00000182307	-3.08214	26.9506	-4.95299	1.79767e-06	2.29264e-05	4.49969	C8orf33	C8orf33		ENSG00000003249	-0.586909	1.55319	-5.06903	1.05916e-06	1.48107e-05	5.07448	DBNDD1
	ENSG00000143499	-5.49523	25.597	-4.95241	1.80236e-06	2.29744e-05	4.48241	SMYD2	SMYD2		ENSG00000214413	-0.200554	5.75302	-5.06854	1.06151e-06	1.48358e-05	5.05154	BBIP1
	ENSG00000002586	-18.1177	107.749	-4.95214	1.80448e-06	2.29895e-05	4.4981	CD99	CD99		ENSG00000119402	0.187237	6.63002	5.06719	1.06802e-06	1.49191e-05	5.10033	FBXW2
	ENSG00000171827	-2.68145	17.1222	-4.9519	1.80644e-06	2.30027e-05	4.47909	ZNF570	ZNF570		ENSG00000250254	0.542257	0.509726	5.06625	1.0726e-06	1.49674e-05	5.04188	PTTG2
	ENSG00000254206	4.12442	9.71555	4.94739	1.84329e-06	2.34597e-05	4.47375	NPIPB11	NPIPB11		ENSG00000275880	0.241847	2.90292	5.06608	1.07342e-06	1.49711e-05	5.0386	NAXD-AS1
	ENSG00000148606	3.60404	34.5302	4.94557	1.85829e-06	2.36281e-05	4.4657	POLR3A	POLR3A		ENSG00000163704	-0.352449	2.81413	-5.06514	1.07804e-06	1.502e-05	5.05037	PRRT3
	ENSG00000172232	2.53697	11.911	4.94556	1.85842e-06	2.36281e-05	4.54661	AZU1	AZU1		ENSG00000015532	-0.259383	4.83859	-5.06475	1.07995e-06	1.50389e-05	5.06898	XYLT2
	ENSG00000104375	4.19989	20.5081	4.94531	1.86048e-06	2.36422e-05	4.47963	STK3	STK3		ENSG00000073756	-0.65752	3.87208	-5.06074	1.0998e-06	1.52884e-05	5.03531	PTGS2
	ENSG00000185838	-2.1001	8.62566	-4.94394	1.87188e-06	2.37748e-05	4.44174	GNB1L	GNB1L		ENSG00000116793	0.425093	4.14999	5.06065	1.10026e-06	1.52884e-05	5.05154	PHTF1
	ENSG00000107862	10.4643	53.4089	4.94379	1.87314e-06	2.37786e-05	4.45513	GBF1	GBF1		ENSG00000205809	-1.19483	1.8717	-5.05952	1.10591e-06	1.53527e-05	5.02425	KLRC2
	ENSG00000063322	-5.24257	45.2798	-4.94237	1.88506e-06	2.39143e-05	4.44282	MED29	MED29		ENSG00000082458	-0.653479	2.91154	-5.05937	1.10667e-06	1.53553e-05	5.03361	DLG3
	ENSG00000154814	-22.7802	88.9388	-4.94229	1.88576e-06	2.39143e-05	4.46944	OXNAD1	OXNAD1		ENSG00000085563	-0.551828	3.53141	-5.05859	1.11058e-06	1.53937e-05	5.04212	ABCB1
	ENSG00000227896	-0.885871	3.32491	-4.94204	1.88781e-06	2.39281e-05	4.44005	WAPL-DT	WAPL-DT		ENSG00000101337	0.230405	5.80279	5.05649	1.12123e-06	1.55214e-05	5.01616	TM9SF4
	ENSG00000181381	80.0706	187.482	4.94026	1.90289e-06	2.41069e-05	4.50839	DDX60L	DDX60L		ENSG00000038945	0.836935	2.08243	5.05645	1.12144e-06	1.55214e-05	5.01624	MSR1
	ENSG00000237037	-2.65854	9.78961	-4.94001	1.90506e-06	2.41097e-05	4.43769	NDUFA6-DT	NDUFA6-DT		ENSG00000203993	-0.217125	3.93867	-5.05643	1.12152e-06	1.55214e-05	5.0102	ARRDC1-AS1
	ENSG00000100246	-0.965104	4.82862	-4.93891	1.91439e-06	2.42031e-05	4.42824	DNAL4	DNAL4		ENSG00000145332	0.314051	4.85091	5.05607	1.12337e-06	1.5539e-05	5.11134	KLHL8
	ENSG00000158805	-14.8644	106.375	-4.93733	1.92794e-06	2.43495e-05	4.43146	ZNF276	ZNF276		ENSG00000101310	0.200396	5.2951	5.05494	1.12916e-06	1.5603e-05	5.04694	SEC23B
	ENSG00000168216	-11.5021	64.7935	-4.93708	1.93012e-06	2.43645e-05	4.42493	LMBRD1	LMBRD1		ENSG00000182504	0.262144	4.89721	5.05238	1.14232e-06	1.57727e-05	5.02853	CEP97
	ENSG00000111666	15.1863	40.3379	4.93695	1.93123e-06	2.43662e-05	4.53308	CHPT1	CHPT1		ENSG00000131437	-0.222354	4.2313	-5.05228	1.14288e-06	1.57727e-05	5.02246	KIF3A
	ENSG00000155961	-2.09267	10.5256	-4.93549	1.94383e-06	2.45126e-05	4.43402	RAB39B	RAB39B		ENSG00000126226	-0.253324	4.90819	-5.05221	1.1432e-06	1.57727e-05	4.99961	PCID2
	ENSG00000118689	54.2977	196.491	4.93397	1.95712e-06	2.46677e-05	4.51664	FOXO3	FOXO3		ENSG00000104447	0.303036	5.37433	5.05155	1.14664e-06	1.58122e-05	4.99625	TRPS1
	ENSG00000205643	-0.945585	3.899	-4.93351	1.96108e-06	2.4705e-05	4.39634	CDPF1	CDPF1		ENSG00000181789	0.237817	5.90414	5.05085	1.15028e-06	1.58542e-05	4.98796	COPG1
	ENSG00000006062	-7.38184	46.5489	-4.93157	1.97811e-06	2.49069e-05	4.4323	MAP3K14	MAP3K14		ENSG00000211697	-0.736536	1.48953	-5.05043	1.15248e-06	1.58764e-05	4.98573	TRGV5
	ENSG00000183578	0.646497	2.60622	4.92954	1.99613e-06	2.50955e-05	4.41264	TNFAIP8L3	TNFAIP8L3		ENSG00000029993	1.09701	1.58066	5.04949	1.1574e-06	1.59279e-05	4.97637	HMGB3
	ENSG00000152642	-2.68008	15.1007	-4.929	2.00094e-06	2.51318e-05	4.38608	GPD1L	GPD1L		ENSG00000120733	0.228984	7.05187	5.04889	1.16056e-06	1.59388e-05	4.97644	KDM3B
	ENSG00000136098	1.29471	3.52156	4.92899	2.00104e-06	2.51318e-05	4.416	NEK3	NEK3		ENSG00000114650	-0.244858	5.89149	-5.04837	1.1633e-06	1.59683e-05	4.97292	SCAP
	ENSG00000134690	0.834398	2.12189	4.92787	2.01101e-06	2.52441e-05	4.46531	CDCA8	CDCA8		ENSG00000163431	-1.5561	-0.325768	-5.04732	1.16887e-06	1.60364e-05	4.95396	LMOD1
	ENSG00000183010	0.779446	1.30172	4.9256	2.03151e-06	2.54627e-05	4.4124	PYCR1	PYCR1		ENSG00000213203	-0.324835	6.51118	-5.04621	1.17476e-06	1.61092e-05	4.97087	GIMAP1
	ENSG00000182718	26.9874	133.657	4.92478	2.03891e-06	2.55425e-05	4.41266	ANXA2	ANXA2		ENSG00000162892	-0.35898	4.82925	-5.04487	1.18191e-06	1.61989e-05	5.04119	IL24
	ENSG00000180822	-9.70936	59.5905	-4.92427	2.04357e-06	2.5588e-05	4.3552	PSMG4	PSMG4		ENSG00000143952	0.221477	4.66331	5.04372	1.18809e-06	1.62636e-05	4.97631	VPS54
	ENSG00000176953	-7.41382	67.8638	-4.92352	2.05038e-06	2.56604e-05	4.39284	NFATC2IP	NFATC2IP		ENSG00000188761	0.242598	4.558	5.04367	1.18834e-06	1.62636e-05	4.96397	BCL2L15
	ENSG00000104885	5.6581	37.9114	4.92332	2.05227e-06	2.5671e-05	4.37663	DOT1L	DOT1L		ENSG00000168564	-0.313895	4.40598	-5.04365	1.18844e-06	1.62636e-05	4.94285	CDKN2AIP
	ENSG00000123444	-2.57847	16.7476	-4.91871	2.09485e-06	2.61508e-05	4.34186	KBTBD4	KBTBD4		ENSG00000243661	-0.678631	-0.19777	-5.04182	1.19837e-06	1.63828e-05	4.974	WBP1LP1
	ENSG00000166165	-1.19928	2.4002	-4.91795	2.1019e-06	2.6215e-05	4.32661	CKB	CKB		ENSG00000090861	0.316008	4.77779	5.04147	1.20026e-06	1.64003e-05	4.95993	AARS1
	ENSG00000253352	-39.5234	266.933	-4.91793	2.10211e-06	2.6215e-05	4.33176	TUG1	TUG1		ENSG00000149792	-0.227529	4.85007	-5.04029	1.20668e-06	1.64797e-05	4.93205	MRPL49
	ENSG00000197579	-12.394	44.9575	-4.91577	2.12245e-06	2.6442e-05	4.31663	TOPORS	TOPORS		ENSG00000110925	-0.206911	4.65231	-5.03951	1.21095e-06	1.65296e-05	4.92787	CSRNP2
	ENSG00000124782	11.2746	116.266	4.9154	2.12587e-06	2.64714e-05	4.35182	RREB1	RREB1		ENSG00000146350	0.237168	4.42718	5.03928	1.21223e-06	1.65387e-05	4.9385	TBC1D32
	ENSG00000224934	-1.57949	7.76756	-4.91476	2.13193e-06	2.65334e-05	4.32211	GOT1-DT	GOT1-DT		ENSG00000143376	0.230833	6.98965	5.03856	1.2162e-06	1.65844e-05	4.95711	SNX27
	ENSG00000101868	3.18253	12.8004	4.91421	2.13719e-06	2.65855e-05	4.33589	POLA1	POLA1		ENSG00000042445	-0.2397	5.11625	-5.03393	1.24197e-06	1.69273e-05	4.90366	RETSAT
	ENSG00000120800	4.99474	26.5387	4.91408	2.13842e-06	2.65874e-05	4.31157	UTP20	UTP20		ENSG00000142794	-0.319444	4.05149	-5.03292	1.24766e-06	1.69962e-05	4.93133	NBPF3
	ENSG00000066739	13.2346	53.846	4.91277	2.15095e-06	2.67298e-05	4.31203	ATG2B	ATG2B		ENSG00000034533	-0.309746	4.00259	-5.03126	1.25703e-06	1.71153e-05	4.89771	ASTE1
	ENSG00000139537	-1.2954	4.53271	-4.91207	2.15763e-06	2.67994e-05	4.30077	CCDC65	CCDC65		ENSG00000255757	0.356548	1.85064	5.02942	1.26755e-06	1.72265e-05	4.88203	LOC100419932
	ENSG00000245060	-3.54475	18.0911	-4.91113	2.1667e-06	2.68851e-05	4.30289	LINC00847	LINC00847		ENSG00000100393	0.261872	7.8764	5.02928	1.26837e-06	1.72265e-05	4.88413	EP300
	ENSG00000281392	33.1451	259.034	4.91076	2.17029e-06	2.69161e-05	4.2975	LINC00506	LINC00506		ENSG00000167286	-0.753952	5.28933	-5.02924	1.2686e-06	1.72265e-05	4.89584	CD3D
	ENSG00000082397	10.2026	21.1564	4.91049	2.17286e-06	2.69346e-05	4.38035	EPB41L3	EPB41L3		ENSG00000165097	0.322347	5.68168	5.02916	1.26904e-06	1.72265e-05	4.89538	KDM1B
	ENSG00000163704	-1.63614	7.15659	-4.91032	2.1745e-06	2.69414e-05	4.29895	PRRT3	PRRT3		ENSG00000096654	-0.350433	3.45126	-5.02798	1.27586e-06	1.73103e-05	4.87807	ZNF184
	ENSG00000153823	-3.66198	8.25357	-4.90975	2.18003e-06	2.69964e-05	4.33697	PID1	PID1		ENSG00000111671	-0.394725	3.11844	-5.02707	1.28108e-06	1.73724e-05	4.89726	SPSB2
	ENSG00000154978	-16.3663	107.395	-4.90961	2.18139e-06	2.69998e-05	4.33093	VOPP1	VOPP1		ENSG00000111671	-0.394725	3.11844	-5.02707	1.28108e-06	1.73724e-05	4.89726	LOC105369632
	ENSG00000157077	-1.52555	4.27266	-4.9093	2.18433e-06	2.70092e-05	4.31451	ZFYVE9	ZFYVE9		ENSG00000143514	0.306621	4.96654	5.02519	1.29201e-06	1.7503e-05	4.8866	TP53BP2
	ENSG00000172260	6.13101	45.8936	4.90902	2.18711e-06	2.70301e-05	4.29432	NEGR1	NEGR1		ENSG00000189060	0.756579	4.66808	5.02507	1.29271e-06	1.75036e-05	4.89339	H1-0
	ENSG00000197114	-3.42262	25.1479	-4.90853	2.1919e-06	2.70757e-05	4.29857	ZGPAT	ZGPAT		ENSG00000078246	-0.372741	2.37833	-5.02333	1.30297e-06	1.76247e-05	4.88115	TULP3
	ENSG00000139289	-1.17755	6.74391	-4.90813	2.19579e-06	2.71102e-05	4.29575	PHLDA1	PHLDA1		ENSG00000103495	-0.269851	6.8441	-5.0227	1.30666e-06	1.76658e-05	4.84888	MAZ
	ENSG00000132326	4.10032	30.0763	4.90761	2.20087e-06	2.71594e-05	4.28914	PER2	PER2		ENSG00000104679	-0.291144	3.4998	-5.02249	1.30787e-06	1.76733e-05	4.85064	R3HCC1
	ENSG00000203993	-2.08883	15.5143	-4.9074	2.20295e-06	2.71716e-05	4.29688	ARRDC1-AS1	ARRDC1-AS1		ENSG00000058335	-0.750398	-0.36253	-5.02159	1.31324e-06	1.7737e-05	4.85374	RASGRF1
	ENSG00000196263	7.09855	47.7064	4.9068	2.20883e-06	2.72283e-05	4.2863	ZNF471	ZNF471		ENSG00000196531	-0.385747	8.10568	-5.0184	1.33227e-06	1.7985e-05	4.83897	NACA
	ENSG00000261656	0.297379	0.387035	4.9067	2.20975e-06	2.72283e-05	4.34324	BEAN1-AS1	BEAN1-AS1		ENSG00000112514	-0.341772	4.70363	-5.01766	1.33677e-06	1.80366e-05	4.83226	CUTA
	ENSG00000248885	0.333579	0.663834	4.90604	2.21623e-06	2.72946e-05	4.29473	SEPTIN7P10	SEPTIN7P10		ENSG00000186104	-0.238669	4.14526	-5.01695	1.34101e-06	1.80848e-05	4.84435	CYP2R1
	ENSG00000102962	0.793009	3.86972	4.90552	2.22142e-06	2.73449e-05	4.28181	CCL22	CCL22		ENSG00000117859	0.180932	5.61833	5.01577	1.34822e-06	1.8173e-05	4.84192	OSBPL9
	ENSG00000151474	6.29195	24.865	4.90527	2.2239e-06	2.73618e-05	4.30761	FRMD4A	FRMD4A		ENSG00000107447	-0.870094	-1.27574	-5.01521	1.35164e-06	1.82008e-05	4.83502	DNTT
	ENSG00000149792	-4.21261	29.2597	-4.90338	2.24257e-06	2.75778e-05	4.27078	MRPL49	MRPL49		ENSG00000179588	-0.463579	4.20004	-5.01395	1.35935e-06	1.82954e-05	4.84487	ZFPM1
	ENSG00000224891	1.12861	2.16059	4.9018	2.25841e-06	2.7745e-05	4.28613	ARL14EPP1	ARL14EPP1		ENSG00000176022	-0.278281	4.12015	-5.01343	1.36253e-06	1.83291e-05	4.81731	B3GALT6
	ENSG00000120899	44.8994	257.036	4.90149	2.2615e-06	2.77692e-05	4.32054	PTK2B	PTK2B		ENSG00000087274	0.164245	7.865	5.01311	1.3645e-06	1.83464e-05	4.82888	ADD1
	ENSG00000183389	1.70628	8.26175	4.8998	2.2786e-06	2.79654e-05	4.25034	OR56A4	OR56A4		ENSG00000143603	0.336092	2.74914	5.01277	1.36661e-06	1.83576e-05	4.82642	KCNN3
	ENSG00000211942	1.5159	2.29265	4.89782	2.29866e-06	2.81975e-05	4.32031	IGHV3-13	IGHV3-13		ENSG00000102078	-0.288812	2.01727	-5.01275	1.36669e-06	1.83576e-05	4.80771	SLC25A14
	ENSG00000239835	0.649611	1.17054	4.89769	2.30005e-06	2.82007e-05	4.24216	PARLP1	PARLP1		ENSG00000103043	-0.236066	5.58454	-5.01127	1.37584e-06	1.84621e-05	4.84116	VAC14
	ENSG00000243273	0.359904	0.403054	4.89718	2.30519e-06	2.82497e-05	4.38457	LOC124909446	LOC124909446		ENSG00000211945	0.813037	3.31441	5.01071	1.37933e-06	1.84996e-05	4.85427	IGHV1-18
	ENSG00000129244	1.47006	5.26069	4.89568	2.3206e-06	2.84082e-05	4.3347	ATP1B2	ATP1B2		ENSG00000120942	-0.258167	4.9317	-5.01003	1.38361e-06	1.85386e-05	4.82644	UBIAD1
	ENSG00000213337	-3.31508	15.6244	-4.89447	2.33311e-06	2.85354e-05	4.23089	ANKRD39	ANKRD39		ENSG00000159618	-0.539349	5.05454	-5.00927	1.38834e-06	1.85835e-05	4.8413	ADGRG5
	ENSG00000116711	1.76834	4.32027	4.89378	2.34025e-06	2.86086e-05	4.33667	PLA2G4A	PLA2G4A		ENSG00000102230	0.599059	2.35603	5.00915	1.38908e-06	1.85842e-05	4.85927	PCYT1B
	ENSG00000115760	55.7169	269.592	4.89361	2.34207e-06	2.86126e-05	4.22798	BIRC6	BIRC6		ENSG00000112039	-0.317986	2.22891	-5.0082	1.39505e-06	1.86463e-05	4.79908	FANCE
	ENSG00000105643	-7.88244	57.3006	-4.89349	2.34323e-06	2.86126e-05	4.26848	ARRDC2	ARRDC2		ENSG00000184588	-0.299063	6.16788	-5.00819	1.39511e-06	1.86463e-05	4.79661	PDE4B
	ENSG00000248318	1.46213	3.87164	4.89342	2.34405e-06	2.86126e-05	4.23039	LOC101927543	LOC101927543		ENSG00000204455	-1.16061	-1.13556	-5.00793	1.39678e-06	1.86593e-05	4.79686	TRIM51BP
	ENSG00000139631	6.17301	28.475	4.89213	2.35745e-06	2.8762e-05	4.30329	CSAD	CSAD		ENSG00000223865	-0.421438	7.49545	-5.00674	1.40424e-06	1.87311e-05	4.81377	HLA-DPB1
	ENSG00000257093	-15.3357	92.1609	-4.8918	2.36088e-06	2.87897e-05	4.27787	DENND11	DENND11		ENSG00000144712	-0.531433	1.74948	-5.00624	1.40744e-06	1.87599e-05	4.79273	CAND2
	ENSG00000177721	-3.98968	13.7254	-4.8905	2.37458e-06	2.89141e-05	4.21009	ANXA2R	ANXA2R		ENSG00000142945	0.840589	1.31919	5.00618	1.40779e-06	1.87599e-05	4.77857	KIF2C
	ENSG00000154277	0.303414	0.418502	4.88948	2.38532e-06	2.90306e-05	4.29254	UCHL1	UCHL1		ENSG00000152128	-0.4139	1.59383	-5.00576	1.41052e-06	1.87764e-05	4.77505	TMEM163
	ENSG00000071539	1.00288	4.57615	4.88926	2.38767e-06	2.90449e-05	4.21298	TRIP13	TRIP13		ENSG00000174749	0.20727	8.74069	5.00566	1.41113e-06	1.87764e-05	4.77737	FAM241A
	ENSG00000256553	-1.191	2.30495	-4.888	2.40103e-06	2.91931e-05	4.19768	TRAV1-2	TRAV1-2		ENSG00000175063	0.708277	0.945377	5.00395	1.42204e-06	1.8903e-05	4.79339	UBE2C
	ENSG00000006194	-4.66679	33.1244	-4.88747	2.40669e-06	2.92435e-05	4.20351	ZNF263	ZNF263		ENSG00000085224	0.271022	6.88005	5.00115	1.44009e-06	1.91307e-05	4.77815	ATRX
	ENSG00000176171	-3.76966	26.3957	-4.88729	2.40862e-06	2.92435e-05	4.20167	BNIP3	BNIP3		ENSG00000136717	-0.382931	6.43287	-5.00107	1.44059e-06	1.91307e-05	4.81003	BIN1
	ENSG00000114395	-2.40784	13.7967	-4.88728	2.40872e-06	2.92435e-05	4.20845	CYB561D2	CYB561D2		ENSG00000019485	-0.402667	3.79226	-4.99905	1.45379e-06	1.92964e-05	4.79359	PRDM11
	ENSG00000138592	18.6362	142.925	4.88669	2.41503e-06	2.93058e-05	4.2169	USP8	USP8		ENSG00000099290	0.300075	5.63226	4.99446	1.48418e-06	1.96706e-05	4.74014	WASHC2C
	ENSG00000177602	0.702206	1.41571	4.88345	2.44998e-06	2.96573e-05	4.28456	HASPIN	HASPIN		ENSG00000099290	0.300075	5.63226	4.99446	1.48418e-06	1.96706e-05	4.74014	WASHC2A
	ENSG00000132275	-5.03878	37.2609	-4.88171	2.46889e-06	2.98715e-05	4.17712	RRP8	RRP8		ENSG00000177707	-0.759993	-0.160335	-4.99271	1.49588e-06	1.97867e-05	4.74305	NECTIN3
	ENSG00000166860	-4.12108	21.1009	-4.88113	2.47521e-06	2.99334e-05	4.18003	ZBTB39	ZBTB39		ENSG00000155659	0.601592	3.16561	4.99206	1.50029e-06	1.98353e-05	4.87142	VSIG4
	ENSG00000136111	-13.7973	38.963	-4.881	2.47666e-06	2.99363e-05	4.16679	TBC1D4	TBC1D4		ENSG00000170779	-0.308069	3.02679	-4.99157	1.50357e-06	1.9869e-05	4.74897	CDCA4
	ENSG00000109832	0.84283	4.68865	4.87929	2.49554e-06	3.01204e-05	4.17391	DDX25	DDX25		ENSG00000160588	-0.493516	5.90284	-4.99078	1.50891e-06	1.99298e-05	4.72381	MPZL3
	ENSG00000205085	5.48986	19.4079	4.87888	2.49998e-06	3.01591e-05	4.18849	GARIN1A	GARIN1A		ENSG00000173692	0.205133	5.14791	4.99056	1.51043e-06	1.99303e-05	4.74502	PSMD1
	ENSG00000225796	0.769959	2.65765	4.87838	2.50553e-06	3.01968e-05	4.18014	MTND4P23	MTND4P23		ENSG00000171316	0.404864	6.3408	4.98986	1.51521e-06	1.99835e-05	4.7261	CHD7
	ENSG00000138172	-8.90362	35.8596	-4.87713	2.51949e-06	3.03503e-05	4.1568	CALHM2	CALHM2		ENSG00000257923	0.234933	6.72799	4.98687	1.53575e-06	2.02346e-05	4.73665	CUX1
	ENSG00000163687	-0.600482	1.4802	-4.87612	2.53073e-06	3.04555e-05	4.15733	DNASE1L3	DNASE1L3		ENSG00000235863	-0.294361	4.53785	-4.98606	1.54135e-06	2.02885e-05	4.69269	B3GALT4
	ENSG00000261780	2.01946	7.78669	4.87609	2.53109e-06	3.04555e-05	4.15837	LINC02582	LINC02582		ENSG00000134779	-0.276794	5.72158	-4.98557	1.54472e-06	2.03131e-05	4.73085	TPGS2
	ENSG00000111321	10.5333	61.2656	4.87602	2.53191e-06	3.04555e-05	4.20161	LTBR	LTBR		ENSG00000225079	-0.8064	-0.701101	-4.98526	1.54688e-06	2.03315e-05	4.70071	FTH1P22
	ENSG00000275318	-0.613424	3.09667	-4.87385	2.55635e-06	3.07345e-05	4.14761	LOC100419515	LOC100419515		ENSG00000243806	0.763506	-0.177681	4.98447	1.55241e-06	2.03942e-05	4.69739	RPL7P18
	ENSG00000049192	1.75232	4.10789	4.87087	2.59018e-06	3.11262e-05	4.1515	ADAMTS6	ADAMTS6		ENSG00000178035	-0.261876	5.34022	-4.98324	1.56101e-06	2.04972e-05	4.69711	IMPDH2
	ENSG00000027869	-8.34905	21.4118	-4.87064	2.59291e-06	3.11438e-05	4.12596	SH2D2A	SH2D2A		ENSG00000100379	-0.365846	2.81518	-4.98247	1.56638e-06	2.05577e-05	4.69075	KCTD17
	ENSG00000224794	1.21511	6.86605	4.87033	2.59646e-06	3.11714e-05	4.12963	LOC124905119	LOC124905119		ENSG00000253352	-0.234632	8.03254	-4.98007	1.58338e-06	2.07606e-05	4.66836	TUG1
	ENSG00000179094	4.12813	13.9413	4.86991	2.60131e-06	3.12144e-05	4.24574	PER1	PER1		ENSG00000069535	0.908392	-1.54797	4.97958	1.58691e-06	2.07967e-05	4.76541	MAOB
	ENSG00000240671	1.40798	2.92546	4.86965	2.60431e-06	3.12353e-05	4.17537	IGKV1-8	IGKV1-8		ENSG00000127325	0.444452	0.330828	4.97702	1.60526e-06	2.10225e-05	4.66067	BEST3
	ENSG00000077943	0.49309	1.4034	4.86936	2.6076e-06	3.12596e-05	4.18213	ITGA8	ITGA8		ENSG00000152061	-0.198109	7.36939	-4.97696	1.6057e-06	2.10225e-05	4.66744	RABGAP1L
	ENSG00000116406	13.0397	68.9357	4.86907	2.61094e-06	3.12694e-05	4.16386	EDEM3	EDEM3		ENSG00000163545	-0.239632	6.60383	-4.9765	1.609e-06	2.10554e-05	4.66362	NUAK2
	ENSG00000095383	6.85275	24.9755	4.86847	2.61783e-06	3.13367e-05	4.21572	TBC1D2	TBC1D2		ENSG00000211976	0.942731	1.03048	4.97636	1.60997e-06	2.10579e-05	4.68463	IGHV3-73
	ENSG00000188558	2.36988	13.9495	4.86717	2.63294e-06	3.15024e-05	4.1443	OR2G6	OR2G6		ENSG00000211962	0.783824	1.90598	4.97597	1.61284e-06	2.10852e-05	4.68193	IGHV1-46
	ENSG00000115163	0.365623	0.676555	4.86682	2.63704e-06	3.15362e-05	4.17629	CENPA	CENPA		ENSG00000204604	-0.260644	5.05759	-4.97552	1.61605e-06	2.11169e-05	4.6589	ZNF468
	ENSG00000131067	-2.29949	7.17774	-4.8667	2.6384e-06	3.15373e-05	4.13191	GGT7	GGT7		ENSG00000143845	-0.950932	-0.503553	-4.97442	1.6241e-06	2.12118e-05	4.64752	ETNK2
	ENSG00000087274	28.4231	238.214	4.86622	2.644e-06	3.15889e-05	4.12533	ADD1	ADD1		ENSG00000100731	0.347053	7.6789	4.97348	1.63094e-06	2.12908e-05	4.67896	PCNX1
	ENSG00000283787	-9.63823	51.0667	-4.86579	2.64905e-06	3.16341e-05	4.11212	PRR33	PRR33		ENSG00000138613	0.313279	4.20677	4.97258	1.63753e-06	2.13665e-05	4.66673	APH1B
	ENSG00000117713	38.8322	209.432	4.86215	2.69202e-06	3.21316e-05	4.09651	ARID1A	ARID1A		ENSG00000164483	-0.452009	5.5618	-4.97144	1.64593e-06	2.14657e-05	4.68756	SAMD3
	ENSG00000136280	-10.1761	114.021	-4.86126	2.70264e-06	3.22273e-05	4.11331	CCM2	CCM2		ENSG00000128185	-0.42842	3.37781	-4.9711	1.64843e-06	2.14879e-05	4.64333	DGCR6L
	ENSG00000132357	8.11867	30.044	4.85984	2.71958e-06	3.23982e-05	4.18425	CARD6	CARD6		ENSG00000182810	-0.306668	3.60107	-4.96954	1.66002e-06	2.16284e-05	4.64203	DDX28
	ENSG00000123612	-0.72079	1.44221	-4.85934	2.72564e-06	3.24547e-05	4.08231	ACVR1C	ACVR1C		ENSG00000213930	-0.273853	4.81076	-4.96756	1.67489e-06	2.18117e-05	4.66299	GALT
	ENSG00000204604	-5.5312	33.9686	-4.85754	2.74738e-06	3.2698e-05	4.07227	ZNF468	ZNF468		ENSG00000103888	-0.443064	2.89501	-4.96734	1.67652e-06	2.18144e-05	4.62542	CEMIP
	ENSG00000213809	-26.6311	74.6245	-4.857	2.75389e-06	3.27439e-05	4.06788	KLRK1	KLRK1		ENSG00000261302	-0.734306	-0.139511	-4.96731	1.67672e-06	2.18144e-05	4.6566	NUP93-DT
	ENSG00000213809	-26.6311	74.6245	-4.857	2.75389e-06	3.27439e-05	4.06788	KLRC4-KLRK1	KLRC4-KLRK1		ENSG00000162413	-0.378424	6.4654	-4.96645	1.68325e-06	2.18887e-05	4.63482	KLHL21
	ENSG00000245748	-1.63265	7.25115	-4.85641	2.76107e-06	3.28085e-05	4.07969	LOC100129931	LOC100129931		ENSG00000211802	-0.551298	0.533149	-4.96585	1.68775e-06	2.19367e-05	4.64166	TRAV22
	ENSG00000172725	-13.9638	71.0666	-4.85626	2.76291e-06	3.28085e-05	4.07195	CORO1B	CORO1B		ENSG00000133597	-0.34152	3.64911	-4.96553	1.69017e-06	2.19576e-05	4.61809	ADCK2
	ENSG00000230071	0.580442	1.90659	4.85623	2.76329e-06	3.28085e-05	4.0732	RPL4P6	RPL4P6		ENSG00000175216	0.461412	5.22606	4.9649	1.69495e-06	2.20089e-05	4.60524	CKAP5
	ENSG00000085760	2.11151	15.0649	4.8545	2.78445e-06	3.30438e-05	4.09878	MTIF2	MTIF2		ENSG00000111206	0.338037	3.07507	4.96442	1.69862e-06	2.20353e-05	4.60486	FOXM1
	ENSG00000233668	0.410451	1.0695	4.85346	2.79732e-06	3.31766e-05	4.08959	RPS8P9	RPS8P9		ENSG00000256574	0.740955	-1.61032	4.9631	1.7087e-06	2.21554e-05	4.60823	OR13A1
	ENSG00000160613	-40.1814	278.672	-4.85338	2.79832e-06	3.31766e-05	4.09324	PCSK7	PCSK7		ENSG00000167080	0.257986	6.14833	4.96214	1.71609e-06	2.22406e-05	4.65359	B4GALNT2
	ENSG00000116667	-13.5742	25.0456	-4.85151	2.82149e-06	3.34194e-05	4.04482	C1orf21	C1orf21		ENSG00000198133	-0.321362	5.24145	-4.962	1.71717e-06	2.22439e-05	4.63353	TMEM229B
	ENSG00000135960	-2.84699	7.98268	-4.85129	2.82425e-06	3.34361e-05	4.05833	EDAR	EDAR		ENSG00000187189	-0.235319	4.12721	-4.96157	1.72045e-06	2.22757e-05	4.61252	TSPYL4
	ENSG00000126882	-16.962	139.605	-4.84996	2.84084e-06	3.36164e-05	4.03907	FAM78A	FAM78A		ENSG00000170248	0.248304	6.50581	4.96119	1.72341e-06	2.23032e-05	4.59117	PDCD6IP
	ENSG00000134986	4.38991	20.9942	4.84873	2.85622e-06	3.37661e-05	4.05233	NREP	NREP		ENSG00000224934	-0.318207	2.93475	-4.96043	1.72927e-06	2.23683e-05	4.60203	GOT1-DT
	ENSG00000167173	-64.8542	229.817	-4.84858	2.8581e-06	3.37722e-05	4.0389	C15orf39	C15orf39		ENSG00000114473	-0.294213	3.62484	-4.95873	1.74252e-06	2.25072e-05	4.59152	DRC9
	ENSG00000198585	8.95469	38.8217	4.84832	2.86148e-06	3.37961e-05	4.22289	NUDT16	NUDT16		ENSG00000175166	0.247889	5.97702	4.95682	1.75749e-06	2.2668e-05	4.57585	PSMD2
	ENSG00000211778	-0.887909	2.46231	-4.84783	2.86768e-06	3.38531e-05	4.05796	TRAV4	TRAV4		ENSG00000272899	-0.44361	0.839261	-4.9565	1.76e-06	2.26895e-05	4.57369	SPMIP1
	ENSG00000227195	-3106.58	12346.9	-4.84599	2.89093e-06	3.41098e-05	4.03208	MIR663AHG	MIR663AHG		ENSG00000088179	-0.358124	6.60177	-4.95598	1.76411e-06	2.27316e-05	4.5868	PTPN4
	ENSG00000227195	-3106.58	12346.9	-4.84599	2.89093e-06	3.41098e-05	4.03208	LOC124904967	LOC124904967		ENSG00000101464	-0.327207	2.87932	-4.95478	1.77363e-06	2.28433e-05	4.57894	PIGU
	ENSG00000069869	29.2092	203.089	4.8459	2.89218e-06	3.41098e-05	4.03434	NEDD4	NEDD4		ENSG00000130487	0.57789	2.89783	4.95356	1.7833e-06	2.2946e-05	4.62744	KLHDC7B
	ENSG00000079616	-5.00169	27.018	-4.84548	2.89755e-06	3.41568e-05	4.05524	KIF22	KIF22		ENSG00000134824	0.470052	3.4602	4.95284	1.78903e-06	2.30087e-05	4.61751	FADS2
	ENSG00000204859	-6.63689	34.6196	-4.84526	2.90034e-06	3.41735e-05	4.02215	ZBTB48	ZBTB48		ENSG00000144659	-0.322234	4.52712	-4.95142	1.80049e-06	2.31445e-05	4.56159	SLC25A38
	ENSG00000165617	2.29341	4.67814	4.84464	2.90817e-06	3.42336e-05	4.0755	DACT1	DACT1		ENSG00000156475	-0.806408	3.0369	-4.95132	1.80132e-06	2.31445e-05	4.56488	PPP2R2B
	ENSG00000100345	214.133	803.249	4.84464	2.90821e-06	3.42336e-05	4.04823	MYH9	MYH9		ENSG00000070371	0.722702	2.26364	4.95049	1.80796e-06	2.32188e-05	4.5761	CLTCL1
	ENSG00000211721	-1.14264	3.26022	-4.84375	2.91969e-06	3.43525e-05	4.03681	TRBV6-5	TRBV6-5		ENSG00000081026	0.46828	2.41197	4.94857	1.82355e-06	2.33967e-05	4.56009	MAGI3
	ENSG00000124659	-5.27305	29.921	-4.84325	2.92615e-06	3.44122e-05	4.00989	TBCC	TBCC		ENSG00000006756	0.388132	4.05453	4.94757	1.83176e-06	2.34796e-05	4.55862	ARSD
	ENSG00000277200	3.04964	29.2074	4.84279	2.93206e-06	3.44653e-05	4.03828	CCDC92B	CCDC92B		ENSG00000267882	0.342636	2.33131	4.94669	1.839e-06	2.35612e-05	4.52154	LOC100131496
	ENSG00000174255	-1.12243	4.63725	-4.84079	2.95795e-06	3.47531e-05	3.99952	ZNF80	ZNF80		ENSG00000224707	0.563462	-0.145055	4.94607	1.8441e-06	2.36119e-05	4.52415	E2F3-IT1
	ENSG00000196811	-1.96044	7.63751	-4.84046	2.96233e-06	3.47881e-05	4.00181	CHRNG	CHRNG		ENSG00000188542	-0.300692	4.65857	-4.946	1.84471e-06	2.36119e-05	4.52192	DUSP28
	ENSG00000096654	-2.49688	11.2493	-4.84028	2.96468e-06	3.47992e-05	3.99817	ZNF184	ZNF184		ENSG00000170439	1.08228	-1.80213	4.94371	1.86368e-06	2.38434e-05	4.5788	TMT1B
	ENSG00000276953	-1.5286	3.19159	-4.84016	2.96625e-06	3.4801e-05	3.99696	TRBV12-4	TRBV12-4		ENSG00000139323	0.193415	5.29532	4.94286	1.87072e-06	2.39105e-05	4.57582	POC1B-DUSP6
	ENSG00000143452	1.21563	2.14678	4.83945	2.97543e-06	3.48772e-05	4.06694	HORMAD1	HORMAD1		ENSG00000139323	0.193415	5.29532	4.94286	1.87072e-06	2.39105e-05	4.57582	POC1B
	ENSG00000139793	-6.65989	35.678	-4.83944	2.97555e-06	3.48772e-05	4.00729	MBNL2	MBNL2		ENSG00000163646	1.45831	-1.33861	4.94276	1.87159e-06	2.39105e-05	4.54371	CLRN1
	ENSG00000177311	-16.3236	70.5128	-4.8392	2.97873e-06	3.48979e-05	4.00071	ZBTB38	ZBTB38		ENSG00000211752	-0.646452	1.62412	-4.94026	1.89266e-06	2.41453e-05	4.52914	TRBV27
	ENSG00000198176	10.8268	48.4988	4.83876	2.98454e-06	3.49494e-05	4.08812	TFDP1	TFDP1		ENSG00000174231	0.249952	7.5685	4.93955	1.89866e-06	2.4199e-05	4.51412	PRPF8
	ENSG00000129538	0.573328	0.991903	4.83864	2.98613e-06	3.49515e-05	4.128	RNASE1	RNASE1		ENSG00000151882	-0.338112	3.35696	-4.93709	1.91958e-06	2.4454e-05	4.50627	CCL28
	ENSG00000160117	1.88688	10.4903	4.8376	2.99976e-06	3.50944e-05	3.98527	ANKLE1	ANKLE1		ENSG00000167333	-0.31673	3.73415	-4.9362	1.92723e-06	2.45399e-05	4.49674	TRIM68
	ENSG00000168884	-4.01247	25.6862	-4.8374	3.00245e-06	3.51094e-05	4.00463	TNIP2	TNIP2		ENSG00000236254	0.504362	2.02183	4.93582	1.93051e-06	2.45699e-05	4.5134	MTND4P14
	ENSG00000274925	-2.67642	21.705	-4.83728	3.00408e-06	3.51119e-05	3.99293	ZKSCAN2-DT	ZKSCAN2-DT		ENSG00000107262	-0.598382	6.88052	-4.93532	1.93483e-06	2.46132e-05	4.50184	BAG1
	ENSG00000181800	-10.1367	67.5745	-4.83668	3.01192e-06	3.51869e-05	4.01618	CELF2-AS1	CELF2-AS1		ENSG00000242170	0.755608	-1.48345	4.93508	1.93694e-06	2.46285e-05	4.47517	RN7SL329P
	ENSG00000164983	-7.71873	47.2566	-4.8364	3.0157e-06	3.51986e-05	3.99493	TMEM65	TMEM65		ENSG00000072501	0.381005	6.59646	4.93414	1.94506e-06	2.472e-05	4.47475	SMC1A
	ENSG00000176055	-1.93652	9.54343	-4.83639	3.01581e-06	3.51986e-05	3.99194	MBLAC2	MBLAC2		ENSG00000267496	-0.510172	0.319937	-4.93204	1.96339e-06	2.49296e-05	4.46048	FAM215A
	ENSG00000164808	7.8665	44.8311	4.83345	3.05507e-06	3.56237e-05	4.09699	SPIDR	SPIDR		ENSG00000168884	-0.241419	4.65812	-4.9315	1.96813e-06	2.49779e-05	4.48145	TNIP2
	ENSG00000248429	2.90627	4.4989	4.83166	3.07921e-06	3.58883e-05	4.07173	GASK1B-AS1	GASK1B-AS1		ENSG00000237353	0.50906	-0.013073	4.93099	1.97259e-06	2.50226e-05	4.45344	PATE4
	ENSG00000205054	0.754378	3.43862	4.83075	3.09162e-06	3.60161e-05	3.99814	LINC01121	LINC01121		ENSG00000159692	-0.184049	7.1782	-4.92931	1.98744e-06	2.51813e-05	4.45312	CTBP1
	ENSG00000275743	-0.642169	1.48453	-4.82949	3.10876e-06	3.61987e-05	3.98651	TRBV14	TRBV14		ENSG00000266401	-0.910708	-0.947352	-4.92886	1.9915e-06	2.52151e-05	4.47008	DLGAP1-AS6
	ENSG00000144120	-1.46475	5.22559	-4.82909	3.11419e-06	3.62408e-05	3.96574	TMEM177	TMEM177		ENSG00000129667	0.255204	6.68786	4.92871	1.99277e-06	2.52192e-05	4.47981	RHBDF2
	ENSG00000139187	-9.44552	24.6709	-4.82901	3.1153e-06	3.62408e-05	3.94824	KLRG1	KLRG1		ENSG00000172663	-0.300254	4.8484	-4.92751	2.00351e-06	2.53314e-05	4.45736	TMEM134
	ENSG00000159588	1.67362	6.386	4.82888	3.1172e-06	3.62458e-05	4.00866	CCDC17	CCDC17		ENSG00000145287	0.381897	7.05203	4.92697	2.00834e-06	2.53805e-05	4.48799	PLAC8
	ENSG00000171476	-7.04322	19.2198	-4.82854	3.12173e-06	3.62816e-05	3.95546	HOPX	HOPX		ENSG00000139547	0.278519	3.41677	4.92545	2.02197e-06	2.55373e-05	4.43285	RDH16
	ENSG00000213203	-18.7937	93.8791	-4.82736	3.13808e-06	3.64544e-05	3.94826	GIMAP1	GIMAP1		ENSG00000147642	-0.819383	-0.267963	-4.92538	2.02264e-06	2.55373e-05	4.43735	SYBU
	ENSG00000235138	-0.933575	4.13673	-4.82721	3.1401e-06	3.64608e-05	3.94137	LOC100130548	LOC100130548		ENSG00000132635	-0.342841	4.05716	-4.92512	2.02501e-06	2.5544e-05	4.44881	PCED1A
	ENSG00000151692	-11.9928	49.0423	-4.82681	3.14562e-06	3.65077e-05	3.94353	RNF144A	RNF144A		ENSG00000163873	-0.781352	-1.85357	-4.92511	2.02508e-06	2.5544e-05	4.43519	GRIK3
	ENSG00000228784	-4.42221	27.7861	-4.82512	3.16904e-06	3.67623e-05	3.95506	LINC00954	LINC00954		ENSG00000154803	0.221471	5.81531	4.92164	2.05667e-06	2.59182e-05	4.42711	FLCN
	ENSG00000186577	-2.12714	9.74705	-4.82303	3.19832e-06	3.70673e-05	3.92637	SMIM29	SMIM29		ENSG00000090863	0.274664	7.33458	4.92044	2.06769e-06	2.6045e-05	4.41956	GLG1
	ENSG00000253214	0.72435	1.83084	4.82253	3.20533e-06	3.71312e-05	3.97609	LOC105375924	LOC105375924		ENSG00000133067	-0.955529	1.69457	-4.9203	2.06891e-06	2.60482e-05	4.42804	LGR6
	ENSG00000267493	-0.936887	4.10862	-4.82184	3.21505e-06	3.72264e-05	3.92212	CIRBP-AS1	CIRBP-AS1		ENSG00000180155	-1.12635	1.17377	-4.91909	2.08017e-06	2.61776e-05	4.45802	LYNX1
	ENSG00000014919	4.4571	32.6572	4.8193	3.25119e-06	3.76149e-05	3.92744	COX15	COX15		ENSG00000132357	0.409281	4.81276	4.9189	2.0819e-06	2.61872e-05	4.4434	CARD6
	ENSG00000168003	5.02376	27.9824	4.81926	3.25164e-06	3.76149e-05	3.97186	SLC3A2	SLC3A2		ENSG00000197563	0.170069	8.49627	4.91862	2.08454e-06	2.62081e-05	4.40671	PIGN
	ENSG00000166436	8.71111	27.5472	4.81871	3.25955e-06	3.76519e-05	3.93882	TRIM66	TRIM66		ENSG00000071537	0.297851	6.47222	4.91806	2.08974e-06	2.62612e-05	4.42084	SEL1L
	ENSG00000243224	-0.64888	2.18089	-4.8187	3.25965e-06	3.76519e-05	3.90768	TWF2-DT	TWF2-DT		ENSG00000171848	0.681845	4.03149	4.91777	2.09242e-06	2.62826e-05	4.48608	RRM2
	ENSG00000065882	21.6743	120.697	4.81862	3.26081e-06	3.76519e-05	3.92726	TBC1D1	TBC1D1		ENSG00000155961	-0.307563	3.36518	-4.91742	2.09564e-06	2.63108e-05	4.4415	RAB39B
	ENSG00000168004	-0.692803	1.15501	-4.81859	3.26127e-06	3.76519e-05	3.90863	PLAAT5	PLAAT5		ENSG00000166405	-0.456084	3.50005	-4.91635	2.10572e-06	2.64251e-05	4.42243	RIC3
	ENSG00000130985	24.8663	137.967	4.81851	3.26245e-06	3.76519e-05	3.91287	UBA1	UBA1		ENSG00000235112	0.619769	-1.15302	4.9157	2.11177e-06	2.64887e-05	4.40271	HSPE1P27
	ENSG00000116191	24.4796	84.8066	4.81783	3.27224e-06	3.77474e-05	3.94889	RALGPS2	RALGPS2		ENSG00000166619	-0.150155	6.01222	-4.91542	2.11443e-06	2.65097e-05	4.43699	BLCAP
	ENSG00000176695	10.3531	69.9107	4.81696	3.28472e-06	3.78737e-05	3.90222	OR4F17	OR4F17		ENSG00000236915	0.321255	1.56984	4.9152	2.11646e-06	2.65228e-05	4.39493	CLCA4-AS1
	ENSG00000124198	8.42233	59.703	4.81669	3.28858e-06	3.78837e-05	3.92224	ARFGEF2	ARFGEF2		ENSG00000150045	-0.89559	2.8121	-4.91331	2.13437e-06	2.67223e-05	4.3929	KLRF1
	ENSG00000203711	0.210299	0.492974	4.81626	3.29488e-06	3.79379e-05	3.90276	LINC02901	LINC02901		ENSG00000006062	-0.244869	5.51107	-4.91275	2.13975e-06	2.67773e-05	4.43642	MAP3K14
	ENSG00000186106	-2.5963	13.1823	-4.81594	3.2994e-06	3.79723e-05	3.91028	ANKRD46	ANKRD46		ENSG00000125457	-0.288629	3.78554	-4.91213	2.14564e-06	2.68385e-05	4.38181	MIF4GD
	ENSG00000185722	18.8572	82.9935	4.815	3.31311e-06	3.80946e-05	3.94471	ANKFY1	ANKFY1		ENSG00000120057	-0.648904	0.078825	-4.91195	2.14736e-06	2.68475e-05	4.37869	SFRP5
	ENSG00000077684	-8.97414	67.3544	-4.81463	3.31849e-06	3.81388e-05	3.93532	JADE1	JADE1		ENSG00000197712	0.21697	3.52329	4.9117	2.14976e-06	2.6865e-05	4.38898	FAM114A1
	ENSG00000171467	11.5006	71.87	4.81394	3.32852e-06	3.82363e-05	3.92147	ZNF318	ZNF318		ENSG00000173295	-0.318024	3.26573	-4.91156	2.15112e-06	2.68695e-05	4.40684	FAM86B3P
	ENSG00000233932	0.212909	0.463101	4.81366	3.33265e-06	3.8266e-05	4.04687	CTXN2	CTXN2		ENSG00000238160	-0.46908	4.12132	-4.91025	2.16367e-06	2.70137e-05	4.38242	LINC02863
	ENSG00000221983	-115.433	417.318	-4.81089	3.37332e-06	3.8715e-05	3.90483	UBA52	UBA52		ENSG00000189319	-0.25076	7.06983	-4.90968	2.16911e-06	2.70692e-05	4.39232	FAM53B
	ENSG00000009413	20.9199	141.862	4.80935	3.39623e-06	3.89599e-05	3.86961	REV3L	REV3L		ENSG00000187713	-0.250247	3.99503	-4.9093	2.17288e-06	2.70944e-05	4.38926	TMEM203
	ENSG00000282012	0.357014	0.785853	4.80637	3.4409e-06	3.93993e-05	3.89521	LOC124905092	LOC124905092		ENSG00000196646	-0.217886	4.57277	-4.90927	2.17315e-06	2.70944e-05	4.38541	ZNF136
	ENSG00000128185	-2.75726	10.7616	-4.80536	3.45622e-06	3.95565e-05	3.85614	DGCR6L	DGCR6L		ENSG00000151835	-0.359873	5.94739	-4.90799	2.1855e-06	2.72232e-05	4.36108	SACS
	ENSG00000149260	-2.66477	7.67604	-4.805	3.46161e-06	3.95998e-05	3.87285	CAPN5	CAPN5		ENSG00000218521	0.633546	0.0388459	4.90775	2.18785e-06	2.72322e-05	4.36692	ITGAEP1
	ENSG00000176261	2.23861	16.0524	4.80391	3.47817e-06	3.9771e-05	3.87267	ZBTB8OS	ZBTB8OS		ENSG00000261118	-0.36555	1.63407	-4.90771	2.18825e-06	2.72322e-05	4.35971	LOC101927863
	ENSG00000121310	-9.44279	48.0688	-4.80347	3.4849e-06	3.98181e-05	3.8652	ECHDC2	ECHDC2		ENSG00000166851	0.580907	2.56511	4.90728	2.19241e-06	2.72713e-05	4.39689	PLK1
	ENSG00000188649	1.09851	2.43432	4.80316	3.48957e-06	3.98461e-05	3.85728	CC2D2B	CC2D2B		ENSG00000242889	-0.612814	-0.735651	-4.90609	2.20412e-06	2.74044e-05	4.35208	RN7SL449P
	ENSG00000064419	7.77808	60.8101	4.80121	3.51954e-06	4.01698e-05	3.87188	TNPO3	TNPO3		ENSG00000170310	0.16504	4.73007	4.90508	2.21401e-06	2.7503e-05	4.35466	STX8
	ENSG00000249437	57.9168	174.29	4.80007	3.53712e-06	4.03518e-05	3.90822	NAIP	NAIP		ENSG00000152952	0.988777	-0.141449	4.90499	2.21491e-06	2.7503e-05	4.36133	PLOD2
	ENSG00000138640	6.33037	26.3285	4.79989	3.53992e-06	4.03652e-05	3.83655	FAM13A	FAM13A		ENSG00000161544	0.852149	-1.50967	4.90497	2.21511e-06	2.7503e-05	4.37178	CYGB
	ENSG00000162341	7.85658	27.6866	4.79828	3.56498e-06	4.06323e-05	3.83459	TPCN2	TPCN2		ENSG00000170776	0.226294	8.91289	4.90314	2.23317e-06	2.77144e-05	4.38784	AKAP13
	ENSG00000066777	15.8849	133.469	4.79811	3.56758e-06	4.06432e-05	3.8521	ARFGEF1	ARFGEF1		ENSG00000167526	-0.585902	9.69607	-4.90227	2.24181e-06	2.78088e-05	4.33047	RPL13
	ENSG00000258274	0.963964	2.14363	4.79778	3.57282e-06	4.06842e-05	3.84017	CRADD-AS1	CRADD-AS1		ENSG00000222898	0.760457	-1.66416	4.901	2.25457e-06	2.79522e-05	4.35379	RN7SKP97
	ENSG00000112514	-5.77539	26.8915	-4.79632	3.59575e-06	4.09233e-05	3.81656	CUTA	CUTA		ENSG00000100714	0.265325	5.4887	4.90091	2.25545e-06	2.79522e-05	4.37255	MTHFD1
	ENSG00000156574	-0.500848	1.69	-4.79604	3.60011e-06	4.09233e-05	3.81044	NODAL	NODAL		ENSG00000250365	-0.327979	1.0709	-4.90021	2.26245e-06	2.80261e-05	4.34094	HEATR5A-DT
	ENSG00000282499	-0.711091	1.51648	-4.79601	3.60057e-06	4.09233e-05	3.82091	TRBV25-1	TRBV25-1		ENSG00000077943	0.448314	0.517381	4.8993	2.27168e-06	2.80867e-05	4.36181	ITGA8
	ENSG00000196628	14.7338	64.4069	4.79592	3.60206e-06	4.09233e-05	3.82726	TCF4	TCF4		ENSG00000175470	-0.148344	5.66986	-4.89921	2.27256e-06	2.80867e-05	4.32804	PPP2R2D
	ENSG00000152495	-36.1223	129.134	-4.79592	3.60208e-06	4.09233e-05	3.83736	CAMK4	CAMK4		ENSG00000172819	-0.327349	3.9901	-4.89886	2.27609e-06	2.81174e-05	4.35243	RARG
	ENSG00000078618	25.2692	121.757	4.79494	3.61754e-06	4.108e-05	3.85834	NRDC	NRDC		ENSG00000197302	-0.304999	4.51659	-4.8987	2.27772e-06	2.81246e-05	4.34253	KRABD5
	ENSG00000170088	5.66669	56.7903	4.79467	3.62175e-06	4.11037e-05	3.84892	TMEM192	TMEM192		ENSG00000005700	0.177033	5.25274	4.89808	2.28399e-06	2.81891e-05	4.33347	IBTK
	ENSG00000047056	5.5577	52.0886	4.7946	3.62294e-06	4.11037e-05	3.83482	WDR37	WDR37		ENSG00000215421	0.204892	5.88397	4.89736	2.29135e-06	2.82669e-05	4.31792	ZNF407
	ENSG00000204695	9.27821	54.8951	4.793	3.6484e-06	4.13736e-05	3.79694	OR14J1	OR14J1		ENSG00000135587	-0.316263	3.35412	-4.89711	2.29383e-06	2.82846e-05	4.33077	SMPD2
	ENSG00000154928	-9.16746	24.8021	-4.79284	3.65089e-06	4.13829e-05	3.82061	EPHB1	EPHB1		ENSG00000069493	-0.310138	7.59047	-4.89569	2.30842e-06	2.84375e-05	4.3551	CLEC2D
	ENSG00000232160	0.927801	3.69038	4.79155	3.67161e-06	4.15987e-05	3.79449	RAP2C-AS1	RAP2C-AS1		ENSG00000142875	-0.39359	6.70879	-4.89559	2.3094e-06	2.84375e-05	4.31762	PRKACB
	ENSG00000111665	0.962233	1.98617	4.79129	3.67577e-06	4.16239e-05	3.81245	CDCA3	CDCA3		ENSG00000105879	-0.213928	5.43304	-4.89526	2.31275e-06	2.84657e-05	4.31611	CBLL1
	ENSG00000071054	32.0769	187.352	4.7912	3.67719e-06	4.16239e-05	3.82135	MAP4K4	MAP4K4		ENSG00000245060	-0.308466	4.13681	-4.89419	2.3238e-06	2.85887e-05	4.31319	LINC00847
	ENSG00000184613	-14.6801	42.9752	-4.79072	3.6849e-06	4.16731e-05	3.82172	NELL2	NELL2		ENSG00000229311	-0.628223	1.41381	-4.89401	2.32569e-06	2.85989e-05	4.30359	LOC101927827
	ENSG00000104043	7.00184	21.6825	4.78929	3.70799e-06	4.18577e-05	3.85809	ATP8B4	ATP8B4		ENSG00000245748	-0.368128	2.81659	-4.89375	2.32834e-06	2.86183e-05	4.30998	CFAP184-OT1
	ENSG00000271826	0.360331	1.14158	4.78895	3.71357e-06	4.18825e-05	3.81315	PLS3-AS1	PLS3-AS1		ENSG00000079435	-0.293952	3.68141	-4.89213	2.34516e-06	2.87857e-05	4.34427	LIPE
	ENSG00000040608	-0.614112	1.43382	-4.7884	3.7225e-06	4.19642e-05	3.77487	RTN4R	RTN4R		ENSG00000154839	0.21553	4.43089	4.89189	2.34766e-06	2.88032e-05	4.29001	SKA1
	ENSG00000236915	0.715991	2.97983	4.78818	3.72607e-06	4.19853e-05	3.78396	CLCA4-AS1	CLCA4-AS1		ENSG00000071054	0.246603	7.49953	4.89094	2.35759e-06	2.89119e-05	4.30357	MAP4K4
	ENSG00000062038	2.24307	14.2664	4.78665	3.75102e-06	4.22472e-05	3.77296	CDH3	CDH3		ENSG00000124659	-0.276542	4.87051	-4.8896	2.37159e-06	2.90703e-05	4.27966	TBCC
	ENSG00000188596	10.1801	67.2157	4.78583	3.76459e-06	4.23807e-05	3.78808	CFAP54	CFAP54		ENSG00000265808	-0.154074	6.50299	-4.88874	2.3807e-06	2.91687e-05	4.28585	SEC22B
	ENSG00000127585	-2.79038	9.15855	-4.78564	3.76762e-06	4.23956e-05	3.81366	FBXL16	FBXL16		ENSG00000211817	-0.722903	0.611255	-4.88845	2.38377e-06	2.9193e-05	4.32291	TRAV38-2DV8
	ENSG00000249383	1.01631	4.4406	4.78518	3.77527e-06	4.24624e-05	3.78129	LINC02071	LINC02071		ENSG00000163251	0.570373	1.67121	4.88713	2.39775e-06	2.93509e-05	4.31569	FZD5
	ENSG00000127914	13.566	96.4999	4.78466	3.78379e-06	4.25389e-05	3.77532	AKAP9	AKAP9		ENSG00000211950	0.910473	0.980739	4.88659	2.40351e-06	2.93969e-05	4.31319	IGHV1-24
	ENSG00000198586	10.6394	84.4278	4.78298	3.81174e-06	4.27984e-05	3.82048	TLK1	TLK1		ENSG00000130595	0.711436	1.0152	4.88657	2.40369e-06	2.93969e-05	4.28177	TNNT3
	ENSG00000072954	1.60338	9.55661	4.78296	3.81206e-06	4.27984e-05	3.8116	TMEM38A	TMEM38A		ENSG00000181350	-0.321429	3.73815	-4.88634	2.40613e-06	2.94134e-05	4.32264	LRRC75A
	ENSG00000115274	-2.31241	13.1514	-4.78172	3.83274e-06	4.30111e-05	3.75671	INO80B	INO80B		ENSG00000119638	0.182579	6.84127	4.88613	2.40845e-06	2.94204e-05	4.26671	NEK9
	ENSG00000115266	-2.84523	14.2254	-4.7815	3.83635e-06	4.30321e-05	3.75187	APC2	APC2		ENSG00000203663	0.272388	3.9465	4.88609	2.40889e-06	2.94204e-05	4.26518	OR2L2
	ENSG00000093009	0.632217	1.16525	4.78134	3.83909e-06	4.30433e-05	3.84721	CDC45	CDC45		ENSG00000157833	-0.437299	2.3717	-4.88547	2.41549e-06	2.94864e-05	4.29195	GAREM2
	ENSG00000266709	-1.85083	8.03051	-4.77964	3.86771e-06	4.33446e-05	3.74677	MGC12916	MGC12916		ENSG00000230988	0.809374	-1.29609	4.88538	2.41649e-06	2.94864e-05	4.26009	RPL23AP11
	ENSG00000129255	3.4571	32.6986	4.77888	3.88058e-06	4.34495e-05	3.77052	MPDU1	MPDU1		ENSG00000215148	-0.843307	-1.88443	-4.88508	2.41968e-06	2.9512e-05	4.25773	PRSS41
	ENSG00000006016	-0.635016	2.25186	-4.77862	3.88496e-06	4.34789e-05	3.73868	CRLF1	CRLF1		ENSG00000158488	-0.737708	-0.835334	-4.88357	2.43598e-06	2.96973e-05	4.27312	CD1E
	ENSG00000172320	2.47109	15.5261	4.77818	3.89233e-06	4.35254e-05	3.73877	OR5A1	OR5A1		ENSG00000161999	-0.280482	4.17333	-4.88172	2.45596e-06	2.99274e-05	4.2739	JMJD8
	ENSG00000095539	-1.62681	5.4545	-4.77817	3.89263e-06	4.35254e-05	3.75437	SEMA4G	SEMA4G		ENSG00000140287	-1.25656	1.84831	-4.8789	2.48684e-06	3.02626e-05	4.29415	HDC
	ENSG00000147457	-18.8594	108.42	-4.77734	3.90667e-06	4.36429e-05	3.7778	CHMP7	CHMP7		ENSG00000234390	-0.576291	-0.775731	-4.87729	2.50471e-06	3.04562e-05	4.23902	USP27X-DT
	ENSG00000015532	-4.86011	29.1857	-4.77682	3.91556e-06	4.37226e-05	3.75455	XYLT2	XYLT2		ENSG00000152785	0.531522	1.40962	4.87726	2.50502e-06	3.04562e-05	4.24609	BMP3
	ENSG00000100100	-29.9892	157.9	-4.77611	3.92782e-06	4.38397e-05	3.7407	PIK3IP1	PIK3IP1		ENSG00000130005	-0.391599	1.86932	-4.8769	2.50904e-06	3.04914e-05	4.27173	GAMT
	ENSG00000172461	0.325764	0.882767	4.77537	3.94037e-06	4.396e-05	3.72641	FUT9	FUT9		ENSG00000101224	-0.34502	6.6445	-4.87653	2.51312e-06	3.05271e-05	4.29966	CDC25B
	ENSG00000161813	5.15333	29.806	4.77485	3.94933e-06	4.40065e-05	3.77722	LARP4	LARP4		ENSG00000198315	-0.205697	5.72117	-4.87588	2.52039e-06	3.06017e-05	4.26545	ZKSCAN8
	ENSG00000105366	-6.0951	10.946	-4.77482	3.94987e-06	4.40065e-05	3.72582	SIGLEC8	SIGLEC8		ENSG00000211806	-0.710211	0.309102	-4.87545	2.52518e-06	3.0646e-05	4.25143	TRAV25
	ENSG00000239686	0.283057	0.790363	4.77398	3.96436e-06	4.41481e-05	3.72988	RPL34P28	RPL34P28		ENSG00000105993	-0.210748	6.81672	-4.87526	2.52736e-06	3.06586e-05	4.22356	DNAJB6
	ENSG00000121807	19.0381	61.7599	4.7738	3.96746e-06	4.41627e-05	3.86002	CCR2	CCR2		ENSG00000092621	0.496425	2.21199	4.87457	2.53509e-06	3.07173e-05	4.2363	PHGDH
	ENSG00000154027	-4.5086	11.5591	-4.7736	3.97104e-06	4.41827e-05	3.72492	AK5	AK5		ENSG00000180712	0.521565	1.15751	4.87242	2.55931e-06	3.09625e-05	4.22974	LINC02363
	ENSG00000110756	3.5012	26.9377	4.76796	4.06979e-06	4.52611e-05	3.70751	HPS5	HPS5		ENSG00000184226	0.519867	5.70152	4.87155	2.56912e-06	3.10624e-05	4.25316	PCDH9
	ENSG00000234616	-11.7282	65.6009	-4.76743	4.07923e-06	4.53254e-05	3.71683	JRK	JRK		ENSG00000167483	0.394191	6.39381	4.87149	2.56988e-06	3.10624e-05	4.28216	NIBAN3
	ENSG00000131626	7.52941	58.6046	4.76655	4.09494e-06	4.54796e-05	3.71697	PPFIA1	PPFIA1		ENSG00000178015	-0.528995	0.338778	-4.86943	2.59342e-06	3.13329e-05	4.25347	GPR150
	ENSG00000131355	-30.4672	80.9761	-4.76514	4.12025e-06	4.57402e-05	3.70219	ADGRE3	ADGRE3		ENSG00000253729	0.369558	7.07137	4.86872	2.60157e-06	3.14173e-05	4.19883	PRKDC
	ENSG00000150593	-19.4979	133.698	-4.7647	4.12802e-06	4.58058e-05	3.70795	PDCD4	PDCD4		ENSG00000265817	-0.754507	0.855461	-4.86841	2.60513e-06	3.14462e-05	4.26533	FSBP
	ENSG00000226482	0.291424	0.662938	4.76445	4.13259e-06	4.5836e-05	3.70381	ADIPOQ-AS1	ADIPOQ-AS1		ENSG00000163406	0.451063	4.22591	4.86699	2.62153e-06	3.16299e-05	4.20077	SLC15A2
	ENSG00000197879	4.68754	16.8539	4.76341	4.15139e-06	4.6024e-05	3.69837	MYO1C	MYO1C		ENSG00000205927	-1.22726	1.96017	-4.86528	2.64142e-06	3.17936e-05	4.1847	OLIG2
	ENSG00000205269	13.755	44.9984	4.76256	4.16681e-06	4.61536e-05	3.76408	TMEM170B	TMEM170B		ENSG00000159588	0.361305	2.63926	4.86443	2.65137e-06	3.18899e-05	4.20043	CCDC17
	ENSG00000276255	-2.11727	9.20148	-4.76181	4.18048e-06	4.62627e-05	3.67376	LINC02809	LINC02809		ENSG00000137500	0.135568	6.23308	4.86294	2.66895e-06	3.20726e-05	4.16751	CCDC90B
	ENSG00000259151	0.807023	2.08922	4.76171	4.18226e-06	4.62627e-05	3.66726	CAP2P1	CAP2P1		ENSG00000035499	0.738889	0.560155	4.85806	2.72712e-06	3.27425e-05	4.15928	DEPDC1B
	ENSG00000165028	-0.461887	1.10366	-4.75975	4.21811e-06	4.66384e-05	3.6748	NIPSNAP3B	NIPSNAP3B		ENSG00000104341	0.287019	2.96255	4.85733	2.73593e-06	3.28336e-05	4.19891	LAPTM4B
	ENSG00000276557	-0.824674	2.09195	-4.75735	4.26228e-06	4.71057e-05	3.66022	TRBV18	TRBV18		ENSG00000281392	0.172238	7.99011	4.85499	2.76441e-06	3.31469e-05	4.1348	LINC00506
	ENSG00000215841	0.921084	4.36587	4.75721	4.26491e-06	4.71138e-05	3.65209	LOC124902709	LOC124902709		ENSG00000114395	-0.271408	3.7582	-4.85498	2.7645e-06	3.31469e-05	4.14607	CYB561D2
	ENSG00000008394	3.05463	9.17803	4.75663	4.27581e-06	4.72132e-05	3.75562	MGST1	MGST1		ENSG00000104375	0.278041	4.31718	4.85462	2.76889e-06	3.317e-05	4.15871	STK3
	ENSG00000160113	-1.00192	2.92067	-4.75571	4.29293e-06	4.7381e-05	3.65843	NR2F6	NR2F6		ENSG00000087258	-0.791685	1.52365	-4.85371	2.78002e-06	3.32886e-05	4.15884	GNAO1
	ENSG00000103495	-20.0958	117.618	-4.75472	4.31139e-06	4.75636e-05	3.63794	MAZ	MAZ		ENSG00000171224	-0.643068	-0.528634	-4.85287	2.79034e-06	3.33681e-05	4.15139	FAM241B
	ENSG00000139132	15.4492	44.9682	4.75324	4.33934e-06	4.78293e-05	3.77462	FGD4	FGD4		ENSG00000183023	0.664996	5.58256	4.8528	2.79122e-06	3.33681e-05	4.19773	SLC8A1
	ENSG00000136048	4.00906	15.8071	4.75251	4.35303e-06	4.79588e-05	3.77691	DRAM1	DRAM1		ENSG00000179335	-0.143305	7.22963	-4.85277	2.79162e-06	3.33681e-05	4.14812	CLK3
	ENSG00000168970	-5.68845	28.5462	-4.75225	4.35804e-06	4.79927e-05	3.65658	JMJD7-PLA2G4B	JMJD7-PLA2G4B		ENSG00000160953	-0.222277	4.763	-4.85181	2.80349e-06	3.34951e-05	4.1507	PWWP3A
	ENSG00000158104	0.470778	0.740451	4.7502	4.39691e-06	4.83992e-05	3.71779	HPD	HPD		ENSG00000163508	-0.645517	4.43762	-4.85095	2.81412e-06	3.36071e-05	4.15568	EOMES
	ENSG00000174099	2.75353	9.58219	4.74953	4.40984e-06	4.852e-05	3.74655	MSRB3	MSRB3		ENSG00000170962	-0.724848	2.25589	-4.85063	2.81804e-06	3.3639e-05	4.13036	PDGFD
	ENSG00000122490	6.83753	32.5224	4.7489	4.422e-06	4.86322e-05	3.70574	SLC66A2	SLC66A2		ENSG00000110344	0.164903	6.48944	4.84884	2.84038e-06	3.38756e-05	4.13064	UBE4A
	ENSG00000162757	-2.75202	17.7555	-4.74863	4.42709e-06	4.86666e-05	3.66015	C1orf74	C1orf74		ENSG00000100033	-0.586869	1.7613	-4.84865	2.84283e-06	3.38899e-05	4.11515	PRODH
	ENSG00000147789	-5.38815	47.8024	-4.74814	4.43658e-06	4.87492e-05	3.61251	ZNF7	ZNF7		ENSG00000166856	-0.431922	1.51158	-4.84739	2.85866e-06	3.40484e-05	4.1272	ACKR5
	ENSG00000183943	-12.414	89.6966	-4.74799	4.43937e-06	4.87583e-05	3.62818	PRKX	PRKX		ENSG00000084072	-0.276458	4.68285	-4.84653	2.86958e-06	3.41527e-05	4.11969	PPIE
	ENSG00000235304	-0.356412	0.624687	-4.74762	4.44658e-06	4.87798e-05	3.6227	LINC01281	LINC01281		ENSG00000267757	-0.671508	-0.719234	-4.8465	2.86995e-06	3.41527e-05	4.13379	EML2-AS1
	ENSG00000034533	-3.15087	16.393	-4.7475	4.44881e-06	4.87798e-05	3.6218	ASTE1	ASTE1		ENSG00000241956	0.21749	5.57271	4.84564	2.88082e-06	3.42517e-05	4.09475	LOC102546299
	ENSG00000196123	1.31094	3.68402	4.74641	4.46999e-06	4.8986e-05	3.63815	MATCAP1	MATCAP1		ENSG00000174327	-0.33311	2.65399	-4.84507	2.88804e-06	3.43224e-05	4.0966	SLC16A13
	ENSG00000265727	1.21671	2.76738	4.74629	4.47227e-06	4.89892e-05	3.61477	RN7SL648P	RN7SL648P		ENSG00000255571	-0.78515	1.1747	-4.84495	2.88961e-06	3.43259e-05	4.10183	MIR9-3HG
	ENSG00000108187	1.2379	7.36718	4.7449	4.49942e-06	4.92431e-05	3.62357	PBLD	PBLD		ENSG00000119318	0.226022	6.2754	4.84421	2.89905e-06	3.44229e-05	4.13154	RAD23B
	ENSG00000111671	-2.19622	8.93253	-4.74313	4.53416e-06	4.95795e-05	3.61056	LOC105369632	LOC105369632		ENSG00000175634	-0.269378	5.63425	-4.84261	2.91955e-06	3.46357e-05	4.08643	RPS6KB2
	ENSG00000111671	-2.19622	8.93253	-4.74313	4.53416e-06	4.95795e-05	3.61056	SPSB2	SPSB2		ENSG00000049769	-0.395	3.3007	-4.8419	2.92872e-06	3.47292e-05	4.09446	PPP1R3F
	ENSG00000175634	-8.46417	50.7521	-4.74299	4.53685e-06	4.9587e-05	3.5943	RPS6KB2	RPS6KB2		ENSG00000260083	-0.332168	1.38427	-4.84177	2.93038e-06	3.47336e-05	4.11058	MIR762HG
	ENSG00000182108	-6.3141	35.492	-4.7416	4.56443e-06	4.98445e-05	3.60492	DEXI	DEXI		ENSG00000188321	-0.307269	4.81376	-4.84163	2.93223e-06	3.47403e-05	4.09821	ZNF559
	ENSG00000123213	4.22206	14.2445	4.74047	4.58681e-06	5.00668e-05	3.63181	NLN	NLN		ENSG00000204843	0.246727	6.02786	4.84091	2.9415e-06	3.48347e-05	4.08244	DCTN1
	ENSG00000176014	3.12607	11.3309	4.74001	4.59609e-06	5.0146e-05	3.61134	TUBB6	TUBB6		ENSG00000162976	-0.350447	4.19925	-4.84037	2.94849e-06	3.48994e-05	4.09407	SLC66A3
	ENSG00000132274	92.751	347.566	4.73951	4.60593e-06	5.02312e-05	3.64979	TRIM22	TRIM22		ENSG00000135749	-0.257332	5.67227	-4.84025	2.95014e-06	3.48994e-05	4.1031	PCNX2
	ENSG00000196421	-1.76732	4.37429	-4.73876	4.62113e-06	5.03748e-05	3.60339	C20orf204	C20orf204		ENSG00000044115	0.500726	5.36221	4.84019	2.95085e-06	3.48994e-05	4.08025	CTNNA1
	ENSG00000254153	1.88275	9.68985	4.73825	4.63124e-06	5.04628e-05	3.57264	LINC02950	LINC02950		ENSG00000196110	-0.363242	3.6737	-4.83973	2.95692e-06	3.49559e-05	4.06679	ZNF699
	ENSG00000197140	8.07069	55.916	4.73788	4.63872e-06	5.05221e-05	3.57264	ADAM32	ADAM32		ENSG00000111716	-0.44167	6.96135	-4.83843	2.97384e-06	3.5125e-05	4.06589	LDHB
	ENSG00000145016	13.9537	96.2534	4.73696	4.65718e-06	5.07009e-05	3.65104	RUBCN	RUBCN		ENSG00000275793	-0.545621	2.49774	-4.8372	2.99002e-06	3.52997e-05	4.06329	RIMBP3
	ENSG00000140025	2.77106	21.8927	4.7364	4.6686e-06	5.08028e-05	3.56941	EFCAB11	EFCAB11		ENSG00000095015	0.254126	7.93933	4.83711	2.99125e-06	3.52997e-05	4.05581	MAP3K1
	ENSG00000170653	8.09295	49.4604	4.73425	4.71228e-06	5.12238e-05	3.56844	ATF7	ATF7		ENSG00000163754	0.350421	5.18432	4.83593	3.00684e-06	3.54667e-05	4.13626	GYG1
	ENSG00000185156	-1.32178	2.96539	-4.73421	4.71312e-06	5.12238e-05	3.55517	MFSD6L	MFSD6L		ENSG00000215168	0.348505	-2.10418	4.83525	3.01584e-06	3.55431e-05	4.10679	ATXN7L3P1
	ENSG00000123066	48.9722	292.753	4.73419	4.71349e-06	5.12238e-05	3.62377	MED13L	MED13L		ENSG00000183569	-0.368711	2.79278	-4.83492	3.0202e-06	3.55789e-05	4.08211	SERHL2
	ENSG00000187912	4.98795	19.4565	4.7337	4.72355e-06	5.13106e-05	3.60315	CLEC17A	CLEC17A		ENSG00000105202	-0.442277	5.71139	-4.83373	3.03606e-06	3.57501e-05	4.04216	FBL
	ENSG00000168385	11.5411	129.931	4.73233	4.75176e-06	5.15718e-05	3.54654	SEPTIN2	SEPTIN2		ENSG00000185716	-0.328849	3.73818	-4.83311	3.04431e-06	3.58315e-05	4.04624	MOSMO
	ENSG00000108091	5.76522	40.257	4.73183	4.76215e-06	5.16619e-05	3.58807	CCDC6	CCDC6		ENSG00000182446	0.165656	6.66671	4.83234	3.05474e-06	3.59386e-05	4.03814	NPLOC4
	ENSG00000070182	30.6362	96.4197	4.73095	4.78019e-06	5.18349e-05	3.63662	SPTB	SPTB		ENSG00000172927	-1.00138	-0.275541	-4.8317	3.06338e-06	3.60244e-05	4.05441	MYEOV
	ENSG00000246790	-5.2591	18.6536	-4.73045	4.79059e-06	5.1925e-05	3.53762	SORL1-AS1	SORL1-AS1		ENSG00000104228	-0.274999	4.86005	-4.83093	3.07368e-06	3.61298e-05	4.04614	TRIM35
	ENSG00000159733	-4.09348	13.114	-4.72991	4.80185e-06	5.20026e-05	3.56667	ZFYVE28	ZFYVE28		ENSG00000137877	-0.661655	1.57119	-4.82997	3.08669e-06	3.62353e-05	4.04898	SPTBN5
	ENSG00000130544	-5.62485	37.9197	-4.72991	4.80195e-06	5.20026e-05	3.53768	ZNF557	ZNF557		ENSG00000167110	0.229909	5.1456	4.82978	3.08926e-06	3.62497e-05	4.0348	GOLGA2
	ENSG00000107854	10.769	92.9063	4.72964	4.8074e-06	5.20389e-05	3.55153	TNKS2	TNKS2		ENSG00000231981	-0.557771	-0.680148	-4.82805	3.11294e-06	3.64957e-05	4.05551	RPL7L1P12
	ENSG00000269956	1.41877	5.37028	4.72834	4.83461e-06	5.23068e-05	3.59776	MKNK1-AS1	MKNK1-AS1		ENSG00000243069	0.221167	4.74967	4.82736	3.12245e-06	3.65912e-05	4.01857	ARHGEF26-AS1
	ENSG00000127580	-2.06299	10.4706	-4.72826	4.83638e-06	5.23068e-05	3.53486	WDR24	WDR24		ENSG00000139160	0.211832	3.9569	4.82464	3.15992e-06	3.70142e-05	4.01052	ETFBKMT
	ENSG00000114650	-9.29395	60.7229	-4.72816	4.83852e-06	5.23072e-05	3.53669	SCAP	SCAP		ENSG00000223561	0.867016	-1.99936	4.82428	3.16497e-06	3.70572e-05	4.03476	LINC03007
	ENSG00000159202	-8.0897	82.8755	-4.72758	4.85057e-06	5.24008e-05	3.60554	UBE2Z	UBE2Z		ENSG00000165105	0.278005	5.7656	4.82418	3.16634e-06	3.70572e-05	4.00493	RASEF
	ENSG00000173285	4.40084	26.8686	4.72754	4.85141e-06	5.24008e-05	3.53249	OR10K1	OR10K1		ENSG00000008853	-0.397607	4.77374	-4.82364	3.17385e-06	3.7129e-05	4.0099	RHOBTB2
	ENSG00000184860	-4.52296	19.2081	-4.72741	4.85422e-06	5.24082e-05	3.5271	SDR42E1	SDR42E1		ENSG00000163001	-0.309942	3.4454	-4.8234	3.17719e-06	3.71518e-05	4.00128	CFAP36
	ENSG00000186020	-4.29522	25.3427	-4.72627	4.87828e-06	5.26451e-05	3.54618	ZNF529	ZNF529		ENSG00000100591	-0.213196	5.10001	-4.82228	3.19295e-06	3.73037e-05	4.00403	AHSA1
	ENSG00000251602	1.17969	7.83894	4.72549	4.89482e-06	5.27775e-05	3.52297	MTA1-DT	MTA1-DT		ENSG00000041988	-0.319478	3.11314	-4.81972	3.22908e-06	3.77095e-05	3.98705	THAP3
	ENSG00000150510	0.651275	2.08488	4.72406	4.92522e-06	5.30822e-05	3.54514	FAM124A	FAM124A		ENSG00000211898	0.597972	5.94098	4.81949	3.23226e-06	3.7718e-05	4.03913	IGHD
	ENSG00000250305	2.24783	13.028	4.72367	4.93346e-06	5.31438e-05	3.52999	TRMT9B	TRMT9B		ENSG00000159733	-0.499611	3.61261	-4.81927	3.23541e-06	3.7718e-05	4.0508	ZFYVE28
	ENSG00000152061	-20.5805	168.447	-4.7203	5.00605e-06	5.38596e-05	3.50899	RABGAP1L	RABGAP1L		ENSG00000189077	-0.360035	4.02631	-4.81883	3.24178e-06	3.77759e-05	4.00953	TMEM120A
	ENSG00000180739	-13.8387	29.3325	-4.71959	5.02139e-06	5.40012e-05	3.49279	S1PR5	S1PR5		ENSG00000143367	0.228965	2.70497	4.81729	3.26372e-06	3.79925e-05	4.00331	TUFT1
	ENSG00000102978	-3.93769	31.4665	-4.71933	5.02714e-06	5.40396e-05	3.50045	POLR2C	POLR2C		ENSG00000142156	-1.02128	0.12314	-4.81724	3.26447e-06	3.79925e-05	3.97901	COL6A1
	ENSG00000141699	-11.8016	93.6444	-4.7189	5.03652e-06	5.41128e-05	3.50772	RETREG3	RETREG3		ENSG00000189306	-0.275898	5.56911	-4.81723	3.2646e-06	3.79925e-05	3.99555	RRP7A
	ENSG00000231074	-21.317	122.383	-4.71881	5.03832e-06	5.41128e-05	3.50922	HCG18	HCG18		ENSG00000162032	-0.307573	4.84729	-4.81672	3.27193e-06	3.80613e-05	4.00103	SPSB3
	ENSG00000102780	9.73428	60.9391	4.71747	5.06775e-06	5.44053e-05	3.55705	DGKH	DGKH		ENSG00000147789	-0.178753	5.5603	-4.81639	3.27666e-06	3.80998e-05	3.97013	ZNF7
	ENSG00000144306	3.05531	22.2646	4.71669	5.08473e-06	5.45639e-05	3.48309	SCRN3	SCRN3		ENSG00000249267	0.255649	4.15394	4.81596	3.28288e-06	3.81556e-05	3.97378	LINC00939
	ENSG00000162738	0.403989	0.778563	4.71625	5.09456e-06	5.46431e-05	3.53517	VANGL2	VANGL2		ENSG00000182809	-0.903978	1.59544	-4.81486	3.29871e-06	3.83066e-05	3.97689	CRIP2
	ENSG00000212694	-3.73402	19.636	-4.71616	5.09652e-06	5.46431e-05	3.51127	LINC01089	LINC01089		ENSG00000183578	0.337435	1.38603	4.81476	3.30014e-06	3.83067e-05	3.98093	TNFAIP8L3
	ENSG00000125740	-1.24153	4.031	-4.71476	5.12753e-06	5.49518e-05	3.47387	FOSB	FOSB		ENSG00000177602	0.675835	0.42191	4.81379	3.3143e-06	3.84545e-05	4.0155	HASPIN
	ENSG00000126856	1.31424	5.0566	4.71412	5.14166e-06	5.50794e-05	3.48897	PRDM7	PRDM7		ENSG00000100346	-0.600667	2.62494	-4.8128	3.32866e-06	3.86045e-05	3.97111	CACNA1I
	ENSG00000172673	-13.945	63.1985	-4.71295	5.16773e-06	5.53108e-05	3.49092	THEMIS	THEMIS		ENSG00000164691	-0.265969	8.24867	-4.81256	3.3323e-06	3.863e-05	3.97802	TAGAP
	ENSG00000157322	1.43304	4.04281	4.71252	5.17747e-06	5.53911e-05	3.51676	CLEC18A	CLEC18A		ENSG00000270878	-0.452116	1.49524	-4.81217	3.33789e-06	3.86782e-05	3.96811	GCATP1
	ENSG00000124260	0.641644	3.48969	4.7121	5.18688e-06	5.54678e-05	3.46962	MAGEA10	MAGEA10		ENSG00000211777	-0.598576	1.14622	-4.81155	3.34705e-06	3.87676e-05	3.99849	TRAV3
	ENSG00000105722	-5.26799	23.509	-4.71177	5.19426e-06	5.55227e-05	3.47243	ERF	ERF		ENSG00000174276	-0.35327	2.12562	-4.81047	3.36297e-06	3.89352e-05	3.96565	ZNHIT2
	ENSG00000141540	-4.25575	17.3706	-4.70999	5.23433e-06	5.59269e-05	3.49339	TTYH2	TTYH2		ENSG00000103227	-0.337544	4.07114	-4.81003	3.36952e-06	3.89943e-05	3.99797	LMF1
	ENSG00000263974	2.59764	17.3648	4.70872	5.26321e-06	5.61943e-05	3.46351	RN7SL121P	RN7SL121P		ENSG00000228198	0.207858	4.3165	4.80867	3.38958e-06	3.91827e-05	3.93608	OR2M3
	ENSG00000184271	-3.09519	9.99703	-4.70869	5.26389e-06	5.61943e-05	3.46006	POU6F1	POU6F1		ENSG00000167261	-0.428642	6.41261	-4.80862	3.39029e-06	3.91827e-05	3.96376	DPEP2
	ENSG00000245148	1.73984	7.25151	4.70744	5.29236e-06	5.64739e-05	3.4695	ARAP1-AS2	ARAP1-AS2		ENSG00000265713	0.443561	0.955284	4.80853	3.39162e-06	3.91827e-05	3.95791	LOC100421100
	ENSG00000187713	-2.66619	16.2244	-4.70673	5.30846e-06	5.66213e-05	3.45785	TMEM203	TMEM203		ENSG00000070915	-0.755114	0.199307	-4.8071	3.41311e-06	3.93971e-05	3.94164	SLC12A3
	ENSG00000114473	-2.32661	12.5481	-4.7056	5.33463e-06	5.68759e-05	3.44545	IQCG	IQCG		ENSG00000064763	0.471725	4.70339	4.80673	3.41854e-06	3.94429e-05	3.98084	FAR2
	ENSG00000175485	0.312734	0.544975	4.70484	5.35203e-06	5.70369e-05	3.49465	OR52W1	OR52W1		ENSG00000125780	-1.13501	-0.00414325	-4.80658	3.42081e-06	3.94521e-05	3.95622	TGM3
	ENSG00000129673	0.524516	1.06292	4.70212	5.41523e-06	5.76608e-05	3.49683	AANAT	AANAT		ENSG00000176531	-0.35675	2.82177	-4.8064	3.4236e-06	3.94633e-05	3.94437	PHLDB3
	ENSG00000107099	79.0655	523.615	4.70195	5.41928e-06	5.76792e-05	3.45173	DOCK8	DOCK8		ENSG00000181449	-0.435273	0.958915	-4.80632	3.42471e-06	3.94633e-05	3.93287	SOX2
	ENSG00000142794	-3.38909	17.05	-4.70131	5.43419e-06	5.78129e-05	3.45073	NBPF3	NBPF3		ENSG00000185482	0.493014	2.2916	4.80513	3.44261e-06	3.96527e-05	3.98109	STAC3
	ENSG00000166405	-3.32078	11.9698	-4.69963	5.47374e-06	5.82087e-05	3.44544	RIC3	RIC3		ENSG00000130545	-0.64295	-0.723112	-4.80289	3.47662e-06	4.00273e-05	3.94581	CRB3
	ENSG00000167548	54.9638	304.861	4.69846	5.50151e-06	5.84789e-05	3.43134	KMT2D	KMT2D		ENSG00000237781	0.716911	1.18046	4.80172	3.49457e-06	4.01995e-05	3.94339	ADAMTSL4-AS2
	ENSG00000115414	3.33967	12.7535	4.69826	5.50624e-06	5.85041e-05	3.43138	FN1	FN1		ENSG00000204283	-0.615688	-0.212781	-4.80012	3.51914e-06	4.04648e-05	3.90729	LINC01973
	ENSG00000170312	1.02964	1.90567	4.69789	5.51504e-06	5.85725e-05	3.47812	CDK1	CDK1		ENSG00000085719	0.218877	5.68112	4.79867	3.54161e-06	4.06884e-05	3.94492	CPNE3
	ENSG00000100379	-1.71348	7.20832	-4.69713	5.53324e-06	5.87005e-05	3.40507	KCTD17	KCTD17		ENSG00000237328	-0.445962	0.722625	-4.79794	3.55291e-06	4.08009e-05	3.92859	RAI1-AS1
	ENSG00000115145	5.6678	34.3689	4.69713	5.5333e-06	5.87005e-05	3.41853	STAM2	STAM2		ENSG00000104093	0.50198	7.02629	4.7945	3.60688e-06	4.13853e-05	3.90181	DMXL2
	ENSG00000162402	24.0771	134.016	4.69709	5.5342e-06	5.87005e-05	3.40588	USP24	USP24		ENSG00000245146	-0.644586	0.394981	-4.79399	3.61487e-06	4.14593e-05	3.88601	LOC124900193
	ENSG00000213190	-7.17932	51.6184	-4.69619	5.55577e-06	5.88632e-05	3.4152	MLLT11	MLLT11		ENSG00000005187	-0.633302	3.79762	-4.7934	3.62418e-06	4.15484e-05	3.89329	ACSM3
	ENSG00000140367	-4.29956	24.0452	-4.69615	5.55668e-06	5.88632e-05	3.39918	UBE2Q2	UBE2Q2		ENSG00000214013	0.238892	5.18432	4.79316	3.62799e-06	4.15744e-05	3.88035	GANC
	ENSG00000160953	-3.84516	27.5537	-4.69603	5.55942e-06	5.88671e-05	3.42567	PWWP3A	PWWP3A		ENSG00000182307	-0.188157	4.73662	-4.79137	3.65667e-06	4.1876e-05	3.89289	C8orf33
	ENSG00000126822	-48.7023	166.51	-4.69506	5.58279e-06	5.90893e-05	3.38991	PLEKHG3	PLEKHG3		ENSG00000176476	-0.248713	3.71695	-4.79132	3.65742e-06	4.1876e-05	3.86945	SGF29
	ENSG00000198673	4.01953	13.0977	4.69281	5.63717e-06	5.96393e-05	3.46986	TAFA2	TAFA2		ENSG00000134684	0.160583	5.64147	4.78979	3.68195e-06	4.21389e-05	3.90906	YARS1
	ENSG00000144395	1.88593	12.8779	4.69251	5.6445e-06	5.96914e-05	3.39923	CCDC150	CCDC150		ENSG00000176108	-0.228732	4.13585	-4.78854	3.7021e-06	4.23515e-05	3.85814	CHMP6
	ENSG00000196531	-66.6224	287.381	-4.69181	5.66157e-06	5.98464e-05	3.38494	NACA	NACA		ENSG00000107862	0.2694	5.70647	4.78828	3.70644e-06	4.23832e-05	3.86219	GBF1
	ENSG00000166402	-1.86027	5.50229	-4.6907	5.68871e-06	6.0082e-05	3.40166	TUB	TUB		ENSG00000135218	0.54534	5.92098	4.78806	3.70994e-06	4.24025e-05	3.88551	CD36
	ENSG00000171241	1.91196	4.56149	4.68994	5.70748e-06	6.02545e-05	3.48363	SHCBP1	SHCBP1		ENSG00000230224	0.346241	0.983472	4.78798	3.71128e-06	4.24025e-05	3.85306	PHB1P9
	ENSG00000143228	0.679933	1.24391	4.68966	5.71421e-06	6.02999e-05	3.39616	NUF2	NUF2		ENSG00000167912	-0.47599	1.00786	-4.78687	3.72922e-06	4.25894e-05	3.86046	TOX-DT
	ENSG00000172809	-51.2792	194.977	-4.68872	5.7376e-06	6.04952e-05	3.37072	RPL38	RPL38		ENSG00000171307	-0.231952	3.87425	-4.78634	3.73799e-06	4.26714e-05	3.85697	ZDHHC16
	ENSG00000173113	-6.78112	30.8271	-4.68834	5.7468e-06	6.05664e-05	3.36389	TRMT112	TRMT112		ENSG00000108961	-0.331316	3.21215	-4.78529	3.75516e-06	4.28492e-05	3.85474	RANGRF
	ENSG00000142920	-1.48899	3.72483	-4.68808	5.75325e-06	6.06086e-05	3.37528	AZIN2	AZIN2		ENSG00000103249	0.303641	5.46042	4.78419	3.77319e-06	4.30368e-05	3.8601	CLCN7
	ENSG00000251340	0.567905	0.857695	4.68738	5.77068e-06	6.07414e-05	3.41316	MTCYBP35	MTCYBP35		ENSG00000279331	-0.312555	3.10274	-4.78321	3.78955e-06	4.3205e-05	3.83781	RBM12B-AS1
	ENSG00000225783	-55.846	146.131	-4.68738	5.77076e-06	6.07414e-05	3.37957	MIAT	MIAT		ENSG00000116260	0.408041	5.50307	4.78309	3.79138e-06	4.32076e-05	3.91211	QSOX1
	ENSG00000243175	1.28738	6.21748	4.68664	5.78927e-06	6.09021e-05	3.36874	RPSAP36	RPSAP36		ENSG00000106263	0.212643	6.26006	4.78174	3.8139e-06	4.34458e-05	3.83766	EIF3B
	ENSG00000116199	5.79831	39.6566	4.68657	5.79095e-06	6.09021e-05	3.42497	FAM20B	FAM20B		ENSG00000116863	-0.269739	3.78882	-4.78153	3.81745e-06	4.34679e-05	3.84129	ADPRS
	ENSG00000126858	8.46818	40.7387	4.68632	5.79713e-06	6.09412e-05	3.44779	RHOT1	RHOT1		ENSG00000120949	-0.531002	3.14541	-4.78112	3.82422e-06	4.35082e-05	3.83485	TNFRSF8
	ENSG00000154016	-6.87051	29.0676	-4.68581	5.80979e-06	6.10225e-05	3.35871	GRAPL	GRAPL		ENSG00000123444	-0.237922	4.04425	-4.78087	3.82844e-06	4.35378e-05	3.83538	KBTBD4
	ENSG00000154016	-6.87051	29.0676	-4.68581	5.80979e-06	6.10225e-05	3.35871	GRAP	GRAP		ENSG00000140406	-0.252328	5.27006	-4.78009	3.84143e-06	4.36486e-05	3.82372	TLNRD1
	ENSG00000241388	3.37957	20.0751	4.68547	5.81841e-06	6.10871e-05	3.37734	HNF1A-AS1	HNF1A-AS1		ENSG00000188811	0.225937	4.55042	4.77995	3.84379e-06	4.36558e-05	3.83012	NHLRC3
	ENSG00000187607	-4.8853	19.6396	-4.68462	5.83973e-06	6.1285e-05	3.3557	ZNF286A	ZNF286A		ENSG00000096063	0.431363	5.92403	4.77986	3.84531e-06	4.36558e-05	3.86439	SRPK1
	ENSG00000148848	-2.12568	3.70513	-4.68405	5.85405e-06	6.14093e-05	3.3494	ADAM12	ADAM12		ENSG00000172320	0.215597	3.93295	4.77898	3.8601e-06	4.38053e-05	3.81885	OR5A1
	ENSG00000095397	-1.5517	3.72251	-4.68394	5.85677e-06	6.14118e-05	3.3547	WHRN	WHRN		ENSG00000188596	0.207383	6.04254	4.77828	3.87205e-06	4.39224e-05	3.82428	CFAP54
	ENSG00000137731	-0.847581	1.63256	-4.68381	5.86021e-06	6.14218e-05	3.35222	FXYD2	FXYD2		ENSG00000147121	-0.201529	3.84413	-4.77789	3.87866e-06	4.39389e-05	3.83236	KRABD4
[truncated: 5,939 more rows]

## Sheet: RSV-LRT
TWAS RSV at FDR <0.05 RSV	ENSEMBL	logFC	AveExpr	t	P.Value	adj.P.Val	B	SYMBOL		TWAS RSV log2 from log2 transformed count FDR<0.05	ENSEMBL	logFC	AveExpr	t	P.Value	adj.P.Val	B	SYMBOL
	ENSG00000165949	226.65	99.6508	82.3482	2.38983e-139	5.9189e-135	210.672	IFI27			ENSG00000228325	0.987111	-2.23187	27.0451	8.1918e-64	2.20507e-59	89.1555	IGKV3D-7
	ENSG00000115155	22.8872	10.6469	30.934	6.85595e-72	8.49007e-68	132.296	OTOF			ENSG00000095203	0.500578	-2.4261	14.6594	4.39081e-32	5.9096e-28	48.8646	EPB41L4B
	ENSG00000088827	62.4289	32.7689	16.0452	6.41742e-36	5.29801e-32	66.2109	SIGLEC1			ENSG00000145147	0.435089	-2.49357	14.3523	3.28041e-31	2.9434e-27	55.9004	SLIT2
	ENSG00000137959	380.142	200.915	10.8617	3.16658e-21	1.96066e-17	36.2404	IFI44L			ENSG00000165949	6.55088	3.37188	9.97299	9.0775e-19	6.1087e-15	31.3524	IFI27
	ENSG00000184979	19.9914	15.7701	9.8971	1.54652e-18	7.66053e-15	30.5483	USP18			ENSG00000115155	5.4113	1.0471	7.21971	1.61151e-11	8.67574e-08	15.6857	OTOF
	ENSG00000185339	9.04244	5.60191	9.80091	2.84662e-18	1.17504e-14	30.0655	TCN2			ENSG00000158481	-1.77502	2.9966	-6.97375	6.37565e-11	2.86033e-07	14.4031	CD1C
	ENSG00000204936	19.445	20.9101	9.63178	8.29088e-18	2.93343e-14	28.712	CD177			ENSG00000234851	-1.30769	7.38439	-6.6967	2.9123e-10	1.1199e-06	12.9692	RPL23AP42
	ENSG00000138642	38.1336	36.7782	7.86248	4.07359e-13	1.26113e-09	19.0716	HERC6			ENSG00000185339	2.4814	1.94592	6.64135	3.92918e-10	1.32207e-06	12.6833	TCN2
	ENSG00000159189	2.78039	1.58442	7.66558	1.28363e-12	3.5324e-09	17.9265	C1QC			ENSG00000167658	-0.86343	10.4793	-6.5523	6.34288e-10	1.79059e-06	12.2351	EEF2
	ENSG00000133216	5.78107	4.3725	7.57515	2.16484e-12	5.03153e-09	17.5227	EPHB2			ENSG00000179639	-3.11229	3.02715	-6.54342	6.65203e-10	1.79059e-06	12.2032	FCER1A
	ENSG00000137965	89.4406	59.4048	7.56964	2.2347e-12	5.03153e-09	17.4464	IFI44			ENSG00000250365	-0.876074	1.04385	-6.40302	1.40419e-09	3.43618e-06	11.4847	HEATR5A-DT
	ENSG00000111335	283.174	220.355	7.44243	4.63767e-12	8.92771e-09	16.7599	OAS2			ENSG00000163818	-0.908065	3.56137	-6.36168	1.74662e-09	3.91797e-06	11.2809	LZTFL1
	ENSG00000137628	131.774	95.0476	7.3952	6.07277e-12	1.07432e-08	16.5297	DDX60			ENSG00000138642	1.55767	4.84677	6.32713	2.09483e-09	4.33758e-06	11.0947	HERC6
	ENSG00000130487	9.68862	10.1116	7.20497	1.78332e-11	2.76047e-08	15.5491	KLHDC7B			ENSG00000111796	-2.17336	4.0469	-6.31081	2.28218e-09	4.38799e-06	11.0327	KLRB1
	ENSG00000160932	217.991	169.946	7.15515	2.35918e-11	3.43705e-08	15.2203	LY6E			ENSG00000147403	-1.3978	9.64984	-6.22707	3.53469e-09	6.34312e-06	10.6206	RPL10
	ENSG00000108679	25.1147	25.2884	7.03783	4.54191e-11	6.24942e-08	14.6868	LGALS3BP			ENSG00000243335	-0.665231	5.48883	-6.19744	4.12314e-09	6.93666e-06	10.4851	KCTD7
	ENSG00000196141	22.6398	30.1678	6.91773	8.82996e-11	1.15101e-07	14.0142	SPATS2L			ENSG00000143365	-1.50734	2.51795	-6.18213	4.46373e-09	7.06792e-06	10.4106	RORC
	ENSG00000132530	160.193	110.479	6.85237	1.26474e-10	1.56619e-07	13.7276	XAF1			ENSG00000198242	-1.2551	8.07024	-6.15831	5.04939e-09	7.55108e-06	10.2887	RPL23A
	ENSG00000238015	1.09895	0.55936	6.82213	1.49254e-10	1.76028e-07	13.5576	RPL23P3			ENSG00000133216	1.82405	1.79122	6.13216	5.77944e-09	7.83595e-06	10.1515	EPHB2
	ENSG00000110079	4.50792	4.13056	6.77422	1.93876e-10	2.18261e-07	13.3511	MS4A4A			ENSG00000175390	-0.896308	6.91784	-6.13074	5.82209e-09	7.83595e-06	10.1553	EIF3F
	ENSG00000166278	8.55256	8.10255	6.63826	4.05093e-10	4.36214e-07	12.6512	C2			ENSG00000196141	1.15645	4.69582	5.99534	1.16488e-08	1.49316e-05	9.48576	SPATS2L
	ENSG00000134326	68.2371	50.7919	6.38331	1.57738e-09	1.62779e-06	11.3305	CMPK2			ENSG00000148303	-1.14922	8.971	-5.88418	2.04414e-08	2.50109e-05	8.98017	RPL7A
	ENSG00000167658	-788.831	1483.74	-6.27397	2.79963e-09	2.77354e-06	10.8542	EEF2			ENSG00000175746	-2.78461	0.0537703	-5.87046	2.19017e-08	2.56326e-05	8.91674	LINC02915
	ENSG00000165185	16.787	28.5895	6.26469	2.93857e-09	2.79788e-06	10.783	KIAA1958			ENSG00000163606	-1.17166	3.37146	-5.83772	2.58089e-08	2.87383e-05	8.75884	CD200R1
	ENSG00000234851	-136.705	177.028	-6.25754	3.05014e-09	2.79788e-06	10.7762	RPL23AP42			ENSG00000123933	-0.911639	6.21853	-5.831	2.66906e-08	2.87383e-05	8.73505	MXD4
	ENSG00000205837	0.996509	0.629554	6.17136	4.77119e-09	4.22029e-06	10.3258	LINC00487			ENSG00000100596	1.09344	6.84359	5.82216	2.78973e-08	2.88823e-05	8.68701	SPTLC2
	ENSG00000117984	161.324	190.889	6.13534	5.74632e-09	4.90756e-06	10.1837	CTSD			ENSG00000100129	-1.02579	7.41632	-5.79942	3.12507e-08	3.11558e-05	8.58175	EIF3L
	ENSG00000151694	29.3629	88.1011	6.10101	6.85613e-09	5.66019e-06	10.0082	ADAM17			ENSG00000228495	-1.56201	1.9736	-5.78312	3.38926e-08	3.25829e-05	8.50986	LINC01013
	ENSG00000100596	92.5261	124.641	6.06588	8.20922e-09	6.54801e-06	9.82674	SPTLC2			ENSG00000154736	-2.65917	-0.298039	-5.77469	3.53451e-08	3.28076e-05	8.46992	ADAMTS5
	ENSG00000198242	-216.223	283.863	-6.05999	8.4603e-09	6.54801e-06	9.81501	RPL23A			ENSG00000167113	-0.538433	4.8981	-5.69914	5.13793e-08	4.43388e-05	8.1178	COQ4
	ENSG00000030582	178.935	173.934	6.02899	9.91191e-09	7.37063e-06	9.67013	GRN			ENSG00000140988	-1.10486	9.47075	-5.69856	5.15266e-08	4.43388e-05	8.11376	RPS2
	ENSG00000143344	3.78856	4.73345	6.02494	1.01184e-08	7.37063e-06	9.61572	RGL1			ENSG00000138246	0.846277	6.07485	5.69396	5.27098e-08	4.43388e-05	8.09521	DNAJC13
	ENSG00000158481	-8.45772	8.69881	-6.00411	1.12507e-08	7.7433e-06	9.55085	CD1C			ENSG00000177600	-1.07833	8.43457	-5.66406	6.10626e-08	4.9406e-05	7.95646	RPLP2
	ENSG00000092853	8.15938	10.8923	6.00403	1.12552e-08	7.7433e-06	9.54005	CLSPN			ENSG00000111181	2.18827	1.1237	5.65963	6.24045e-08	4.9406e-05	7.93716	SLC6A12
	ENSG00000055332	208.225	202.617	5.92726	1.66073e-08	1.11166e-05	9.16172	EIF2AK2			ENSG00000151694	0.467465	6.43243	5.62967	7.2276e-08	5.47531e-05	7.79675	ADAM17
	ENSG00000173369	5.68885	3.99581	5.90182	1.8879e-08	1.23046e-05	9.00978	C1QB			ENSG00000188846	-1.20726	8.03985	-5.62378	7.43912e-08	5.47531e-05	7.77071	RPL14
	ENSG00000250365	-1.19522	2.008	-5.84953	2.45465e-08	1.55883e-05	8.81642	HEATR5A-DT			ENSG00000108298	-1.2309	8.99328	-5.6214	7.52606e-08	5.47531e-05	7.76017	RPL19
	ENSG00000188282	3.35784	2.29046	5.84262	2.54102e-08	1.57334e-05	8.74887	RUFY4			ENSG00000198034	-1.23929	8.92663	-5.61207	7.87692e-08	5.57976e-05	7.71679	RPS4X
	ENSG00000112297	54.6523	129.919	5.80965	2.99592e-08	1.80869e-05	8.6234	CRYBG1			ENSG00000132716	-0.323858	6.78741	-5.60652	8.09328e-08	5.58602e-05	7.6917	DCAF8
	ENSG00000181963	2.07561	1.42438	5.80417	3.07886e-08	1.80869e-05	8.60164	OR52K2			ENSG00000108679	1.32683	4.39227	5.58974	8.78343e-08	5.91081e-05	7.61344	LGALS3BP
	ENSG00000138246	42.8383	70.803	5.80021	3.14021e-08	1.80869e-05	8.58222	DNAJC13			ENSG00000146278	-0.54739	8.20076	-5.56811	9.75818e-08	6.4066e-05	7.51783	PNRC1
	ENSG00000141837	15.3816	46.097	5.75059	4.01786e-08	2.2616e-05	8.35081	CACNA1A			ENSG00000162736	0.683177	5.71212	5.56017	1.01418e-07	6.49995e-05	7.48211	NCSTN
	ENSG00000178467	-11.8127	29.551	-5.67709	5.77428e-08	3.17804e-05	8.01214	P4HTM			ENSG00000030582	1.35999	7.31466	5.55317	1.04923e-07	6.56816e-05	7.45134	GRN
	ENSG00000067066	115.074	251.062	5.64713	6.6884e-08	3.58557e-05	7.87009	SP100			ENSG00000117984	1.15581	7.48227	5.52095	1.22637e-07	7.50261e-05	7.30526	CTSD
	ENSG00000162736	26.7775	54.0336	5.64362	6.80428e-08	3.58557e-05	7.85927	NCSTN			ENSG00000196531	-0.945019	8.08617	-5.50718	1.31069e-07	7.76515e-05	7.24164	NACA
	ENSG00000065328	3.20896	3.36898	5.63283	7.17333e-08	3.70129e-05	7.79641	MCM10			ENSG00000261399	-1.052	0.249957	-5.50203	1.34363e-07	7.76515e-05	7.21919	MAPK8IP3-AS1
	ENSG00000163818	-6.96517	12.0603	-5.6262	7.40959e-08	3.74517e-05	7.77884	LZTFL1			ENSG00000233927	-0.997735	7.52567	-5.49579	1.38468e-07	7.76515e-05	7.1902	RPS28
	ENSG00000132716	-23.8272	111.685	-5.62177	7.57188e-08	3.75066e-05	7.75869	DCAF8			ENSG00000172809	-1.0767	7.49914	-5.48388	1.46637e-07	8.05548e-05	7.13677	RPL38
	ENSG00000084234	98.3416	194.306	5.61472	7.83673e-08	3.80573e-05	7.72622	APLP2			ENSG00000141837	0.458548	5.50183	5.46797	1.58295e-07	8.52195e-05	7.06442	CACNA1A
	ENSG00000188603	39.9939	83.2564	5.57314	9.5951e-08	4.57004e-05	7.53517	CLN3			ENSG00000144290	-2.19351	2.42076	-5.42304	1.96305e-07	0.000103611	6.86471	SLC4A10
	ENSG00000268500	33.4794	22.3993	5.56601	9.93351e-08	4.64195e-05	7.50348	SIGLEC5			ENSG00000268500	2.10354	4.196	5.4022	2.16831e-07	0.000110126	6.7721	SIGLEC5
	ENSG00000197548	26.3523	49.3832	5.56015	1.02199e-07	4.68733e-05	7.4769	ATG7			ENSG00000070756	-0.67105	9.95653	-5.38523	2.35074e-07	0.00011505	6.69593	PABPC1
	ENSG00000175390	-68.0337	125.173	-5.5317	1.17292e-07	5.28178e-05	7.34827	EIF3F			ENSG00000197756	-1.24866	8.17774	-5.3615	2.63111e-07	0.000126472	6.59076	RPL37A
	ENSG00000184730	105.888	105.661	5.52502	1.21137e-07	5.34881e-05	7.31684	APOBR			ENSG00000181963	2.13278	0.339382	5.35594	2.70132e-07	0.000127569	6.5666	OR52K2
	ENSG00000148303	-368.342	526.332	-5.5217	1.231e-07	5.34881e-05	7.30305	RPL7A			ENSG00000166278	1.43207	2.81515	5.34396	2.85896e-07	0.000128263	6.51349	C2
	ENSG00000139572	2.23067	1.97268	5.50224	1.35213e-07	5.77382e-05	7.21233	GPR84			ENSG00000197548	0.697598	5.58418	5.3322	3.02251e-07	0.000133377	6.46157	ATG7
	ENSG00000167113	-10.5659	30.2203	-5.47374	1.55072e-07	6.47387e-05	7.08665	COQ4			ENSG00000178982	-0.61436	6.33163	-5.32487	3.12895e-07	0.000135847	6.42925	EIF3K
	ENSG00000237272	2.65297	1.88369	5.47139	1.56835e-07	6.47387e-05	7.07574	OR51R1P			ENSG00000188603	0.662779	6.33925	5.30182	3.48812e-07	0.000149037	6.32763	CLN3
	ENSG00000188846	-202.26	278.013	-5.46748	1.59806e-07	6.48839e-05	7.05817	RPL14			ENSG00000178467	-0.608246	4.85489	-5.27874	3.88779e-07	0.000163518	6.22656	P4HTM
	ENSG00000163606	-7.73143	10.9948	-5.46225	1.63861e-07	6.54573e-05	7.03493	CD200R1			ENSG00000184979	2.3218	2.96072	5.24919	4.46507e-07	0.000182107	6.09696	USP18
	ENSG00000177294	2.26018	1.63049	5.38848	2.33041e-07	9.16147e-05	6.70155	FBXO39			ENSG00000112297	0.563311	6.98751	5.24366	4.58183e-07	0.00018408	6.07338	CRYBG1
	ENSG00000094804	3.61368	4.27787	5.37755	2.45453e-07	9.49867e-05	6.65515	CDC6			ENSG00000112299	2.33987	4.18753	5.2357	4.75543e-07	0.000188245	6.03853	VNN1
	ENSG00000135476	3.4548	3.81892	5.3735	2.5022e-07	9.53414e-05	6.63851	ESPL1			ENSG00000120451	0.617005	6.38616	5.21745	5.17786e-07	0.000201997	5.95929	SNX19
	ENSG00000100129	-107.609	180.649	-5.36961	2.5488e-07	9.56456e-05	6.62139	EIF3L			ENSG00000184730	1.47793	6.58689	5.19913	5.63837e-07	0.00021682	5.87946	APOBR
	ENSG00000111181	3.6426	2.62218	5.35143	2.77804e-07	0.000102493	6.53956	SLC6A12			ENSG00000100307	-0.495479	6.47867	-5.16364	6.64668e-07	0.000245242	5.72632	CBX7
	ENSG00000120451	36.7814	85.7684	5.34871	2.81405e-07	0.000102493	6.52878	SNX19			ENSG00000149600	-0.647751	4.38442	-5.16178	6.70433e-07	0.000245242	5.71823	COMMD7
	ENSG00000123933	-40.8674	77.2332	-5.34014	2.93032e-07	0.000103679	6.48966	MXD4			ENSG00000084234	0.709177	7.55304	5.16119	6.72265e-07	0.000245242	5.7159	APLP2
	ENSG00000243335	-18.1317	46.3163	-5.33383	3.01898e-07	0.000105312	6.46264	KCTD7			ENSG00000161298	-0.537689	4.61959	-5.16057	6.74193e-07	0.000245242	5.71322	ZNF382
	ENSG00000137818	-281.596	388.919	-5.30782	3.41283e-07	0.000117397	6.34807	RPLP1			ENSG00000105372	-1.04615	8.2335	-5.14573	7.22031e-07	0.000259142	5.64962	RPS19
	ENSG00000177600	-235.702	366.474	-5.30361	3.481e-07	0.000118101	6.32931	RPLP2			ENSG00000240233	1.28715	0.215004	5.14125	7.37112e-07	0.000259437	5.63076	RN7SL587P
	ENSG00000147403	-693.814	864.079	-5.29209	3.67476e-07	0.000120307	6.27866	RPL10			ENSG00000160932	1.7814	6.97944	5.13794	7.48436e-07	0.000259437	5.61622	LY6E
	ENSG00000228495	-3.95774	4.26259	-5.29111	3.69173e-07	0.000120307	6.27316	LINC01013			ENSG00000143224	-0.772183	3.44519	-5.13698	7.51769e-07	0.000259437	5.61066	PPOX
	ENSG00000171999	2.72866	2.00359	5.2857	3.78667e-07	0.000121798	6.25091	OR52P2P			ENSG00000137818	-1.17843	8.51294	-5.12939	7.78491e-07	0.000263026	5.57921	RPLP1
	ENSG00000104738	9.79576	14.7343	5.28193	3.85421e-07	0.000122381	6.23291	MCM4			ENSG00000170909	1.30401	4.60681	5.1285	7.81711e-07	0.000263026	5.57521	OSCAR
	ENSG00000135677	104.225	144.101	5.27106	4.05575e-07	0.000125648	6.18731	GNS			ENSG00000105373	-0.829229	7.86198	-5.12061	8.10587e-07	0.000269375	5.54208	NOP53
	ENSG00000111796	-21.7261	20.1839	-5.26522	4.16822e-07	0.00012745	6.16101	KLRB1			ENSG00000107736	1.07245	5.53096	5.09813	8.98786e-07	0.000291488	5.44639	CDH23
	ENSG00000157601	309.726	272.376	5.21996	5.14895e-07	0.000155517	5.96372	MX1			ENSG00000198093	-0.60117	4.08721	-5.08768	9.42874e-07	0.000301162	5.40062	ZNF649
	ENSG00000088325	5.9958	6.94274	5.2091	5.41573e-07	0.000161604	5.91757	TPX2			ENSG00000169100	-0.833386	7.70514	-5.08373	9.6005e-07	0.000301162	5.38439	SLC25A6
	ENSG00000112299	30.9967	25.7399	5.204	5.54561e-07	0.00016351	5.89395	VNN1			ENSG00000198721	-0.59598	4.17025	-5.08325	9.6218e-07	0.000301162	5.38147	ECI2
	ENSG00000102024	1.38599	1.2452	5.18221	6.13532e-07	0.000178769	5.8004	PLS3			ENSG00000111335	1.7325	7.31021	5.07795	9.85775e-07	0.000305001	5.36069	OAS2
	ENSG00000087116	0.76347	0.552016	5.17279	6.40891e-07	0.000184569	5.76128	ADAMTS2			ENSG00000127483	-0.4124	7.47874	-5.07167	1.01449e-06	0.000310319	5.33264	HP1BP3
	ENSG00000129824	-25.8001	50.3771	-5.16344	6.69201e-07	0.000188342	5.71842	RPS4Y1			ENSG00000135677	1.04858	7.07472	5.06648	1.03882e-06	0.000311985	5.30906	GNS
	ENSG00000171860	32.9171	28.6477	5.15374	6.99857e-07	0.000194757	5.67876	C3AR1			ENSG00000254772	-1.31027	9.33861	-5.06511	1.04536e-06	0.000311985	5.30557	EEF1G
	ENSG00000170909	23.9083	26.8345	5.12457	8.00504e-07	0.000215501	5.55292	OSCAR			ENSG00000110079	1.45248	1.75929	5.06316	1.05471e-06	0.000311985	5.29752	MS4A4A
	ENSG00000089127	155.291	146.018	5.11659	8.3041e-07	0.000221148	5.51657	OAS1			ENSG00000275791	-1.23481	1.14326	-5.04303	1.15607e-06	0.000338251	5.21244	TRBV10-3
	ENSG00000108298	-392.184	538.563	-5.10236	8.8645e-07	0.000233561	5.456	RPL19			ENSG00000088827	3.37298	3.3985	5.03858	1.17975e-06	0.000341468	5.19298	SIGLEC1
	ENSG00000173372	6.45342	4.33799	5.08985	9.38756e-07	0.000237062	5.40537	C1QA			ENSG00000145592	-1.4722	7.79485	-5.03203	1.21539e-06	0.000348041	5.16465	RPL37
	ENSG00000112996	-10.8265	32.5005	-5.08899	9.42452e-07	0.000237062	5.39824	MRPS30			ENSG00000142534	-1.1955	8.66505	-5.01289	1.32574e-06	0.000373876	5.08347	RPS11
	ENSG00000165029	69.4305	71.4575	5.08775	9.47798e-07	0.000237062	5.39411	ABCA1			ENSG00000261656	2.24989	-1.32537	5.01162	1.33339e-06	0.000373876	5.07675	BEAN1-AS1
	ENSG00000162946	31.6968	45.7074	5.08679	9.51963e-07	0.000237062	5.3899	DISC1			ENSG00000144713	-1.39864	8.49673	-5.00823	1.35403e-06	0.000375298	5.06446	RPL32
	ENSG00000238025	9.3438	7.89869	5.0864	9.53669e-07	0.000237062	5.39125	ZDHHC4P1			ENSG00000112996	-0.520333	4.99992	-5.00598	1.36789e-06	0.000375298	5.0541	MRPS30
	ENSG00000232684	3.0068	3.12903	5.08347	9.66528e-07	0.000237062	5.37645	ATP11A-AS1			ENSG00000196421	-1.59832	2.00475	-5.00399	1.38029e-06	0.000375298	5.04543	C20orf204
	ENSG00000187608	71.243	63.4149	5.08342	9.66742e-07	0.000237062	5.37651	ISG15			ENSG00000171999	1.90727	0.834617	4.9985	1.41505e-06	0.000377923	5.02227	OR52P2P
	ENSG00000177628	21.222	33.6675	5.07065	1.02485e-06	0.000246431	5.32255	GBA1			ENSG00000165185	0.782337	4.64592	4.99803	1.41802e-06	0.000377923	5.02312	KIAA1958
	ENSG00000213699	11.7881	44.1984	5.06593	1.04715e-06	0.000248502	5.3	SLC35F6			ENSG00000188277	-0.680235	3.02856	-4.97145	1.59888e-06	0.000417852	4.90701	C15orf62
	ENSG00000198034	-353.68	525.65	-5.06233	1.06453e-06	0.000248502	5.28617	RPS4X			ENSG00000105193	-1.2674	7.85797	-4.95213	1.74426e-06	0.000451462	4.82835	RPS16
	ENSG00000175518	0.898778	0.804729	5.06147	1.06868e-06	0.000248502	5.28404	UBQLNL			ENSG00000149273	-1.36209	8.79819	-4.94819	1.77542e-06	0.000453059	4.81257	RPS3
	ENSG00000196531	-161.144	283.185	-5.06047	1.0736e-06	0.000248502	5.27639	NACA			ENSG00000169508	-0.924598	5.10237	-4.9471	1.78409e-06	0.000453059	4.80569	GPR183
	ENSG00000175746	-1.73008	1.3214	-5.05346	1.10845e-06	0.000254193	5.24898	LINC02915			ENSG00000163751	-2.42894	1.00004	-4.93174	1.91149e-06	0.000477577	4.74288	CPA3
	ENSG00000240233	1.11522	1.17184	5.04459	1.15409e-06	0.000259848	5.21403	RN7SL587P			ENSG00000092853	0.983228	3.27087	4.9312	1.91613e-06	0.000477577	4.7404	CLSPN
	ENSG00000233927	-117.388	194.717	-5.03892	1.18424e-06	0.000262849	5.18488	RPS28			ENSG00000137628	1.68612	6.12636	4.92534	1.96712e-06	0.000485389	4.71888	DDX60
	ENSG00000178982	-32.0683	82.3899	-5.0381	1.18864e-06	0.000262849	5.18094	EIF3K			ENSG00000123612	-1.75546	0.279522	-4.91978	2.0167e-06	0.000488158	4.69121	ACVR1C
	ENSG00000261399	-0.826511	1.11855	-5.03599	1.2001e-06	0.000263034	5.17052	MAPK8IP3-AS1			ENSG00000105640	-1.17796	8.78523	-4.91819	2.03112e-06	0.000488158	4.68716	RPL18A
	ENSG00000104133	59.8123	165.275	5.02147	1.28188e-06	0.000277448	5.11447	SPG11			ENSG00000240342	-1.25273	6.21349	-4.91204	2.08772e-06	0.000497321	4.6619	RPS2P5
	ENSG00000240342	-64.8432	80.905	-5.02038	1.28827e-06	0.000277448	5.10695	RPS2P5			ENSG00000168792	-0.526621	4.72575	-4.90347	2.16928e-06	0.000512216	4.62425	ABHD15
	ENSG00000172809	-126.097	190.665	-5.0149	1.32068e-06	0.000280763	5.08347	RPL38			ENSG00000063177	-0.976965	8.38837	-4.89292	2.27387e-06	0.000532244	4.58215	RPL18
	ENSG00000163166	12.6282	44.9072	5.01395	1.32633e-06	0.000280763	5.07942	IWS1			ENSG00000056558	-0.759692	6.38838	-4.89021	2.30144e-06	0.000534053	4.56734	TRAF1
	ENSG00000197121	9.50697	13.0827	5.00414	1.3866e-06	0.000290955	5.04172	PGAP1			ENSG00000277855	1.54565	-0.00117269	4.87714	2.43943e-06	0.000561235	4.5176	LOC105377155
	ENSG00000140988	-489.279	750.69	-5.00233	1.39798e-06	0.000290955	5.02996	RPS2			ENSG00000155275	-0.544916	4.47537	-4.86811	2.53933e-06	0.00057702	4.4778	TRMT44
	ENSG00000063177	-211.501	352.409	-4.99982	1.41393e-06	0.000291823	5.01952	RPL18			ENSG00000172053	-0.715948	6.26802	-4.86709	2.55091e-06	0.00057702	4.47591	QARS1
	ENSG00000133106	126.001	103.243	4.97808	1.55979e-06	0.000319266	4.93465	EPSTI1			ENSG00000212694	-0.650808	4.25952	-4.85937	2.63983e-06	0.000592158	4.44392	LINC01089
	ENSG00000198721	-6.8351	18.3068	-4.96638	1.64425e-06	0.000331082	4.8794	ECI2			ENSG00000243927	-0.750606	4.43856	-4.85586	2.68132e-06	0.000592266	4.42703	MRPS6
	ENSG00000226616	0.513599	0.302018	4.96353	1.66548e-06	0.000331474	4.86987	OR52M2P			ENSG00000112306	-1.22096	8.24612	-4.85561	2.68432e-06	0.000592266	4.42879	RPS12
	ENSG00000143382	38.2032	46.7948	4.94975	1.7719e-06	0.00034829	4.81608	ADAMTSL4			ENSG00000187109	-0.708772	7.63708	-4.85183	2.72965e-06	0.000597371	4.41142	NAP1L1
	ENSG00000184305	4.97516	5.35952	4.94775	1.78791e-06	0.000348672	4.80608	CCSER1			ENSG00000188282	2.57251	0.545802	4.84972	2.75533e-06	0.000598129	4.40444	RUFY4
	ENSG00000131626	16.7036	57.8217	4.93428	1.89926e-06	0.000362432	4.7451	PPFIA1			ENSG00000248188	1.62215	-1.38503	4.84475	2.81667e-06	0.000606552	4.38146	PFDN1P2
	ENSG00000070756	-423.418	1021.52	-4.93391	1.90237e-06	0.000362432	4.74273	PABPC1			ENSG00000204628	-0.845908	9.07098	-4.81922	3.15322e-06	0.000663113	4.27761	RACK1
	ENSG00000111331	273.464	244.86	4.92869	1.94745e-06	0.000368187	4.73066	OAS3			ENSG00000153208	1.84032	1.47211	4.81634	3.19355e-06	0.000666387	4.26561	MERTK
	ENSG00000143224	-5.64587	11.0948	-4.92626	1.9687e-06	0.000369385	4.70717	PPOX			ENSG00000177628	0.93693	4.99771	4.80213	3.39995e-06	0.000689203	4.20751	GBA1
	ENSG00000155506	54.6621	145.53	4.92215	2.00528e-06	0.000373419	4.69351	LARP1			ENSG00000171735	-0.558786	3.15184	-4.80119	3.41414e-06	0.000689203	4.20507	CAMTA1
	ENSG00000176046	5.26265	15.8882	4.91053	2.1122e-06	0.000390395	4.64791	NUPR1			ENSG00000130487	1.21245	3.0789	4.7984	3.45627e-06	0.000689203	4.19632	KLHDC7B
	ENSG00000134243	38.0649	53.4305	4.90716	2.14424e-06	0.000393381	4.63768	SORT1			ENSG00000129824	-0.404959	2.18152	-4.79838	3.45651e-06	0.000689203	4.20128	RPS4Y1
	ENSG00000143365	-4.51874	6.60707	-4.89814	2.23233e-06	0.000406531	4.59606	RORC			ENSG00000147421	-0.437874	5.8392	-4.78535	3.66038e-06	0.000718149	4.13692	HMBOX1
	ENSG00000090020	16.7081	29.2059	4.8871	2.34485e-06	0.000423905	4.54992	SLC9A1			ENSG00000226616	1.77562	-1.44051	4.78527	3.66168e-06	0.000718149	4.13787	OR52M2P
	ENSG00000143367	2.74611	6.62409	4.88046	2.41514e-06	0.000433448	4.5217	TUFT1			ENSG00000161551	-0.668586	3.73627	-4.78402	3.68172e-06	0.000718149	4.13244	ZNF577
	ENSG00000149600	-8.73436	21.2337	-4.86033	2.64113e-06	0.000470597	4.43402	COMMD7			ENSG00000236609	-0.985671	2.15595	-4.77928	3.75921e-06	0.000723329	4.11542	ZNF853
	ENSG00000197756	-222.008	307.772	-4.85516	2.70237e-06	0.000477601	4.41727	RPL37A			ENSG00000067066	0.596774	7.89286	4.77677	3.80082e-06	0.000725606	4.1071	SP100
	ENSG00000139437	10.2251	37.7108	4.85377	2.71901e-06	0.000477601	4.40892	TCHP			ENSG00000143367	0.546924	2.71883	4.76108	4.07119e-06	0.000771748	4.04229	TUFT1
	ENSG00000273265	-0.541635	0.508345	-4.85131	2.74888e-06	0.000479448	4.40216	CNNM3-DT			ENSG00000166340	0.76707	6.79348	4.75895	4.10941e-06	0.000773547	4.03074	TPP1
	ENSG00000062598	20.5707	52.4366	4.83608	2.94044e-06	0.000509272	4.34558	ELMO2			ENSG00000117318	-1.26699	3.58805	-4.75511	4.17891e-06	0.000781165	4.01458	ID3
	ENSG00000198093	-6.60702	17.3149	-4.83403	2.9673e-06	0.000509813	4.32865	ZNF649			ENSG00000054523	1.20055	6.1113	4.75302	4.21729e-06	0.000782903	4.00715	KIF1B
	ENSG00000105372	-201.705	317.036	-4.8327	2.98473e-06	0.000509813	4.32335	RPS19			ENSG00000232684	1.29708	1.55663	4.74656	4.33809e-06	0.000799813	3.98018	ATP11A-AS1
	ENSG00000107736	33.9699	49.2938	4.81998	3.15722e-06	0.000531637	4.28144	CDH23			ENSG00000136158	-1.19781	1.13725	-4.74467	4.37396e-06	0.000800941	3.97466	SPRY2
	ENSG00000082684	2.42958	5.9055	4.81962	3.16217e-06	0.000531637	4.26922	SEMA5B			ENSG00000145428	1.30621	2.93702	4.73983	4.46744e-06	0.00081253	3.95891	RNF175
	ENSG00000054523	60.3358	75.8362	4.81784	3.18703e-06	0.000531637	4.26778	KIF1B			ENSG00000104133	0.477439	7.33523	4.73128	4.63709e-06	0.000837727	3.92269	SPG11
	ENSG00000153208	3.62841	3.2803	4.81704	3.19836e-06	0.000531637	4.26275	MERTK			ENSG00000152492	-0.746716	5.59173	-4.71461	4.98611e-06	0.000894774	3.85063	CCDC50
	ENSG00000275700	11.7775	39.4857	4.80381	3.39024e-06	0.000559773	4.20391	AATF			ENSG00000182575	-1.12546	0.394378	-4.70672	5.15984e-06	0.000914513	3.82075	NXPH3
	ENSG00000188786	44.8855	74.279	4.78298	3.71516e-06	0.000609361	4.12	MTF1			ENSG00000213903	0.938045	5.15083	4.70653	5.16405e-06	0.000914513	3.82583	LTB4R
	ENSG00000051180	2.17155	2.17283	4.77883	3.7834e-06	0.000611738	4.1069	RAD51			ENSG00000265148	-0.558345	5.25835	-4.69354	5.46348e-06	0.000961216	3.76553	TSPOAP1-AS1
	ENSG00000169508	-21.1161	35.9659	-4.77761	3.80376e-06	0.000611738	4.09518	GPR183			ENSG00000237272	1.93687	0.766054	4.69108	5.52208e-06	0.000965216	3.75576	OR51R1P
	ENSG00000127483	-47.9725	181.291	-4.7671	3.98289e-06	0.000636415	4.05371	HP1BP3			ENSG00000122406	-1.47287	7.91755	-4.68546	5.65791e-06	0.000982579	3.73634	RPL5
	ENSG00000100307	-27.9686	93.7788	-4.75873	4.13146e-06	0.000648521	4.02157	CBX7			ENSG00000118785	-1.83145	-1.23805	-4.66985	6.05298e-06	0.00104445	3.672	SPP1
	ENSG00000048342	16.592	28.2691	4.75381	4.22124e-06	0.000657532	4.00284	CC2D2A			ENSG00000160856	-0.941424	5.885	-4.66668	6.13629e-06	0.00104454	3.66022	FCRL3
	ENSG00000169100	-109.162	216.674	-4.75023	4.28774e-06	0.000659805	3.98724	SLC25A6			ENSG00000213626	-0.670036	7.69896	-4.66359	6.21861e-06	0.00104454	3.64846	LBH
	ENSG00000135835	4.7401	9.12737	4.75016	4.28912e-06	0.000659805	3.98391	KIAA1614			ENSG00000082684	0.576551	2.5575	4.66351	6.2209e-06	0.00104454	3.64612	SEMA5B
	ENSG00000149781	53.0795	121.658	4.74682	4.35208e-06	0.000659948	3.97403	FERMT3			ENSG00000172349	-0.366398	8.50643	-4.6619	6.2643e-06	0.00104454	3.64528	IL16
	ENSG00000085840	2.18605	2.75381	4.74246	4.43569e-06	0.000659948	3.96407	ORC1			ENSG00000197121	1.11884	3.54603	4.6615	6.27493e-06	0.00104454	3.64034	PGAP1
	ENSG00000143322	14.8337	43.7198	4.74189	4.44664e-06	0.000659948	3.94956	ABL2			ENSG00000159189	3.75328	-0.613148	4.66108	6.28633e-06	0.00104454	3.63433	C1QC
	ENSG00000107290	121.192	322.298	4.74124	4.45932e-06	0.000659948	3.95241	SETX			ENSG00000178947	-1.3958	0.328613	-4.65632	6.4167e-06	0.0010532	3.62323	SMIM10L2A
	ENSG00000105640	-334.106	471.599	-4.73906	4.50195e-06	0.000659948	3.93995	RPL18A			ENSG00000162244	-1.06062	8.13213	-4.65181	6.54249e-06	0.00106734	3.6033	RPL29
	ENSG00000276289	1.6459	1.02868	4.7388	4.50702e-06	0.000659948	3.94866	LOC102723475			ENSG00000182824	1.1845	-2.24596	4.64927	6.61465e-06	0.00107261	3.60354	FAM230E
	ENSG00000068400	20.4757	59.7768	4.73784	4.5258e-06	0.000659948	3.93738	GRIPAP1			ENSG00000182700	-0.664098	3.06989	-4.64523	6.7306e-06	0.00108241	3.57017	IGIP
	ENSG00000138031	10.3292	15.8799	4.73764	4.52986e-06	0.000659948	3.93961	ADCY3			ENSG00000048342	0.830364	4.75037	4.64437	6.7555e-06	0.00108241	3.57143	CC2D2A
	ENSG00000170439	0.378527	0.293592	4.735	4.58232e-06	0.000662452	3.94072	TMT1B			ENSG00000090020	0.790052	4.82064	4.6412	6.84831e-06	0.00109079	3.55693	SLC9A1
	ENSG00000102057	2.10596	2.2876	4.73303	4.62176e-06	0.000662452	3.92579	KCND1			ENSG00000105516	-0.596989	5.13507	-4.60338	8.05373e-06	0.00126041	3.40802	DBP
	ENSG00000188277	-3.71905	8.28081	-4.73275	4.6273e-06	0.000662452	3.912	C15orf62			ENSG00000173933	-0.290241	6.41805	-4.59922	8.19804e-06	0.00127039	3.38782	RBM4
	ENSG00000089692	6.93888	6.80596	4.72825	4.71885e-06	0.000671677	3.90305	LAG3			ENSG00000166908	0.561885	4.22418	4.59882	8.21189e-06	0.00127039	3.38985	PIP4K2C
	ENSG00000187109	-92.9908	205.04	-4.72608	4.76361e-06	0.000674174	3.88543	NAP1L1			ENSG00000163687	-1.35953	0.550104	-4.59367	8.39456e-06	0.00128032	3.3741	DNASE1L3
	ENSG00000127334	-59.632	149.894	-4.72341	4.81943e-06	0.000678198	3.8785	DYRK2			ENSG00000163166	0.391144	5.46842	4.59325	8.40951e-06	0.00128032	3.36679	IWS1
	ENSG00000117318	-10.0496	12.7739	-4.71936	4.90489e-06	0.000686325	3.85699	ID3			ENSG00000165029	1.33946	6.0191	4.58994	8.52932e-06	0.00128032	3.35339	ABCA1
	ENSG00000147050	23.1511	75.4935	4.71067	5.09366e-06	0.000707532	3.83048	KDM6A			ENSG00000107290	0.514113	8.29612	4.58962	8.54097e-06	0.00128032	3.35478	SETX
	ENSG00000132256	20.0465	39.8265	4.70489	5.22309e-06	0.000718668	3.81717	TRIM5			ENSG00000181924	-0.586138	3.73712	-4.58918	8.55681e-06	0.00128032	3.35087	COA4
	ENSG00000089280	60.1701	202.783	4.69915	5.35468e-06	0.000732703	3.78051	FUS			ENSG00000110700	-1.38585	7.23542	-4.58906	8.56146e-06	0.00128032	3.35194	RPS13
	ENSG00000213246	-18.4979	62.0133	-4.69364	5.48399e-06	0.000744369	3.75959	SUPT4H1			ENSG00000180011	-0.580763	5.76113	-4.58065	8.87389e-06	0.00131971	3.31909	PTGR3
	ENSG00000105373	-119.77	243.04	-4.69102	5.54654e-06	0.000744369	3.74982	NOP53			ENSG00000167526	-1.15163	9.65534	-4.57187	9.21179e-06	0.00135499	3.285	RPL13
	ENSG00000171848	14.6318	23.6871	4.69052	5.55852e-06	0.000744369	3.76313	RRM2			ENSG00000176410	-0.690323	3.87049	-4.57	9.28521e-06	0.00135837	3.27497	DNAJC30
	ENSG00000123612	-1.51463	1.36399	-4.69045	5.56015e-06	0.000744369	3.74285	ACVR1C			ENSG00000178035	-0.573411	5.35039	-4.56047	9.66904e-06	0.00140254	3.23829	IMPDH2
	ENSG00000129173	2.13896	2.04015	4.68702	5.64334e-06	0.000747426	3.74825	E2F8			ENSG00000143344	1.09934	2.01805	4.55993	9.69135e-06	0.00140254	3.24391	RGL1
	ENSG00000180011	-20.6633	55.633	-4.67517	5.93979e-06	0.000778364	3.68352	PTGR3			ENSG00000214688	0.975622	3.88558	4.55771	9.78293e-06	0.00140822	3.23517	C10orf105
	ENSG00000145428	7.14077	8.69448	4.66951	6.08676e-06	0.000793425	3.67201	RNF175			ENSG00000114779	-0.667375	4.61987	-4.55258	9.99852e-06	0.0014316	3.20689	ABHD14B
	ENSG00000101412	3.60871	5.03067	4.6675	6.1399e-06	0.000796162	3.66354	E2F1			ENSG00000176046	0.461935	3.96802	4.55077	1.00755e-05	0.00143499	3.20224	NUPR1
	ENSG00000172053	-36.1444	79.2367	-4.65656	6.43624e-06	0.000827966	3.60793	QARS1			ENSG00000147050	0.416816	6.16171	4.54653	1.02582e-05	0.00144571	3.19034	KDM6A
	ENSG00000166340	61.266	116.023	4.65599	6.45203e-06	0.000827966	3.60621	TPP1			ENSG00000183690	-1.3541	1.46695	-4.54241	1.04388e-05	0.00146031	3.17457	EFHC2
	ENSG00000134321	164.84	139.326	4.6442	6.78761e-06	0.000866539	3.58187	RSAD2			ENSG00000087116	2.00416	-1.02799	4.5417	1.04703e-05	0.00146031	3.16898	ADAMTS2
	ENSG00000196739	2.63212	5.44475	4.63574	7.03878e-06	0.000893998	3.52315	COL27A1			ENSG00000204136	-1.54528	1.48966	-4.53258	1.08819e-05	0.00150989	3.13159	GGTA1
	ENSG00000135047	8.22949	9.62565	4.63324	7.11486e-06	0.000894516	3.5257	CTSL			ENSG00000213246	-0.473563	5.92644	-4.52916	1.10403e-05	0.00152401	3.11824	SUPT4H1
	ENSG00000132357	16.0832	30.0012	4.63323	7.1151e-06	0.000894516	3.51477	CARD6			ENSG00000253522	-0.905193	2.33136	-4.52482	1.12447e-05	0.00154431	3.10029	MIR3142HG
	ENSG00000105193	-189.144	248.925	-4.6304	7.20218e-06	0.000900891	3.50396	RPS16			ENSG00000162946	0.944876	5.41016	4.51867	1.15406e-05	0.00157691	3.07308	DISC1
	ENSG00000163565	153.15	253.334	4.61704	7.62641e-06	0.000940249	3.46348	IFI16			ENSG00000151364	1.85307	-1.95802	4.5164	1.16517e-05	0.00158404	3.06854	KCTD14
	ENSG00000161298	-8.55599	25.0498	-4.61557	7.67445e-06	0.000940249	3.44344	ZNF382			ENSG00000185361	-0.323451	5.51016	-4.51396	1.17722e-05	0.00159196	3.06065	TNFAIP8L1
	ENSG00000243927	-10.8319	22.254	-4.61309	7.75627e-06	0.000940249	3.43244	MRPS6			ENSG00000100316	-1.31675	9.42916	-4.50713	1.21157e-05	0.00162116	3.03422	RPL3
	ENSG00000166908	7.566	19.0202	4.61308	7.75681e-06	0.000940249	3.43774	PIP4K2C			ENSG00000168702	-1.94537	-1.6251	-4.50615	1.21657e-05	0.00162116	3.02469	LRP1B
	ENSG00000136231	12.0925	21.377	4.61244	7.77795e-06	0.000940249	3.44013	IGF2BP3			ENSG00000103196	1.51236	5.64432	4.50498	1.22259e-05	0.00162116	3.02582	CRISPLD2
	ENSG00000108588	9.58819	33.1408	4.6122	7.7859e-06	0.000940249	3.43169	CCDC47			ENSG00000127334	-0.627349	7.18575	-4.50121	1.24215e-05	0.00163463	3.01213	DYRK2
	ENSG00000146278	-97.0522	306.443	-4.61186	7.79721e-06	0.000940249	3.42998	PNRC1			ENSG00000188786	0.820686	6.15224	4.50069	1.24489e-05	0.00163463	3.00197	MTF1
	ENSG00000265148	-13.5071	38.9982	-4.61116	7.82054e-06	0.000940249	3.42396	TSPOAP1-AS1			ENSG00000134070	0.600811	3.3675	4.48987	1.3028e-05	0.00169855	2.96908	IRAK2
	ENSG00000171735	-3.32054	8.97392	-4.60257	8.11307e-06	0.000969777	3.39526	CAMTA1			ENSG00000139437	0.360694	5.21977	4.48711	1.31797e-05	0.00169855	2.95071	TCHP
	ENSG00000112306	-240.05	327.209	-4.60167	8.14445e-06	0.000969777	3.39446	RPS12			ENSG00000131626	0.386356	5.83361	4.48696	1.31881e-05	0.00169855	2.95258	PPFIA1
	ENSG00000173821	791.245	1279.06	4.58895	8.59856e-06	0.00101895	3.35967	RNF213			ENSG00000160058	-0.356714	6.21926	-4.47658	1.37749e-05	0.00175303	2.91015	BSDC1
	ENSG00000179639	-13.0908	11.8088	-4.58438	8.76772e-06	0.00102964	3.32561	FCER1A			ENSG00000137266	-0.642311	5.30479	-4.47603	1.38065e-05	0.00175303	2.90768	SLC22A23
	ENSG00000178035	-15.295	41.5682	-4.58426	8.77192e-06	0.00102964	3.31945	IMPDH2			ENSG00000174748	-1.17267	8.75876	-4.47393	1.39289e-05	0.00176027	2.90132	RPL15
	ENSG00000214688	10.4922	15.7222	4.56564	9.49484e-06	0.00109376	3.26097	C10orf105			ENSG00000105205	-3.36328	4.63845	-4.47111	1.4094e-05	0.00176548	2.88912	CLC
	ENSG00000182944	29.331	178.691	4.56076	9.6939e-06	0.00111152	3.22547	EWSR1			ENSG00000063046	-0.772323	8.6804	-4.47099	1.41013e-05	0.00176548	2.89525	EIF4B
	ENSG00000181924	-5.21801	13.5322	-4.55833	9.79413e-06	0.00111784	3.21693	COA4			ENSG00000062598	0.534144	5.66194	4.46905	1.42164e-05	0.00177166	2.88972	ELMO2
	ENSG00000171132	11.6608	26.2637	4.55636	9.87633e-06	0.00112205	3.22571	PRKCE			ENSG00000149781	0.611017	6.88299	4.46722	1.43256e-05	0.00177243	2.87278	FERMT3
	ENSG00000255757	1.9138	3.64067	4.54705	1.02738e-05	0.00116188	3.17508	LOC100419932			ENSG00000142089	2.00449	7.91163	4.46674	1.43544e-05	0.00177243	2.87444	IFITM3
	ENSG00000147421	-16.3977	57.9631	-4.53665	1.07362e-05	0.00120759	3.12862	HMBOX1			ENSG00000135835	0.717999	3.14253	4.4648	1.44715e-05	0.00177827	2.86376	KIAA1614
	ENSG00000204767	14.3922	19.4551	4.53578	1.07755e-05	0.00120759	3.12749	INSYN2B			ENSG00000161939	-1.62517	0.987371	-4.46329	1.45633e-05	0.00177827	2.86509	RNASEK-C17orf49
	ENSG00000218991	0.764406	0.58058	4.53284	1.09105e-05	0.00121721	3.13783	CCNG1P1			ENSG00000100731	0.665432	7.65455	4.46269	1.45998e-05	0.00177827	2.86726	PCNX1
	ENSG00000204287	-238.599	467.519	-4.52935	1.10723e-05	0.00122423	3.11012	HLA-DRA			ENSG00000171522	-0.554132	5.76894	-4.45599	1.5014e-05	0.00181683	2.83748	PTGER4
	ENSG00000213903	24.1983	38.4984	4.5208	1.14793e-05	0.00126359	3.08445	LTB4R			ENSG00000155506	0.50269	7.13473	4.45331	1.51836e-05	0.00181683	2.81765	LARP1
	ENSG00000059378	47.8658	79.4706	4.51904	1.15648e-05	0.00126737	3.08355	PARP12			ENSG00000111269	-0.50472	5.16591	-4.45326	1.51863e-05	0.00181683	2.82878	CREBL2
	ENSG00000103275	-20.3223	86.9239	-4.5147	1.1778e-05	0.00128253	3.04805	UBE2I			ENSG00000205138	-0.592766	2.90269	-4.45015	1.53852e-05	0.00182039	2.81297	SDHAF1
	ENSG00000176410	-6.59326	14.9234	-4.51413	1.18067e-05	0.00128253	3.04133	DNAJC30			ENSG00000243313	1.29325	-0.00119469	4.44974	1.54109e-05	0.00182039	2.80333	RN7SL285P
	ENSG00000168792	-8.88929	26.953	-4.51154	1.19362e-05	0.00129093	3.03044	ABHD15			ENSG00000177294	2.22661	0.225862	4.44962	1.5419e-05	0.00182039	2.80734	FBXO39
	ENSG00000243313	0.999794	0.964733	4.51018	1.20047e-05	0.00129211	3.02907	RN7SL285P			ENSG00000142528	-0.535231	3.66609	-4.44548	1.56877e-05	0.00184403	2.79481	ZNF473
	ENSG00000108771	16.9477	20.6501	4.50641	1.21965e-05	0.00130203	3.03659	DHX58			ENSG00000204287	-0.818937	8.79675	-4.4351	1.6381e-05	0.00189526	2.75261	HLA-DRA
	ENSG00000147202	11.0241	29.6445	4.50396	1.23231e-05	0.0013099	3.00755	DIAPH2			ENSG00000160961	0.382962	5.41946	4.43505	1.63843e-05	0.00189526	2.74979	ZNF333
	ENSG00000254772	-523.141	699.175	-4.50221	1.24139e-05	0.00131186	3.00013	EEF1G			ENSG00000143947	-1.81348	7.6415	-4.43411	1.64488e-05	0.00189526	2.74805	RPS27A
	ENSG00000134574	10.8747	42.9888	4.50106	1.2474e-05	0.00131186	3.00161	DDB2			ENSG00000102760	-0.95816	4.13769	-4.43041	1.6704e-05	0.00191335	2.73668	RGCC
	ENSG00000056558	-38.8392	87.1635	-4.50046	1.25059e-05	0.00131186	2.98789	TRAF1			ENSG00000213741	-2.19877	6.90022	-4.42924	1.67853e-05	0.00191452	2.73169	RPS29
	ENSG00000142089	363.113	314.546	4.49955	1.25534e-05	0.00131186	3.00655	IFITM3			ENSG00000130956	-0.716139	2.75883	-4.42758	1.69019e-05	0.00191968	2.72521	HABP4
	ENSG00000275791	-1.80444	2.27371	-4.49645	1.27181e-05	0.00132211	2.97663	TRBV10-3			ENSG00000182557	-1.90526	2.1202	-4.42525	1.70661e-05	0.00192211	2.7169	SPNS3
	ENSG00000115159	13.9934	24.1227	4.49436	1.28303e-05	0.00132403	2.97929	GPD2			ENSG00000227195	-0.929368	13.4874	-4.41675	1.76794e-05	0.00197467	2.68211	LOC124904967
	ENSG00000137106	-10.8347	29.7673	-4.48791	1.31823e-05	0.00135471	2.94594	GRHPR			ENSG00000227195	-0.929368	13.4874	-4.41675	1.76794e-05	0.00197467	2.68211	MIR663AHG
	ENSG00000144290	-7.25549	7.51918	-4.48598	1.32896e-05	0.0013601	2.93833	SLC4A10			ENSG00000213699	0.352854	5.44837	4.41387	1.7892e-05	0.00199015	2.67031	SLC35F6
	ENSG00000126756	-12.0337	21.0362	-4.48495	1.33474e-05	0.00136039	2.93403	UXT			ENSG00000171860	1.72792	4.4869	4.40932	1.82327e-05	0.0020197	2.65924	C3AR1
	ENSG00000176890	5.01436	7.27996	4.47821	1.37296e-05	0.00138828	2.92687	TYMS			ENSG00000196735	-1.15551	6.42047	-4.40773	1.83532e-05	0.00202472	2.64659	HLA-DQA1
	ENSG00000163751	-3.24531	2.68041	-4.47815	1.37332e-05	0.00138828	2.91163	CPA3			ENSG00000181754	-0.848909	5.1507	-4.4022	1.87791e-05	0.00206237	2.62812	AMIGO1
	ENSG00000145016	33.6316	98.8435	4.46988	1.42169e-05	0.00142471	2.88951	RUBCN			ENSG00000152382	-0.601927	3.33958	-4.40131	1.88478e-05	0.00206237	2.62604	TADA1
	ENSG00000161939	-2.65521	2.27597	-4.46905	1.42661e-05	0.00142471	2.87349	RNASEK-C17orf49			ENSG00000116251	-1.37232	7.23567	-4.39872	1.90513e-05	0.00206743	2.61377	RPL22
	ENSG00000133812	45.9372	82.5681	4.46788	1.43363e-05	0.00142598	2.86463	SBF2			ENSG00000122224	-0.515529	5.94462	-4.39794	1.91131e-05	0.00206743	2.61807	LY9
	ENSG00000143891	6.98757	17.32	4.46081	1.47664e-05	0.00145839	2.86362	GALM			ENSG00000176014	-1.0502	3.35387	-4.39708	1.91807e-05	0.00206743	2.60419	TUBB6
	ENSG00000212694	-8.09009	19.6042	-4.46059	1.478e-05	0.00145839	2.83666	LINC01089			ENSG00000121989	-0.805424	3.26295	-4.39245	1.95516e-05	0.00208396	2.58505	ACVR2A
	ENSG00000100024	5.95474	10.1873	4.45512	1.51215e-05	0.00148616	2.82991	UPB1			ENSG00000089280	0.407547	7.62997	4.39202	1.95869e-05	0.00208396	2.58794	FUS
	ENSG00000258730	13.2417	19.2903	4.4486	1.55384e-05	0.00151512	2.80028	ITPK1-AS1			ENSG00000166441	-1.28612	8.26405	-4.38982	1.97658e-05	0.00209167	2.57871	RPL27A
	ENSG00000204628	-290.79	559.649	-4.44145	1.60081e-05	0.00155027	2.76084	RACK1			ENSG00000103275	-0.349163	6.42288	-4.38922	1.98148e-05	0.00209167	2.57632	UBE2I
	ENSG00000135114	46.7274	49.7085	4.44121	1.60241e-05	0.00155027	2.78689	OASL			ENSG00000142937	-1.4994	8.43965	-4.38751	1.99551e-05	0.00209825	2.56897	RPS8
	ENSG00000236609	-2.76153	4.59489	-4.43204	1.66473e-05	0.00160429	2.72331	ZNF853			ENSG00000249855	-0.762974	0.871457	-4.38508	2.01569e-05	0.00211122	2.56517	EEF1A1P19
	ENSG00000155275	-7.92981	22.5901	-4.43101	1.67193e-05	0.00160499	2.71893	TRMT44			ENSG00000105202	-0.925986	5.6856	-4.38316	2.0317e-05	0.00211974	2.55755	FBL
	ENSG00000173933	-15.3068	86.3395	-4.42293	1.72899e-05	0.00165335	2.68633	RBM4			ENSG00000240954	-1.21459	-0.318834	-4.38157	2.0451e-05	0.00212548	2.54717	RPL4P1
	ENSG00000100731	95.2656	209.813	4.41715	1.77096e-05	0.00168052	2.68561	PCNX1			ENSG00000089063	-0.51066	5.24849	-4.37102	2.13598e-05	0.00219451	2.50995	TMEM230
	ENSG00000071553	20.331	57.6685	4.41567	1.78187e-05	0.00168441	2.66309	ATP6AP1			ENSG00000158747	-1.79659	1.07992	-4.36833	2.15981e-05	0.00220248	2.49392	NBL1
	ENSG00000227560	0.534705	0.398348	4.41242	1.80604e-05	0.00170077	2.66314	RPS15AP30			ENSG00000158747	-1.79659	1.07992	-4.36833	2.15981e-05	0.00220248	2.49392	MICOS10-NBL1
	ENSG00000132612	-13.8195	71.2899	-4.40851	1.83559e-05	0.00172205	2.63176	VPS4A			ENSG00000158079	-0.636396	2.3949	-4.3683	2.1601e-05	0.00220248	2.49857	PTPDC1
	ENSG00000186818	13.7079	22.2539	4.40718	1.8457e-05	0.001725	2.63629	LILRB4			ENSG00000068400	0.453412	5.8713	4.36341	2.20403e-05	0.00222387	2.47742	GRIPAP1
	ENSG00000144713	-314.01	392.807	-4.40585	1.85593e-05	0.00172804	2.62694	RPL32			ENSG00000169964	-0.893396	3.56886	-4.36321	2.20586e-05	0.00222387	2.481	TMEM42
	ENSG00000124507	4.03575	4.44275	4.39776	1.91911e-05	0.00177353	2.6075	PACSIN1			ENSG00000071054	0.462434	7.48029	4.36147	2.22165e-05	0.00223143	2.47935	MAP4K4
	ENSG00000107864	6.08528	12.2144	4.39347	1.95339e-05	0.00179184	2.59532	CPEB3			ENSG00000145016	0.475807	6.58451	4.35965	2.2384e-05	0.0022384	2.47467	RUBCN
	ENSG00000162745	1.22765	0.896311	4.38955	1.98533e-05	0.00181441	2.58011	OLFML2B			ENSG00000174444	-1.23611	9.19014	-4.35891	2.24522e-05	0.0022384	2.46462	RPL4
	ENSG00000152382	-4.08135	10.2419	-4.38434	2.02846e-05	0.00183354	2.54698	TADA1			ENSG00000184887	-0.484511	4.39964	-4.35261	2.30411e-05	0.00228227	2.4376	BTBD6
	ENSG00000134070	4.50623	10.6291	4.3805	2.06086e-05	0.00185605	2.54214	IRAK2			ENSG00000143499	-0.723106	4.65257	-4.35239	2.30618e-05	0.00228227	2.4373	SMYD2
	ENSG00000038945	5.78651	5.36936	4.37657	2.09455e-05	0.00187956	2.52489	MSR1			ENSG00000135476	1.10447	1.81194	4.34666	2.36104e-05	0.002328	2.41178	ESPL1
	ENSG00000263080	0.546134	0.484681	4.37538	2.10485e-05	0.00188198	2.51886	LOC105371083			ENSG00000197119	-1.25485	4.68507	-4.34541	2.37322e-05	0.00233147	2.41104	SLC25A29
	ENSG00000160961	11.8739	43.3658	4.36862	2.16428e-05	0.00190319	2.48425	ZNF333			ENSG00000160953	-0.425962	4.76811	-4.34277	2.39906e-05	0.00234828	2.39795	PWWP3A
	ENSG00000125510	5.41177	10.5029	4.3677	2.17244e-05	0.00190319	2.48689	OPRL1			ENSG00000179886	-0.624577	3.73968	-4.33886	2.43782e-05	0.00236985	2.38049	TIGD5
	ENSG00000185885	190.496	269.708	4.36663	2.18207e-05	0.00190319	2.48683	IFITM1			ENSG00000175691	-0.728138	1.99315	-4.33877	2.4387e-05	0.00236985	2.38225	ZNF77
	ENSG00000102265	17.0973	26.6944	4.36659	2.18236e-05	0.00190319	2.48072	TIMP1			ENSG00000164587	-1.44532	7.97981	-4.33786	2.44778e-05	0.00237012	2.38339	RPS14
	ENSG00000076944	51.1669	111.418	4.36352	2.21016e-05	0.00192066	2.47977	STXBP2			ENSG00000261824	-0.550148	3.90476	-4.33369	2.49003e-05	0.00239363	2.36959	LINC00662
	ENSG00000104142	8.54317	27.3728	4.3511	2.32587e-05	0.00201416	2.4164	VPS18			ENSG00000143382	1.12835	5.42595	4.33236	2.50355e-05	0.00239363	2.36352	ADAMTSL4
	ENSG00000132274	192.877	362.124	4.34977	2.33853e-05	0.00201806	2.43692	TRIM22			ENSG00000268516	-0.567012	3.57581	-4.33223	2.50491e-05	0.00239363	2.36159	ZNF8-DT
	ENSG00000121236	2.75492	2.85321	4.34846	2.35116e-05	0.00202191	2.41464	TRIM6			ENSG00000156508	-1.23624	12.1133	-4.33197	2.50763e-05	0.00239363	2.36353	EEF1A1
	ENSG00000171872	0.66397	0.637414	4.34135	2.42069e-05	0.00206735	2.37873	KLF17			ENSG00000184524	-0.947967	0.682796	-4.32593	2.5703e-05	0.00244478	2.33743	CEND1
	ENSG00000145592	-197.971	242.546	-4.33489	2.48557e-05	0.00210822	2.35807	RPL37			ENSG00000161671	-0.43068	6.37109	-4.32071	2.62572e-05	0.0024887	2.31651	EMC10
	ENSG00000253522	-3.07317	5.18594	-4.33344	2.50045e-05	0.0021136	2.34728	MIR3142HG			ENSG00000134243	1.0375	5.55149	4.31823	2.65254e-05	0.0025053	2.3089	SORT1
	ENSG00000105516	-13.2521	36.1092	-4.33116	2.52382e-05	0.0021261	2.34083	DBP			ENSG00000115268	-0.784444	7.98898	-4.31509	2.68669e-05	0.00252811	2.29571	RPS15
	ENSG00000160856	-37.142	62.7887	-4.32696	2.56758e-05	0.00215564	2.32168	FCRL3			ENSG00000088986	-0.730865	5.37734	-4.31424	2.69604e-05	0.00252811	2.29457	DYNLL1
	ENSG00000105202	-31.1833	54.0705	-4.3226	2.61377e-05	0.00217964	2.31121	FBL			ENSG00000159079	-0.506322	3.80717	-4.31301	2.70961e-05	0.00252811	2.293	CFAP298
	ENSG00000012171	1.23584	1.91981	4.31646	2.68004e-05	0.00222266	2.28715	SEMA3B			ENSG00000165689	-0.55653	4.07301	-4.309	2.7543e-05	0.00255656	2.27688	ENTR1
	ENSG00000165689	-6.2483	17.1421	-4.31616	2.68331e-05	0.00222266	2.28443	ENTR1			ENSG00000122223	-0.702173	5.09503	-4.30454	2.80485e-05	0.00258669	2.25709	CD244
	ENSG00000118113	2.78705	4.01563	4.31344	2.71329e-05	0.00224	2.3012	MMP8			ENSG00000138031	0.931245	3.82476	4.30414	2.80948e-05	0.00258669	2.25434	ADCY3
	ENSG00000196421	-3.79183	4.63394	-4.30748	2.78005e-05	0.00227992	2.25727	C20orf204			ENSG00000168795	-0.493013	4.48318	-4.3036	2.81559e-05	0.00258669	2.25304	ZBTB5
	ENSG00000171115	37.7736	93.3831	4.30606	2.79612e-05	0.00228553	2.26291	GIMAP8			ENSG00000154217	-0.438747	6.27287	-4.29933	2.86506e-05	0.0026143	2.23588	PITPNC1
	ENSG00000176393	14.2182	33.3338	4.30288	2.83261e-05	0.00230238	2.23382	RNPEP			ENSG00000107864	0.706881	3.56091	4.29461	2.92056e-05	0.00265041	2.22559	CPEB3
	ENSG00000162244	-187.381	297.122	-4.30264	2.83533e-05	0.00230238	2.23583	RPL29			ENSG00000258730	1.01085	4.16472	4.2943	2.92433e-05	0.00265041	2.21997	ITPK1-AS1
	ENSG00000073111	6.3561	11.4693	4.30074	2.85744e-05	0.00231275	2.24868	MCM2			ENSG00000125652	-1.11706	3.26811	-4.29268	2.94365e-05	0.00265127	2.21683	ALKBH7
	ENSG00000152492	-23.1203	49.8227	-4.29493	2.92571e-05	0.00236029	2.20347	CCDC50			ENSG00000196739	0.633035	2.43581	4.29172	2.95514e-05	0.00265127	2.2035	COL27A1
	ENSG00000142534	-310.664	434.383	-4.29215	2.95901e-05	0.00236977	2.19008	RPS11			ENSG00000218991	1.93308	-0.98341	4.29048	2.97007e-05	0.00265127	2.20646	CCNG1P1
	ENSG00000119392	9.03192	37.9429	4.29151	2.96667e-05	0.00236977	2.18858	GLE1			ENSG00000126756	-0.904656	4.33666	-4.29029	2.97242e-05	0.00265127	2.20038	UXT
	ENSG00000122406	-224.648	264.68	-4.29013	2.98336e-05	0.00236977	2.18872	RPL5			ENSG00000144026	-0.820218	4.41603	-4.29011	2.97453e-05	0.00265127	2.21039	ZNF514
	ENSG00000228526	3.73151	7.77471	4.28997	2.98529e-05	0.00236977	2.19202	MIR34AHG			ENSG00000188171	-0.937479	3.83904	-4.28743	3.00709e-05	0.00266013	2.19283	ZNF626
	ENSG00000261656	0.612925	0.361751	4.2848	3.04869e-05	0.00241236	2.17476	BEAN1-AS1			ENSG00000123600	-0.516625	5.13781	-4.28597	3.02504e-05	0.00266105	2.18987	METTL8
	ENSG00000094755	2.89671	6.53613	4.28202	3.08324e-05	0.00242421	2.15641	GABRP			ENSG00000183172	-0.950752	4.05166	-4.28459	3.042e-05	0.00266522	2.18807	SMDT1
	ENSG00000136158	-1.64459	2.2734	-4.27711	3.1453e-05	0.00246518	2.13932	SPRY2			ENSG00000155265	-0.88786	3.56137	-4.28311	3.06043e-05	0.00266522	2.17785	GOLGA7B
	ENSG00000142528	-4.40931	12.9189	-4.27436	3.18052e-05	0.00248492	2.1286	ZNF473			ENSG00000102024	1.36722	0.197409	4.2813	3.08297e-05	0.00266522	2.16702	PLS3
	ENSG00000122224	-21.2919	63.2553	-4.27271	3.20179e-05	0.00249367	2.1254	LY9			ENSG00000204767	1.0198	4.17701	4.28012	3.09779e-05	0.00266522	2.16428	INSYN2B
	ENSG00000188157	5.69698	6.83521	4.27017	3.23499e-05	0.00249699	2.12395	AGRN			ENSG00000147121	-0.416196	3.855	-4.27855	3.11753e-05	0.00266522	2.15864	KRABD4
	ENSG00000088986	-20.4971	43.0004	-4.26974	3.24053e-05	0.00249699	2.11029	DYNLL1			ENSG00000137106	-0.567889	4.86274	-4.27821	3.12179e-05	0.00266522	2.15934	GRHPR
	ENSG00000103196	52.7365	58.5705	4.2693	3.24638e-05	0.00249699	2.12523	CRISPLD2			ENSG00000165521	-1.34975	1.99034	-4.2778	3.12701e-05	0.00266522	2.15731	EML5
	ENSG00000172432	19.7726	58.3805	4.26569	3.29418e-05	0.00252591	2.11078	GTPBP2			ENSG00000102057	1.20917	1.09495	4.27776	3.12758e-05	0.00266522	2.15724	KCND1
	ENSG00000165959	25.2446	46.8948	4.26272	3.334e-05	0.00253955	2.09014	CLMN			ENSG00000121417	-0.467407	4.15056	-4.27611	3.1486e-05	0.00266522	2.14669	ZNF211
	ENSG00000051341	2.53415	5.21623	4.2622	3.34102e-05	0.00253955	2.08986	POLQ			ENSG00000143486	-0.400101	5.20593	-4.27085	3.21639e-05	0.00271407	2.12409	EIF2D
	ENSG00000135506	54.7853	133.697	4.2617	3.34779e-05	0.00253955	2.08065	OS9			ENSG00000255757	0.701462	1.85698	4.266	3.28025e-05	0.0027593	2.10903	LOC100419932
	ENSG00000111269	-11.6213	36.6428	-4.26131	3.35298e-05	0.00253955	2.08251	CREBL2			ENSG00000171475	0.484831	6.20719	4.2646	3.29881e-05	0.00276628	2.10707	WIPF2
	ENSG00000179886	-5.60513	13.6631	-4.25881	3.38705e-05	0.00255753	2.06663	TIGD5			ENSG00000213145	-0.959582	6.35837	-4.2638	3.3096e-05	0.0027667	2.09946	CRIP1
	ENSG00000105609	8.00339	17.2856	4.25251	3.47441e-05	0.0026076	2.0458	LILRB5			ENSG00000132612	-0.304571	6.14035	-4.26251	3.32693e-05	0.00277258	2.09239	VPS4A
	ENSG00000143499	-11.9457	25.8808	-4.24981	3.51241e-05	0.00262729	2.03461	SMYD2			ENSG00000157445	-1.77971	1.08174	-4.26001	3.36069e-05	0.002789	2.08875	CACNA2D3
	ENSG00000197119	-22.1069	28.4852	-4.24912	3.52223e-05	0.00262729	2.03818	SLC25A29			ENSG00000187922	-1.3769	1.98146	-4.25952	3.36736e-05	0.002789	2.08659	LCN10
	ENSG00000163798	5.93302	26.5625	4.2484	3.53247e-05	0.00262729	2.03843	SLC4A1AP			ENSG00000108588	0.395143	5.02912	4.25823	3.38498e-05	0.00279063	2.08091	CCDC47
	ENSG00000143476	3.93905	4.25658	4.24208	3.62366e-05	0.00268093	2.0249	DTL			ENSG00000198755	-1.19791	7.91725	-4.25256	3.46351e-05	0.0028221	2.06149	RPL10A
	ENSG00000074410	0.896093	0.86445	4.2347	3.73292e-05	0.00274047	1.99067	CA12			ENSG00000147677	-0.751149	6.65653	-4.25236	3.46625e-05	0.0028221	2.05789	EIF3H
	ENSG00000112053	10.2266	16.606	4.23388	3.74529e-05	0.00274047	1.98676	SLC26A8			ENSG00000244219	-1.2062	-0.992683	-4.25208	3.47022e-05	0.0028221	2.06196	TMEM225B
	ENSG00000064601	44.7059	88.8771	4.2335	3.75104e-05	0.00274047	1.97448	CTSA			ENSG00000089692	1.497	2.49027	4.24981	3.50216e-05	0.00283949	2.05492	LAG3
	ENSG00000181222	67.6445	143.431	4.23108	3.78779e-05	0.00275918	1.96281	POLR2A			ENSG00000142541	-1.24198	9.5487	-4.24462	3.57622e-05	0.00288354	2.03317	RPL13A
	ENSG00000143545	2.46083	5.89104	4.22833	3.82994e-05	0.00278171	1.95269	RAB13			ENSG00000164615	-0.572497	4.16345	-4.24451	3.57791e-05	0.00288354	2.03979	CAMLG
	ENSG00000089063	-12.8487	38.7489	-4.22397	3.89759e-05	0.00282256	1.9426	TMEM230			ENSG00000149823	-0.480126	6.0319	-4.24303	3.59934e-05	0.00288354	2.03125	VPS51
	ENSG00000134690	1.63773	2.47347	4.21783	3.99488e-05	0.00288458	1.94111	CDCA8			ENSG00000136999	-1.84107	1.07628	-4.24075	3.63258e-05	0.00290154	2.0163	CCN3
	ENSG00000148773	36.3323	42.704	4.21589	4.02608e-05	0.00289852	1.92284	MKI67			ENSG00000178980	-0.629464	5.01555	-4.23509	3.71631e-05	0.00295491	1.99605	SELENOW
	ENSG00000168615	6.93164	11.5937	4.21446	4.0493e-05	0.00289852	1.91709	ADAM9			ENSG00000113448	-0.716191	5.1898	-4.23475	3.72135e-05	0.00295491	1.99533	PDE4D
	ENSG00000180096	-24.0521	79.6595	-4.21279	4.07653e-05	0.00290125	1.90566	SEPTIN1			ENSG00000180096	-0.478625	6.28274	-4.23207	3.76175e-05	0.0029782	1.99138	SEPTIN1
	ENSG00000182700	-3.62174	8.6236	-4.21099	4.10604e-05	0.00291139	1.88474	IGIP			ENSG00000175518	1.31456	-0.331045	4.22857	3.8151e-05	0.00301158	1.97123	UBQLNL
	ENSG00000121417	-5.31485	17.9838	-4.21049	4.1143e-05	0.00291139	1.88741	ZNF211			ENSG00000143322	0.452733	5.42065	4.22683	3.84191e-05	0.00302388	1.96371	ABL2
	ENSG00000163840	137.877	210.933	4.20951	4.13047e-05	0.00291376	1.91081	DTX3L			ENSG00000185129	-0.473878	5.63383	-4.22596	3.85542e-05	0.00302566	1.96349	PURA
	ENSG00000149418	8.77949	10.9499	4.20886	4.14117e-05	0.00291376	1.89125	ST14			ENSG00000083457	-0.567331	3.27561	-4.2236	3.89222e-05	0.00304566	1.9627	ITGAE
	ENSG00000061938	37.2481	112.984	4.20814	4.15315e-05	0.00291391	1.89475	TNK2			ENSG00000132635	-0.613326	4.07584	-4.22134	3.92765e-05	0.00306448	1.94505	PCED1A
	ENSG00000198755	-184.7	259.462	-4.20655	4.17979e-05	0.00292297	1.87591	RPL10A			ENSG00000161016	-0.871842	8.71106	-4.21301	4.06122e-05	0.00315954	1.91793	RPL8
	ENSG00000197646	1.9035	1.78524	4.20434	4.21692e-05	0.00293372	1.88983	PDCD1LG2			ENSG00000071553	0.475202	5.81526	4.20836	4.13783e-05	0.00320986	1.89878	ATP6AP1
	ENSG00000146006	1.55065	1.74435	4.20177	4.26045e-05	0.0029557	1.86604	LRRTM2			ENSG00000102265	0.906445	4.65168	4.20613	4.17484e-05	0.00322927	1.88585	TIMP1
	ENSG00000184661	1.69129	2.06533	4.19974	4.29525e-05	0.00297152	1.87446	CDCA2			ENSG00000160310	-0.512192	7.12843	-4.20389	4.21256e-05	0.00323982	1.88275	PRMT2
	ENSG00000160058	-17.2306	75.8513	-4.19547	4.36923e-05	0.00300591	1.83384	BSDC1			ENSG00000076604	-0.789716	3.69478	-4.20317	4.22477e-05	0.00323996	1.8766	TRAF4
	ENSG00000144810	4.1961	13.5753	4.19322	4.40866e-05	0.00302464	1.83895	COL8A1			ENSG00000100024	0.830604	3.27413	4.20029	4.27376e-05	0.00326275	1.87308	UPB1
	ENSG00000168795	-7.22509	22.7226	-4.19116	4.4451e-05	0.00304121	1.81889	ZBTB5			ENSG00000134574	0.337134	5.40652	4.2	4.27874e-05	0.00326275	1.87459	DDB2
	ENSG00000142937	-325.884	381.889	-4.18617	4.53466e-05	0.00308704	1.8013	RPS8			ENSG00000132256	0.721678	5.20354	4.19885	4.29848e-05	0.00326855	1.86977	TRIM5
	ENSG00000261824	-5.31912	15.1979	-4.18604	4.53701e-05	0.00308704	1.80134	LINC00662			ENSG00000140396	0.512428	7.121	4.19228	4.41283e-05	0.00334604	1.84158	NCOA2
	ENSG00000234127	18.2752	54.4806	4.18518	4.5526e-05	0.00308916	1.80853	TRIM26			ENSG00000267767	-1.23776	1.64036	-4.19152	4.42636e-05	0.00334687	1.84041	LINC01801
	ENSG00000181789	17.719	60.9688	4.18082	4.63234e-05	0.00313468	1.77626	COPG1			ENSG00000267767	-1.23776	1.64036	-4.19152	4.42636e-05	0.00334687	1.84041	LINC03049
	ENSG00000182575	-0.963157	1.27318	-4.1747	4.7468e-05	0.0031988	1.75798	NXPH3			ENSG00000197958	-1.02017	8.32064	-4.18821	4.48523e-05	0.00338189	1.82944	RPL12
	ENSG00000225470	9.4191	28.9776	4.17438	4.75293e-05	0.0031988	1.75755	JPX			ENSG00000146006	1.26889	0.720598	4.17767	4.67802e-05	0.0035076	1.78808	LRRTM2
	ENSG00000064999	10.0596	29.8985	4.16978	4.84072e-05	0.00324905	1.75649	ANKS1A			ENSG00000135114	1.84266	5.1041	4.17627	4.70418e-05	0.00351742	1.78168	OASL
	ENSG00000197958	-208.93	341.207	-4.16684	4.89764e-05	0.00327838	1.73488	RPL12			ENSG00000249160	1.62014	-1.4106	4.171	4.80394e-05	0.00358207	1.75565	LINC02213
	ENSG00000147121	-3.96446	14.5861	-4.16256	4.98181e-05	0.00332572	1.71215	KRBOX4			ENSG00000172667	-0.308527	5.99428	-4.16654	4.89006e-05	0.00361828	1.74832	ZMAT3
	ENSG00000237649	2.91322	3.76608	4.16002	5.03221e-05	0.0033453	1.72329	KIFC1			ENSG00000124196	-1.33927	-1.26711	-4.16642	4.89246e-05	0.00361828	1.74393	GTSF1L
	ENSG00000249614	33.0261	99.5034	4.15924	5.04795e-05	0.0033453	1.70005	LINC02503			ENSG00000143891	0.61093	4.02279	4.1664	4.89284e-05	0.00361828	1.76659	GALM
	ENSG00000160710	412.35	707.75	4.15837	5.06548e-05	0.0033453	1.7142	ADAR			ENSG00000211751	-0.689322	6.90468	-4.15763	5.06658e-05	0.00372597	1.71485	TRBC1
	ENSG00000136514	12.0036	14.9811	4.1576	5.08085e-05	0.0033453	1.7336	RTP4			ENSG00000135686	-0.370211	6.6091	-4.15201	5.18084e-05	0.00378962	1.69068	KLHL36
	ENSG00000138496	158.858	191.601	4.15711	5.09085e-05	0.0033453	1.71885	PARP9			ENSG00000115159	0.803343	4.51367	4.15094	5.20298e-05	0.00379549	1.6921	GPD2
	ENSG00000227195	-6817.49	12289.2	-4.15704	5.09217e-05	0.0033453	1.7002	MIR663AHG			ENSG00000104964	-0.612373	8.21368	-4.14823	5.25916e-05	0.00382611	1.67402	TLE5
	ENSG00000227195	-6817.49	12289.2	-4.15704	5.09217e-05	0.0033453	1.7002	LOC124904967			ENSG00000104142	0.429559	4.75011	4.13918	5.45122e-05	0.00395515	1.64369	VPS18
	ENSG00000183856	0.484306	0.504037	4.15525	5.12854e-05	0.00335449	1.70415	IQGAP3			ENSG00000076944	0.699457	6.71843	4.13831	5.47019e-05	0.00395824	1.64866	STXBP2
	ENSG00000010704	9.15183	27.3962	4.15502	5.13325e-05	0.00335449	1.69393	HFE			ENSG00000211785	-1.17787	1.14538	-4.13638	5.51221e-05	0.00397795	1.6346	TRAV12-1
	ENSG00000113448	-16.943	37.7805	-4.15429	5.14813e-05	0.00335536	1.68207	PDE4D			ENSG00000149418	1.17553	3.31409	4.13191	5.61053e-05	0.00402731	1.61853	ST14
	ENSG00000103723	1.59719	3.2375	4.15154	5.20457e-05	0.00338324	1.67083	AP3B2			ENSG00000104738	0.892864	3.73003	4.13118	5.62664e-05	0.00402813	1.62379	MCM4
	ENSG00000143486	-9.40155	37.3896	-4.1494	5.24909e-05	0.00339568	1.65925	EIF2D			ENSG00000124507	1.34649	1.96584	4.12995	5.65421e-05	0.00403713	1.62053	PACSIN1
	ENSG00000240230	-10.9848	34.7846	-4.1493	5.25112e-05	0.00339568	1.66253	COX19			ENSG00000144199	-0.62473	2.22458	-4.12599	5.74332e-05	0.00408569	1.59796	FAHD2B
	ENSG00000205138	-2.78948	7.59077	-4.14841	5.26968e-05	0.0033988	1.667	SDHAF1			ENSG00000181222	0.650813	7.11437	4.12559	5.75257e-05	0.00408569	1.58942	POLR2A
	ENSG00000135686	-23.2333	99.4138	-4.14435	5.3552e-05	0.00344499	1.64846	KLHL36			ENSG00000108387	2.04075	1.5905	4.12447	5.77794e-05	0.00409291	1.60605	SEPTIN4
	ENSG00000161671	-23.1255	84.2035	-4.14268	5.39068e-05	0.00345488	1.64099	EMC10			ENSG00000179344	-0.953926	6.58988	-4.12058	5.86741e-05	0.00413973	1.58496	HLA-DQB1
	ENSG00000148300	-6.89625	23.4398	-4.14142	5.41759e-05	0.00345818	1.63525	REXO4			ENSG00000141759	-0.584794	5.52224	-4.11948	5.89304e-05	0.00414174	1.57111	TXNL4A
	ENSG00000136147	15.7514	49.6489	4.13967	5.45543e-05	0.00347338	1.64778	PHF11			ENSG00000135506	0.567682	7.02061	4.11542	5.98809e-05	0.00419759	1.55445	OS9
	ENSG00000268516	-4.4027	12.1362	-4.1363	5.52856e-05	0.00351092	1.61895	ZNF8-DT			ENSG00000211460	-0.524032	5.00645	-4.11377	6.02717e-05	0.00420694	1.5535	TSN
	ENSG00000115268	-129.417	265.453	-4.13555	5.54507e-05	0.00351128	1.61444	RPS15			ENSG00000147202	0.481961	4.84865	4.11354	6.03269e-05	0.00420694	1.55036	DIAPH2
	ENSG00000160917	-4.4201	18.3367	-4.13498	5.55748e-05	0.00351128	1.61715	CPSF4			ENSG00000224137	-1.33559	-0.753923	-4.11175	6.0754e-05	0.00421489	1.54591	LINC01857
	ENSG00000114867	51.0079	123.283	4.13385	5.58247e-05	0.00351809	1.60765	EIF4G1			ENSG00000240230	-0.489979	5.0899	-4.10929	6.13454e-05	0.00423317	1.53428	COX19
	ENSG00000130779	28.2146	130.652	4.13205	5.62235e-05	0.00353423	1.59859	CLIP1			ENSG00000238015	2.0934	-1.14715	4.10892	6.14357e-05	0.00423317	1.53452	RPL23P3
	ENSG00000171475	25.4961	75.4828	4.13085	5.64918e-05	0.00354211	1.60357	WIPF2			ENSG00000275700	0.393637	5.28174	4.1087	6.14893e-05	0.00423317	1.53168	AATF
	ENSG00000174748	-327.521	463.359	-4.12986	5.67122e-05	0.00354695	1.59094	RPL15			ENSG00000125510	0.698106	3.33666	4.10547	6.22778e-05	0.00426297	1.52517	OPRL1
	ENSG00000185361	-9.43058	46.0561	-4.12844	5.70303e-05	0.00355786	1.59254	TNFAIP8L1			ENSG00000173825	-1.19284	2.65124	-4.10546	6.22787e-05	0.00426297	1.5232	TIGD3
	ENSG00000064419	14.6788	60.437	4.12627	5.75221e-05	0.00357244	1.59206	TNPO3			ENSG00000008988	-1.50443	7.75506	-4.10488	6.24213e-05	0.00426297	1.5183	RPS20
	ENSG00000100888	28.8186	124.009	4.12558	5.76785e-05	0.00357244	1.576	CHD8			ENSG00000185885	0.966179	7.8843	4.10433	6.25556e-05	0.00426297	1.52297	IFITM1
	ENSG00000174444	-454.694	635.421	-4.12544	5.77112e-05	0.00357244	1.58014	RPL4			ENSG00000129197	-0.362294	5.86336	-4.10121	6.33296e-05	0.00430482	1.50139	RPAIN
	ENSG00000122335	4.18304	16.1206	4.12439	5.79517e-05	0.00357244	1.57165	SERAC1			ENSG00000180694	-0.653195	3.59945	-4.10019	6.3584e-05	0.00431122	1.50189	TMEM64
	ENSG00000071054	57.9568	183.336	4.12424	5.79852e-05	0.00357244	1.58676	MAP4K4			ENSG00000160917	-0.376412	4.18202	-4.0967	6.44632e-05	0.00433805	1.49399	CPSF4
	ENSG00000240954	-0.616661	0.741197	-4.12166	5.8579e-05	0.00360006	1.56392	RPL4P1			ENSG00000228526	0.647976	2.93052	4.09428	6.50803e-05	0.00436866	1.487	MIR34AHG
	ENSG00000108984	33.2656	70.8822	4.11734	5.95858e-05	0.00365288	1.56964	MAP2K6			ENSG00000130193	-0.649273	3.445	-4.08894	6.64593e-05	0.00443908	1.45959	THEM6
	ENSG00000161551	-5.60285	13.5931	-4.11622	5.98509e-05	0.00366007	1.53812	ZNF577			ENSG00000197646	1.58647	0.589502	4.08607	6.72121e-05	0.00447826	1.4597	PDCD1LG2
	ENSG00000249437	131.662	166.427	4.11534	6.0058e-05	0.00366368	1.56172	NAIP			ENSG00000139725	-0.47151	6.22429	-4.08471	6.7572e-05	0.00449112	1.44743	RHOF
	ENSG00000185507	53.1585	69.9543	4.11326	6.05523e-05	0.00368476	1.57839	IRF7			ENSG00000051341	0.692449	2.35248	4.07909	6.90767e-05	0.00456857	1.42631	POLQ
	ENSG00000172667	-12.7438	64.5159	-4.10591	6.23317e-05	0.00376529	1.51247	ZMAT3			ENSG00000137154	-1.64472	8.28601	-4.07838	6.92692e-05	0.00457007	1.42409	RPS6
	ENSG00000121989	-4.82017	9.86466	-4.10292	6.30683e-05	0.00380052	1.49165	ACVR2A			ENSG00000162419	0.247392	5.77508	4.07744	6.95264e-05	0.00457582	1.43042	GMEB1
	ENSG00000162419	10.2655	55.2859	4.10219	6.32493e-05	0.00380217	1.49985	GMEB1			ENSG00000118523	-1.743	-1.07898	-4.07476	7.02592e-05	0.00461277	1.40923	CCN2
[truncated: 1,642 more rows]

## Sheet: PTB
ENSEMBL	logFC	AveExpr	t	P.Value	adj.P.Val	B	SYMBOL		TWAS PTB log2 transformed count FDR<0.05	ENSEMBL	logFC	AveExpr	t	P.Value	adj.P.Val	B	SYMBOL
[truncated: 11,735 more rows]

[truncated: 1 more sheets: Covid-19_severity]
