# Supplementary material for: Immune transcriptomic differences in paediatric patients with SARS-CoV-2 compared to other lower respiratory tract infections
Source: bioRxiv. 2025 Nov 7:2025.11.07.687132. Preprint. [Version 1] doi: 10.1101/2025.11.07.687132 (PMC12637703; doi:10.1101/2025.11.07.687132)
Supplement: Supplement 2 [file media-2.xlsx]

## Sheet: Sever covid-19
Input top 500 genes (FDR<0.05)	ToppGene enrichment	Category	ID	Name	Source	p-value	q-value Bonferroni	q-value FDR B&H	q-value FDR B&Y	Hit Count in Query List	Hit Count in Genome	Hit in Query List
IFI27		GO: Molecular Function	GO:0019900	kinase binding		7.01e-06	0.008594	0.008333	0.06408	44	960	CDKN1B,CEACAM8,MEF2A,AP1B1,CLTC,PIP5K1A,RHOF,TOM1L2,CIB1,POLR2A,ZBTB4,DGKD,SPG11,APP,YWHAG,CCDC88A,SKAP1,TPX2,PRKCE,NOS1AP,HDAC9,SP100,ADAM9,KIF1B,CEACAM6,CNTLN,STAP1,PTPN11,PTPRK,RAB13,KIF11,CASS4,RB1,E2F1,DOK2,LCK,TGFBR2,CD3E,CD247,CD6,IRAK3,ZFYVE26,CDC6,TOP2A
MMP8		GO: Molecular Function	GO:0019904	protein domain specific binding		1.523e-05	0.01867	0.008333	0.06408	40	865	NCOA3,EPS15,RPS6KB1,NHERF1,UBR5,CLTC,EVL,CHD8,PPARG,APP,SLAMF1,YWHAE,YWHAG,YWHAH,PPP1R2,NCOR1,CCDC88A,SKAP1,PRKCE,FYN,NOS1AP,SP100,ADAM9,GATA3,CNTLN,ZXDA,PTPN11,TRIM11,ADAM17,RB1,KHDRBS2,CASP10,EBF1,LCK,THAP7,TGM2,CD3E,TBC1D10A,EHMT1,TOP1
OLFM4		GO: Molecular Function	GO:0004953	icosanoid receptor activity		2.039e-05	0.025	0.008333	0.06408	5	16	LTB4R,PPARG,PTGER4,CYSLTR2,PTGDR2
CEACAM8		GO: Molecular Function	GO:0140911	pore-forming activity		4.831e-05	0.05923	0.01481	0.1139	4	10	DEFA1B,DEFA1,DEFA3,DEFA4
LTF		GO: Molecular Function	GO:0019901	protein kinase binding		7.836e-05	0.09607	0.01662	0.1278	38	867	CDKN1B,CEACAM8,MEF2A,AP1B1,CLTC,RHOF,TOM1L2,CIB1,ZBTB4,SPG11,APP,YWHAG,CCDC88A,SKAP1,TPX2,PRKCE,NOS1AP,HDAC9,ADAM9,CEACAM6,CNTLN,STAP1,PTPN11,PTPRK,RAB13,KIF11,CASS4,E2F1,DOK2,LCK,TGFBR2,CD3E,CD247,CD6,IRAK3,ZFYVE26,CDC6,TOP2A
IGF2BP3		GO: Molecular Function	GO:0035591	signaling adaptor activity		8.135e-05	0.09974	0.01662	0.1278	12	140	TRAF1,ABI3,YWHAE,NOS1AP,LDLRAP1,SARM1,STAP1,PTPN11,CDC42SE2,DOK2,CD3E,GNB4
DEFA4		GO: Molecular Function	GO:0044877	protein-containing complex binding		0.0001043	0.1279	0.01828	0.1405	63	1730	EPHB2,CDKN1B,NCOA3,ABI3,CORO1C,CEACAM8,SORT1,CORO2B,NHERF1,FCER1A,OTOF,PKM,NR3C2,MMP9,IQGAP3,FLT3,RNF135,APBB1,GAS7,CLIC4,COL5A3,APP,YWHAE,ADAM22,HABP4,PLPP3,SKAP1,CLSPN,FYN,SNRPN,LDLRAP1,TIFAB,INHBA,MYO10,ADAM9,CEACAM6,SPOCK2,MARCKSL1,ITGA7,ITGA9,ITGAM,STAB1,CYFIP1,VAMP2,ADAM17,WASF1,CD177,LARP1,LCK,TEF,LDLR,TGFBR2,CD3E,TLR2,CD40LG,LRP1,GNB4,ENO1,HBG2,TOP1,SMAD7,MAF,NCKAP1L
ADAMTS2		GO: Molecular Function	GO:0008047	enzyme activator activity		0.0001587	0.1946	0.02432	0.187	32	706	CDKN1B,VRK3,RABGAP1,SRGAP1,RIN2,AGFG1,AGFG2,IQGAP3,PRR5,APP,PPP2R5C,CCDC88A,VCAN,TPX2,PRKCE,FYN,USP6NL,ARHGAP24,TIFAB,SAMD15,STAP1,MOB2,TBC1D10C,NCSTN,LCK,RGS16,TGFBR2,TBC1D10A,CD40LG,LTF,LTK,NCKAP1L
CBX7		GO: Molecular Function	GO:0060090	molecular adaptor activity		0.0002228	0.2732	0.02638	0.2029	56	1528	CDKN1B,NCOA3,TRAF1,ABI3,BET1L,NHERF1,MKI67,PKM,FKBP5,TNS3,CIB1,DTL,APBB1,HIPK2,XK,CHD8,NIBAN2,IFI27,YWHAE,NCOR1,IGF2BP3,TPX2,SMARCD3,NOS1AP,TRERF1,HDAC9,LDLRAP1,SP100,ANKRD9,SARM1,CNTLN,CREG1,ZXDA,STAP1,FBXO38,PTPN11,TRIM11,CDC42SE2,VAMP2,FIRRE,RB1,CAPN3,E2F1,DOK2,NCSTN,LDLR,THAP7,TGFBR2,CD3E,EIF4G1,CBX7,ELANE,GNB4,ENO1,HCFC1,SMAD7
TCN2		GO: Molecular Function	GO:0030276	clathrin binding		0.0002271	0.2784	0.02638	0.2029	7	55	CLTCL1,AP1B1,CLTC,TOM1L2,LDLRAP1,LDLR,LRP1
MPO		GO: Molecular Function	GO:0030234	enzyme regulator activity		0.0002557	0.3135	0.02638	0.2029	55	1501	CDKN1B,VRK3,TRIO,RABGAP1,SRGAP1,RIN2,AGFG1,AGFG2,RHOF,IQGAP3,TNS3,FLT3,CIB1,FGD2,PRR5,BIRC5,APLP2,APP,YWHAE,YWHAG,PPP1R2,NCOR1,PPP2R5C,CCDC88A,VCAN,TPX2,RASGEF1B,PRKCE,FYN,USP6NL,NOS1AP,ARHGAP24,TIFAB,MYCBP2,RAPGEF5,SPOCK2,SAMD15,STAP1,MOB2,CDCA2,TBC1D10C,RGL1,PYGO2,CAPN3,RENBP,NCSTN,LCK,RGS16,TGFBR2,RASGRP1,TBC1D10A,CD40LG,LTF,LTK,NCKAP1L
KCTD7		GO: Molecular Function	GO:0005539	glycosaminoglycan binding		0.0002582	0.3166	0.02638	0.2029	17	283	MPO,COL5A3,APLP2,APP,HABP4,IGHM,VCAN,CTSG,SPOCK2,ITGAM,STAB1,GNS,CRISPLD2,TGFBR2,TLR2,ELANE,LTF
PRTN3		GO: Molecular Function	GO:0031267	small GTPase binding		0.0003538	0.4338	0.03337	0.2566	18	318	CORO1C,RABGAP1,SRGAP1,RIN2,IQGAP3,C15orf62,CIB1,FGD2,MYRIP,BIRC5,RAB11FIP5,USP6NL,MYCBP2,SYTL2,CYFIP1,CDC42SE2,DIAPH2,WASF1
CRISP3		GO: Molecular Function	GO:0070742	C2H2 zinc finger domain binding		0.0004829	0.5921	0.04229	0.3252	4	17	ZXDA,EBF1,THAP7,EHMT1
LCN2		GO: Molecular Function	GO:0051020	GTPase binding		0.0005617	0.6887	0.04591	0.353	19	359	CORO1C,RABGAP1,SRGAP1,RIN2,IQGAP3,C15orf62,CIB1,FGD2,MYRIP,BIRC5,RAB11FIP5,USP6NL,MYCBP2,SYTL2,CYFIP1,CDC42SE2,DIAPH2,WASF1,ENO1
SCD		GO: Biological Process	GO:0045321	leukocyte activation		7.271e-16	4.261e-12	4.261e-12	3.943e-11	74	1214	EPHB2,HMGB3,NCR3,MFNG,FCER1A,ZNF608,MMP8,MERTK,FLT3,PPARG,APP,CR2,SLAMF1,YWHAG,MILR1,NCOR1,IGHD,IGHM,SMARCD3,PRKCE,FYN,CTSG,HDAC9,IL16,CD244,INHBA,ADAM9,GATA3,GBA1,CEACAM6,ITGAM,PTGER4,STAP1,ITPKB,CD84,TBC1D10C,RASSF5,FBXO38,PTPN11,FCRL1,BPI,ZFP36L2,VNN1,PURA,VAMP2,TMEM131L,ADAM17,LOXL3,KLRB1,TCF7,CD177,CAMP,GRN,GPR183,NCSTN,LCK,LDLR,LFNG,TGFBR2,RASGRP1,CD3E,CD247,CD6,CD38,TLR2,CD40LG,EXO1,RORA,R…
CORO2B		GO: Biological Process	GO:0001775	cell activation		1.048e-14	6.144e-11	3.072e-11	2.842e-10	78	1392	EPHB2,HMGB3,NCR3,MFNG,FCER1A,ZNF608,MMP8,MERTK,EVL,FLT3,DGKD,PPARG,APP,CR2,SLAMF1,YWHAG,MILR1,NCOR1,IGHD,IGHM,SMARCD3,PRKCE,FYN,CTSG,HDAC9,IL16,CD244,INHBA,ADAM9,GATA3,GBA1,CEACAM6,ITGAM,PTGER4,STAP1,ITPKB,CD84,TBC1D10C,RASSF5,FBXO38,PTPN11,FCRL1,BPI,ZFP36L2,VNN1,PURA,VAMP2,TMEM131L,ADAM17,LOXL3,KLRB1,TCF7,CD177,CAMP,CAPN3,GRN,GPR183,NCSTN,LCK,LDLR,LFNG,TGFBR2,RASGRP1,CD3E,CD247,CD6,CD38,TLR2,CD4…
SCN3A		GO: Biological Process	GO:0046649	lymphocyte activation		3.262e-12	1.912e-08	6.373e-09	5.897e-08	59	998	EPHB2,HMGB3,NCR3,MFNG,ZNF608,MERTK,FLT3,CR2,SLAMF1,YWHAG,NCOR1,IGHD,IGHM,SMARCD3,FYN,CTSG,HDAC9,CD244,INHBA,GATA3,GBA1,CEACAM6,ITGAM,PTGER4,ITPKB,CD84,TBC1D10C,RASSF5,FBXO38,PTPN11,FCRL1,ZFP36L2,VNN1,PURA,VAMP2,TMEM131L,ADAM17,LOXL3,KLRB1,TCF7,GPR183,NCSTN,LCK,LFNG,TGFBR2,RASGRP1,CD3E,CD247,CD6,CD38,CD40LG,EXO1,RORA,RORC,TRBC1,LY9,SMAD7,HELLS,NCKAP1L
IQGAP3		GO: Biological Process	GO:0002682	regulation of immune system process		7.004e-12	4.105e-08	1.026e-08	9.497e-08	88	1896	EPHB2,OSCAR,CEACAM8,HMGB3,TLR7,NCR3,FCER1A,OTULIN,ZNF608,MMP8,MERTK,MMP9,UBE2J1,FLT3,ZBTB2,CIB1,ATG7,NOP53,RNF135,OLFM4,PPARG,APP,CR2,SLAMF1,YWHAE,YWHAG,MILR1,CD200R1,P4HTM,IGHD,IGHM,SKAP1,SMARCD3,PRKCE,FYN,CTSG,IL16,GALNT2,CD244,TIFAB,INHBA,SARM1,GATA3,CEACAM6,GCNT1,ITGAM,PTGER4,STAP1,ITPKB,CD84,TBC1D10C,RASSF5,FBXO38,PTPN11,TRIM11,BPI,ZFP36L2,VNN1,TMEM131L,C1QC,C3AR1,ADAM17,LOXL3,KLRB1,TCF7,RB1…
ADAM9		GO: Biological Process	GO:0002694	regulation of leukocyte activation		8.76e-12	5.134e-08	1.027e-08	9.502e-08	47	700	EPHB2,HMGB3,ZNF608,MMP8,MERTK,FLT3,PPARG,SLAMF1,YWHAG,MILR1,IGHD,IGHM,SMARCD3,FYN,CTSG,IL16,CD244,INHBA,GATA3,CEACAM6,STAP1,ITPKB,CD84,TBC1D10C,RASSF5,FBXO38,PTPN11,BPI,ZFP36L2,VNN1,TMEM131L,LOXL3,TCF7,GRN,GPR183,LCK,LDLR,TGFBR2,RASGRP1,CD3E,CD6,CD38,CD40LG,RORA,RORC,SMAD7,NCKAP1L
CEACAM6		GO: Biological Process	GO:0002252	immune effector process		1.117e-11	6.547e-08	1.091e-08	1.01e-07	54	890	EPHB2,TLR7,NCR3,IGHV1-69D,MFNG,FCER1A,MPO,UBE2J1,APP,CR2,SLAMF1,YWHAG,MILR1,IGHD,IGHM,PRKCE,FYN,CTSG,GALNT2,CD244,GATA3,GBA1,CEACAM6,ITGAM,PTGER4,STAP1,CD84,FBXO38,VAMP2,C1QC,ADAM17,LOXL3,IGHV6-1,IGHV4-61,IGHV4-34,KLRB1,IGHV3-21,CD177,GRN,GPR183,LFNG,RASGRP1,TLR2,CD40LG,LRP1,EXO1,ELANE,IRAK3,RORA,RORC,LY9,CD96,SMAD7,NCKAP1L
VCAN		GO: Biological Process	GO:0050865	regulation of cell activation		1.649e-11	9.663e-08	1.38e-08	1.277e-07	49	765	EPHB2,HMGB3,ZNF608,MMP8,MERTK,FLT3,PPARG,APP,SLAMF1,YWHAG,MILR1,IGHD,IGHM,SMARCD3,FYN,CTSG,IL16,CD244,INHBA,GATA3,CEACAM6,STAP1,ITPKB,CD84,TBC1D10C,RASSF5,FBXO38,PTPN11,BPI,ZFP36L2,VNN1,TMEM131L,LOXL3,TCF7,CAPN3,GRN,GPR183,LCK,LDLR,TGFBR2,RASGRP1,CD3E,CD6,CD38,CD40LG,RORA,RORC,SMAD7,NCKAP1L
PITPNC1		GO: Biological Process	GO:1903131	mononuclear cell differentiation		3.254e-11	1.907e-07	2.384e-08	2.206e-07	44	650	PDE1B,HMGB3,MFNG,ZNF608,MERTK,MMP9,FLT3,PPARG,APP,CR2,SLAMF1,NCOR1,IGHM,SMARCD3,HDAC9,PRTN3,INHBA,GATA3,GBA1,ITGAM,PTGER4,ITPKB,ZFP36L2,VNN1,TMEM131L,C1QC,ADAM17,LOXL3,TCF7,RB1,GPR183,LCK,LFNG,TGFBR2,RASGRP1,CD3E,TLR2,CD40LG,RORA,RORC,LY9,SMAD7,HELLS,NCKAP1L
VNN1		GO: Biological Process	GO:0002521	leukocyte differentiation		8.126e-10	4.763e-06	5.292e-07	4.897e-06	47	801	PDE1B,OSCAR,HMGB3,MFNG,ZNF608,MERTK,MMP9,FLT3,PPARG,APP,CR2,SLAMF1,NCOR1,IGHM,SMARCD3,HDAC9,PRTN3,INHBA,GATA3,GBA1,CEACAM6,ITGAM,PTGER4,ITPKB,ZFP36L2,VNN1,TMEM131L,C1QC,ADAM17,LOXL3,TCF7,RB1,GPR183,LCK,LFNG,TGFBR2,RASGRP1,CD3E,TLR2,CD40LG,RORA,RORC,LTF,LY9,SMAD7,HELLS,NCKAP1L
EPHB2		GO: Biological Process	GO:0016310	phosphorylation		3.384e-09	1.983e-05	1.983e-06	1.835e-05	67	1442	EPHB2,CDKN1B,ABI3,PRR5L,HK3,CORO1C,RPS6KB1,TLR7,TTK,NHERF1,FCER1A,MERTK,MMP9,IQGAP3,DYRK2,FLT3,CIB1,FGD2,NOP53,PRR5,HIPK2,BIRC5,APLP2,DGKD,PPARG,APP,YWHAG,CCDC88A,PLPP3,IGHM,TPX2,PRKCE,PRKCG,CLSPN,EIF4G3,FYN,CTSG,INHBA,ADAM9,GBA1,CEACAM6,PTGER4,STAP1,ITPKB,MOB2,PTPN11,TRIM11,ADAM17,CASS4,RB1,CAMP,LCK,TGFBR2,RASGRP1,CD3E,CD6,TLR2,EIF4G1,ELANE,IRAK3,RORC,LTF,LTK,CDC6,TOP1,SMAD7,NCKAP1L
MCM2		GO: Biological Process	GO:0051247	positive regulation of protein metabolic process		5.227e-09	3.064e-05	2.785e-06	2.577e-05	60	1237	CDKN1B,ABI3,PRR5L,RPS4Y1,RPS6KB1,FCER1A,PKM,MMP9,IQGAP3,FLT3,CIB1,FGD2,ATG7,NOP53,DTL,PRR5,HIPK2,BIRC5,APP,HABP4,CCDC88A,PLPP3,IGHM,TPX2,CLSPN,EIF4G3,FYN,TIFAB,MYCBP2,INHBA,ADAM9,GBA1,CEACAM6,PTGER4,MOB2,RASSF5,PTPN11,TRIM11,ADAM17,CASS4,EGLN2,CAMP,CAPN3,LARP1,GRN,NCSTN,HUWE1,LCK,LDLR,RASGRP1,CD3E,CD6,TBC1D10A,FANCI,EIF4G1,LRP1,ELANE,LTF,ENO1,SMAD7
AGFG1		GO: Biological Process	GO:0045785	positive regulation of cell adhesion		9.685e-09	5.677e-05	4.73e-06	4.377e-05	37	589	CEACAM8,RIN2,ALOX5,CIB1,OLFM4,SLAMF1,YWHAG,PLPP3,SKAP1,SMARCD3,PRKCE,FYN,CTSG,CD244,MYO10,ADAM9,GATA3,CEACAM6,SPOCK2,GCNT1,PTGER4,ITPKB,FBXO38,PTPN11,VNN1,CASS4,LAMC1,LCK,TGFBR2,TGM2,RASGRP1,CD3E,CD6,CD40LG,ELANE,SMAD7,NCKAP1L
DEFA1B		GO: Biological Process	GO:0030098	lymphocyte differentiation		1.074e-08	6.296e-05	4.843e-06	4.482e-05	35	539	HMGB3,MFNG,ZNF608,MERTK,FLT3,CR2,SLAMF1,NCOR1,IGHM,SMARCD3,HDAC9,INHBA,GATA3,GBA1,PTGER4,ITPKB,ZFP36L2,VNN1,TMEM131L,ADAM17,LOXL3,TCF7,GPR183,LCK,LFNG,TGFBR2,RASGRP1,CD3E,CD40LG,RORA,RORC,LY9,SMAD7,HELLS,NCKAP1L
LAMC1		GO: Biological Process	GO:0016477	cell migration		1.41e-08	8.265e-05	5.743e-06	5.315e-05	79	1894	EPHB2,CDKN1B,ABI3,PRR5L,CORO1C,RPS6KB1,NHERF1,FBN2,SRGAP1,RIN2,ASPM,PIP5K1A,CCR4,MERTK,MMP9,RHOF,SDC1,ALOX5,TNS3,EVL,FLT3,CIB1,DEFA1B,FIGNL2,PRR5,APBB1,CLIC4,PPARG,APP,SLAMF1,YWHAE,CD200R1,CCDC88A,RETN,PLPP3,CXCR6,VCAN,PRKCE,ASB2,FYN,CTSG,HDAC9,SP100,IL16,ARHGAP24,PRTN3,ADAM9,GATA3,GBA1,CEACAM6,GCNT1,ITGA7,ITGA9,ITGAM,PTGER4,ST14,STAP1,DEFA1,DEFA4,PTPN11,PTPRK,C3AR1,ADAM17,RAB13,ANKS1A,CASS4,GPR1…
IL16		GO: Biological Process	GO:0006897	endocytosis		1.579e-08	9.256e-05	5.743e-06	5.315e-05	45	822	EPS15,CLTCL1,CORO1C,CEACAM8,SORT1,RIN2,CLTC,PIP5K1A,MERTK,SDC1,ATG7,GAS7,DGKD,SPG11,PPARG,APP,SLAMF1,ASGR2,IGHM,RAB11FIP5,PRKCE,PRKCG,SIGLEC1,FYN,IL10RA,LDLRAP1,PRTN3,CEACAM6,CREG1,ITGAM,STAP1,STAB1,CDC42SE2,VAMP2,WASF1,DNAJC13,CD177,GRN,LDLR,TGFBR2,TGM2,TLR2,LRP1,ELANE,NCKAP1L
BPI		GO: Biological Process	GO:0019220	regulation of phosphate metabolic process		1.879e-08	0.0001101	5.743e-06	5.315e-05	57	1187	CDKN1B,ABI3,PRR5L,CORO1C,TLR7,NHERF1,FCER1A,MMP9,IQGAP3,FLT3,CIB1,FGD2,NOP53,PRR5,HIPK2,APLP2,PPARG,APP,YWHAG,NCOR1,CCDC88A,PLPP3,IGHM,TPX2,PRKCE,CLSPN,EIF4G3,FYN,CD244,INHBA,ADAM9,GBA1,CEACAM6,PTGER4,STAP1,ITPKB,MOB2,PTPN11,TRIM11,SMG7,ADAM17,CASS4,RB1,CAMP,LCK,LDLR,RASGRP1,CD3E,CD6,EIF4G1,ELANE,IRAK3,LTF,CDC6,ENO1,SMAD7,NCKAP1L
CCSER1		GO: Biological Process	GO:0006468	protein phosphorylation		1.901e-08	0.0001114	5.743e-06	5.315e-05	62	1345	EPHB2,CDKN1B,ABI3,PRR5L,CORO1C,RPS6KB1,TLR7,TTK,NHERF1,FCER1A,MERTK,MMP9,IQGAP3,DYRK2,FLT3,CIB1,FGD2,NOP53,PRR5,HIPK2,BIRC5,APLP2,PPARG,APP,YWHAG,CCDC88A,PLPP3,IGHM,TPX2,PRKCE,CLSPN,EIF4G3,FYN,CTSG,INHBA,ADAM9,GBA1,CEACAM6,PTGER4,ITPKB,MOB2,PTPN11,TRIM11,ADAM17,CASS4,RB1,CAMP,LCK,TGFBR2,RASGRP1,CD3E,CD6,TLR2,EIF4G1,ELANE,IRAK3,RORC,LTF,LTK,CDC6,TOP1,SMAD7
RGL1		GO: Biological Process	GO:0051174	regulation of phosphorus metabolic process		1.992e-08	0.0001168	5.743e-06	5.315e-05	57	1189	CDKN1B,ABI3,PRR5L,CORO1C,TLR7,NHERF1,FCER1A,MMP9,IQGAP3,FLT3,CIB1,FGD2,NOP53,PRR5,HIPK2,APLP2,PPARG,APP,YWHAG,NCOR1,CCDC88A,PLPP3,IGHM,TPX2,PRKCE,CLSPN,EIF4G3,FYN,CD244,INHBA,ADAM9,GBA1,CEACAM6,PTGER4,STAP1,ITPKB,MOB2,PTPN11,TRIM11,SMG7,ADAM17,CASS4,RB1,CAMP,LCK,LDLR,RASGRP1,CD3E,CD6,EIF4G1,ELANE,IRAK3,LTF,CDC6,ENO1,SMAD7,NCKAP1L
DEFA1		GO: Biological Process	GO:0042325	regulation of phosphorylation		2.027e-08	0.0001188	5.743e-06	5.315e-05	52	1036	CDKN1B,ABI3,PRR5L,CORO1C,TLR7,NHERF1,FCER1A,MMP9,IQGAP3,FLT3,CIB1,FGD2,NOP53,PRR5,HIPK2,APLP2,PPARG,APP,YWHAG,CCDC88A,PLPP3,IGHM,TPX2,PRKCE,CLSPN,EIF4G3,FYN,INHBA,ADAM9,GBA1,CEACAM6,PTGER4,STAP1,ITPKB,MOB2,PTPN11,TRIM11,ADAM17,CASS4,RB1,CAMP,LCK,RASGRP1,CD3E,CD6,EIF4G1,ELANE,IRAK3,LTF,CDC6,SMAD7,NCKAP1L
RORC		GO: Biological Process	GO:0001932	regulation of protein phosphorylation		2.175e-08	0.0001275	5.743e-06	5.315e-05	50	978	CDKN1B,ABI3,PRR5L,CORO1C,TLR7,NHERF1,FCER1A,MMP9,IQGAP3,FLT3,CIB1,FGD2,NOP53,PRR5,HIPK2,APLP2,PPARG,APP,YWHAG,CCDC88A,PLPP3,IGHM,TPX2,PRKCE,CLSPN,EIF4G3,FYN,INHBA,ADAM9,GBA1,CEACAM6,PTGER4,ITPKB,MOB2,PTPN11,TRIM11,ADAM17,CASS4,RB1,CAMP,LCK,RASGRP1,CD3E,CD6,EIF4G1,ELANE,IRAK3,LTF,CDC6,SMAD7
FBN2		GO: Biological Process	GO:0009967	positive regulation of signal transduction		2.182e-08	0.0001279	5.743e-06	5.315e-05	78	1879	EPHB2,NCOA3,HIC1,PRR5L,RPS6KB1,TLR7,TTK,MFNG,NHERF1,FCER1A,UBR5,ASPM,NR3C2,MMP8,MERTK,MMP9,IQGAP3,TNS3,NDST1,FLT3,CIB1,FGD2,PRR5,HIPK2,BIRC5,DGKD,PPARG,APP,SLAMF1,YWHAE,CCDC88A,PLPP3,IGHM,SCUBE3,PRKCE,SIGLEC1,CTSD,FYN,IL10RA,TIFAB,INHBA,ADAM9,GATA3,CEACAM6,PTGER4,STAP1,ITPKB,CD84,PTPN11,CYFIP1,NFATC4,VNN1,BUB1,ADAM17,LOXL3,WASF1,CASS4,CYSLTR2,LAMC1,CASP10,GPR183,HUWE1,LCK,LFNG,TGFBR2,TGM2,RASGRP1…
LARP1		GO: Biological Process	GO:0031401	positive regulation of protein modification process		2.328e-08	0.0001365	5.743e-06	5.315e-05	44	804	CDKN1B,ABI3,PRR5L,FCER1A,MMP9,IQGAP3,FLT3,CIB1,FGD2,ATG7,NOP53,PRR5,HIPK2,BIRC5,APP,CCDC88A,PLPP3,IGHM,TPX2,CLSPN,EIF4G3,FYN,MYCBP2,INHBA,ADAM9,GBA1,CEACAM6,PTGER4,MOB2,RASSF5,PTPN11,TRIM11,ADAM17,CASS4,CAMP,HUWE1,LCK,RASGRP1,CD3E,CD6,FANCI,EIF4G1,ELANE,LTF
MKI67		GO: Biological Process	GO:0042110	T cell activation		2.333e-08	0.0001367	5.743e-06	5.315e-05	41	719	NCR3,ZNF608,FLT3,SLAMF1,YWHAG,NCOR1,SMARCD3,FYN,CTSG,CD244,GATA3,GBA1,CEACAM6,ITGAM,PTGER4,ITPKB,CD84,FBXO38,PTPN11,ZFP36L2,VNN1,TMEM131L,ADAM17,LOXL3,TCF7,GPR183,NCSTN,LCK,LFNG,TGFBR2,RASGRP1,CD3E,CD247,CD6,CD40LG,RORA,RORC,TRBC1,LY9,SMAD7,NCKAP1L
INHBA		GO: Biological Process	GO:0033993	response to lipid		2.352e-08	0.0001378	5.743e-06	5.315e-05	58	1226	EPHB2,CDKN1B,NCOA3,RPS6KB1,UBR5,SCD,NR3C2,MMP8,MMP9,SDC1,MPO,SELENOW,FLT3,DEFA1B,PPARG,CR2,YWHAH,NCOR1,PRKCE,CTSG,TRERF1,IL10RA,SP100,TIFAB,INHBA,ADAM9,GBA1,ITGAM,PTGER4,STAP1,CD84,DEFA1,DEFA3,DEFA4,PTPN11,BPI,ZFP36L2,NFATC4,LBH,ADAM17,EGLN2,CAMP,E2F1,GRN,LCN2,LDLR,TGFBR2,CD6,CD38,TLR2,ELANE,IRAK3,RORA,RORC,LTF,LTK,CD96,PTGDR2
DIAPH2		GO: Biological Process	GO:1901701	cellular response to oxygen-containing compound		2.45e-08	0.0001436	5.744e-06	5.315e-05	69	1582	EPHB2,NCOA3,HK3,RPS6KB1,CEACAM8,AMIGO1,NHERF1,PKM,NR3C2,MMP8,MERTK,MMP9,MPO,FLT3,ATG7,DEFA1B,BIRC5,PPARG,APP,CR2,SLC1A3,YWHAG,SLC2A5,RAB11FIP5,PRKCE,CTSD,FYN,CTSG,TRERF1,HDAC9,TIFAB,INHBA,ADAM9,CEACAM6,PTGER4,STAP1,CD84,DEFA1,DEFA3,DEFA4,PTPN11,CYFIP1,BPI,PTPRK,NFATC4,VAMP2,RAB13,CACNA1A,RB1,CAMP,LARP1,E2F1,NCSTN,LCN2,LDLR,TGM2,CD6,TLR2,LEPROTL1,LRP1,IRAK3,RORA,RORC,LTF,LTK,CDC6,TOP1,HCFC1,PTGDR2
CD177		GO: Biological Process	GO:0051249	regulation of lymphocyte activation		3.387e-08	0.0001985	7.635e-06	7.065e-05	37	618	EPHB2,HMGB3,ZNF608,MERTK,FLT3,SLAMF1,YWHAG,IGHD,IGHM,SMARCD3,FYN,CTSG,CD244,INHBA,GATA3,CEACAM6,ITPKB,TBC1D10C,RASSF5,FBXO38,PTPN11,ZFP36L2,VNN1,TMEM131L,LOXL3,TCF7,GPR183,LCK,TGFBR2,RASGRP1,CD3E,CD6,CD38,CD40LG,RORC,SMAD7,NCKAP1L
CLSPN		GO: Biological Process	GO:0030097	hemopoiesis		4.493e-08	0.0002633	9.753e-06	9.025e-05	58	1249	PDE1B,OSCAR,HMGB3,MFNG,ZNF608,MERTK,MMP9,TENT2,SELENOW,FLT3,CIB1,ATG7,HIPK2,PPARG,APP,CR2,SLAMF1,NCOR1,P4HTM,IGHM,SMARCD3,HDAC9,PRTN3,TIFAB,INHBA,GATA3,GBA1,CEACAM6,ITGAM,PTGER4,STAP1,ITPKB,PTPN11,ZFP36L2,VNN1,TMEM131L,C1QC,ADAM17,LOXL3,TCF7,RB1,GPR183,LCK,LFNG,TGFBR2,RASGRP1,CD3E,TLR2,CD40LG,RORA,RORC,LTF,LY9,TOP2A,SMAD7,MAF,HELLS,NCKAP1L
TRAF1		GO: Biological Process	GO:0098657	import into cell		7.745e-08	0.000454	1.621e-05	0.00015	52	1080	EPS15,CLTCL1,CORO1C,RPS6KB1,CEACAM8,SORT1,NHERF1,RIN2,CLTC,PIP5K1A,MERTK,SDC1,ATG7,GAS7,DGKD,SPG11,PPARG,APP,SLAMF1,SLC1A3,SLC2A5,ASGR2,IGHM,SLC22A1,RAB11FIP5,PRKCE,PRKCG,SIGLEC1,FYN,IL10RA,LDLRAP1,PRTN3,CEACAM6,CREG1,ITGAM,STAP1,STAB1,CDC42SE2,VAMP2,WASF1,CACNA1A,DNAJC13,CD177,GRN,LCN2,LDLR,TGFBR2,TGM2,TLR2,LRP1,ELANE,NCKAP1L
CRISPLD2		GO: Biological Process	GO:0031399	regulation of protein modification process		8.868e-08	0.0005197	1.792e-05	0.0001658	58	1274	CDKN1B,ABI3,PRR5L,CORO1C,TLR7,NHERF1,FCER1A,MMP9,IQGAP3,FLT3,CIB1,FGD2,ATG7,NOP53,PRR5,HIPK2,BIRC5,APLP2,PPARG,APP,YWHAG,CCDC88A,PLPP3,IGHM,TPX2,PRKCE,PRKCG,CLSPN,EIF4G3,FYN,MYCBP2,INHBA,ADAM9,GBA1,CEACAM6,PTGER4,ITPKB,MOB2,RASSF5,PTPN11,TRIM11,ADAM17,CASS4,RB1,CAMP,CAPN3,HUWE1,LCK,RASGRP1,CD3E,CD6,FANCI,EIF4G1,ELANE,IRAK3,LTF,CDC6,SMAD7
CTSD		GO: Biological Process	GO:0002274	myeloid leukocyte activation		9.994e-08	0.0005858	1.937e-05	0.0001792	25	334	FCER1A,MMP8,PPARG,APP,SLAMF1,MILR1,PRKCE,CTSG,IL16,CD244,ADAM9,ITGAM,STAP1,CD84,PTPN11,BPI,VAMP2,CD177,CAMP,GRN,LDLR,TGFBR2,RASGRP1,TLR2,RORA
GRN		GO: Biological Process	GO:0050900	leukocyte migration		1.029e-07	0.0006032	1.937e-05	0.0001792	30	458	MMP9,ALOX5,DEFA1B,APP,SLAMF1,CD200R1,ASB2,FYN,CTSG,IL16,PRTN3,GATA3,GBA1,GCNT1,ITGA7,ITGA9,ITGAM,PTGER4,STAP1,DEFA1,DEFA4,C3AR1,ADAM17,GPR15,CD177,GPR183,LCK,TLR2,ELANE,NCKAP1L
APP		GO: Biological Process	GO:0006954	inflammatory response		1.067e-07	0.0006254	1.937e-05	0.0001792	52	1091	EPHB2,TLR7,CD163,NCR3,PARP4,FCER1A,OTULIN,CCR4,LTB4R,MMP8,MMP9,ABCD2,ALOX5,NDST1,PPARG,APP,CR2,IFI27,SLAMF1,CD200R1,CXCR6,SIGLEC1,FYN,IL10RA,HDAC9,IL16,GATA3,GBA1,ITGAM,PTGER4,STAP1,STAB1,TRIM11,NFATC4,VNN1,VAMP2,C3AR1,ADAM17,LOXL3,RB1,CAMP,GRN,LCN2,LDLR,RASGRP1,CD6,TLR2,CD40LG,LRP1,ELANE,RORA,CD96
IGHM		GO: Biological Process	GO:0001816	cytokine production		1.09e-07	0.0006391	1.937e-05	0.0001792	53	1123	EPHB2,OSCAR,TLR7,FCER1A,UBR5,MMP8,MERTK,ABCD2,ALOX5,UBE2J1,FLT3,ZBTB2,RNF135,PPARG,APP,SLAMF1,CD200R1,IGF2BP3,IGHD,SIGLEC1,HDAC9,IL16,CD244,INHBA,GATA3,GBA1,CEACAM6,PTGER4,CD84,PTPN11,TRIM11,GPR174,BPI,NFATC4,C3AR1,ADAM17,CAMP,RASGRP1,CD3E,CD247,CD6,TLR2,CD40LG,LRP1,ELANE,IRAK3,RORA,LTF,LY9,CD96,SMAD7,MAF,NCKAP1L
CYB561D1		GO: Biological Process	GO:0001817	regulation of cytokine production		1.273e-07	0.0007461	2.195e-05	0.0002031	50	1035	EPHB2,TLR7,FCER1A,UBR5,MMP8,MERTK,ABCD2,ALOX5,UBE2J1,FLT3,ZBTB2,RNF135,PPARG,APP,SLAMF1,CD200R1,IGF2BP3,IGHD,SIGLEC1,HDAC9,IL16,CD244,INHBA,GATA3,GBA1,CEACAM6,PTGER4,CD84,PTPN11,TRIM11,GPR174,BPI,NFATC4,C3AR1,ADAM17,CAMP,RASGRP1,CD3E,CD6,TLR2,CD40LG,LRP1,ELANE,IRAK3,RORA,LTF,LY9,CD96,SMAD7,NCKAP1L
KIF4A		GO: Biological Process	GO:0042327	positive regulation of phosphorylation		1.316e-07	0.0007715	2.204e-05	0.000204	37	652	CDKN1B,ABI3,PRR5L,FCER1A,MMP9,IQGAP3,FLT3,CIB1,FGD2,PRR5,HIPK2,APP,CCDC88A,PLPP3,IGHM,TPX2,CLSPN,EIF4G3,FYN,INHBA,ADAM9,CEACAM6,PTGER4,MOB2,PTPN11,TRIM11,ADAM17,CASS4,CAMP,LCK,RASGRP1,CD3E,CD6,EIF4G1,ELANE,LTF,NCKAP1L
MS4A4A		GO: Biological Process	GO:0001934	positive regulation of protein phosphorylation		1.416e-07	0.0008301	2.306e-05	0.0002134	36	626	CDKN1B,ABI3,PRR5L,FCER1A,MMP9,IQGAP3,FLT3,CIB1,FGD2,PRR5,HIPK2,APP,CCDC88A,PLPP3,IGHM,TPX2,CLSPN,EIF4G3,FYN,INHBA,ADAM9,CEACAM6,PTGER4,MOB2,PTPN11,TRIM11,ADAM17,CASS4,CAMP,LCK,RASGRP1,CD3E,CD6,EIF4G1,ELANE,LTF
SEPTIN7P6		GO: Biological Process	GO:0002263	cell activation involved in immune response		1.758e-07	0.00103	2.785e-05	0.0002577	27	393	MFNG,FCER1A,APP,SLAMF1,MILR1,PRKCE,CD244,GATA3,CEACAM6,ITGAM,PTGER4,CD84,VAMP2,LOXL3,CD177,GRN,GPR183,LFNG,RASGRP1,CD40LG,LRP1,EXO1,RORA,RORC,LY9,SMAD7,NCKAP1L
USP6NL		GO: Biological Process	GO:0022409	positive regulation of cell-cell adhesion		1.946e-07	0.00114	2.877e-05	0.0002662	27	395	CEACAM8,ALOX5,SLAMF1,YWHAG,PLPP3,SKAP1,SMARCD3,FYN,CTSG,CD244,MYO10,GATA3,CEACAM6,GCNT1,ITPKB,FBXO38,PTPN11,VNN1,LCK,TGFBR2,RASGRP1,CD3E,CD6,CD40LG,ELANE,SMAD7,NCKAP1L
PRKCG		GO: Biological Process	GO:0032496	response to lipopolysaccharide		1.948e-07	0.001142	2.877e-05	0.0002662	31	498	EPHB2,RPS6KB1,MMP8,MMP9,MPO,SELENOW,DEFA1B,CR2,PRKCE,CTSG,IL10RA,TIFAB,ADAM9,PTGER4,STAP1,CD84,DEFA1,DEFA3,DEFA4,PTPN11,BPI,ADAM17,CAMP,E2F1,LCN2,CD6,TLR2,ELANE,IRAK3,LTF,CD96
FNDC3A		GO: Biological Process	GO:0071396	cellular response to lipid		2.025e-07	0.001187	2.877e-05	0.0002662	42	808	EPHB2,NCOA3,RPS6KB1,UBR5,NR3C2,MMP8,MMP9,FLT3,DEFA1B,CR2,YWHAH,NCOR1,PRKCE,CTSG,TRERF1,TIFAB,INHBA,ADAM9,PTGER4,STAP1,CD84,DEFA1,DEFA3,DEFA4,PTPN11,BPI,ZFP36L2,NFATC4,LBH,EGLN2,CAMP,E2F1,LCN2,LDLR,CD6,TLR2,IRAK3,RORA,RORC,LTF,LTK,PTGDR2
IGHV6-1		GO: Biological Process	GO:0010562	positive regulation of phosphorus metabolic process		2.061e-07	0.001208	2.877e-05	0.0002662	39	721	CDKN1B,ABI3,PRR5L,FCER1A,MMP9,IQGAP3,FLT3,CIB1,FGD2,PRR5,HIPK2,APP,CCDC88A,PLPP3,IGHM,TPX2,CLSPN,EIF4G3,FYN,CD244,INHBA,ADAM9,CEACAM6,PTGER4,MOB2,PTPN11,TRIM11,ADAM17,CASS4,CAMP,LCK,RASGRP1,CD3E,CD6,EIF4G1,ELANE,LTF,ENO1,NCKAP1L
STAB1		GO: Biological Process	GO:0045937	positive regulation of phosphate metabolic process		2.061e-07	0.001208	2.877e-05	0.0002662	39	721	CDKN1B,ABI3,PRR5L,FCER1A,MMP9,IQGAP3,FLT3,CIB1,FGD2,PRR5,HIPK2,APP,CCDC88A,PLPP3,IGHM,TPX2,CLSPN,EIF4G3,FYN,CD244,INHBA,ADAM9,CEACAM6,PTGER4,MOB2,PTPN11,TRIM11,ADAM17,CASS4,CAMP,LCK,RASGRP1,CD3E,CD6,EIF4G1,ELANE,LTF,ENO1,NCKAP1L
CRACD		GO: Biological Process	GO:0009607	response to biotic stimulus		2.641e-07	0.001548	3.568e-05	0.0003301	78	1995	EPHB2,PADI4,ABI3,RPS6KB1,HMGB3,CRISP3,TLR7,NCR3,OTULIN,SCD,CCR4,MMP8,MMP9,ABCD2,FKBP5,MPO,EVL,SELENOW,FLT3,ATG7,DEFA1B,NOP53,RNF135,PPARG,APP,CR2,IFI27,SLAMF1,YWHAE,YWHAG,IGHD,IGHM,RAB11FIP5,PRKCE,FYN,CTSG,IL10RA,SP100,PRTN3,CD244,TIFAB,ADAM9,SARM1,GATA3,CEACAM6,ITGAM,PTGER4,STAP1,STAB1,CD84,DEFA1,DEFA3,DEFA4,FBXO38,STOX2,PTPN11,TRIM11,BPI,VNN1,VAMP2,C1QC,ADAM17,IFI44L,KLRB1,CD177,CAMP,E2F1,GRN,L…
DEFA3		GO: Biological Process	GO:0007155	cell adhesion		2.678e-07	0.00157	3.568e-05	0.0003301	69	1684	EPHB2,CORO1C,CEACAM8,AMIGO1,CORO2B,ZNF608,RIN2,PIP5K1A,LRRN2,MERTK,ALOX5,CIB1,OLFM4,ADGRL1,COL5A3,FNDC3A,APP,SLAMF1,YWHAG,ADAM22,CD200R1,PLPP3,VCAN,SKAP1,SMARCD3,PRKCE,SIGLEC1,FYN,CTSG,ATP2A2,CD244,MYO10,ADAM9,GATA3,CEACAM6,SPOCK2,GCNT1,ITGA7,ITGA9,ITGAM,PTGER4,ITPKB,STAB1,CD84,FBXO38,PTPN11,PTPRK,VNN1,TMEM131L,ADAM17,LOXL3,CASS4,CD177,LAMC1,LCK,OMG,TGFBR2,TGM2,RASGRP1,CD3E,CD6,CD40LG,LRP1,ELANE,…
PPARG		GO: Biological Process	GO:0002443	leukocyte mediated immunity		2.808e-07	0.001646	3.658e-05	0.0003384	34	588	NCR3,IGHV1-69D,FCER1A,CR2,SLAMF1,YWHAG,MILR1,IGHD,IGHM,CTSG,GATA3,GBA1,CEACAM6,ITGAM,STAP1,CD84,FBXO38,VAMP2,C1QC,ADAM17,IGHV6-1,IGHV4-61,IGHV4-34,KLRB1,IGHV3-21,CD177,RASGRP1,TLR2,CD40LG,EXO1,ELANE,CD96,SMAD7,NCKAP1L
PRKCE		GO: Biological Process	GO:0002684	positive regulation of immune system process		3.998e-07	0.002343	5.095e-05	0.0004714	57	1300	EPHB2,TLR7,NCR3,FCER1A,OTULIN,MMP8,MMP9,NOP53,RNF135,APP,CR2,SLAMF1,YWHAE,YWHAG,IGHD,IGHM,SKAP1,SMARCD3,PRKCE,FYN,CTSG,IL16,GALNT2,CD244,TIFAB,SARM1,GATA3,CEACAM6,ITGAM,PTGER4,STAP1,ITPKB,FBXO38,PTPN11,TRIM11,VNN1,C1QC,C3AR1,ADAM17,KLRB1,RB1,CD177,GPR183,LCK,TGFBR2,RASGRP1,CD3E,CD247,CD6,CD38,TLR2,CD40LG,ELANE,IRAK3,LTF,TRBC1,NCKAP1L
RPL18P10		GO: Biological Process	GO:0019731	antibacterial humoral response		4.662e-07	0.002732	5.813e-05	0.0005379	12	88	DEFA1B,APP,IGHD,IGHM,CTSG,DEFA1,DEFA3,DEFA4,BPI,CAMP,ELANE,LTF
SPAG5		GO: Biological Process	GO:1902533	positive regulation of intracellular signal transduction		5.009e-07	0.002936	6.117e-05	0.000566	58	1342	NCOA3,HIC1,PRR5L,RPS6KB1,TLR7,TTK,NHERF1,FCER1A,NR3C2,MERTK,IQGAP3,TNS3,NDST1,FLT3,CIB1,FGD2,PRR5,HIPK2,BIRC5,PPARG,APP,SLAMF1,YWHAE,CCDC88A,PLPP3,IGHM,PRKCE,FYN,TIFAB,INHBA,ADAM9,GATA3,CEACAM6,PTGER4,ITPKB,CD84,PTPN11,VNN1,BUB1,ADAM17,CASS4,CYSLTR2,CASP10,GPR183,HUWE1,LCK,TGFBR2,TGM2,RASGRP1,CD3E,TLR2,CD40LG,LRP1,ELANE,IRAK3,LTF,LTK,NCKAP1L
ADAM17		GO: Biological Process	GO:0016192	vesicle-mediated transport		6.047e-07	0.003544	7.233e-05	0.0006693	71	1791	EPHB2,EPS15,CLTCL1,CORO1C,CEACAM8,BET1L,SYS1,CD163,SORT1,FCER1A,AP1B1,OTOF,RIN2,CLTC,PIP5K1A,MERTK,SDC1,COPA,ATG7,GAS7,DGKD,SPG11,PPARG,APP,SLAMF1,MILR1,PLPP3,ASGR2,IGHM,RAB11FIP5,PRKCE,PRKCG,SIGLEC1,FYN,ATP2A2,USP6NL,IL10RA,LDLRAP1,ATP6V0A1,PRTN3,KIF1B,SYTL2,CEACAM6,CREG1,ITGAM,STAP1,STAB1,CD84,TBC1D10C,CYFIP1,CDC42SE2,VAMP2,WASF1,RAB13,DOP1B,CACNA1A,DNAJC13,CD177,VPS39,GRN,LDLR,TGFBR2,ARL4C,TGM…
PTGER4		GO: Biological Process	GO:0002237	response to molecule of bacterial origin		6.368e-07	0.003732	7.453e-05	0.0006896	31	526	EPHB2,RPS6KB1,MMP8,MMP9,MPO,SELENOW,DEFA1B,CR2,PRKCE,CTSG,IL10RA,TIFAB,ADAM9,PTGER4,STAP1,CD84,DEFA1,DEFA3,DEFA4,PTPN11,BPI,ADAM17,CAMP,E2F1,LCN2,CD6,TLR2,ELANE,IRAK3,LTF,CD96
TPX2		GO: Biological Process	GO:0030155	regulation of cell adhesion		6.485e-07	0.003801	7.453e-05	0.0006896	45	936	EPHB2,CORO1C,CEACAM8,CORO2B,ZNF608,RIN2,ALOX5,CIB1,OLFM4,SLAMF1,YWHAG,ADAM22,PLPP3,SKAP1,SMARCD3,PRKCE,FYN,CTSG,CD244,MYO10,ADAM9,GATA3,CEACAM6,SPOCK2,GCNT1,PTGER4,ITPKB,FBXO38,PTPN11,VNN1,TMEM131L,LOXL3,CASS4,LAMC1,LCK,TGFBR2,TGM2,RASGRP1,CD3E,CD6,CD40LG,LRP1,ELANE,SMAD7,NCKAP1L
MMP9		GO: Biological Process	GO:0050776	regulation of immune response		1.042e-06	0.006109	0.0001175	0.001087	51	1143	EPHB2,OSCAR,TLR7,NCR3,FCER1A,OTULIN,NOP53,RNF135,OLFM4,PPARG,APP,CR2,SLAMF1,YWHAE,YWHAG,CD200R1,IGHD,IGHM,SKAP1,PRKCE,FYN,CTSG,TIFAB,SARM1,GATA3,CEACAM6,ITGAM,STAP1,FBXO38,PTPN11,TRIM11,C1QC,C3AR1,LOXL3,KLRB1,CD177,GRN,LCK,RASGRP1,CD3E,CD247,CD38,TLR2,CD40LG,ELANE,IRAK3,LTF,TRBC1,CD96,SMAD7,NCKAP1L
CRYBG1		GO: Biological Process	GO:0007159	leukocyte cell-cell adhesion		1.355e-06	0.007939	0.0001498	0.001386	29	490	ZNF608,ALOX5,SLAMF1,YWHAG,SKAP1,SMARCD3,FYN,CTSG,CD244,GATA3,CEACAM6,GCNT1,ITGAM,ITPKB,FBXO38,PTPN11,VNN1,TMEM131L,LOXL3,CD177,LCK,TGFBR2,RASGRP1,CD3E,CD6,CD40LG,ELANE,SMAD7,NCKAP1L
SPG11		GO: Biological Process	GO:0140546	defense response to symbiont		1.477e-06	0.008656	0.0001594	0.001475	55	1288	PADI4,RPS6KB1,HMGB3,CRISP3,TLR7,NCR3,OTULIN,EVL,ATG7,DEFA1B,NOP53,RNF135,PPARG,APP,CR2,IFI27,SLAMF1,YWHAE,IGHD,IGHM,RAB11FIP5,PRKCE,FYN,CTSG,SP100,PRTN3,CD244,TIFAB,SARM1,GATA3,CEACAM6,ITGAM,CD84,DEFA1,DEFA3,DEFA4,PTPN11,TRIM11,BPI,VNN1,VAMP2,C1QC,KLRB1,CD177,CAMP,GRN,LCN2,RASGRP1,CD6,TLR2,ELANE,IRAK3,LTF,LY9,CD96
ARHGAP24		GO: Biological Process	GO:0002683	negative regulation of immune system process		1.496e-06	0.008769	0.0001594	0.001475	35	662	HMGB3,ZNF608,MERTK,FLT3,OLFM4,PPARG,CR2,SLAMF1,YWHAE,MILR1,CD200R1,FYN,CTSG,INHBA,SARM1,CEACAM6,PTGER4,STAP1,CD84,TBC1D10C,RASSF5,PTPN11,TRIM11,BPI,TMEM131L,C1QC,LOXL3,KLRB1,GRN,LDLR,IRAK3,LTF,CD96,SMAD7,NCKAP1L
GALNT2		GO: Biological Process	GO:0051707	response to other organism		1.524e-06	0.008934	0.0001595	0.001476	74	1943	EPHB2,PADI4,RPS6KB1,HMGB3,CRISP3,TLR7,NCR3,OTULIN,SCD,CCR4,MMP8,MMP9,ABCD2,FKBP5,MPO,EVL,SELENOW,FLT3,ATG7,DEFA1B,NOP53,RNF135,PPARG,APP,CR2,IFI27,SLAMF1,YWHAE,IGHD,IGHM,RAB11FIP5,PRKCE,FYN,CTSG,IL10RA,SP100,PRTN3,CD244,TIFAB,ADAM9,SARM1,GATA3,CEACAM6,ITGAM,PTGER4,STAP1,STAB1,CD84,DEFA1,DEFA3,DEFA4,STOX2,PTPN11,TRIM11,BPI,VNN1,VAMP2,C1QC,ADAM17,IFI44L,KLRB1,CD177,CAMP,E2F1,GRN,LCN2,RASGRP1,CD6,TL…
EBF1		GO: Biological Process	GO:0043207	response to external biotic stimulus		1.645e-06	0.009639	0.0001691	0.001565	74	1947	EPHB2,PADI4,RPS6KB1,HMGB3,CRISP3,TLR7,NCR3,OTULIN,SCD,CCR4,MMP8,MMP9,ABCD2,FKBP5,MPO,EVL,SELENOW,FLT3,ATG7,DEFA1B,NOP53,RNF135,PPARG,APP,CR2,IFI27,SLAMF1,YWHAE,IGHD,IGHM,RAB11FIP5,PRKCE,FYN,CTSG,IL10RA,SP100,PRTN3,CD244,TIFAB,ADAM9,SARM1,GATA3,CEACAM6,ITGAM,PTGER4,STAP1,STAB1,CD84,DEFA1,DEFA3,DEFA4,STOX2,PTPN11,TRIM11,BPI,VNN1,VAMP2,C1QC,ADAM17,IFI44L,KLRB1,CD177,CAMP,E2F1,GRN,LCN2,RASGRP1,CD6,TL…
CASP10		GO: Biological Process	GO:0002366	leukocyte activation involved in immune response		1.708e-06	0.01001	0.0001726	0.001597	25	389	MFNG,FCER1A,SLAMF1,MILR1,PRKCE,CD244,GATA3,CEACAM6,ITGAM,PTGER4,CD84,VAMP2,LOXL3,CD177,GRN,GPR183,LFNG,RASGRP1,CD40LG,EXO1,RORA,RORC,LY9,SMAD7,NCKAP1L
INPP4A		GO: Biological Process	GO:0051241	negative regulation of multicellular organismal process		1.822e-06	0.01068	0.000181	0.001675	61	1499	EPHB2,CDKN1B,CORO1C,CEACAM8,HMGB3,ZNF608,UBR5,MERTK,ABCD2,ALOX5,EVL,FLT3,PPARG,APP,SLAMF1,YWHAH,MILR1,CD200R1,RETN,RAB11FIP5,SIGLEC1,FYN,CTSG,ATP2A2,HDAC9,TIFAB,INHBA,CYP51A1,GATA3,GBA1,CEACAM6,ITGA9,PTGER4,STAB1,CD84,TBC1D10C,RASSF5,PTPN11,TRIM11,GPR174,BPI,KCNC4,NFATC4,TMEM131L,C1QC,ADAM17,LOXL3,CYSLTR2,RB1,GRN,LDLR,TGFBR2,CD38,TLR2,ELANE,IRAK3,LTF,CD96,PTGDR2,SMAD7,NCKAP1L
CD163		GO: Biological Process	GO:0045087	innate immune response		2.208e-06	0.01294	0.0002157	0.001996	51	1173	PADI4,RPS6KB1,HMGB3,CRISP3,TLR7,NCR3,OTULIN,EVL,ATG7,DEFA1B,NOP53,RNF135,PPARG,APP,CR2,IFI27,SLAMF1,YWHAE,IGHM,RAB11FIP5,PRKCE,FYN,SP100,CD244,TIFAB,SARM1,GATA3,CEACAM6,ITGAM,CD84,DEFA1,DEFA3,DEFA4,PTPN11,TRIM11,BPI,VNN1,VAMP2,C1QC,KLRB1,CD177,CAMP,GRN,LCN2,RASGRP1,CD6,TLR2,IRAK3,LTF,LY9,CD96
CLIC4		GO: Biological Process	GO:0009725	response to hormone		2.318e-06	0.01359	0.0002208	0.002043	51	1175	EPHB2,CDKN1B,NCOA3,RPS6KB1,CEACAM8,SORT1,UBR5,PKM,NR3C2,MERTK,SDC1,FLT3,DEFA1B,PPARG,YWHAG,YWHAH,NCOR1,RETN,PRKCE,PRKCG,CTSD,FYN,ATP2A2,SNRPN,TRERF1,HDAC9,SP100,INHBA,ADAM9,GATA3,GBA1,CEACAM6,GCNT1,PTGER4,DEFA1,DEFA3,PTPN11,CYFIP1,ZFP36L2,VAMP2,LBH,RAB13,CACNA1A,EGLN2,RB1,CD38,LEPROTL1,LTK,CDC6,TOP1,PTGDR2
HDAC9		GO: Biological Process	GO:1903037	regulation of leukocyte cell-cell adhesion		2.336e-06	0.01369	0.0002208	0.002043	27	449	ZNF608,ALOX5,SLAMF1,YWHAG,SKAP1,SMARCD3,FYN,CTSG,CD244,GATA3,CEACAM6,GCNT1,ITPKB,FBXO38,PTPN11,VNN1,TMEM131L,LOXL3,LCK,TGFBR2,RASGRP1,CD3E,CD6,CD40LG,ELANE,SMAD7,NCKAP1L
NOL4L		GO: Biological Process	GO:0098542	defense response to other organism		2.522e-06	0.01478	0.0002346	0.002171	55	1311	PADI4,RPS6KB1,HMGB3,CRISP3,TLR7,NCR3,OTULIN,EVL,ATG7,DEFA1B,NOP53,RNF135,PPARG,APP,CR2,IFI27,SLAMF1,YWHAE,IGHD,IGHM,RAB11FIP5,PRKCE,FYN,CTSG,SP100,PRTN3,CD244,TIFAB,SARM1,GATA3,CEACAM6,ITGAM,CD84,DEFA1,DEFA3,DEFA4,PTPN11,TRIM11,BPI,VNN1,VAMP2,C1QC,KLRB1,CD177,CAMP,GRN,LCN2,RASGRP1,CD6,TLR2,ELANE,IRAK3,LTF,LY9,CD96
RIN2		GO: Biological Process	GO:0030217	T cell differentiation		2.571e-06	0.01507	0.0002347	0.002172	25	398	ZNF608,FLT3,NCOR1,SMARCD3,GATA3,GBA1,PTGER4,ITPKB,ZFP36L2,VNN1,TMEM131L,ADAM17,LOXL3,TCF7,GPR183,LCK,LFNG,TGFBR2,RASGRP1,CD3E,RORA,RORC,LY9,SMAD7,NCKAP1L
NR3C2		GO: Biological Process	GO:0002695	negative regulation of leukocyte activation		2.603e-06	0.01525	0.0002347	0.002172	19	249	HMGB3,ZNF608,MERTK,FLT3,PPARG,MILR1,CTSG,INHBA,CEACAM6,CD84,TBC1D10C,RASSF5,PTPN11,BPI,TMEM131L,LOXL3,GRN,LDLR,SMAD7
CCNG1P1		GO: Biological Process	GO:0006909	phagocytosis		2.813e-06	0.01649	0.0002498	0.002312	20	274	CORO1C,PIP5K1A,MERTK,ATG7,SPG11,PPARG,SLAMF1,PRKCE,PRKCG,FYN,PRTN3,ITGAM,STAP1,CDC42SE2,LDLR,TGM2,TLR2,LRP1,ELANE,NCKAP1L
PRR5		GO: Biological Process	GO:0000278	mitotic cell cycle		2.989e-06	0.01752	0.0002581	0.002389	46	1023	CDKN1B,CDK2AP2,CLTCL1,RPS6KB1,MCM2,RRM2,TTK,NHERF1,CLTC,MKI67,IQGAP3,TOM1L2,TICRR,CIB1,NOP53,DTL,BIRC5,APP,YWHAE,YWHAH,SPAG5,TPX2,SMARCD3,CLSPN,MYBL1,MYBL2,INHBA,KIF4A,BCAT1,CDCA2,PTPN11,ZFP36L2,BUB1,BUB1B,ADAM17,DYNC1H1,KIF11,KIFC1,RB1,E2F1,E2F8,CEP55,EIF4G1,ZFYVE26,CDC6,RPA2
ZBTB42		GO: Biological Process	GO:0050867	positive regulation of cell activation		2.995e-06	0.01755	0.0002581	0.002389	27	455	EPHB2,MMP8,APP,SLAMF1,YWHAG,IGHD,IGHM,SMARCD3,FYN,IL16,CD244,GATA3,STAP1,ITPKB,FBXO38,PTPN11,VNN1,CAPN3,GPR183,LCK,TGFBR2,RASGRP1,CD3E,CD6,CD38,CD40LG,NCKAP1L
LINC00402		GO: Biological Process	GO:0050832	defense response to fungus		4.063e-06	0.02381	0.0003451	0.003193	10	73	MPO,DEFA1B,APP,CTSG,DEFA1,DEFA3,DEFA4,CAMP,ELANE,LTF
ITPKB		GO: Biological Process	GO:0009620	response to fungus		4.213e-06	0.02469	0.0003527	0.003264	11	90	MPO,DEFA1B,APP,CTSG,DEFA1,DEFA3,DEFA4,CAMP,TLR2,ELANE,LTF
ZNF608		GO: Biological Process	GO:0033627	cell adhesion mediated by integrin		4.699e-06	0.02754	0.0003879	0.003589	11	91	CIB1,PLPP3,SKAP1,ADAM9,ITGA7,ITGA9,ITGAM,PTPN11,ADAM17,CD3E,NCKAP1L
LOXL3		GO: Biological Process	GO:0046651	lymphocyte proliferation		4.855e-06	0.02845	0.0003952	0.003657	24	386	EPHB2,FLT3,CR2,SLAMF1,IGHD,IGHM,FYN,CD244,CEACAM6,ITGAM,RASSF5,PTPN11,PURA,TMEM131L,GPR183,NCSTN,TGFBR2,RASGRP1,CD3E,CD6,CD38,CD40LG,HELLS,NCKAP1L
LOC100419572		GO: Biological Process	GO:0065009	regulation of molecular function		5.063e-06	0.02967	0.0004065	0.003761	69	1829	CDKN1B,TRAF1,ABI3,CORO1C,RABGAP1,SORT1,MFNG,NHERF1,FCER1A,OTULIN,PIP5K1A,NR3C2,MMP9,KCTD7,FLT3,CIB1,FGD2,HIPK2,APLP2,NIBAN2,PPARG,APP,SLAMF1,YWHAE,YWHAG,YWHAH,HABP4,CCDC88A,PLPP3,TPX2,SMARCD3,CLSPN,ATP2A2,USP6NL,CHTOP,LDLRAP1,SP100,ARHGAP24,PRTN3,ADAM9,GATA3,GBA1,CEACAM6,SPOCK2,CD84,PYGO2,NFATC4,PURA,VAMP2,ADAM17,CASS4,RB1,CAPN3,E2F1,GRN,NCSTN,LFNG,RGS16,TGM2,RASGRP1,TLR2,CD40LG,LRP1,ELANE,IRAK3,…
ECI2		GO: Biological Process	GO:0071222	cellular response to lipopolysaccharide		5.322e-06	0.03119	0.0004196	0.003882	22	336	EPHB2,MMP8,MMP9,DEFA1B,CR2,PRKCE,CTSG,TIFAB,ADAM9,STAP1,CD84,DEFA1,DEFA3,DEFA4,PTPN11,BPI,CAMP,LCN2,CD6,TLR2,IRAK3,LTF
CD244		GO: Biological Process	GO:0031589	cell-substrate adhesion		5.369e-06	0.03147	0.0004196	0.003882	25	415	CORO1C,CORO2B,RIN2,PIP5K1A,MERTK,CIB1,OLFM4,COL5A3,PLPP3,SKAP1,PRKCE,SIGLEC1,ADAM9,CEACAM6,SPOCK2,ITGA7,ITGA9,ITGAM,PTPN11,PTPRK,CASS4,LAMC1,CD3E,LRP1,CD96
TICRR		GO: Biological Process	GO:0032870	cellular response to hormone stimulus		6.255e-06	0.03666	0.0004824	0.004464	39	829	EPHB2,NCOA3,RPS6KB1,CEACAM8,UBR5,PKM,NR3C2,MERTK,FLT3,DEFA1B,PPARG,YWHAG,YWHAH,NCOR1,PRKCE,CTSD,FYN,TRERF1,HDAC9,SP100,INHBA,CEACAM6,PTGER4,DEFA1,DEFA3,PTPN11,CYFIP1,ZFP36L2,VAMP2,LBH,RAB13,CACNA1A,EGLN2,RB1,LEPROTL1,LTK,CDC6,TOP1,PTGDR2
TPST1		GO: Biological Process	GO:0032943	mononuclear cell proliferation		6.867e-06	0.04025	0.0005224	0.004834	24	394	EPHB2,FLT3,CR2,SLAMF1,IGHD,IGHM,FYN,CD244,CEACAM6,ITGAM,RASSF5,PTPN11,PURA,TMEM131L,GPR183,NCSTN,TGFBR2,RASGRP1,CD3E,CD6,CD38,CD40LG,HELLS,NCKAP1L
DYRK2		GO: Biological Process	GO:0044093	positive regulation of molecular function		6.952e-06	0.04075	0.0005224	0.004834	45	1024	TRAF1,ABI3,CORO1C,MFNG,FCER1A,PIP5K1A,MMP9,KCTD7,FLT3,CIB1,FGD2,HIPK2,NIBAN2,PPARG,CCDC88A,PLPP3,TPX2,CLSPN,USP6NL,CHTOP,SP100,ARHGAP24,PRTN3,ADAM9,GATA3,CEACAM6,CD84,PYGO2,ADAM17,CASS4,RB1,CAPN3,GRN,NCSTN,LFNG,RGS16,TGM2,RASGRP1,TLR2,CD40LG,LRP1,ELANE,IRAK3,LTF,ENO1
SLC2A5		GO: Biological Process	GO:0046631	alpha-beta T cell activation		7.195e-06	0.04217	0.0005338	0.004939	18	243	NCR3,NCOR1,CD244,GATA3,PTGER4,ITPKB,LOXL3,TCF7,GPR183,TGFBR2,CD3E,CD247,RORA,RORC,TRBC1,LY9,SMAD7,NCKAP1L
PLPP3		GO: Biological Process	GO:1900028	negative regulation of ruffle assembly		7.461e-06	0.04373	0.0005424	0.005019	4	7	ABI3,EVL,ARHGAP24,STAP1
RAPGEF5		GO: Biological Process	GO:0033077	T cell differentiation in thymus		7.517e-06	0.04406	0.0005424	0.005019	12	114	ZNF608,NCOR1,GATA3,GBA1,ITPKB,ZFP36L2,VNN1,TMEM131L,ADAM17,RASGRP1,CD3E,RORC
SMARCD3		GO: Biological Process	GO:0050778	positive regulation of immune response		7.589e-06	0.04448	0.0005424	0.005019	41	899	TLR7,NCR3,FCER1A,OTULIN,NOP53,RNF135,APP,CR2,SLAMF1,YWHAE,YWHAG,IGHD,IGHM,SKAP1,PRKCE,FYN,CTSG,TIFAB,SARM1,GATA3,CEACAM6,ITGAM,STAP1,FBXO38,TRIM11,C1QC,C3AR1,KLRB1,CD177,LCK,RASGRP1,CD3E,CD247,CD38,TLR2,CD40LG,ELANE,IRAK3,LTF,TRBC1,NCKAP1L
TBC1D10A		GO: Biological Process	GO:0018212	peptidyl-tyrosine modification		7.706e-06	0.04516	0.0005441	0.005035	20	293	EPHB2,ABI3,TTK,FCER1A,DYRK2,TPST1,FLT3,APLP2,APP,PLPP3,IGHM,PRKCE,FYN,PTGER4,PTPN11,ADAM17,CASS4,LCK,CD3E,LTK
LRP1		GO: Biological Process	GO:0002460	adaptive immune response based on somatic recombination of immune receptors built from immunoglobulin superfamily domains		8.006e-06	0.04692	0.0005586	0.005169	27	480	EPHB2,IGHV1-69D,FCER1A,CR2,SLAMF1,YWHAG,IGHD,IGHM,GATA3,GBA1,CEACAM6,FBXO38,C1QC,C3AR1,ADAM17,LOXL3,IGHV6-1,IGHV4-61,IGHV4-34,IGHV3-21,CD40LG,EXO1,RORA,RORC,LY9,SMAD7,NCKAP1L
ZNF324		GO: Biological Process	GO:0001818	negative regulation of cytokine production		8.273e-06	0.04849	0.0005705	0.005279	26	453	EPHB2,UBR5,MERTK,ABCD2,FLT3,PPARG,SLAMF1,CD200R1,SIGLEC1,HDAC9,INHBA,GATA3,GBA1,CEACAM6,PTGER4,CD84,PTPN11,GPR174,BPI,TLR2,ELANE,IRAK3,LTF,CD96,SMAD7,NCKAP1L
LOC401312		GO: Biological Process	GO:1903039	positive regulation of leukocyte cell-cell adhesion		8.396e-06	0.04921	0.0005722	0.005295	21	320	ALOX5,SLAMF1,YWHAG,SKAP1,SMARCD3,FYN,CD244,GATA3,GCNT1,ITPKB,FBXO38,PTPN11,VNN1,LCK,TGFBR2,RASGRP1,CD3E,CD6,CD40LG,ELANE,NCKAP1L
STEAP1B		GO: Biological Process	GO:0002696	positive regulation of leukocyte activation		9.147e-06	0.05361	0.0006162	0.005702	25	428	EPHB2,MMP8,SLAMF1,YWHAG,IGHD,IGHM,SMARCD3,FYN,IL16,CD244,GATA3,STAP1,ITPKB,FBXO38,PTPN11,VNN1,GPR183,LCK,TGFBR2,RASGRP1,CD3E,CD6,CD38,CD40LG,NCKAP1L
CIB1		GO: Biological Process	GO:0007160	cell-matrix adhesion		9.358e-06	0.05485	0.0006232	0.005767	19	272	CORO1C,CORO2B,RIN2,PIP5K1A,CIB1,COL5A3,PLPP3,SKAP1,SIGLEC1,ADAM9,CEACAM6,ITGA7,ITGA9,ITGAM,PTPN11,PTPRK,CD3E,LRP1,CD96
UBR5		GO: Biological Process	GO:0050866	negative regulation of cell activation		9.859e-06	0.05778	0.0006492	0.006008	19	273	HMGB3,ZNF608,MERTK,FLT3,PPARG,MILR1,CTSG,INHBA,CEACAM6,CD84,TBC1D10C,RASSF5,PTPN11,BPI,TMEM131L,LOXL3,GRN,LDLR,SMAD7
TOM1L2		GO: Biological Process	GO:0010628	positive regulation of gene expression		1.008e-05	0.0591	0.0006566	0.006076	58	1478	EPHB2,NCOA3,RPS4Y1,RPS6KB1,TLR7,MEF2A,FCER1A,UBR5,PKM,MMP8,IQGAP3,TENT2,FLT3,POLR2A,RNF135,PPARG,APP,SLAMF1,HABP4,IGF2BP3,IGHD,EIF4G3,IL16,GALNT2,CD244,TIFAB,INHBA,KIF1B,GATA3,PTGER4,STAP1,CD84,PTPN11,TRIM11,NFATC4,C3AR1,ADAM17,CAMP,LARP1,E2F1,LCK,LCN2,LDLR,ZC3H10,RASGRP1,CD3E,CD6,TLR2,EIF4G1,CD40LG,LRP1,ELANE,IRAK3,RORA,LY9,ENO1,HCFC1,MAF
RHOF		GO: Biological Process	GO:0071219	cellular response to molecule of bacterial origin		1.11e-05	0.06506	0.000715	0.006616	22	352	EPHB2,MMP8,MMP9,DEFA1B,CR2,PRKCE,CTSG,TIFAB,ADAM9,STAP1,CD84,DEFA1,DEFA3,DEFA4,PTPN11,BPI,CAMP,LCN2,CD6,TLR2,IRAK3,LTF
MTHFD1L		GO: Biological Process	GO:0002697	regulation of immune effector process		1.139e-05	0.06675	0.0007255	0.006714	28	518	EPHB2,TLR7,NCR3,FCER1A,UBE2J1,CR2,SLAMF1,YWHAG,IGHM,GALNT2,CD244,GATA3,CEACAM6,ITGAM,STAP1,CD84,FBXO38,LOXL3,KLRB1,CD177,GRN,RASGRP1,TLR2,CD40LG,IRAK3,CD96,SMAD7,NCKAP1L
ENO1		GO: Biological Process	GO:0070661	leukocyte proliferation		1.206e-05	0.0707	0.0007602	0.007034	25	435	EPHB2,FLT3,CR2,SLAMF1,IGHD,IGHM,FYN,CD244,GBA1,CEACAM6,ITGAM,RASSF5,PTPN11,PURA,TMEM131L,GPR183,NCSTN,TGFBR2,RASGRP1,CD3E,CD6,CD38,CD40LG,HELLS,NCKAP1L
LOC100420532		GO: Biological Process	GO:1901698	response to nitrogen compound		1.252e-05	0.07337	0.0007806	0.007223	55	1385	EPHB2,CDKN1B,PDE1B,RPS6KB1,CEACAM8,TLR7,AMIGO1,SORT1,TMEM129,NHERF1,PKM,NR3C2,MERTK,MMP9,SDC1,FKBP5,UBE2J1,FLT3,PPARG,APP,SLC1A3,YWHAG,ERLIN1,RETN,PRKCE,PRKCG,CTSD,FYN,ATP2A2,HDAC9,TIFAB,INHBA,CEACAM6,GCNT1,PTPN11,CYFIP1,VAMP2,MYRF,RAB13,CACNA1A,RB1,CAMP,LARP1,RNF175,NCSTN,LCN2,LDLR,TGM2,TLR2,LEPROTL1,LRP1,IRAK3,LTK,CDC6,TOP1
CCDC88A		GO: Biological Process	GO:0002764	immune response-regulating signaling pathway		1.355e-05	0.07943	0.0008361	0.007737	33	671	OSCAR,TLR7,NCR3,FCER1A,OTULIN,NOP53,RNF135,APP,CR2,YWHAE,CD200R1,IGHD,IGHM,SKAP1,PRKCE,FYN,TIFAB,SARM1,GATA3,CEACAM6,ITGAM,STAP1,TRIM11,C3AR1,LCK,CD3E,CD247,CD38,TLR2,IRAK3,LTF,TRBC1,NCKAP1L
EFCAB2		GO: Biological Process	GO:0040011	locomotion		1.383e-05	0.08109	0.0008446	0.007816	60	1564	EPHB2,CDKN1B,ABI3,PRR5L,CORO1C,RPS6KB1,NHERF1,FBN2,SRGAP1,RIN2,PIP5K1A,CCR4,MMP9,ALOX5,EVL,CIB1,DEFA1B,FIGNL2,PRR5,CLIC4,PPARG,APP,SLAMF1,CD200R1,RETN,PLPP3,CXCR6,PRKCE,CTSG,HDAC9,SP100,IL16,MYCBP2,ADAM9,GATA3,CEACAM6,SPOCK2,GCNT1,ITGA9,ITGAM,PTGER4,STAP1,DEFA1,DEFA4,PTPRK,DIAPH2,C3AR1,ADAM17,RAB13,CASS4,GRN,GPR183,LCN2,TGFBR2,TLR2,LRP1,ELANE,PTGDR2,SMAD7,NCKAP1L
DNAJC13		GO: Biological Process	GO:0060284	regulation of cell development		1.537e-05	0.09008	0.0009216	0.008528	46	1090	EPHB2,HMGB3,AMIGO1,ZNF608,ASPM,FLT3,CIB1,ATG7,PPARG,YWHAH,P4HTM,SMARCD3,HDAC9,INHBA,CYP51A1,GATA3,CEACAM6,ITGAM,ITPKB,TRIM11,CYFIP1,ZFP36L2,NFATC4,VNN1,TMEM131L,C1QC,LOXL3,MYRF,CYSLTR2,TCF7,RB1,JADE2,E2F1,GRN,LCK,LDLR,TGFBR2,TGM2,RASGRP1,TLR2,CD40LG,LRP1,RORC,LTF,SMAD7,NCKAP1L
STOX2		GO: Biological Process	GO:0042981	regulation of apoptotic process		1.541e-05	0.09032	0.0009216	0.008528	68	1855	CDKN1B,NCOA3,TRAF1,RPS6KB1,SORT1,NHERF1,MERTK,MMP9,ADAMTSL4,MPO,FLT3,CIB1,ATG7,NOP53,PRR5,APBB1,HIPK2,BIRC5,CHD8,NIBAN2,PPARG,APP,YWHAH,FAM72A,PRKCE,PRKCG,SIGLEC1,CTSD,FYN,ATP2A2,MYBL2,SP100,TIFAB,INHBA,SARM1,GATA3,GBA1,CEACAM6,ITPKB,NFATC4,VNN1,BUB1,ADAM17,CACNA1A,EGLN2,TCF7,RB1,CAPN3,PPP1R13B,CASP10,E2F1,GRN,LCK,LCN2,TGM2,CD3E,CD38,PAFAH2,CD40LG,LRP1,IRAK3,RORC,LTF,LTK,ENO1,TOP2A,HELLS,NCKAP1L
CREG1		GO: Biological Process	GO:0009617	response to bacterium		1.588e-05	0.09307	0.0009401	0.008699	42	960	EPHB2,RPS6KB1,SCD,CCR4,MMP8,MMP9,ABCD2,FKBP5,MPO,SELENOW,DEFA1B,APP,CR2,IGHD,IGHM,PRKCE,CTSG,IL10RA,TIFAB,ADAM9,ITGAM,PTGER4,STAP1,STAB1,CD84,DEFA1,DEFA3,DEFA4,STOX2,PTPN11,BPI,ADAM17,CAMP,E2F1,GRN,LCN2,CD6,TLR2,ELANE,IRAK3,LTF,CD96
AP1B1		GO: Biological Process	GO:1903047	mitotic cell cycle process		1.611e-05	0.09443	0.0009443	0.008738	39	864	CDKN1B,CDK2AP2,RPS6KB1,MCM2,RRM2,TTK,CLTC,MKI67,IQGAP3,TOM1L2,TICRR,NOP53,DTL,BIRC5,APP,YWHAH,SPAG5,TPX2,SMARCD3,CLSPN,MYBL2,INHBA,KIF4A,BCAT1,CDCA2,ZFP36L2,BUB1,BUB1B,ADAM17,DYNC1H1,KIF11,KIFC1,RB1,E2F1,CEP55,EIF4G1,ZFYVE26,CDC6,RPA2
ASPM		GO: Biological Process	GO:0022407	regulation of cell-cell adhesion		1.686e-05	0.09885	0.0009787	0.009056	30	588	CEACAM8,ZNF608,ALOX5,SLAMF1,YWHAG,PLPP3,SKAP1,SMARCD3,FYN,CTSG,CD244,MYO10,GATA3,CEACAM6,GCNT1,ITPKB,FBXO38,PTPN11,VNN1,TMEM131L,LOXL3,LCK,TGFBR2,RASGRP1,CD3E,CD6,CD40LG,ELANE,SMAD7,NCKAP1L
PNRC1		GO: Biological Process	GO:0150076	neuroinflammatory response		1.718e-05	0.1007	0.0009871	0.009134	11	104	MMP8,MMP9,PPARG,APP,CD200R1,ITGAM,STAP1,GRN,LDLR,TLR2,LRP1
FAM177B		GO: Biological Process	GO:0036230	granulocyte activation		1.854e-05	0.1087	0.001055	0.009762	9	69	FCER1A,CTSG,IL16,ITGAM,PTPN11,VAMP2,CD177,CAMP,GRN
NBPF10		GO: Biological Process	GO:0032940	secretion by cell		2.02e-05	0.1184	0.001138	0.01053	46	1102	FCER1A,AP1B1,OTOF,MERTK,SDC1,ALOX5,ATG7,SELENOM,APBB1,MYRIP,BIRC5,NIBAN2,PPARG,MILR1,RETN,RAB11FIP5,PRKCE,PRKCG,ATP2A2,GABBR1,INHBA,ADAM9,CYP51A1,SYTL2,GATA3,CEACAM6,ITGAM,PTGER4,CD84,PTPN11,KCNC4,VAMP2,ADAM17,RAB13,CACNA1A,B3GLCT,CD177,TGM2,RASGRP1,CD38,TLR2,LRP1,OLFM2,HCFC1,FILIP1L,NCKAP1L
SLC38A10		GO: Biological Process	GO:0031663	lipopolysaccharide-mediated signaling pathway		2.087e-05	0.1223	0.001165	0.01078	9	70	PRKCE,TIFAB,CD84,PTPN11,BPI,CD6,TLR2,IRAK3,LTF
NIBAN3		GO: Biological Process	GO:0018108	peptidyl-tyrosine phosphorylation		2.191e-05	0.1284	0.001212	0.01121	19	289	EPHB2,ABI3,TTK,FCER1A,DYRK2,FLT3,APLP2,APP,PLPP3,IGHM,PRKCE,FYN,PTGER4,PTPN11,ADAM17,CASS4,LCK,CD3E,LTK
LOC101927057		GO: Biological Process	GO:0061900	glial cell activation		2.344e-05	0.1374	0.001276	0.0118	9	71	MMP8,PPARG,APP,ITGAM,STAP1,GRN,LDLR,TLR2,LRP1
OMG		GO: Biological Process	GO:0043067	regulation of programmed cell death		2.35e-05	0.1378	0.001276	0.0118	69	1916	CDKN1B,NCOA3,TRAF1,HK3,RPS6KB1,SORT1,NHERF1,MERTK,MMP9,ADAMTSL4,MPO,FLT3,CIB1,ATG7,NOP53,PRR5,APBB1,HIPK2,BIRC5,CHD8,NIBAN2,PPARG,APP,YWHAH,FAM72A,PRKCE,PRKCG,SIGLEC1,CTSD,FYN,ATP2A2,MYBL2,SP100,TIFAB,INHBA,SARM1,GATA3,GBA1,CEACAM6,ITPKB,NFATC4,VNN1,BUB1,ADAM17,CACNA1A,EGLN2,TCF7,RB1,CAPN3,PPP1R13B,CASP10,E2F1,GRN,LCK,LCN2,TGM2,CD3E,CD38,PAFAH2,CD40LG,LRP1,IRAK3,RORC,LTF,LTK,ENO1,TOP2A,HELLS,NCKA…
SORT1		GO: Biological Process	GO:0001819	positive regulation of cytokine production		2.791e-05	0.1636	0.001501	0.01389	30	604	EPHB2,TLR7,FCER1A,MMP8,FLT3,RNF135,APP,SLAMF1,IGHD,IL16,CD244,GATA3,PTGER4,CD84,PTPN11,TRIM11,NFATC4,C3AR1,ADAM17,CAMP,RASGRP1,CD3E,CD6,TLR2,CD40LG,LRP1,ELANE,IRAK3,RORA,LY9
DIDO1		GO: Biological Process	GO:0002449	lymphocyte mediated immunity		2.857e-05	0.1674	0.00152	0.01406	25	458	NCR3,IGHV1-69D,FCER1A,CR2,SLAMF1,YWHAG,IGHD,IGHM,GATA3,GBA1,CEACAM6,FBXO38,VAMP2,C1QC,IGHV6-1,IGHV4-61,IGHV4-34,KLRB1,IGHV3-21,RASGRP1,CD40LG,EXO1,CD96,SMAD7,NCKAP1L
GPR183		GO: Biological Process	GO:0030099	myeloid cell differentiation		2.878e-05	0.1687	0.00152	0.01406	29	575	PDE1B,OSCAR,HMGB3,MMP9,SELENOW,CIB1,HIPK2,PPARG,APP,NCOR1,P4HTM,PRTN3,TIFAB,INHBA,GATA3,GBA1,CEACAM6,ITGAM,STAP1,ITPKB,PTPN11,C1QC,RB1,GPR183,TGFBR2,TLR2,LTF,MAF,NCKAP1L
ZNF649		GO: Biological Process	GO:0042119	neutrophil activation		3.148e-05	0.1845	0.001635	0.01513	8	57	CTSG,IL16,ITGAM,PTPN11,VAMP2,CD177,CAMP,GRN
MYCBP2		GO: Biological Process	GO:0034097	response to cytokine		3.162e-05	0.1853	0.001635	0.01513	48	1190	EPHB2,TRAF1,PDE1B,RPS6KB1,MCM2,OTULIN,CCR4,MMP8,MERTK,EVL,CDIP1,FLT3,CIB1,PPARG,APP,CR2,IFI27,CXCR6,RAB11FIP5,CTSG,MYBL2,IL10RA,LDLRAP1,SP100,IL16,INHBA,ADAM9,GATA3,GBA1,CEACAM6,SPOCK2,STAP1,PTPN11,TRIM11,ZFP36L2,ADAM17,TCF7,CAMP,AFF3,LCN2,CD38,TLR2,IRAK3,RORA,LTK,ENO1,SMAD7,HELLS
NDST1		GO: Biological Process	GO:0050863	regulation of T cell activation		3.18e-05	0.1864	0.001635	0.01513	25	461	ZNF608,SLAMF1,YWHAG,SMARCD3,FYN,CTSG,CD244,GATA3,CEACAM6,ITPKB,FBXO38,PTPN11,VNN1,TMEM131L,LOXL3,TCF7,LCK,TGFBR2,RASGRP1,CD3E,CD6,CD40LG,RORC,SMAD7,NCKAP1L
CAMP		GO: Biological Process	GO:0002757	immune response-activating signaling pathway		3.252e-05	0.1906	0.001657	0.01534	30	609	TLR7,NCR3,OTULIN,NOP53,RNF135,APP,CR2,YWHAE,IGHD,IGHM,SKAP1,PRKCE,FYN,TIFAB,SARM1,GATA3,CEACAM6,ITGAM,STAP1,TRIM11,C3AR1,LCK,CD3E,CD247,CD38,TLR2,IRAK3,LTF,TRBC1,NCKAP1L
SDC1		GO: Biological Process	GO:0045619	regulation of lymphocyte differentiation		3.294e-05	0.193	0.001664	0.0154	18	272	HMGB3,ZNF608,FLT3,SMARCD3,INHBA,GATA3,ITPKB,ZFP36L2,VNN1,TMEM131L,LOXL3,TCF7,LCK,TGFBR2,RASGRP1,RORC,SMAD7,NCKAP1L
SHISA4		GO: Biological Process	GO:1902105	regulation of leukocyte differentiation		3.35e-05	0.1963	0.001678	0.01553	24	434	HMGB3,ZNF608,FLT3,SMARCD3,INHBA,GATA3,CEACAM6,ITGAM,ITPKB,ZFP36L2,VNN1,TMEM131L,C1QC,LOXL3,TCF7,RB1,LCK,TGFBR2,RASGRP1,CD40LG,RORC,LTF,SMAD7,NCKAP1L
PTPRK		GO: Biological Process	GO:0071345	cellular response to cytokine stimulus		3.445e-05	0.2019	0.001711	0.01584	44	1059	EPHB2,TRAF1,PDE1B,RPS6KB1,MCM2,OTULIN,CCR4,MMP8,MERTK,EVL,CDIP1,FLT3,CIB1,PPARG,CR2,IFI27,CXCR6,RAB11FIP5,CTSG,MYBL2,IL10RA,LDLRAP1,SP100,IL16,INHBA,GATA3,GBA1,CEACAM6,SPOCK2,STAP1,PTPN11,TRIM11,ZFP36L2,ADAM17,TCF7,CAMP,LCN2,TLR2,IRAK3,RORA,LTK,ENO1,SMAD7,HELLS
SPTLC2		GO: Biological Process	GO:0045595	regulation of cell differentiation		3.741e-05	0.2192	0.001842	0.01705	70	1981	EPHB2,CDKN1B,NCOA3,TRIO,HMGB3,AMIGO1,SORT1,FBN2,ZNF608,RIN2,ASPM,MMP9,ALOX5,FLT3,CIB1,ATG7,APBB1,PPARG,APP,YWHAG,YWHAH,P4HTM,SCUBE3,SMARCD3,HDAC9,INHBA,CYP51A1,GATA3,CEACAM6,SPOCK2,ITGAM,PTGER4,PTGR3,ITPKB,PTPN11,TRIM11,CYFIP1,ZFP36L2,NFATC4,VNN1,LBH,TMEM131L,C1QC,LOXL3,MYRF,CYSLTR2,TCF7,RB1,JADE2,CAPN3,LAMC1,E2F1,GRN,LCK,LDLR,TGFBR2,TGM2,RASGRP1,TLR2,EIF4G1,CD40LG,LRP1,RORA,RORC,OLFM2,LTF,LTK,SM…
ZBTB4		GO: Biological Process	GO:0051896	regulation of phosphatidylinositol 3-kinase/protein kinase B signal transduction		3.942e-05	0.231	0.001925	0.01781	21	355	PRR5L,CEACAM8,NHERF1,PIP5K1A,MERTK,FLT3,CIB1,NOP53,PRR5,APP,NCOR1,CCDC88A,THEM4,FYN,GATA3,CEACAM6,PTPN11,CASS4,CEP55,RASGRP1,LTK
ZFP36L2		GO: Biological Process	GO:0002265	astrocyte activation involved in immune response		4.073e-05	0.2387	0.001973	0.01826	3	4	APP,GRN,LRP1
EIF4G1		GO: Biological Process	GO:0051673	disruption of plasma membrane integrity in another organism		4.248e-05	0.249	0.002024	0.01873	4	10	DEFA1B,DEFA1,DEFA3,DEFA4
DBP		GO: Biological Process	GO:0140975	disruption of cellular anatomical structure in another organism		4.248e-05	0.249	0.002024	0.01873	4	10	DEFA1B,DEFA1,DEFA3,DEFA4
TRIM11		GO: Biological Process	GO:0071216	cellular response to biotic stimulus		4.363e-05	0.2557	0.002062	0.01908	22	385	EPHB2,MMP8,MMP9,DEFA1B,CR2,PRKCE,CTSG,TIFAB,ADAM9,STAP1,CD84,DEFA1,DEFA3,DEFA4,PTPN11,BPI,CAMP,LCN2,CD6,TLR2,IRAK3,LTF
IRAK3		GO: Biological Process	GO:0001774	microglial cell activation		4.603e-05	0.2698	0.002158	0.01997	8	60	MMP8,PPARG,APP,ITGAM,STAP1,GRN,LDLR,TLR2
AMIGO1		GO: Biological Process	GO:1904951	positive regulation of establishment of protein localization		4.709e-05	0.276	0.002191	0.02027	23	415	PRR5L,CORO2B,UBR5,TENT2,CIB1,ATG7,APBB1,MYRIP,PPARG,APP,YWHAE,PRKCE,FYN,ADAM9,ITGAM,PTGER4,VAMP2,HUWE1,CD38,TLR2,LRP1,HCFC1,STOM
RB1		GO: Biological Process	GO:0007049	cell cycle		4.781e-05	0.2802	0.002206	0.02042	67	1886	CDKN1B,CDK2AP2,CLTCL1,RPS6KB1,MCM2,RRM2,TTK,NHERF1,CLTC,MKI67,ASPM,IQGAP3,TOM1L2,TICRR,CIB1,NOP53,DTL,APBB1,HIPK2,BIRC5,APP,YWHAE,YWHAH,SPAG5,NCOR1,PPP2R5C,TPX2,SMARCD3,PRKCE,CLSPN,EIF4G3,MYBL1,MYBL2,TDRD9,INHBA,GATA3,KIF4A,BCAT1,CNTLN,CDCA2,PTPN11,PTPRK,ZFP36L2,BUB1,BUB1B,ADAM17,DYNC1H1,KIF11,KIFC1,TDRKH,RB1,JADE2,CAPN3,PPP1R13B,E2F1,LFNG,E2F8,CEP55,EIF4G1,EXO1,ZFYVE26,CDC6,RPA2,TOP1,HCFC1,TOP2A…
RPS4Y1		GO: Biological Process	GO:0002227	innate immune response in mucosa		4.863e-05	0.285	0.00222	0.02054	6	31	DEFA1B,DEFA1,DEFA3,DEFA4,CAMP,LTF
ZNF792		GO: Biological Process	GO:0002768	immune response-regulating cell surface receptor signaling pathway		4.886e-05	0.2864	0.00222	0.02054	23	416	OSCAR,NCR3,FCER1A,CR2,CD200R1,IGHD,IGHM,SKAP1,PRKCE,FYN,GATA3,CEACAM6,ITGAM,STAP1,C3AR1,LCK,CD3E,CD247,CD38,TLR2,LTF,TRBC1,NCKAP1L
LEPROTL1		GO: Biological Process	GO:1901652	response to peptide		5.086e-05	0.2981	0.002275	0.02105	48	1213	EPHB2,TRAF1,PDE1B,RPS6KB1,MCM2,OTULIN,CCR4,MMP8,MERTK,EVL,CDIP1,FLT3,CIB1,PPARG,APP,CR2,IFI27,CXCR6,RAB11FIP5,CTSG,MYBL2,IL10RA,LDLRAP1,SP100,IL16,INHBA,ADAM9,GATA3,GBA1,CEACAM6,SPOCK2,STAP1,PTPN11,TRIM11,ZFP36L2,ADAM17,TCF7,CAMP,AFF3,LCN2,CD38,TLR2,IRAK3,RORA,LTK,ENO1,SMAD7,HELLS
HBG2		GO: Biological Process	GO:0051251	positive regulation of lymphocyte activation		5.088e-05	0.2982	0.002275	0.02105	22	389	EPHB2,SLAMF1,YWHAG,IGHD,IGHM,SMARCD3,FYN,CD244,GATA3,ITPKB,FBXO38,PTPN11,VNN1,GPR183,LCK,TGFBR2,RASGRP1,CD3E,CD6,CD38,CD40LG,NCKAP1L
CACNA1A		GO: Biological Process	GO:0060341	regulation of cellular localization		5.142e-05	0.3014	0.002275	0.02105	49	1248	EPHB2,EPS15,ABI3,PRR5L,CORO2B,UBR5,CLTC,ALOX5,TENT2,UBE2J1,CIB1,ATG7,APBB1,MYRIP,BIRC5,PPARG,APP,IFI27,YWHAE,YWHAG,ADAM22,SPAG5,CCDC88A,RAB11FIP5,PRKCE,CTSD,FYN,LDLRAP1,SP100,MYCBP2,ADAM9,CYP51A1,CNTLN,ITGAM,PTGER4,RASSF5,PTPN11,VAMP2,DYNC1H1,DNAJC13,HUWE1,LCN2,CD247,CD38,TLR2,EIF4G1,LRP1,HCFC1,STOM
TDRD9		GO: Biological Process	GO:0007346	regulation of mitotic cell cycle		5.162e-05	0.3025	0.002275	0.02105	29	594	CDKN1B,CDK2AP2,RPS6KB1,RRM2,TTK,NHERF1,MKI67,TOM1L2,TICRR,NOP53,DTL,BIRC5,APP,YWHAE,YWHAH,SMARCD3,CLSPN,INHBA,CDCA2,PTPN11,ZFP36L2,BUB1,BUB1B,ADAM17,RB1,E2F1,EIF4G1,CDC6,RPA2
ST14		GO: Biological Process	GO:2000026	regulation of multicellular organismal development		5.464e-05	0.3203	0.00239	0.02212	65	1821	EPHB2,CDKN1B,NCOA3,HMGB3,AMIGO1,FBN2,ZNF608,ASPM,PKM,MMP9,ALOX5,FLT3,CIB1,ATG7,HIPK2,ADGRL1,PPARG,APP,YWHAH,P4HTM,RETN,SMARCD3,FYN,SP100,INHBA,GATA3,CEACAM6,ITGAM,PTGER4,ITPKB,STAB1,PTPN11,TRIM11,CYFIP1,ZFP36L2,NFATC4,VNN1,TMEM131L,C1QC,C3AR1,LOXL3,MYRF,CYSLTR2,TCF7,RB1,JADE2,CAMP,CAPN3,SLITRK4,E2F1,GRN,LCK,LDLR,TGFBR2,TGM2,RASGRP1,TLR2,CD40LG,LRP1,EHMT1,RORC,LTF,SMAD7,MAF,NCKAP1L
IGHV3-21		GO: Biological Process	GO:0032880	regulation of protein localization		5.586e-05	0.3274	0.002425	0.02244	45	1115	EPHB2,EPS15,ABI3,PRR5L,CORO2B,UBR5,CLTC,ALOX5,TENT2,UBE2J1,CIB1,ATG7,APBB1,MYRIP,BIRC5,PPARG,APP,IFI27,YWHAE,YWHAG,ADAM22,CCDC88A,RAB11FIP5,PRKCE,CTSD,FYN,LDLRAP1,SP100,MYCBP2,ADAM9,CYP51A1,CNTLN,ITGAM,PTGER4,RASSF5,PTPN11,VAMP2,HUWE1,CD247,CD38,TLR2,EIF4G1,LRP1,HCFC1,STOM
CDCA2		GO: Biological Process	GO:0006878	intracellular copper ion homeostasis		5.747e-05	0.3368	0.002477	0.02292	5	20	APLP2,APP,COX19,ANKRD9,ABCB6
TRD-AS1		GO: Biological Process	GO:0045859	regulation of protein kinase activity		6.437e-05	0.3773	0.002754	0.02548	26	511	CDKN1B,ABI3,CORO1C,NHERF1,FCER1A,FLT3,CIB1,FGD2,APLP2,PPARG,APP,YWHAG,CCDC88A,TPX2,CLSPN,ADAM9,GBA1,CEACAM6,ADAM17,CASS4,RB1,RASGRP1,ELANE,IRAK3,LTF,CDC6
RNF175		GO: Biological Process	GO:0046903	secretion		6.517e-05	0.382	0.002768	0.02561	49	1260	NHERF1,FCER1A,AP1B1,OTOF,MERTK,SDC1,ALOX5,COPA,ATG7,SELENOM,APBB1,MYRIP,BIRC5,NIBAN2,PPARG,MILR1,RETN,RAB11FIP5,PRKCE,PRKCG,ATP2A2,GABBR1,TIFAB,INHBA,ADAM9,CYP51A1,SYTL2,GATA3,CEACAM6,ITGAM,PTGER4,CD84,PTPN11,KCNC4,VAMP2,ADAM17,RAB13,CACNA1A,B3GLCT,CD177,TGM2,RASGRP1,CD38,TLR2,LRP1,OLFM2,HCFC1,FILIP1L,NCKAP1L
LDLR		GO: Biological Process	GO:0032101	regulation of response to external stimulus		6.923e-05	0.4058	0.002919	0.02701	52	1368	EPHB2,TLR7,NCR3,FCER1A,OTULIN,CCR4,MMP8,MMP9,ALOX5,NOP53,RNF135,FIGNL2,CHD8,PPARG,APP,SLAMF1,YWHAE,CD200R1,PRKCE,FYN,IL10RA,IL16,TIFAB,MYCBP2,SARM1,GATA3,GBA1,CEACAM6,PTGER4,STAP1,CD84,PTPN11,TRIM11,VAMP2,C3AR1,ADAM17,KLRB1,RB1,CAPN3,GRN,GPR183,LDLR,OMG,RASGRP1,TLR2,LRP1,ELANE,IRAK3,RORA,LTF,CD96,NCKAP1L
THEM4		GO: Biological Process	GO:0046629	gamma-delta T cell activation		7.05e-05	0.4132	0.002951	0.02731	6	33	TCF7,LCK,CD3E,CD247,RORC,NCKAP1L
TOP1		GO: Biological Process	GO:0000165	MAPK cascade		7.29e-05	0.4272	0.002997	0.02773	40	959	EPHB2,VRK3,CEACAM8,TLR7,MEF2A,NHERF1,FCER1A,IQGAP3,NDST1,FLT3,CIB1,FGD2,HIPK2,PPARG,APP,SLAMF1,YWHAE,NCOR1,IGHM,PRKCE,INHBA,ADAM9,GBA1,CEACAM6,PTGER4,ITPKB,CD84,TBC1D10C,PTPN11,ZFP36L2,LBH,ADAM17,CYSLTR2,DOK2,GPR183,RASGRP1,TLR2,LRP1,ELANE,IRAK3
CD3E		GO: Biological Process	GO:0097190	apoptotic signaling pathway		7.311e-05	0.4285	0.002997	0.02773	33	731	TRAF1,HIC1,RPS6KB1,SORT1,NHERF1,MMP9,DYRK2,CDIP1,CIB1,HIPK2,PPARG,APP,IFI27,PPP2R5C,SIGLEC1,FYN,SP100,TIFAB,INHBA,NFATC4,VNN1,BUB1,RB1,PPP1R13B,DIDO1,E2F1,LCK,LCN2,CD3E,CD38,CD40LG,ENO1,HELLS
KCNC4		GO: Biological Process	GO:1903706	regulation of hemopoiesis		7.319e-05	0.429	0.002997	0.02773	27	545	HMGB3,ZNF608,FLT3,CIB1,ATG7,P4HTM,SMARCD3,INHBA,GATA3,CEACAM6,ITGAM,ITPKB,ZFP36L2,VNN1,TMEM131L,C1QC,LOXL3,TCF7,RB1,LCK,TGFBR2,RASGRP1,CD40LG,RORC,LTF,SMAD7,NCKAP1L
TDRKH		GO: Biological Process	GO:0002269	leukocyte activation involved in inflammatory response		7.38e-05	0.4325	0.002997	0.02773	8	64	MMP8,PPARG,APP,ITGAM,STAP1,GRN,LDLR,TLR2
FKBP5		GO: Biological Process	GO:0032680	regulation of tumor necrosis factor production		7.422e-05	0.435	0.002997	0.02773	16	238	EPHB2,MMP8,UBE2J1,FLT3,APP,SLAMF1,PTGER4,CD84,PTPN11,BPI,NFATC4,ADAM17,RASGRP1,TLR2,IRAK3,LTF
RORA		GO: Biological Process	GO:0030225	macrophage differentiation		7.466e-05	0.4376	0.002997	0.02773	9	82	MMP9,APP,INHBA,GATA3,GBA1,ITGAM,C1QC,RB1,TLR2
LOC102723475		GO: Biological Process	GO:0150077	regulation of neuroinflammatory response		7.685e-05	0.4504	0.003064	0.02835	7	48	MMP8,MMP9,PPARG,CD200R1,STAP1,GRN,LDLR
CORO1C		GO: Biological Process	GO:0070201	regulation of establishment of protein localization		8.062e-05	0.4725	0.003183	0.02946	32	703	PRR5L,CORO2B,UBR5,ALOX5,TENT2,UBE2J1,CIB1,ATG7,APBB1,MYRIP,BIRC5,PPARG,APP,IFI27,YWHAE,RAB11FIP5,PRKCE,CTSD,FYN,SP100,ADAM9,CYP51A1,ITGAM,PTGER4,PTPN11,VAMP2,HUWE1,CD38,TLR2,LRP1,HCFC1,STOM
ITFG1		GO: Biological Process	GO:0140352	export from cell		8.137e-05	0.4769	0.003183	0.02946	47	1202	FCER1A,AP1B1,OTOF,MERTK,SDC1,ALOX5,ATG7,SELENOM,APBB1,MYRIP,BIRC5,NIBAN2,PPARG,YWHAE,MILR1,RETN,RAB11FIP5,PRKCE,PRKCG,ATP2A2,GABBR1,INHBA,ADAM9,CYP51A1,SYTL2,GATA3,CEACAM6,ITGAM,PTGER4,CD84,PTPN11,KCNC4,VAMP2,ADAM17,RAB13,CACNA1A,B3GLCT,CD177,TGM2,RASGRP1,CD38,TLR2,LRP1,OLFM2,HCFC1,FILIP1L,NCKAP1L
SCUBE3		GO: Biological Process	GO:0050829	defense response to Gram-negative bacterium		8.195e-05	0.4803	0.003183	0.02946	11	123	DEFA1B,APP,IGHM,CTSG,DEFA1,DEFA3,DEFA4,BPI,CAMP,ELANE,LTF
STEAP1B-AS1		GO: Biological Process	GO:0042113	B cell activation		8.237e-05	0.4828	0.003183	0.02946	20	346	EPHB2,HMGB3,MFNG,FLT3,CR2,IGHD,IGHM,HDAC9,INHBA,TBC1D10C,FCRL1,ZFP36L2,ADAM17,GPR183,LFNG,RASGRP1,CD38,CD40LG,EXO1,NCKAP1L
MAF		GO: Biological Process	GO:0022402	cell cycle process		8.256e-05	0.4839	0.003183	0.02946	55	1484	CDKN1B,CDK2AP2,RPS6KB1,MCM2,RRM2,TTK,CLTC,MKI67,ASPM,IQGAP3,TOM1L2,TICRR,NOP53,DTL,APBB1,BIRC5,APP,YWHAH,SPAG5,NCOR1,PPP2R5C,TPX2,SMARCD3,PRKCE,CLSPN,EIF4G3,MYBL1,MYBL2,TDRD9,INHBA,KIF4A,BCAT1,CNTLN,CDCA2,PTPN11,ZFP36L2,BUB1,BUB1B,ADAM17,DYNC1H1,KIF11,KIFC1,TDRKH,RB1,CAPN3,E2F1,E2F8,CEP55,EIF4G1,ZFYVE26,CDC6,RPA2,TOP1,TOP2A,FILIP1L
VPS39		GO: Biological Process	GO:0071674	mononuclear cell migration		8.731e-05	0.5117	0.003344	0.03095	17	267	MMP9,ALOX5,DEFA1B,APP,SLAMF1,CD200R1,ASB2,CTSG,GATA3,GBA1,STAP1,DEFA1,DEFA4,C3AR1,ADAM17,GPR15,GPR183
SLC12A5-AS1		GO: Biological Process	GO:0045786	negative regulation of cell cycle		8.915e-05	0.5225	0.003393	0.0314	24	462	CDKN1B,CDK2AP2,TTK,NHERF1,TOM1L2,TICRR,NOP53,DTL,APBB1,BIRC5,CLSPN,INHBA,GATA3,PTPN11,PTPRK,ZFP36L2,BUB1,BUB1B,RB1,PPP1R13B,E2F1,E2F8,CDC6,RPA2
IGHV4-61		GO: Biological Process	GO:0046632	alpha-beta T cell differentiation		9.081e-05	0.5322	0.003422	0.03166	13	169	NCOR1,GATA3,PTGER4,ITPKB,LOXL3,TCF7,GPR183,TGFBR2,RORA,RORC,LY9,SMAD7,NCKAP1L
POLR2A		GO: Biological Process	GO:0002253	activation of immune response		9.107e-05	0.5338	0.003422	0.03166	31	676	TLR7,NCR3,OTULIN,NOP53,RNF135,APP,CR2,YWHAE,IGHD,IGHM,SKAP1,PRKCE,FYN,TIFAB,SARM1,GATA3,CEACAM6,ITGAM,STAP1,TRIM11,C1QC,C3AR1,LCK,CD3E,CD247,CD38,TLR2,IRAK3,LTF,TRBC1,NCKAP1L
BUB1		GO: Biological Process	GO:0042116	macrophage activation		9.552e-05	0.5598	0.00355	0.03285	12	147	MMP8,PPARG,APP,PRKCE,ITGAM,STAP1,CD84,BPI,GRN,LDLR,TLR2,RORA
KIF11		GO: Biological Process	GO:0009719	response to endogenous stimulus		9.57e-05	0.5609	0.00355	0.03285	66	1893	EPHB2,CDKN1B,NCOA3,RPS6KB1,CEACAM8,SORT1,FBN2,UBR5,PKM,NR3C2,MERTK,SDC1,NDST1,FLT3,CIB1,DEFA1B,HIPK2,PPARG,APP,YWHAG,YWHAH,NCOR1,RETN,SCUBE3,PRKCE,PRKCG,CTSD,FYN,ATP2A2,SNRPN,TRERF1,HDAC9,SP100,INHBA,ADAM9,GATA3,GBA1,CEACAM6,GCNT1,PTGER4,DEFA1,DEFA3,PTPN11,CYFIP1,PTPRK,ZFP36L2,VAMP2,LBH,ADAM17,WASF1,RAB13,CACNA1A,EGLN2,RB1,E2F1,LCN2,LDLR,TGFBR2,CD38,LEPROTL1,LRP1,LTK,CDC6,TOP1,PTGDR2,SMAD7
C3AR1		GO: Biological Process	GO:1903555	regulation of tumor necrosis factor superfamily cytokine production		9.942e-05	0.5827	0.003665	0.03391	16	244	EPHB2,MMP8,UBE2J1,FLT3,APP,SLAMF1,PTGER4,CD84,PTPN11,BPI,NFATC4,ADAM17,RASGRP1,TLR2,IRAK3,LTF
IGIP		GO: Biological Process	GO:0043434	response to peptide hormone		0.0001004	0.5886	0.003679	0.03404	29	617	EPHB2,CDKN1B,RPS6KB1,CEACAM8,SORT1,PKM,NR3C2,MERTK,FLT3,PPARG,YWHAG,RETN,PRKCG,CTSD,FYN,ATP2A2,HDAC9,INHBA,CEACAM6,GCNT1,PTPN11,CYFIP1,VAMP2,RAB13,RB1,LEPROTL1,LTK,CDC6,TOP1
H6PD		GO: Biological Process	GO:0031344	regulation of cell projection organization		0.0001013	0.5939	0.003689	0.03413	37	874	EPHB2,ABI3,CORO1C,RABGAP1,AMIGO1,C15orf62,EVL,CIB1,FIGNL2,APBB1,XK,APP,YWHAH,CCDC88A,FYN,USP6NL,ARHGAP24,MYCBP2,MYO10,SARM1,GATA3,STAP1,MOB2,TBC1D10C,FBXO38,CYFIP1,NFATC4,DIAPH2,ADAM17,CACNA1A,GRN,LCN2,OMG,TBC1D10A,CD38,LRP1,LTK
SDCBPP1		GO: Biological Process	GO:0043491	phosphatidylinositol 3-kinase/protein kinase B signal transduction		0.0001022	0.5989	0.003697	0.03421	22	408	PRR5L,CEACAM8,NHERF1,PIP5K1A,MERTK,FLT3,CIB1,NOP53,PRR5,APP,NCOR1,CCDC88A,THEM4,FYN,GATA3,CEACAM6,PTPN11,ADAM17,CASS4,CEP55,RASGRP1,LTK
APLP2		GO: Biological Process	GO:0032640	tumor necrosis factor production		0.0001043	0.6112	0.003749	0.0347	16	245	EPHB2,MMP8,UBE2J1,FLT3,APP,SLAMF1,PTGER4,CD84,PTPN11,BPI,NFATC4,ADAM17,RASGRP1,TLR2,IRAK3,LTF
VARS1		GO: Biological Process	GO:0002440	production of molecular mediator of immune response		0.0001064	0.6238	0.003804	0.0352	19	325	EPHB2,TLR7,FCER1A,UBE2J1,SLAMF1,IGHD,IGHM,GALNT2,CD244,GATA3,GBA1,RASGRP1,TLR2,CD40LG,EXO1,ELANE,IRAK3,CD96,SMAD7
SMIM10L2A		GO: Biological Process	GO:0051129	negative regulation of cellular component organization		0.0001111	0.6511	0.003946	0.03652	37	878	EPHB2,ABI3,CORO1C,TTK,STN1,CRACD,CORO2B,TOM1L2,EVL,CIB1,ATG7,NOP53,FIGNL2,BIRC5,PPARG,APP,YWHAH,TPX2,ASB2,FYN,ARHGAP24,PRTN3,GBA1,PTGER4,STAP1,TRIM11,NFATC4,BUB1,BUB1B,DIAPH2,ADAM17,HUWE1,LDLR,CD38,TLR2,LRP1,IRAK3
ZNF862		GO: Biological Process	GO:0033630	positive regulation of cell adhesion mediated by integrin		0.0001182	0.6926	0.004147	0.03838	5	23	CIB1,SKAP1,ADAM9,CD3E,NCKAP1L
LTK		GO: Biological Process	GO:0055070	copper ion homeostasis		0.0001182	0.6926	0.004147	0.03838	5	23	APLP2,APP,COX19,ANKRD9,ABCB6
CDC42SE2		GO: Biological Process	GO:0006959	humoral immune response		0.0001248	0.7316	0.004355	0.0403	19	329	ALOX5,DEFA1B,APP,CR2,IGHD,IGHM,CTSG,PRTN3,GATA3,DEFA1,DEFA3,DEFA4,BPI,C1QC,CAMP,GPR183,EXO1,ELANE,LTF
P4HTM		GO: Biological Process	GO:1901699	cellular response to nitrogen compound		0.0001276	0.7481	0.004427	0.04096	36	851	EPHB2,RPS6KB1,CEACAM8,AMIGO1,NHERF1,PKM,NR3C2,MERTK,FLT3,PPARG,APP,SLC1A3,YWHAG,CTSD,FYN,HDAC9,TIFAB,INHBA,CEACAM6,PTPN11,CYFIP1,VAMP2,RAB13,CACNA1A,RB1,CAMP,LARP1,NCSTN,LCN2,TGM2,TLR2,LEPROTL1,LRP1,LTK,CDC6,TOP1
LHFPL2		GO: Biological Process	GO:0030890	positive regulation of B cell proliferation		0.0001295	0.7593	0.004466	0.04133	7	52	EPHB2,IGHD,IGHM,GPR183,CD38,CD40LG,NCKAP1L
TYSND1		GO: Biological Process	GO:0019732	antifungal humoral response		0.0001373	0.8047	0.004676	0.04327	4	13	APP,DEFA4,CAMP,LTF
CASS4		GO: Biological Process	GO:0070257	positive regulation of mucus secretion		0.0001373	0.8047	0.004676	0.04327	4	13	ATG7,PRKCE,SYTL2,PTGER4
KRTAP5-1		GO: Biological Process	GO:0071706	tumor necrosis factor superfamily cytokine production		0.000138	0.809	0.004676	0.04327	16	251	EPHB2,MMP8,UBE2J1,FLT3,APP,SLAMF1,PTGER4,CD84,PTPN11,BPI,NFATC4,ADAM17,RASGRP1,TLR2,IRAK3,LTF
CDC6		GO: Biological Process	GO:0071495	cellular response to endogenous stimulus		0.0001408	0.825	0.004741	0.04387	56	1551	EPHB2,NCOA3,RPS6KB1,CEACAM8,SORT1,FBN2,UBR5,PKM,NR3C2,MERTK,NDST1,FLT3,CIB1,DEFA1B,HIPK2,PPARG,APP,YWHAG,YWHAH,NCOR1,SCUBE3,PRKCE,CTSD,FYN,TRERF1,HDAC9,SP100,INHBA,ADAM9,GATA3,CEACAM6,PTGER4,DEFA1,DEFA3,PTPN11,CYFIP1,PTPRK,ZFP36L2,VAMP2,LBH,ADAM17,WASF1,RAB13,CACNA1A,EGLN2,RB1,E2F1,LCN2,TGFBR2,LEPROTL1,LRP1,LTK,CDC6,TOP1,PTGDR2,SMAD7
PTGR3		GO: Biological Process	GO:0045930	negative regulation of mitotic cell cycle		0.0001423	0.8343	0.004767	0.04411	17	278	CDKN1B,CDK2AP2,TTK,NHERF1,TOM1L2,TICRR,NOP53,DTL,BIRC5,CLSPN,INHBA,ZFP36L2,BUB1,BUB1B,RB1,CDC6,RPA2
RASSF5		GO: Biological Process	GO:0002250	adaptive immune response		0.0001431	0.839	0.004767	0.04411	36	856	EPHB2,IGHV1-69D,FCER1A,CR2,SLAMF1,YWHAG,IGHD,IGHM,SKAP1,FYN,CD244,GATA3,GBA1,CEACAM6,CD84,FBXO38,C1QC,C3AR1,ADAM17,LOXL3,IGHV6-1,IGHV4-61,IGHV4-34,IGHV3-21,GPR183,CD3E,CD247,CD6,CD40LG,EXO1,RORA,RORC,TRBC1,LY9,SMAD7,NCKAP1L
TRBC1		GO: Biological Process	GO:0120035	regulation of plasma membrane bounded cell projection organization		0.0001464	0.8583	0.004827	0.04467	36	857	EPHB2,ABI3,CORO1C,RABGAP1,AMIGO1,C15orf62,EVL,CIB1,FIGNL2,APBB1,XK,APP,YWHAH,CCDC88A,FYN,USP6NL,ARHGAP24,MYCBP2,MYO10,SARM1,GATA3,STAP1,MOB2,TBC1D10C,FBXO38,CYFIP1,NFATC4,DIAPH2,ADAM17,CACNA1A,GRN,OMG,TBC1D10A,CD38,LRP1,LTK
IGHV1-2		GO: Biological Process	GO:1903978	regulation of microglial cell activation		0.0001466	0.8592	0.004827	0.04467	5	24	MMP8,PPARG,STAP1,GRN,LDLR
SMAD7		GO: Biological Process	GO:0048013	ephrin receptor signaling pathway		0.0001543	0.9045	0.005053	0.04676	9	90	EPHB2,MERTK,MMP9,FLT3,FYN,PTPN11,DIAPH2,ANKS1A,LTK
SYS1		GO: Biological Process	GO:0006898	receptor-mediated endocytosis		0.0001638	0.96	0.005334	0.04935	19	336	EPS15,CLTCL1,CEACAM8,CLTC,SDC1,GAS7,DGKD,APP,RAB11FIP5,SIGLEC1,LDLRAP1,CEACAM6,ITGAM,STAB1,WASF1,DNAJC13,LDLR,TGFBR2,LRP1
HDLBP		GO: Biological Process	GO:0060326	cell chemotaxis		0.0001754	1	0.005679	0.05255	20	366	PIP5K1A,CCR4,MMP9,ALOX5,DEFA1B,APP,SLAMF1,CXCR6,CTSG,IL16,ITGA9,ITGAM,STAP1,DEFA1,DEFA4,C3AR1,ADAM17,RAB13,GPR183,NCKAP1L
TENT2		GO: Biological Process	GO:0050830	defense response to Gram-positive bacterium		0.0001783	1	0.005743	0.05315	12	157	SCD,MPO,DEFA1B,APP,CTSG,DEFA1,DEFA3,DEFA4,ADAM17,CAMP,TLR2,LTF
FIGNL2		GO: Biological Process	GO:0051046	regulation of secretion		0.0001802	1	0.005762	0.05331	35	833	NHERF1,FCER1A,OTOF,SDC1,ALOX5,ATG7,APBB1,MYRIP,BIRC5,PPARG,RETN,RAB11FIP5,PRKCE,PRKCG,ATP2A2,GABBR1,TIFAB,INHBA,ADAM9,CYP51A1,SYTL2,CEACAM6,ITGAM,PTGER4,CD84,PTPN11,KCNC4,VAMP2,CACNA1A,CD177,CD38,TLR2,LRP1,HCFC1,NCKAP1L
IL10RA		GO: Biological Process	GO:0043549	regulation of kinase activity		0.0001809	1	0.005762	0.05331	26	545	CDKN1B,ABI3,CORO1C,NHERF1,FCER1A,FLT3,CIB1,FGD2,APLP2,PPARG,APP,YWHAG,CCDC88A,TPX2,CLSPN,ADAM9,GBA1,CEACAM6,ADAM17,CASS4,RB1,RASGRP1,ELANE,IRAK3,LTF,CDC6
CYP51A1		GO: Biological Process	GO:0050730	regulation of peptidyl-tyrosine phosphorylation		0.0001899	1	0.006017	0.05568	15	232	ABI3,FCER1A,FLT3,APLP2,APP,PLPP3,IGHM,PRKCE,FYN,PTGER4,PTPN11,ADAM17,CASS4,LCK,CD3E
GBA1		GO: Biological Process	GO:0010564	regulation of cell cycle process		0.000196	1	0.006096	0.05641	36	870	CDKN1B,CDK2AP2,RRM2,TTK,CLTC,MKI67,TOM1L2,TICRR,NOP53,DTL,APBB1,BIRC5,APP,YWHAH,SPAG5,TPX2,SMARCD3,PRKCE,CLSPN,EIF4G3,INHBA,CDCA2,PTPN11,ZFP36L2,BUB1,BUB1B,ADAM17,DYNC1H1,KIF11,RB1,E2F1,E2F8,EIF4G1,ZFYVE26,CDC6,RPA2
LOC100420057		GO: Biological Process	GO:1901990	regulation of mitotic cell cycle phase transition		0.0001967	1	0.006096	0.05641	21	398	CDKN1B,CDK2AP2,RRM2,TTK,TICRR,NOP53,DTL,BIRC5,APP,SMARCD3,CLSPN,INHBA,ZFP36L2,BUB1,BUB1B,ADAM17,RB1,E2F1,EIF4G1,CDC6,RPA2
RBM15B		GO: Biological Process	GO:0014005	microglia development		0.0001971	1	0.006096	0.05641	3	6	APP,ITGAM,TLR2
ABHD15		GO: Biological Process	GO:0071375	cellular response to peptide hormone stimulus		0.0001976	1	0.006096	0.05641	23	457	EPHB2,RPS6KB1,CEACAM8,PKM,NR3C2,MERTK,FLT3,PPARG,YWHAG,CTSD,FYN,HDAC9,INHBA,CEACAM6,PTPN11,CYFIP1,VAMP2,RAB13,RB1,LEPROTL1,LTK,CDC6,TOP1
VRK3		GO: Biological Process	GO:0000819	sister chromatid segregation		0.0001976	1	0.006096	0.05641	16	259	TTK,CLTC,BIRC5,SPAG5,TPX2,SMARCD3,MYBL2,KIF4A,BUB1,BUB1B,KIF11,KIFC1,RB1,CEP55,CDC6,TOP2A
PYGO2		GO: Biological Process	GO:1903829	positive regulation of protein localization		0.0002006	1	0.006156	0.05697	28	611	EPHB2,PRR5L,CORO2B,UBR5,TENT2,CIB1,ATG7,APBB1,MYRIP,PPARG,APP,YWHAE,ADAM22,CCDC88A,PRKCE,FYN,ADAM9,ITGAM,PTGER4,VAMP2,HUWE1,CD247,CD38,TLR2,EIF4G1,LRP1,HCFC1,STOM
HABP4		GO: Biological Process	GO:0097178	ruffle assembly		0.0002083	1	0.00636	0.05885	7	56	ABI3,CORO1C,PIP5K1A,EVL,ARHGAP24,STAP1,CYFIP1
SELENOM		GO: Biological Process	GO:0051726	regulation of cell cycle		0.0002174	1	0.006602	0.06109	47	1254	CDKN1B,CDK2AP2,RPS6KB1,RRM2,TTK,NHERF1,CLTC,MKI67,ASPM,TOM1L2,TICRR,NOP53,DTL,APBB1,HIPK2,BIRC5,APP,YWHAE,YWHAH,SPAG5,TPX2,SMARCD3,PRKCE,CLSPN,EIF4G3,INHBA,GATA3,CDCA2,PTPN11,PTPRK,ZFP36L2,BUB1,BUB1B,ADAM17,DYNC1H1,KIF11,RB1,JADE2,PPP1R13B,E2F1,LFNG,E2F8,EIF4G1,ZFYVE26,CDC6,RPA2,HCFC1
SARM1		GO: Biological Process	GO:1905146	lysosomal protein catabolic process		0.0002189	1	0.006612	0.06118	5	26	TPP1,GBA1,GRN,LDLR,LRP1
KLHL36		GO: Biological Process	GO:0030183	B cell differentiation		0.0002491	1	0.007456	0.069	13	187	HMGB3,MFNG,FLT3,CR2,IGHM,HDAC9,INHBA,ZFP36L2,ADAM17,GPR183,LFNG,CD40LG,NCKAP1L
FGD2		GO: Biological Process	GO:0050731	positive regulation of peptidyl-tyrosine phosphorylation		0.0002529	1	0.007456	0.069	12	163	ABI3,FCER1A,FLT3,PLPP3,IGHM,FYN,PTGER4,PTPN11,ADAM17,CASS4,LCK,CD3E
TLR2		GO: Biological Process	GO:0050864	regulation of B cell activation		0.0002529	1	0.007456	0.069	12	163	EPHB2,HMGB3,FLT3,IGHD,IGHM,INHBA,TBC1D10C,ZFP36L2,GPR183,CD38,CD40LG,NCKAP1L
NCKAP1L		GO: Biological Process	GO:0035710	CD4-positive, alpha-beta T cell activation		0.0002529	1	0.007456	0.069	12	163	NCOR1,GATA3,PTGER4,LOXL3,GPR183,TGFBR2,CD3E,RORA,RORC,LY9,SMAD7,NCKAP1L
STARD5		GO: Biological Process	GO:0045586	regulation of gamma-delta T cell differentiation		0.0002532	1	0.007456	0.069	4	15	TCF7,LCK,RORC,NCKAP1L
YWHAG		GO: Biological Process	GO:0002703	regulation of leukocyte mediated immunity		0.0002578	1	0.007555	0.06991	18	320	NCR3,FCER1A,CR2,SLAMF1,YWHAG,GATA3,CEACAM6,ITGAM,STAP1,CD84,FBXO38,KLRB1,CD177,RASGRP1,TLR2,CD96,SMAD7,NCKAP1L
TNS3		GO: Biological Process	GO:0098609	cell-cell adhesion		0.0002635	1	0.007653	0.07081	42	1089	CEACAM8,AMIGO1,ZNF608,ALOX5,ADGRL1,FNDC3A,SLAMF1,YWHAG,CD200R1,PLPP3,SKAP1,SMARCD3,SIGLEC1,FYN,CTSG,CD244,MYO10,ADAM9,GATA3,CEACAM6,GCNT1,ITGA7,ITGA9,ITGAM,ITPKB,CD84,FBXO38,PTPN11,VNN1,TMEM131L,LOXL3,CD177,LCK,TGFBR2,RASGRP1,CD3E,CD6,CD40LG,ELANE,PCDH9,SMAD7,NCKAP1L
TIFAB		GO: Biological Process	GO:0070254	mucus secretion		0.0002638	1	0.007653	0.07081	5	27	ATG7,PRKCE,SYTL2,PTGER4,VAMP2
LINC01482		GO: Biological Process	GO:0050870	positive regulation of T cell activation		0.0002651	1	0.007653	0.07081	17	293	SLAMF1,YWHAG,SMARCD3,FYN,CD244,GATA3,ITPKB,FBXO38,PTPN11,VNN1,LCK,TGFBR2,RASGRP1,CD3E,CD6,CD40LG,NCKAP1L
ZC3H10		GO: Biological Process	GO:0140014	mitotic nuclear division		0.0002678	1	0.007693	0.07118	18	321	CDKN1B,TTK,CLTC,MKI67,TOM1L2,BIRC5,YWHAH,SPAG5,TPX2,MYBL2,KIF4A,CDCA2,BUB1,BUB1B,KIF11,KIFC1,RB1,CEP55
NFATC4		GO: Biological Process	GO:1901991	negative regulation of mitotic cell cycle phase transition		0.0002733	1	0.007812	0.07229	14	214	CDK2AP2,TTK,TICRR,NOP53,DTL,BIRC5,CLSPN,INHBA,ZFP36L2,BUB1,BUB1B,RB1,CDC6,RPA2
TMEM165		GO: Biological Process	GO:1900027	regulation of ruffle assembly		0.0002829	1	0.008048	0.07447	6	42	ABI3,CORO1C,EVL,ARHGAP24,STAP1,CYFIP1
LCK		GO: Biological Process	GO:0051098	regulation of binding		0.0002849	1	0.008068	0.07465	19	351	MFNG,MMP9,HIPK2,APLP2,NIBAN2,APP,HABP4,SMARCD3,ATP2A2,LDLRAP1,SP100,GATA3,PYGO2,NFATC4,RB1,E2F1,LFNG,LRP1,ENO1
CTSG		GO: Biological Process	GO:0002429	immune response-activating cell surface receptor signaling pathway		0.0002966	1	0.008356	0.07733	20	381	NCR3,CR2,IGHD,IGHM,SKAP1,PRKCE,FYN,GATA3,CEACAM6,ITGAM,STAP1,C3AR1,LCK,CD3E,CD247,CD38,TLR2,LTF,TRBC1,NCKAP1L
FCER1A		GO: Biological Process	GO:0060986	endocrine hormone secretion		0.0002997	1	0.008404	0.07777	8	78	SELENOM,NIBAN2,PPARG,RETN,RAB11FIP5,INHBA,GATA3,PTPN11
ZNF853		GO: Biological Process	GO:0030595	leukocyte chemotaxis		0.0003026	1	0.008446	0.07816	16	269	MMP9,ALOX5,DEFA1B,APP,SLAMF1,CTSG,IL16,ITGA9,ITGAM,STAP1,DEFA1,DEFA4,C3AR1,ADAM17,GPR183,NCKAP1L
HCFC1		GO: Biological Process	GO:0070255	regulation of mucus secretion		0.0003318	1	0.009215	0.08527	4	16	ATG7,PRKCE,SYTL2,PTGER4
ZBTB2		GO: Biological Process	GO:0032715	negative regulation of interleukin-6 production		0.0003567	1	0.009821	0.09088	8	80	FLT3,SLAMF1,CD200R1,GBA1,CD84,BPI,IRAK3,NCKAP1L
ELANE		GO: Biological Process	GO:0036006	cellular response to macrophage colony-stimulating factor stimulus		0.0003569	1	0.009821	0.09088	7	61	EPHB2,PDE1B,MERTK,FLT3,STAP1,TLR2,LTK
MILR1		GO: Biological Process	GO:0051873	killing by host of symbiont cells		0.0003669	1	0.01	0.09255	6	44	DEFA1B,CTSG,DEFA1,CAMP,ELANE,LTF
DGCR11		GO: Biological Process	GO:0097242	amyloid-beta clearance		0.0003669	1	0.01	0.09255	6	44	CLTC,APP,CYP51A1,ITGAM,LDLR,LRP1
TTK		GO: Biological Process	GO:0043408	regulation of MAPK cascade		0.0003773	1	0.01024	0.09471	34	833	EPHB2,VRK3,CEACAM8,NHERF1,FCER1A,IQGAP3,NDST1,FLT3,CIB1,FGD2,HIPK2,PPARG,APP,SLAMF1,NCOR1,IGHM,PRKCE,INHBA,ADAM9,GBA1,CEACAM6,CD84,TBC1D10C,PTPN11,LBH,ADAM17,CYSLTR2,DOK2,GPR183,RASGRP1,TLR2,LRP1,ELANE,IRAK3
LRRN2		GO: Biological Process	GO:0071453	cellular response to oxygen levels		0.0003789	1	0.01024	0.09471	14	221	CDKN1B,ATG7,NOP53,POLR2A,HIPK2,PPARG,PRKCE,INHBA,EGLN2,CYSLTR2,E2F1,LCN2,RORA,ENO1
DPYD		GO: Biological Process	GO:0044772	mitotic cell cycle phase transition		0.0003872	1	0.01039	0.09614	24	510	CDKN1B,CDK2AP2,RPS6KB1,RRM2,TTK,IQGAP3,TICRR,NOP53,DTL,BIRC5,APP,SMARCD3,CLSPN,INHBA,BCAT1,ZFP36L2,BUB1,BUB1B,ADAM17,RB1,E2F1,EIF4G1,CDC6,RPA2
TIGD5		GO: Biological Process	GO:0050728	negative regulation of inflammatory response		0.0003882	1	0.01039	0.09614	15	248	OTULIN,ALOX5,PPARG,CD200R1,FYN,IL10RA,GATA3,GBA1,PTGER4,TRIM11,RB1,GRN,LDLR,ELANE,RORA
XK		GO: Biological Process	GO:0019730	antimicrobial humoral response		0.0003925	1	0.01046	0.09676	13	196	DEFA1B,APP,IGHD,IGHM,CTSG,PRTN3,DEFA1,DEFA3,DEFA4,BPI,CAMP,ELANE,LTF
STOM		GO: Biological Process	GO:0038093	Fc receptor signaling pathway		0.0003949	1	0.01047	0.09691	7	62	OSCAR,FCER1A,CD200R1,PRKCE,FYN,LCK,CD247
C1QC		GO: Biological Process	GO:0010948	negative regulation of cell cycle process		0.0004178	1	0.01103	0.1021	19	362	CDK2AP2,TTK,TOM1L2,TICRR,NOP53,DTL,APBB1,BIRC5,CLSPN,INHBA,PTPN11,ZFP36L2,BUB1,BUB1B,RB1,E2F1,E2F8,CDC6,RPA2
TRG-AS1		GO: Biological Process	GO:0046643	regulation of gamma-delta T cell activation		0.0004264	1	0.01121	0.1037	4	17	TCF7,LCK,RORC,NCKAP1L
ITGAM		GO: Biological Process	GO:1903530	regulation of secretion by cell		0.0004295	1	0.01124	0.104	32	772	FCER1A,OTOF,SDC1,ALOX5,ATG7,APBB1,MYRIP,BIRC5,PPARG,RETN,RAB11FIP5,PRKCE,PRKCG,ATP2A2,GABBR1,INHBA,ADAM9,CYP51A1,CEACAM6,ITGAM,PTGER4,CD84,PTPN11,KCNC4,VAMP2,CACNA1A,CD177,CD38,TLR2,LRP1,HCFC1,NCKAP1L
MOB2		GO: Biological Process	GO:0007039	protein catabolic process in the vacuole		0.0004413	1	0.01149	0.1064	5	30	TPP1,GBA1,GRN,LDLR,LRP1
OR52K2		GO: Biological Process	GO:0002275	myeloid cell activation involved in immune response		0.0004516	1	0.01171	0.1084	10	126	FCER1A,SLAMF1,MILR1,PRKCE,ITGAM,CD84,VAMP2,CD177,GRN,RASGRP1
E2F1		GO: Biological Process	GO:0048285	organelle fission		0.0004573	1	0.01174	0.1087	26	579	CDKN1B,CORO1C,TTK,CLTC,MKI67,ASPM,TOM1L2,BIRC5,PPARG,YWHAH,SPAG5,TPX2,EIF4G3,MYBL1,MYBL2,TDRD9,KIF4A,CDCA2,BUB1,BUB1B,KIF11,KIFC1,TDRKH,RB1,CEP55,TOP2A
ZC3H7A		GO: Biological Process	GO:0043030	regulation of macrophage activation		0.0004586	1	0.01174	0.1087	8	83	MMP8,PPARG,STAP1,CD84,BPI,GRN,LDLR,RORA
PARP4		GO: Biological Process	GO:0050671	positive regulation of lymphocyte proliferation		0.0004589	1	0.01174	0.1087	12	174	EPHB2,SLAMF1,IGHD,IGHM,CD244,GPR183,TGFBR2,CD3E,CD6,CD38,CD40LG,NCKAP1L
CR2		GO: Biological Process	GO:0002285	lymphocyte activation involved in immune response		0.0004708	1	0.01195	0.1106	16	280	MFNG,CD244,GATA3,CEACAM6,PTGER4,VAMP2,LOXL3,GPR183,LFNG,CD40LG,EXO1,RORA,RORC,LY9,SMAD7,NCKAP1L
ABHD14B		GO: Biological Process	GO:1901988	negative regulation of cell cycle phase transition		0.000471	1	0.01195	0.1106	17	308	CDK2AP2,TTK,TICRR,NOP53,DTL,APBB1,BIRC5,CLSPN,INHBA,PTPN11,ZFP36L2,BUB1,BUB1B,RB1,E2F1,CDC6,RPA2
C15orf62		GO: Biological Process	GO:0032941	secretion by tissue		0.0004805	1	0.01214	0.1123	7	64	COPA,ATG7,PRKCE,TIFAB,SYTL2,PTGER4,VAMP2
EIF4G3		GO: Biological Process	GO:0000280	nuclear division		0.0004834	1	0.01216	0.1125	24	518	CDKN1B,TTK,CLTC,MKI67,ASPM,TOM1L2,BIRC5,YWHAH,SPAG5,TPX2,EIF4G3,MYBL1,MYBL2,TDRD9,KIF4A,CDCA2,BUB1,BUB1B,KIF11,KIFC1,TDRKH,RB1,CEP55,TOP2A
KCND1		GO: Biological Process	GO:0008284	positive regulation of cell population proliferation		0.000487	1	0.0122	0.1129	44	1193	EPHB2,CDKN1B,RPS4Y1,RPS6KB1,TTK,ASPM,MMP9,IQGAP3,TNS3,FLT3,CIB1,HIPK2,BIRC5,SLAMF1,NCOR1,RETN,IGHD,IGHM,SMARCD3,LDLRAP1,PRTN3,CD244,CEACAM6,MARCKSL1,PTGER4,PURA,LBH,C3AR1,ADAM17,CAMP,LAMC1,E2F1,GRN,GPR183,TGFBR2,TGM2,CD3E,CD6,CD38,CD40LG,ELANE,LTF,CDC6,NCKAP1L
NCR3		GO: Biological Process	GO:0050790	regulation of catalytic activity		0.0005066	1	0.01264	0.1169	41	1089	CDKN1B,ABI3,CORO1C,RABGAP1,SORT1,NHERF1,FCER1A,PIP5K1A,FLT3,CIB1,FGD2,APLP2,PPARG,APP,SLAMF1,YWHAG,CCDC88A,TPX2,CLSPN,USP6NL,CHTOP,ARHGAP24,PRTN3,ADAM9,GBA1,CEACAM6,SPOCK2,ADAM17,CASS4,RB1,CAPN3,GRN,NCSTN,RGS16,TGM2,RASGRP1,ELANE,IRAK3,LTF,CDC6,SMAD7
ITGA9		GO: Biological Process	GO:0072676	lymphocyte migration		0.0005116	1	0.01271	0.1176	10	128	DEFA1B,APP,CD200R1,GATA3,GBA1,DEFA1,DEFA4,ADAM17,GPR15,GPR183
LOC124903372		GO: Biological Process	GO:0033043	regulation of organelle organization		0.0005235	1	0.01285	0.1189	48	1341	EPHB2,CDKN1B,CDK2AP2,ABI3,RABGAP1,TTK,STN1,CRACD,CORO2B,CLTC,MKI67,MMP9,RHOF,SDC1,TOM1L2,C15orf62,EVL,CIB1,CLIC4,BIRC5,PPARG,SLAMF1,YWHAH,SPAG5,CCDC88A,TPX2,SMARCD3,PRKCE,ASB2,EIF4G3,USP6NL,MYCBP2,PTGER4,CDCA2,TBC1D10C,CYFIP1,BUB1,BUB1B,WASF1,DYNC1H1,RB1,GRN,HUWE1,TBC1D10A,TLR2,LRP1,CDC6,NCKAP1L
LY9		GO: Biological Process	GO:0010811	positive regulation of cell-substrate adhesion		0.0005239	1	0.01285	0.1189	11	152	RIN2,CIB1,OLFM4,PLPP3,SKAP1,PRKCE,CEACAM6,SPOCK2,PTPN11,CASS4,CD3E
RABGAP1		GO: Biological Process	GO:0070570	regulation of neuron projection regeneration		0.0005282	1	0.01285	0.1189	6	47	FIGNL2,DIAPH2,ADAM17,GRN,OMG,LRP1
KLHL14		GO: Biological Process	GO:0036005	response to macrophage colony-stimulating factor		0.0005285	1	0.01285	0.1189	7	65	EPHB2,PDE1B,MERTK,FLT3,STAP1,TLR2,LTK
RAB13		GO: Biological Process	GO:1904645	response to amyloid-beta		0.0005285	1	0.01285	0.1189	7	65	EPHB2,MMP9,APP,FYN,CACNA1A,LCN2,LRP1
ANKRD9		GO: Biological Process	GO:0032946	positive regulation of mononuclear cell proliferation		0.000535	1	0.01296	0.1199	12	177	EPHB2,SLAMF1,IGHD,IGHM,CD244,GPR183,TGFBR2,CD3E,CD6,CD38,CD40LG,NCKAP1L
ASB6		GO: Biological Process	GO:0006935	chemotaxis		0.000539	1	0.01297	0.12	24	522	PIP5K1A,CCR4,MMP9,ALOX5,DEFA1B,APP,SLAMF1,CXCR6,CTSG,IL16,MYCBP2,ITGA9,ITGAM,STAP1,DEFA1,DEFA4,C3AR1,ADAM17,RAB13,GPR183,LRP1,ELANE,PTGDR2,NCKAP1L
RETN		GO: Biological Process	GO:0043367	CD4-positive, alpha-beta T cell differentiation		0.000544	1	0.01297	0.12	10	129	NCOR1,GATA3,PTGER4,LOXL3,GPR183,RORA,RORC,LY9,SMAD7,NCKAP1L
ERVK3-1		GO: Biological Process	GO:0007229	integrin-mediated signaling pathway		0.000544	1	0.01297	0.12	10	129	PLPP3,ADAM9,ITGA7,ITGA9,ITGAM,PTPN11,LOXL3,CD177,LAMC1,CD40LG
LINC00861		GO: Biological Process	GO:0051338	regulation of transferase activity		0.0005445	1	0.01297	0.12	27	618	CDKN1B,ABI3,CORO1C,NHERF1,FCER1A,FLT3,CIB1,FGD2,APLP2,PPARG,APP,YWHAG,CCDC88A,TPX2,CLSPN,ADAM9,GBA1,CEACAM6,ADAM17,CASS4,RB1,RASGRP1,ELANE,IRAK3,LTF,CDC6,SMAD7
PCDH9		GO: Biological Process	GO:0018193	peptidyl-amino acid modification		0.0005464	1	0.01297	0.12	32	783	EPHB2,ABI3,RPS6KB1,TTK,FCER1A,DYRK2,TPST1,FLT3,HIPK2,APLP2,APP,PLPP3,IGHM,PRKCE,CLSPN,FYN,HDAC9,GALNT2,PTGER4,PTPN11,ADAM17,LOXL3,CASS4,EGLN2,CAPN3,LCK,CD3E,EIF4G1,EHMT1,LTK,TOP1,SMAD7
MCM10		GO: Biological Process	GO:0042330	taxis		0.0005688	1	0.01344	0.1244	24	524	PIP5K1A,CCR4,MMP9,ALOX5,DEFA1B,APP,SLAMF1,CXCR6,CTSG,IL16,MYCBP2,ITGA9,ITGAM,STAP1,DEFA1,DEFA4,C3AR1,ADAM17,RAB13,GPR183,LRP1,ELANE,PTGDR2,NCKAP1L
CD200R1		GO: Biological Process	GO:0050886	endocrine process		0.0005781	1	0.01361	0.1259	10	130	NR3C2,SELENOM,NIBAN2,PPARG,RETN,RAB11FIP5,CTSG,INHBA,GATA3,PTPN11
TRIO		GO: Biological Process	GO:0031348	negative regulation of defense response		0.0005823	1	0.01365	0.1263	19	372	OTULIN,ALOX5,PPARG,CD200R1,FYN,IL10RA,GATA3,GBA1,CEACAM6,PTGER4,TRIM11,KLRB1,RB1,GRN,LDLR,ELANE,IRAK3,RORA,CD96
GNS		GO: Biological Process	GO:0002444	myeloid leukocyte mediated immunity		0.0005848	1	0.01366	0.1264	11	154	FCER1A,MILR1,CTSG,ITGAM,STAP1,CD84,VAMP2,ADAM17,CD177,RASGRP1,ELANE
CKAP2L		GO: Biological Process	GO:0051093	negative regulation of developmental process		0.0005902	1	0.01373	0.127	45	1240	EPHB2,CDKN1B,NCOA3,TRIO,HMGB3,SORT1,ZNF608,ASPM,MMP9,ALOX5,FLT3,CIB1,FIGNL2,APBB1,PPARG,APP,YWHAH,FYN,HDAC9,INHBA,GATA3,CEACAM6,PTGER4,PTGR3,ITPKB,STAB1,PTPN11,TRIM11,ZFP36L2,NFATC4,DIAPH2,LBH,TMEM131L,C1QC,LOXL3,CYSLTR2,RB1,E2F1,HUWE1,LDLR,TGFBR2,TLR2,RORA,LTF,SMAD7
RENBP		GO: Biological Process	GO:0045580	regulation of T cell differentiation		0.000615	1	0.01425	0.1318	14	232	ZNF608,SMARCD3,GATA3,ITPKB,VNN1,TMEM131L,LOXL3,TCF7,LCK,TGFBR2,RASGRP1,RORC,SMAD7,NCKAP1L
PPP1R2		GO: Biological Process	GO:0042770	signal transduction in response to DNA damage		0.0006288	1	0.01451	0.1343	13	206	CDKN1B,HIC1,TICRR,NOP53,GTSE1,DTL,HIPK2,PPP2R5C,CLSPN,SP100,PTPN11,E2F1,RPA2
FAHD2B		GO: Biological Process	GO:0009755	hormone-mediated signaling pathway		0.000661	1	0.01512	0.1399	15	261	NCOA3,UBR5,NR3C2,DEFA1B,PPARG,YWHAH,NCOR1,TRERF1,SP100,DEFA1,DEFA3,PTPN11,LBH,CACNA1A,EGLN2
UBE2J1		GO: Biological Process	GO:0002385	mucosal immune response		0.0006631	1	0.01512	0.1399	6	49	DEFA1B,DEFA1,DEFA3,DEFA4,CAMP,LTF
EVL		GO: Biological Process	GO:0032868	response to insulin		0.0006631	1	0.01512	0.1399	20	406	EPHB2,RPS6KB1,CEACAM8,SORT1,PKM,MERTK,FLT3,PPARG,YWHAG,RETN,CTSD,HDAC9,CEACAM6,GCNT1,PTPN11,CYFIP1,VAMP2,RAB13,RB1,LTK
SLC4A10		GO: Biological Process	GO:0050727	regulation of inflammatory response		0.000667	1	0.01512	0.1399	24	530	TLR7,FCER1A,OTULIN,MMP8,MMP9,ALOX5,PPARG,APP,CD200R1,FYN,IL10RA,IL16,GATA3,GBA1,PTGER4,STAP1,TRIM11,VAMP2,RB1,GRN,LDLR,TLR2,ELANE,RORA
RGS16		GO: Biological Process	GO:0014004	microglia differentiation		0.0006708	1	0.01512	0.1399	4	19	APP,GBA1,ITGAM,TLR2
TPP1		GO: Biological Process	GO:0006895	Golgi to endosome transport		0.0006708	1	0.01512	0.1399	4	19	EPS15,SYS1,SORT1,DOP1B
EGLN2		GO: Biological Process	GO:0072678	T cell migration		0.0006799	1	0.01527	0.1413	8	88	DEFA1B,APP,CD200R1,DEFA1,DEFA4,ADAM17,GPR15,GPR183
KHDRBS2		GO: Biological Process	GO:0097193	intrinsic apoptotic signaling pathway		0.0006837	1	0.01529	0.1415	19	377	HIC1,NHERF1,MMP9,DYRK2,CDIP1,HIPK2,APP,IFI27,PPP2R5C,FYN,TIFAB,NFATC4,VNN1,BUB1,PPP1R13B,E2F1,LCK,ENO1,HELLS
NOS1AP		GO: Biological Process	GO:0051050	positive regulation of transport		0.000687	1	0.01531	0.1417	41	1106	PRR5L,CLTCL1,MEF2A,AMIGO1,NHERF1,FCER1A,UBR5,MERTK,SDC1,KCTD7,ATG7,APBB1,MYRIP,DGKD,PPARG,APP,YWHAE,SPAG5,RETN,IGHM,PRKCE,GABBR1,NOS1AP,LDLRAP1,INHBA,ADAM9,SYTL2,ITGAM,PTGER4,STAP1,PTPN11,VAMP2,DYNC1H1,CD177,CAPN3,LCN2,CD38,TLR2,LRP1,HCFC1,NCKAP1L
LINC01480		GO: Biological Process	GO:0042100	B cell proliferation		0.0006921	1	0.01536	0.1422	9	110	EPHB2,CR2,IGHD,IGHM,GPR183,RASGRP1,CD38,CD40LG,NCKAP1L
CPXM1		GO: Biological Process	GO:0141193	nuclear receptor-mediated signaling pathway		0.0006977	1	0.0154	0.1425	14	235	NCOA3,UBR5,NR3C2,DEFA1B,PPARG,YWHAH,NCOR1,TRERF1,SP100,DEFA1,DEFA3,LBH,EGLN2,HUWE1
WASF1		GO: Biological Process	GO:0040012	regulation of locomotion		0.0006989	1	0.0154	0.1425	48	1359	EPHB2,CDKN1B,ABI3,PRR5L,CORO1C,RPS6KB1,NHERF1,FBN2,SRGAP1,RIN2,CCR4,MMP9,EVL,CIB1,FIGNL2,PRR5,CLIC4,PPARG,APP,SLAMF1,CD200R1,RETN,PLPP3,PRKCE,HDAC9,SP100,IL16,MYCBP2,ADAM9,GATA3,CEACAM6,SPOCK2,GCNT1,PTGER4,STAP1,PTPRK,C3AR1,ADAM17,CASS4,GRN,GPR183,LCN2,TGFBR2,TLR2,LRP1,ELANE,SMAD7,NCKAP1L
E2F8		GO: Biological Process	GO:0045931	positive regulation of mitotic cell cycle		0.0007244	1	0.01584	0.1466	11	158	RPS6KB1,RRM2,DTL,BIRC5,APP,SMARCD3,PTPN11,ADAM17,RB1,EIF4G1,CDC6
HSD17B1		GO: Biological Process	GO:0032649	regulation of type II interferon production		0.0007244	1	0.01584	0.1466	11	158	TLR7,FLT3,APP,SLAMF1,CD244,INHBA,GATA3,RASGRP1,CD3E,CD40LG,CD96
PAICS		GO: Biological Process	GO:0007417	central nervous system development		0.0007324	1	0.01596	0.1477	45	1253	EPHB2,CORO1C,AMIGO1,TPP1,ASPM,NDST1,ATG7,APBB1,APLP2,CHD8,SPG11,PPARG,APP,YWHAE,YWHAH,ADAM22,NCOR1,PLPP3,VCAN,FYN,MYCBP2,INHBA,GBA1,MARCKSL1,ITGAM,PTPN11,PYGO2,LOXL3,MYRF,CACNA1A,B3GLCT,ABCB6,E2F1,GRN,NCSTN,LDLR,OMG,TGFBR2,CD3E,TLR2,SLC4A10,LRP1,RORA,GNB4,PCDH9
PPP2R5C		GO: Biological Process	GO:0033628	regulation of cell adhesion mediated by integrin		0.0007398	1	0.01606	0.1486	6	50	CIB1,SKAP1,ADAM9,PTPN11,CD3E,NCKAP1L
NCOA3		GO: Biological Process	GO:0002700	regulation of production of molecular mediator of immune response		0.000758	1	0.01638	0.1516	14	237	EPHB2,TLR7,FCER1A,UBE2J1,SLAMF1,IGHM,GALNT2,CD244,GATA3,TLR2,CD40LG,IRAK3,CD96,SMAD7
ATP11A-AS1		GO: Biological Process	GO:0031529	ruffle organization		0.0007602	1	0.01638	0.1516	7	69	ABI3,CORO1C,PIP5K1A,EVL,ARHGAP24,STAP1,CYFIP1
ZFTRAF1		GO: Biological Process	GO:0045892	negative regulation of DNA-templated transcription		0.0007755	1	0.01665	0.1541	50	1439	CDKN1B,KLF12,HIC1,MEF2A,ZNF608,RBM15B,ZBTB2,NOP53,ZBTB4,APBB1,HIPK2,BIRC5,CHD8,NIBAN2,PPARG,APP,IFI27,ZBTB42,NCOR1,WDR82,TRERF1,HDAC9,SP100,GATA3,CREG1,ZNF469,TRIM11,PTPRK,NFATC4,SUPT4H1,PURA,LBH,LOXL3,USP3,TCF7,RB1,CAPN3,E2F1,E2F8,THAP7,CD38,CBX7,EHMT1,ELANE,RORC,ENO1,HBG2,HCFC1,SMAD7,MAF
MERTK		GO: Biological Process	GO:1904906	positive regulation of endothelial cell-matrix adhesion via fibronectin		0.0007882	1	0.01674	0.1549	3	9	RIN2,PLPP3,CEACAM6
TGFBR2		GO: Biological Process	GO:0045578	negative regulation of B cell differentiation		0.0007882	1	0.01674	0.1549	3	9	HMGB3,FLT3,INHBA
KIF1B		GO: Biological Process	GO:1903979	negative regulation of microglial cell activation		0.0007882	1	0.01674	0.1549	3	9	PPARG,GRN,LDLR
NBPF9		GO: Biological Process	GO:2000629	negative regulation of miRNA metabolic process		0.000802	1	0.01697	0.157	5	34	TENT2,PPARG,APP,NCOR1,NFATC4
LINC02649		GO: Biological Process	GO:0031345	negative regulation of cell projection organization		0.0008225	1	0.01714	0.1586	14	239	EPHB2,ABI3,EVL,CIB1,FIGNL2,YWHAH,FYN,ARHGAP24,STAP1,NFATC4,DIAPH2,ADAM17,CD38,LRP1
HBD		GO: Biological Process	GO:0001878	response to yeast		0.0008241	1	0.01714	0.1586	4	20	MPO,APP,CAMP,ELANE
CXCR6		GO: Biological Process	GO:0042492	gamma-delta T cell differentiation		0.0008241	1	0.01714	0.1586	4	20	TCF7,LCK,RORC,NCKAP1L
TMEM131L		GO: Biological Process	GO:0033631	cell-cell adhesion mediated by integrin		0.0008241	1	0.01714	0.1586	4	20	PLPP3,SKAP1,ADAM9,CD3E
MYBL1		GO: Biological Process	GO:0007059	chromosome segregation		0.0008249	1	0.01714	0.1586	22	475	TTK,CLTC,MKI67,ASPM,BIRC5,SPAG5,NCOR1,TPX2,SMARCD3,MYBL2,KIF4A,CDCA2,BUB1,BUB1B,DYNC1H1,KIF11,KIFC1,RB1,CEP55,CDC6,TOP1,TOP2A
PAFAH2		GO: Biological Process	GO:0002573	myeloid leukocyte differentiation		0.00083	1	0.01716	0.1588	17	324	PDE1B,OSCAR,MMP9,PPARG,APP,PRTN3,INHBA,GATA3,GBA1,CEACAM6,ITGAM,C1QC,RB1,GPR183,TGFBR2,TLR2,LTF
COL5A3		GO: Biological Process	GO:0046907	intracellular transport		0.0008313	1	0.01716	0.1588	54	1592	CDKN1B,EPS15,PRR5L,CLTCL1,CORO1C,BET1L,SYS1,SORT1,TMEM129,NHERF1,AP1B1,UBR5,CLTC,RBM15B,AGFG1,ABCD2,UBE2J1,COPA,MYRIP,SPG11,APP,IFI27,YWHAE,YWHAH,SPAG5,CCDC88A,THEM4,IGHM,ATP2A2,CHTOP,LDLRAP1,SP100,MYO10,KIF1B,SYTL2,KIF4A,TBC1D10C,PTPN11,SMG7,PURA,VAMP2,WASF1,RAB13,DYNC1H1,DOP1B,DNAJC13,VPS39,GRN,LDLR,ARL4C,RASGRP1,TBC1D10A,LEPROTL1,LRP1
ASGR2		GO: Biological Process	GO:0051225	spindle assembly		0.0008464	1	0.01731	0.1602	11	161	CLTC,ASPM,BIRC5,SPAG5,NCOR1,TPX2,MYBL2,KIF4A,DYNC1H1,KIF11,KIFC1
HMGB3		GO: Biological Process	GO:0030522	intracellular receptor signaling pathway		0.0008477	1	0.01731	0.1602	22	476	NCOA3,TLR7,OTULIN,UBR5,NR3C2,DEFA1B,NOP53,RNF135,PPARG,YWHAE,YWHAH,NCOR1,TRERF1,SP100,DEFA1,DEFA3,TRIM11,LBH,EGLN2,HUWE1,RORA,RORC
COX19		GO: Biological Process	GO:0002224	toll-like receptor signaling pathway		0.0008494	1	0.01731	0.1602	8	91	TLR7,APP,YWHAE,PRKCE,TIFAB,SARM1,TLR2,IRAK3
GPR153		GO: Biological Process	GO:0000902	cell morphogenesis		0.0008507	1	0.01731	0.1602	44	1226	EPHB2,ABI3,TRIO,CORO1C,MEF2A,AMIGO1,NHERF1,C15orf62,EVL,CIB1,FGD2,ATG7,APBB1,GAS7,CLIC4,APLP2,XK,SPG11,APP,SLC1A3,YWHAH,IGHM,FYN,MYCBP2,MYO10,SARM1,GATA3,ITGA7,ST14,PTPN11,CYFIP1,CDC42SE2,NFATC4,DIAPH2,ADAM17,WASF1,CACNA1A,RB1,JADE2,SLITRK4,LAMC1,OMG,LRP1,NCKAP1L
PCED1B-AS1		GO: Biological Process	GO:0050764	regulation of phagocytosis		0.0008697	1	0.01764	0.1632	10	137	MERTK,ATG7,PPARG,PRKCG,PRTN3,STAP1,TGM2,TLR2,LRP1,NCKAP1L
MAN2A2		GO: Biological Process	GO:0051702	biological process involved in interaction with symbiont		0.0009137	1	0.0184	0.1703	6	52	DEFA1B,CTSG,DEFA1,CAMP,ELANE,LTF
NIBAN2		GO: Biological Process	GO:0002446	neutrophil mediated immunity		0.0009137	1	0.0184	0.1703	6	52	CTSG,ITGAM,VAMP2,ADAM17,CD177,ELANE
MFNG		GO: Biological Process	GO:0090314	positive regulation of protein targeting to membrane		0.0009191	1	0.01845	0.1707	5	35	TENT2,CIB1,FYN,ITGAM,STOM
OTOF		GO: Biological Process	GO:0032103	positive regulation of response to external stimulus		0.0009228	1	0.01846	0.1708	31	774	TLR7,NCR3,FCER1A,OTULIN,CCR4,MMP8,NOP53,RNF135,APP,SLAMF1,YWHAE,PRKCE,FYN,IL16,TIFAB,SARM1,PTGER4,STAP1,PTPN11,TRIM11,C3AR1,ADAM17,KLRB1,GRN,LDLR,RASGRP1,TLR2,LRP1,IRAK3,LTF,NCKAP1L
IGHD		GO: Biological Process	GO:0043401	steroid hormone receptor signaling pathway		0.0009368	1	0.01861	0.1722	11	163	NCOA3,UBR5,NR3C2,DEFA1B,YWHAH,NCOR1,TRERF1,DEFA1,DEFA3,LBH,EGLN2
ABCD2		GO: Biological Process	GO:0030518	nuclear receptor-mediated steroid hormone signaling pathway		0.0009368	1	0.01861	0.1722	11	163	NCOA3,UBR5,NR3C2,DEFA1B,YWHAH,NCOR1,TRERF1,DEFA1,DEFA3,LBH,EGLN2
IGHV1-69D		GO: Biological Process	GO:0030163	protein catabolic process		0.0009403	1	0.01861	0.1722	43	1196	CDKN1B,CEACAM8,TMEM129,UBR5,TPP1,MMP8,MMP9,UBE2J1,ATG7,NOP53,DTL,HIPK2,SPG11,APP,IFI27,ERLIN1,PPP2R5C,PRKCG,ASB2,CTSD,FYN,MYCBP2,ANKRD9,ADAM9,CYP51A1,GBA1,CEACAM6,ST14,FBXO38,GNS,ANKS1A,EGLN2,UBR4,CAPN3,GRN,RNF175,HUWE1,LDLR,LRP1,ELANE,IRAK3,FILIP1L,SMAD7
OLAH		GO: Biological Process	GO:1902679	negative regulation of RNA biosynthetic process		0.000943	1	0.01861	0.1722	50	1452	CDKN1B,KLF12,HIC1,MEF2A,ZNF608,RBM15B,ZBTB2,NOP53,ZBTB4,APBB1,HIPK2,BIRC5,CHD8,NIBAN2,PPARG,APP,IFI27,ZBTB42,NCOR1,WDR82,TRERF1,HDAC9,SP100,GATA3,CREG1,ZNF469,TRIM11,PTPRK,NFATC4,SUPT4H1,PURA,LBH,LOXL3,USP3,TCF7,RB1,CAPN3,E2F1,E2F8,THAP7,CD38,CBX7,EHMT1,ELANE,RORC,ENO1,HBG2,HCFC1,SMAD7,MAF
CHD8		GO: Biological Process	GO:0031347	regulation of defense response		0.0009758	1	0.01919	0.1776	39	1055	EPHB2,TLR7,NCR3,FCER1A,OTULIN,MMP8,MMP9,ALOX5,NOP53,RNF135,PPARG,APP,YWHAE,CD200R1,PRKCE,FYN,IL10RA,IL16,TIFAB,SARM1,GATA3,GBA1,CEACAM6,PTGER4,STAP1,PTPN11,TRIM11,VAMP2,KLRB1,RB1,GRN,LDLR,RASGRP1,TLR2,ELANE,IRAK3,RORA,LTF,CD96
SIGLEC1		GO: Biological Process	GO:0001954	positive regulation of cell-matrix adhesion		0.0009815	1	0.01924	0.178	7	72	RIN2,CIB1,PLPP3,SKAP1,CEACAM6,PTPN11,CD3E
SLAMF1		GO: Biological Process	GO:0050804	modulation of chemical synaptic transmission		0.001003	1	0.01959	0.1813	28	677	EPHB2,TRIO,RPS6KB1,OTOF,NR3C2,MMP9,TENT2,SPG11,APP,SLC1A3,YWHAG,YWHAH,RETN,PRKCE,PRKCG,FYN,ATP2A2,GABBR1,PTGER4,CYFIP1,KCNC4,NFATC4,VAMP2,CACNA1A,SLITRK4,NCSTN,CD38,SLC4A10
FAM72A		GO: Biological Process	GO:1904646	cellular response to amyloid-beta		0.001012	1	0.01962	0.1815	6	53	EPHB2,APP,FYN,CACNA1A,LCN2,LRP1
CAPN3		GO: Biological Process	GO:0030334	regulation of cell migration		0.001017	1	0.01962	0.1815	44	1237	EPHB2,CDKN1B,ABI3,PRR5L,CORO1C,RPS6KB1,NHERF1,FBN2,SRGAP1,RIN2,MMP9,EVL,CIB1,FIGNL2,PRR5,CLIC4,PPARG,APP,SLAMF1,CD200R1,RETN,PLPP3,PRKCE,HDAC9,SP100,ADAM9,GATA3,CEACAM6,GCNT1,PTGER4,STAP1,PTPRK,C3AR1,ADAM17,CASS4,GRN,GPR183,LCN2,TGFBR2,TLR2,LRP1,ELANE,SMAD7,NCKAP1L
AGFG2		GO: Biological Process	GO:0051250	negative regulation of lymphocyte activation		0.001018	1	0.01962	0.1815	13	217	HMGB3,ZNF608,MERTK,FLT3,CTSG,INHBA,CEACAM6,TBC1D10C,RASSF5,PTPN11,TMEM131L,LOXL3,SMAD7
RRM2		GO: Biological Process	GO:0000070	mitotic sister chromatid segregation		0.001018	1	0.01962	0.1815	13	217	TTK,CLTC,BIRC5,SPAG5,TPX2,MYBL2,KIF4A,BUB1,BUB1B,KIF11,KIFC1,RB1,CEP55
LINC02915		GO: Biological Process	GO:0099177	regulation of trans-synaptic signaling		0.001025	1	0.0197	0.1823	28	678	EPHB2,TRIO,RPS6KB1,OTOF,NR3C2,MMP9,TENT2,SPG11,APP,SLC1A3,YWHAG,YWHAH,RETN,PRKCE,PRKCG,FYN,ATP2A2,GABBR1,PTGER4,CYFIP1,KCNC4,NFATC4,VAMP2,CACNA1A,SLITRK4,NCSTN,CD38,SLC4A10
TOP2A		GO: Biological Process	GO:0002507	tolerance induction		0.001048	1	0.02003	0.1853	5	36	CCR4,C3AR1,TGFBR2,CD3E,IRAK3
SMG7		GO: Biological Process	GO:0032869	cellular response to insulin stimulus		0.001049	1	0.02003	0.1853	17	331	EPHB2,RPS6KB1,CEACAM8,PKM,MERTK,FLT3,PPARG,YWHAG,CTSD,HDAC9,CEACAM6,PTPN11,CYFIP1,VAMP2,RAB13,RB1,LTK
PSME2P4		GO: Biological Process	GO:0070371	ERK1 and ERK2 cascade		0.001064	1	0.02021	0.187	20	422	EPHB2,VRK3,CEACAM8,NHERF1,IQGAP3,CIB1,APP,SLAMF1,INHBA,CEACAM6,PTGER4,TBC1D10C,PTPN11,ZFP36L2,ADAM17,CYSLTR2,GPR183,RASGRP1,TLR2,LRP1
CD6		GO: Biological Process	GO:0045620	negative regulation of lymphocyte differentiation		0.001066	1	0.02021	0.187	7	73	HMGB3,ZNF608,FLT3,INHBA,TMEM131L,LOXL3,SMAD7
MTCO2P11		GO: Biological Process	GO:0007610	behavior		0.001085	1	0.02044	0.1891	35	920	EPHB2,PDE1B,RPS6KB1,CEACAM8,GCNT4,SCN3A,NR3C2,ATG7,HIPK2,APLP2,CHD8,SPG11,APP,SLC1A3,ADAM22,NCOR1,RETN,PRKCE,PRKCG,FYN,TIFAB,GBA1,CEACAM6,PTGER4,NFATC4,CACNA1A,SLITRK4,GRN,NCSTN,LCN2,LDLR,TLR2,EIF4G1,SLC4A10,OLFM2
CCR4		GO: Biological Process	GO:0098813	nuclear chromosome segregation		0.001092	1	0.02044	0.1891	18	362	TTK,CLTC,ASPM,BIRC5,SPAG5,TPX2,SMARCD3,MYBL2,KIF4A,BUB1,BUB1B,DYNC1H1,KIF11,KIFC1,RB1,CEP55,CDC6,TOP2A
BIRC5		GO: Biological Process	GO:0071456	cellular response to hypoxia		0.001093	1	0.02044	0.1891	12	192	CDKN1B,NOP53,HIPK2,PPARG,PRKCE,INHBA,EGLN2,CYSLTR2,E2F1,LCN2,RORA,ENO1
EXO1		GO: Biological Process	GO:0050670	regulation of lymphocyte proliferation		0.001093	1	0.02044	0.1891	16	303	EPHB2,SLAMF1,IGHD,IGHM,CD244,CEACAM6,RASSF5,PTPN11,TMEM131L,GPR183,TGFBR2,CD3E,CD6,CD38,CD40LG,NCKAP1L
AFF3		GO: Biological Process	GO:0051402	neuron apoptotic process		0.001095	1	0.02044	0.1891	20	423	ATG7,HIPK2,BIRC5,SPG11,APP,PRKCG,FYN,MYBL2,SARM1,GATA3,GBA1,NFATC4,CACNA1A,EGLN2,RB1,CASP10,GRN,NCSTN,LCN2,LRP1
CYSLTR2		GO: Biological Process	GO:0022603	regulation of anatomical structure morphogenesis		0.001108	1	0.02061	0.1907	40	1098	EPHB2,ABI3,CORO1C,AMIGO1,NHERF1,PKM,MMP9,ALOX5,C15orf62,FGD2,HIPK2,GAS7,XK,PPARG,YWHAH,IGHM,FYN,SP100,MYO10,SARM1,GATA3,CEACAM6,ITGA7,PTGER4,STAB1,CYFIP1,CDC42SE2,NFATC4,C3AR1,CACNA1A,CYSLTR2,CAMP,GRN,HUWE1,LCN2,OMG,LFNG,TGFBR2,TGM2,LRP1
CD84		GO: Biological Process	GO:0045596	negative regulation of cell differentiation		0.001123	1	0.02081	0.1926	34	887	EPHB2,NCOA3,TRIO,HMGB3,SORT1,ZNF608,ASPM,MMP9,FLT3,CIB1,APBB1,PPARG,APP,YWHAH,INHBA,GATA3,CEACAM6,PTGR3,ITPKB,PTPN11,TRIM11,ZFP36L2,NFATC4,LBH,TMEM131L,C1QC,LOXL3,CYSLTR2,RB1,E2F1,LDLR,RORA,LTF,SMAD7
LINC00174		GO: Biological Process	GO:0051253	negative regulation of RNA metabolic process		0.001127	1	0.02081	0.1926	53	1576	CDKN1B,KLF12,HIC1,MEF2A,ZNF608,RBM15B,TENT2,ZBTB2,NOP53,ZBTB4,APBB1,HIPK2,BIRC5,CHD8,NIBAN2,PPARG,APP,IFI27,ZBTB42,NCOR1,IGF2BP3,WDR82,TRERF1,HDAC9,SP100,GATA3,CREG1,ZNF469,TRIM11,PTPRK,NFATC4,SUPT4H1,PURA,LBH,LOXL3,USP3,TCF7,RB1,CAPN3,LARP1,E2F1,E2F8,THAP7,CD38,CBX7,EHMT1,ELANE,RORC,ENO1,HBG2,HCFC1,SMAD7,MAF
THAP7		GO: Biological Process	GO:0002262	myeloid cell homeostasis		0.001129	1	0.02081	0.1926	14	247	GCNT4,MERTK,SELENOW,HIPK2,NCOR1,P4HTM,INHBA,GATA3,ITGAM,ITPKB,ADAM17,RB1,NCSTN,NCKAP1L
ZNF549		GO: Biological Process	GO:0002833	positive regulation of response to biotic stimulus		0.001168	1	0.02146	0.1986	22	488	TLR7,NCR3,OTULIN,NOP53,RNF135,APP,YWHAE,YWHAG,PRKCE,FYN,TIFAB,SARM1,FBXO38,PTPN11,TRIM11,KLRB1,GRN,RASGRP1,TLR2,CD40LG,IRAK3,LTF
SLITRK4		GO: Biological Process	GO:0030003	intracellular monoatomic cation homeostasis		0.001182	1	0.02165	0.2003	26	618	HMOX2,NR3C2,KCTD7,CLIC4,APLP2,XK,APP,SLC1A3,YWHAE,PRKCE,ATP2A2,COX19,ATP6V0A1,ANKRD9,TMEM165,MARCKSL1,CREG1,CACNA1A,CAPN3,ABCB6,GRN,LCK,LCN2,TGM2,SLC4A10,ELANE
ZNF469		GO: Biological Process	GO:0010818	T cell chemotaxis		0.001191	1	0.02174	0.2012	5	37	DEFA1B,DEFA1,DEFA4,ADAM17,GPR183
SLC1A3		GO: Biological Process	GO:0150079	negative regulation of neuroinflammatory response		0.001202	1	0.02181	0.2018	4	22	PPARG,CD200R1,GRN,LDLR
CHTOP		GO: Biological Process	GO:0043031	negative regulation of macrophage activation		0.001202	1	0.02181	0.2018	4	22	PPARG,BPI,GRN,LDLR
BEAN1		GO: Biological Process	GO:0002251	organ or tissue specific immune response		0.001231	1	0.02226	0.206	6	55	DEFA1B,DEFA1,DEFA3,DEFA4,CAMP,LTF
TLR7		GO: Biological Process	GO:0009410	response to xenobiotic stimulus		0.001235	1	0.02226	0.206	25	587	CDKN1B,RPS6KB1,PARP4,MMP9,DEFA1B,SLC1A3,SLC22A1,PRKCE,FYN,GATA3,DEFA1,DEFA3,DEFA4,ADAM17,DPYD,RB1,E2F1,LCK,LCN2,TGFBR2,CD38,RORA,RORC,TOP1,NCKAP1L
FIRRE		GO: Biological Process	GO:0070665	positive regulation of leukocyte proliferation		0.001249	1	0.02245	0.2078	12	195	EPHB2,SLAMF1,IGHD,IGHM,CD244,GPR183,TGFBR2,CD3E,CD6,CD38,CD40LG,NCKAP1L
DYNC1H1		GO: Biological Process	GO:0048667	cell morphogenesis involved in neuron differentiation		0.001257	1	0.02252	0.2084	30	755	EPHB2,ABI3,TRIO,MEF2A,AMIGO1,NHERF1,EVL,ATG7,APBB1,APLP2,XK,SPG11,APP,SLC1A3,YWHAH,FYN,MYCBP2,SARM1,GATA3,PTPN11,CYFIP1,NFATC4,DIAPH2,ADAM17,CACNA1A,RB1,SLITRK4,LAMC1,OMG,LRP1
PTGDR2		GO: Biological Process	GO:0007040	lysosome organization		0.001288	1	0.02288	0.2117	9	120	TPP1,HSD17B1,SPG11,ATP6V0A1,TMEM165,GBA1,CREG1,GRN,ZFYVE26
PIP5K1A		GO: Biological Process	GO:1901992	positive regulation of mitotic cell cycle phase transition		0.001288	1	0.02288	0.2117	9	120	RRM2,DTL,BIRC5,APP,SMARCD3,ADAM17,RB1,EIF4G1,CDC6
BCAT1		GO: Biological Process	GO:0080171	lytic vacuole organization		0.001288	1	0.02288	0.2117	9	120	TPP1,HSD17B1,SPG11,ATP6V0A1,TMEM165,GBA1,CREG1,GRN,ZFYVE26
GCNT1		GO: Biological Process	GO:0032944	regulation of mononuclear cell proliferation		0.001296	1	0.02295	0.2123	16	308	EPHB2,SLAMF1,IGHD,IGHM,CD244,CEACAM6,RASSF5,PTPN11,TMEM131L,GPR183,TGFBR2,CD3E,CD6,CD38,CD40LG,NCKAP1L
RAB11FIP5		GO: Biological Process	GO:0035295	tube development		0.001324	1	0.02337	0.2163	49	1438	EPHB2,NCOA3,OTULIN,RIN2,PKM,MMP9,SDC1,ALOX5,TNS3,CIB1,ADAMTS2,MTHFD1L,HIPK2,CLIC4,CHD8,PPARG,SLC22A1,ASB2,CTSD,FYN,HDAC9,SP100,ARHGAP24,GATA3,CEACAM6,ITGA7,PTGER4,ST14,STAB1,NFATC4,C3AR1,LOXL3,CRISPLD2,CYSLTR2,TCF7,GPR15,RB1,CAMP,GRN,LCN2,LDLR,E2F8,TGFBR2,TGM2,EIF4G1,LRP1,RORA,FILIP1L,SMAD7
OSCAR		GO: Biological Process	GO:0048878	chemical homeostasis		0.001401	1	0.02462	0.2278	45	1294	HK3,HMOX2,NHERF1,FBN2,SCD,NR3C2,ALOX5,KCTD7,ATG7,CLIC4,BIRC5,APLP2,XK,PPARG,APP,SLC1A3,YWHAE,NCOR1,ASGR2,RAB11FIP5,PRKCE,ATP2A2,HDAC9,LDLRAP1,COX19,ATP6V0A1,ANKRD9,TMEM165,MARCKSL1,CREG1,PTPN11,CACNA1A,CAPN3,ABCB6,GRN,LCK,LCN2,LDLR,CNNM3,TGM2,SLC4A10,LRP1,ELANE,RORA,HCFC1
YWHAE		GO: Biological Process	GO:0071629	cytoplasm protein quality control by the ubiquitin-proteasome system		0.001407	1	0.02462	0.2278	2	3	UBR5,UBR4
CNNM3		GO: Biological Process	GO:0036145	dendritic cell homeostasis		0.001407	1	0.02462	0.2278	2	3	FLT3,GPR183
FYN		GO: Biological Process	GO:0043299	leukocyte degranulation		0.001446	1	0.02523	0.2334	9	122	FCER1A,MILR1,CEACAM6,ITGAM,CD84,VAMP2,CD177,RASGRP1,NCKAP1L
LINC00943		GO: Biological Process	GO:0002520	immune system development		0.001471	1	0.02559	0.2368	14	254	CCR4,FLT3,IGHD,GATA3,GBA1,C3AR1,ADAM17,TCF7,TGFBR2,CD3E,CD40LG,EXO1,IRAK3,RORC
SNRPN		GO: Biological Process	GO:0033314	mitotic DNA replication checkpoint signaling		0.001499	1	0.02571	0.2379	3	11	TICRR,CLSPN,CDC6
SRGAP1		GO: Biological Process	GO:1904904	regulation of endothelial cell-matrix adhesion via fibronectin		0.001499	1	0.02571	0.2379	3	11	RIN2,PLPP3,CEACAM6
SPOCK2		GO: Biological Process	GO:0090674	endothelial cell-matrix adhesion via fibronectin		0.001499	1	0.02571	0.2379	3	11	RIN2,PLPP3,CEACAM6
BET1L		GO: Biological Process	GO:1901987	regulation of cell cycle phase transition		0.001501	1	0.02571	0.2379	23	530	CDKN1B,CDK2AP2,RRM2,TTK,TICRR,NOP53,DTL,APBB1,BIRC5,APP,SMARCD3,CLSPN,INHBA,PTPN11,ZFP36L2,BUB1,BUB1B,ADAM17,RB1,E2F1,EIF4G1,CDC6,RPA2
ADAMTSL4		GO: Biological Process	GO:0120039	plasma membrane bounded cell projection morphogenesis		0.001507	1	0.02571	0.2379	32	833	EPHB2,ABI3,TRIO,CORO1C,MEF2A,AMIGO1,EVL,ATG7,APBB1,GAS7,APLP2,XK,SPG11,APP,YWHAH,FYN,MYCBP2,SARM1,GATA3,PTPN11,CYFIP1,NFATC4,DIAPH2,ADAM17,WASF1,CACNA1A,JADE2,SLITRK4,LAMC1,OMG,LRP1,NCKAP1L
VMAC		GO: Biological Process	GO:0006873	intracellular monoatomic ion homeostasis		0.001515	1	0.02571	0.2379	26	629	HMOX2,NR3C2,KCTD7,CLIC4,APLP2,XK,APP,SLC1A3,YWHAE,PRKCE,ATP2A2,COX19,ATP6V0A1,ANKRD9,TMEM165,MARCKSL1,CREG1,CACNA1A,CAPN3,ABCB6,GRN,LCK,LCN2,TGM2,SLC4A10,ELANE
PDE1B		GO: Biological Process	GO:0002367	cytokine production involved in immune response		0.001517	1	0.02571	0.2379	11	173	TLR7,FCER1A,UBE2J1,SLAMF1,GATA3,GBA1,RASGRP1,TLR2,IRAK3,CD96,SMAD7
TCF7		GO: Biological Process	GO:0038094	Fc-gamma receptor signaling pathway		0.001518	1	0.02571	0.2379	5	39	OSCAR,PRKCE,FYN,LCK,CD247
KLRB1		GO: Biological Process	GO:0006270	DNA replication initiation		0.001518	1	0.02571	0.2379	5	39	MCM2,MCM10,TICRR,PURA,CDC6
CD247		GO: Biological Process	GO:0042063	gliogenesis		0.001529	1	0.02582	0.2389	20	435	PPARG,APP,ADAM22,PLPP3,VCAN,GBA1,ITGAM,STAP1,PTPN11,MYRF,CYSLTR2,RB1,E2F1,GRN,GPR183,NCSTN,LDLR,OMG,TLR2,LRP1
NCSTN		GO: Biological Process	GO:0032102	negative regulation of response to external stimulus		0.001575	1	0.02653	0.2455	23	532	OTULIN,ALOX5,FIGNL2,CHD8,PPARG,CD200R1,FYN,IL10RA,GATA3,GBA1,CEACAM6,PTGER4,STAP1,TRIM11,KLRB1,RB1,GRN,LDLR,ELANE,IRAK3,RORA,LTF,CD96
ITGA7		GO: Biological Process	GO:0032609	type II interferon production		0.001588	1	0.02668	0.2468	11	174	TLR7,FLT3,APP,SLAMF1,CD244,INHBA,GATA3,RASGRP1,CD3E,CD40LG,CD96
GK3		GO: Biological Process	GO:0034612	response to tumor necrosis factor		0.001598	1	0.02675	0.2475	15	285	TRAF1,RPS6KB1,OTULIN,MMP8,CDIP1,CIB1,ADAM9,GATA3,GBA1,ZFP36L2,ADAM17,CAMP,AFF3,LCN2,RORA
HIC1		GO: Biological Process	GO:0031175	neuron projection development		0.001629	1	0.02707	0.2505	45	1304	EPHB2,ABI3,TRIO,MEF2A,AMIGO1,NHERF1,EVL,CIB1,ATG7,FIGNL2,APBB1,GAS7,APLP2,XK,SPG11,APP,YWHAH,CCDC88A,FYN,MYCBP2,SARM1,GATA3,GBA1,MOB2,FBXO38,PTPN11,CYFIP1,PTPRK,NFATC4,DIAPH2,ADAM17,WASF1,RAB13,CACNA1A,RB1,JADE2,SLITRK4,LAMC1,GRN,OMG,CD3E,CD38,LRP1,LTK,NCKAP1L
KCTD12		GO: Biological Process	GO:0007169	cell surface receptor protein tyrosine kinase signaling pathway		0.001632	1	0.02707	0.2505	30	768	EPHB2,RPS6KB1,CEACAM8,SORT1,NHERF1,MERTK,MMP9,NDST1,FLT3,DGKD,CCDC88A,CTSD,FYN,GATA3,CEACAM6,STAP1,PTPN11,CYFIP1,NFATC4,DIAPH2,ADAM17,WASF1,ANKS1A,CASS4,DOK2,LCK,CD3E,LEPROTL1,LRP1,LTK
DOK2		GO: Biological Process	GO:0023061	signal release		0.001635	1	0.02707	0.2505	27	666	FCER1A,OTOF,ALOX5,ATG7,SELENOM,MYRIP,BIRC5,NIBAN2,PPARG,RETN,RAB11FIP5,PRKCE,PRKCG,ATP2A2,GABBR1,INHBA,GATA3,PTGER4,PTPN11,KCNC4,VAMP2,ADAM17,CACNA1A,TGM2,CD38,LRP1,HCFC1
FCRL1		GO: Biological Process	GO:0051301	cell division		0.001642	1	0.02707	0.2505	28	700	NCOA3,CDK2AP2,CLTC,ASPM,IQGAP3,CIB1,BIRC5,SPAG5,TPX2,PRKCE,KIF4A,CDCA2,ZFP36L2,BUB1,BUB1B,LBH,DYNC1H1,KIF11,KIFC1,RB1,E2F8,CEP55,ZFYVE26,CDC6,TOP1,TOP2A,FILIP1L,HELLS
SELENOW		GO: Biological Process	GO:0120032	regulation of plasma membrane bounded cell projection assembly		0.001642	1	0.02707	0.2505	14	257	EPHB2,ABI3,CORO1C,RABGAP1,C15orf62,EVL,CCDC88A,USP6NL,ARHGAP24,MYO10,STAP1,TBC1D10C,CYFIP1,TBC1D10A
CDKN1B		GO: Biological Process	GO:0051099	positive regulation of binding		0.001644	1	0.02707	0.2505	10	149	MFNG,MMP9,HIPK2,NIBAN2,GATA3,PYGO2,RB1,LFNG,LRP1,ENO1
SP100		GO: Biological Process	GO:0045934	negative regulation of nucleobase-containing compound metabolic process		0.001659	1	0.02722	0.2519	56	1718	CDKN1B,KLF12,HIC1,MEF2A,STN1,ZNF608,RBM15B,TENT2,ZBTB2,ATG7,NOP53,ZBTB4,APBB1,HIPK2,BIRC5,CHD8,NIBAN2,PPARG,APP,IFI27,ZBTB42,NCOR1,IGF2BP3,WDR82,TRERF1,HDAC9,SP100,GATA3,CREG1,ZNF469,TRIM11,PTPRK,NFATC4,SUPT4H1,PURA,LBH,LOXL3,USP3,TCF7,RB1,CAPN3,LARP1,E2F1,E2F8,THAP7,CD38,CBX7,EHMT1,ELANE,RORC,CDC6,ENO1,HBG2,HCFC1,SMAD7,MAF
USP3		GO: Biological Process	GO:0002698	negative regulation of immune effector process		0.001663	1	0.02722	0.2519	11	175	CR2,SLAMF1,CEACAM6,CD84,LOXL3,KLRB1,GRN,IRAK3,CD96,SMAD7,NCKAP1L
ATP6V0A1		GO: Biological Process	GO:0042093	T-helper cell differentiation		0.001673	1	0.02731	0.2527	8	101	GATA3,PTGER4,LOXL3,GPR183,RORA,RORC,LY9,SMAD7
GNB4		GO: Biological Process	GO:0036294	cellular response to decreased oxygen levels		0.001685	1	0.02731	0.2527	12	202	CDKN1B,NOP53,HIPK2,PPARG,PRKCE,INHBA,EGLN2,CYSLTR2,E2F1,LCN2,RORA,ENO1
LINC01359		GO: Biological Process	GO:0038203	TORC2 signaling		0.001687	1	0.02731	0.2527	4	24	PRR5L,RPS6KB1,PRR5,NCKAP1L
C1QTNF7		GO: Biological Process	GO:0048268	clathrin coat assembly		0.001687	1	0.02731	0.2527	4	24	EPS15,AP1B1,CLTC,GAS7
CD40LG		GO: Biological Process	GO:0010810	regulation of cell-substrate adhesion		0.001703	1	0.02743	0.2539	14	258	CORO1C,CORO2B,RIN2,CIB1,OLFM4,PLPP3,SKAP1,PRKCE,CEACAM6,SPOCK2,PTPN11,CASS4,CD3E,LRP1
APBB1		GO: Biological Process	GO:0048679	regulation of axon regeneration		0.001704	1	0.02743	0.2539	5	40	FIGNL2,ADAM17,GRN,OMG,LRP1
FILIP1L		GO: Biological Process	GO:0048858	cell projection morphogenesis		0.00172	1	0.02762	0.2555	32	840	EPHB2,ABI3,TRIO,CORO1C,MEF2A,AMIGO1,EVL,ATG7,APBB1,GAS7,APLP2,XK,SPG11,APP,YWHAH,FYN,MYCBP2,SARM1,GATA3,PTPN11,CYFIP1,NFATC4,DIAPH2,ADAM17,WASF1,CACNA1A,JADE2,SLITRK4,LAMC1,OMG,LRP1,NCKAP1L
MRPS6		GO: Biological Process	GO:0016482	cytosolic transport		0.001728	1	0.02762	0.2555	10	150	EPS15,CLTCL1,BET1L,SYS1,SORT1,CLTC,KIF1B,TBC1D10C,DOP1B,TBC1D10A
CNTLN		GO: Biological Process	GO:2000145	regulation of cell motility		0.001729	1	0.02762	0.2555	45	1308	EPHB2,CDKN1B,ABI3,PRR5L,CORO1C,RPS6KB1,NHERF1,FBN2,SRGAP1,RIN2,MMP9,EVL,CIB1,FIGNL2,PRR5,CLIC4,PPARG,APP,SLAMF1,CD200R1,RETN,PLPP3,PRKCE,HDAC9,SP100,ADAM9,GATA3,CEACAM6,SPOCK2,GCNT1,PTGER4,STAP1,PTPRK,C3AR1,ADAM17,CASS4,GRN,GPR183,LCN2,TGFBR2,TLR2,LRP1,ELANE,SMAD7,NCKAP1L
TRERF1		GO: Biological Process	GO:0072331	signal transduction by p53 class mediator		0.001757	1	0.02798	0.2589	12	203	CDKN1B,HIC1,DYRK2,CDIP1,NOP53,GTSE1,HIPK2,PPP2R5C,SP100,TIFAB,PPP1R13B,E2F1
FANCI		GO: Biological Process	GO:0071383	cellular response to steroid hormone stimulus		0.00183	1	0.02898	0.2682	14	260	NCOA3,RPS6KB1,UBR5,NR3C2,FLT3,DEFA1B,YWHAH,NCOR1,TRERF1,DEFA1,DEFA3,ZFP36L2,LBH,EGLN2
UBR4		GO: Biological Process	GO:0060491	regulation of cell projection assembly		0.00183	1	0.02898	0.2682	14	260	EPHB2,ABI3,CORO1C,RABGAP1,C15orf62,EVL,CCDC88A,USP6NL,ARHGAP24,MYO10,STAP1,TBC1D10C,CYFIP1,TBC1D10A
SLC22A1		GO: Biological Process	GO:0002294	CD4-positive, alpha-beta T cell differentiation involved in immune response		0.001895	1	0.0297	0.2748	8	103	GATA3,PTGER4,LOXL3,GPR183,RORA,RORC,LY9,SMAD7
ZXDA		GO: Biological Process	GO:0032729	positive regulation of type II interferon production		0.001895	1	0.0297	0.2748	8	103	TLR7,FLT3,APP,SLAMF1,CD244,RASGRP1,CD3E,CD40LG
RPL3P6		GO: Biological Process	GO:0051101	regulation of DNA binding		0.001895	1	0.0297	0.2748	8	103	MMP9,HIPK2,NIBAN2,HABP4,SP100,GATA3,RB1,E2F1
SUPT4H1		GO: Biological Process	GO:0002704	negative regulation of leukocyte mediated immunity		0.001895	1	0.0297	0.2748	8	103	CR2,SLAMF1,CEACAM6,CD84,KLRB1,CD96,SMAD7,NCKAP1L
HMOX2		GO: Biological Process	GO:0002705	positive regulation of leukocyte mediated immunity		0.001902	1	0.02972	0.275	11	178	NCR3,FCER1A,SLAMF1,YWHAG,GATA3,ITGAM,STAP1,FBXO38,KLRB1,CD177,RASGRP1
STAP1		GO: Biological Process	GO:0007093	mitotic cell cycle checkpoint signaling		0.001907	1	0.02972	0.275	10	152	TTK,TICRR,NOP53,DTL,BIRC5,CLSPN,BUB1,BUB1B,CDC6,RPA2
MYBL2		GO: Biological Process	GO:0045787	positive regulation of cell cycle		0.001918	1	0.02982	0.276	19	412	RPS6KB1,RRM2,DTL,BIRC5,APP,SPAG5,SMARCD3,PRKCE,EIF4G3,PTPN11,BUB1,ADAM17,DYNC1H1,RB1,LFNG,E2F8,EIF4G1,CDC6,HCFC1
LFNG		GO: Biological Process	GO:0030888	regulation of B cell proliferation		0.00196	1	0.03032	0.2806	7	81	EPHB2,IGHD,IGHM,GPR183,CD38,CD40LG,NCKAP1L
ENHO		GO: Biological Process	GO:1902563	regulation of neutrophil activation		0.001966	1	0.03032	0.2806	3	12	IL16,PTPN11,GRN
PTPN11		GO: Biological Process	GO:1905165	regulation of lysosomal protein catabolic process		0.001966	1	0.03032	0.2806	3	12	GBA1,LDLR,LRP1
UGGT1		GO: Biological Process	GO:0000075	cell cycle checkpoint signaling		0.001986	1	0.03052	0.2824	12	206	TTK,TICRR,NOP53,DTL,BIRC5,CLSPN,PTPN11,BUB1,BUB1B,E2F1,CDC6,RPA2
NOP53		GO: Biological Process	GO:0051094	positive regulation of developmental process		0.001991	1	0.03052	0.2824	55	1694	EPHB2,NCOA3,CORO1C,RPS6KB1,AMIGO1,FBN2,RIN2,ASPM,PKM,MMP9,IQGAP3,ALOX5,FLT3,HIPK2,ADGRL1,PPARG,APP,RETN,SCUBE3,SMARCD3,INHBA,ADAM9,CYP51A1,GATA3,CEACAM6,ITGAM,PTGER4,ITPKB,CYFIP1,VNN1,LBH,C3AR1,MYRF,CYSLTR2,RB1,JADE2,CAMP,CAPN3,SLITRK4,LAMC1,E2F1,GRN,LCK,LCN2,TGFBR2,TGM2,RASGRP1,TLR2,EIF4G1,CD40LG,LRP1,OLFM2,LTF,SMAD7,NCKAP1L
HIPK2		GO: Biological Process	GO:0051047	positive regulation of secretion		0.001994	1	0.03052	0.2824	20	445	FCER1A,SDC1,ATG7,APBB1,MYRIP,PPARG,RETN,PRKCE,GABBR1,INHBA,ADAM9,SYTL2,ITGAM,PTGER4,PTPN11,CD177,CD38,TLR2,LRP1,HCFC1
GATA3		GO: Biological Process	GO:0002293	alpha-beta T cell differentiation involved in immune response		0.002015	1	0.03075	0.2846	8	104	GATA3,PTGER4,LOXL3,GPR183,RORA,RORC,LY9,SMAD7
YPEL3-DT		GO: Biological Process	GO:1903532	positive regulation of secretion by cell		0.002026	1	0.03084	0.2853	19	414	FCER1A,SDC1,ATG7,APBB1,MYRIP,PPARG,RETN,PRKCE,GABBR1,INHBA,ADAM9,ITGAM,PTGER4,PTPN11,CD177,CD38,TLR2,LRP1,HCFC1
ADGRL1		GO: Biological Process	GO:0051223	regulation of protein transport		0.002046	1	0.03106	0.2874	24	576	PRR5L,UBR5,ALOX5,UBE2J1,ATG7,APBB1,MYRIP,BIRC5,PPARG,APP,IFI27,YWHAE,RAB11FIP5,PRKCE,SP100,ADAM9,CYP51A1,PTGER4,PTPN11,VAMP2,CD38,TLR2,LRP1,HCFC1
POU5F2		GO: Biological Process	GO:0048812	neuron projection morphogenesis		0.002069	1	0.03134	0.29	31	815	EPHB2,ABI3,TRIO,MEF2A,AMIGO1,EVL,ATG7,APBB1,GAS7,APLP2,XK,SPG11,APP,YWHAH,FYN,MYCBP2,SARM1,GATA3,PTPN11,CYFIP1,NFATC4,DIAPH2,ADAM17,WASF1,CACNA1A,JADE2,SLITRK4,LAMC1,OMG,LRP1,NCKAP1L
CDIP1		GO: Biological Process	GO:0044770	cell cycle phase transition		0.002096	1	0.03166	0.293	26	644	CDKN1B,CDK2AP2,RPS6KB1,RRM2,TTK,IQGAP3,TICRR,NOP53,DTL,APBB1,BIRC5,APP,SMARCD3,CLSPN,INHBA,BCAT1,PTPN11,ZFP36L2,BUB1,BUB1B,ADAM17,RB1,E2F1,EIF4G1,CDC6,RPA2
ZNF252P-AS1		GO: Biological Process	GO:0001906	cell killing		0.002103	1	0.03168	0.2932	16	323	NCR3,DEFA1B,CTSG,CEACAM6,ITGAM,STAP1,DEFA1,DEFA3,DEFA4,VAMP2,KLRB1,CAMP,RASGRP1,ELANE,LTF,NCKAP1L
GCNT4		GO: Biological Process	GO:0042742	defense response to bacterium		0.002138	1	0.03213	0.2973	19	416	SCD,MPO,DEFA1B,APP,IGHD,IGHM,CTSG,STAB1,DEFA1,DEFA3,DEFA4,BPI,ADAM17,CAMP,GRN,LCN2,TLR2,ELANE,LTF
NHERF1		GO: Biological Process	GO:0010975	regulation of neuron projection development		0.00217	1	0.03253	0.301	25	612	EPHB2,ABI3,AMIGO1,CIB1,FIGNL2,APBB1,XK,YWHAH,CCDC88A,FYN,MYCBP2,SARM1,GATA3,MOB2,FBXO38,CYFIP1,NFATC4,DIAPH2,ADAM17,CACNA1A,GRN,OMG,CD38,LRP1,LTK
EHMT1		GO: Biological Process	GO:0007265	Ras protein signal transduction		0.002242	1	0.03353	0.3102	9	130	EPHB2,IQGAP3,RASGEF1B,RAPGEF5,ITPKB,RGL1,RB1,DOK2,RASGRP1
PPP1R13B		GO: Biological Process	GO:1902106	negative regulation of leukocyte differentiation		0.002308	1	0.03442	0.3185	10	156	HMGB3,ZNF608,FLT3,INHBA,CEACAM6,TMEM131L,C1QC,LOXL3,LTF,SMAD7
MS4A4E		GO: Biological Process	GO:0046887	positive regulation of hormone secretion		0.00233	1	0.03465	0.3207	12	210	ATG7,MYRIP,PPARG,RETN,PRKCE,GABBR1,INHBA,PTGER4,PTPN11,CD38,LRP1,HCFC1
MYRIP		GO: Biological Process	GO:0055082	intracellular chemical homeostasis		0.002377	1	0.03527	0.3264	33	893	HK3,HMOX2,NHERF1,NR3C2,KCTD7,ATG7,CLIC4,BIRC5,APLP2,XK,APP,SLC1A3,YWHAE,RAB11FIP5,PRKCE,ATP2A2,COX19,ATP6V0A1,ANKRD9,TMEM165,MARCKSL1,CREG1,CACNA1A,CAPN3,ABCB6,GRN,LCK,LCN2,TGM2,SLC4A10,LRP1,ELANE,HCFC1
PRR5L		GO: Biological Process	GO:0050851	antigen receptor-mediated signaling pathway		0.002406	1	0.03549	0.3284	13	239	IGHD,IGHM,SKAP1,FYN,GATA3,CEACAM6,STAP1,LCK,CD3E,CD247,CD38,TRBC1,NCKAP1L
VAMP2		GO: Biological Process	GO:0010721	negative regulation of cell development		0.00241	1	0.03549	0.3284	17	358	EPHB2,HMGB3,ZNF608,FLT3,YWHAH,INHBA,CEACAM6,TRIM11,NFATC4,TMEM131L,C1QC,LOXL3,CYSLTR2,RB1,LDLR,LTF,SMAD7
LBH		GO: Biological Process	GO:0002287	alpha-beta T cell activation involved in immune response		0.00241	1	0.03549	0.3284	8	107	GATA3,PTGER4,LOXL3,GPR183,RORA,RORC,LY9,SMAD7
GAS7		GO: Biological Process	GO:0032675	regulation of interleukin-6 production		0.002423	1	0.03559	0.3293	12	211	TLR7,FLT3,APP,SLAMF1,CD200R1,IL16,GBA1,CD84,BPI,TLR2,IRAK3,NCKAP1L
RPA2		GO: Biological Process	GO:0051222	positive regulation of protein transport		0.002451	1	0.03591	0.3323	16	328	PRR5L,UBR5,ATG7,APBB1,MYRIP,PPARG,APP,YWHAE,PRKCE,ADAM9,PTGER4,VAMP2,CD38,TLR2,LRP1,HCFC1
CDK2AP2		GO: Biological Process	GO:0030041	actin filament polymerization		0.002466	1	0.03604	0.3335	11	184	CRACD,C15orf62,EVL,GAS7,PRKCE,ASB2,CYFIP1,DIAPH2,WASF1,TLR2,NCKAP1L
SLC2A4RG		GO: Biological Process	GO:0030198	extracellular matrix organization		0.002475	1	0.03608	0.3339	18	390	MMP8,MMP9,ADAMTSL4,ADAMTS2,APBB1,COL5A3,APLP2,PPARG,APP,CTSG,SPOCK2,ZNF469,LOXL3,CRISPLD2,RB1,LAMC1,LRP1,ELANE
ERLIN1		GO: Biological Process	GO:0030520	estrogen receptor signaling pathway		0.002494	1	0.03627	0.3356	6	63	NCOA3,DEFA1B,DEFA1,DEFA3,LBH,EGLN2
HK3		GO: Biological Process	GO:0044403	biological process involved in symbiotic interaction		0.002501	1	0.03628	0.3357	14	269	EPS15,DEFA1B,CR2,SLAMF1,SIGLEC1,CTSG,CEACAM6,DEFA1,TRIM11,GPR15,CAMP,LDLR,ELANE,LTF
GTSE1		GO: Biological Process	GO:0090673	endothelial cell-matrix adhesion		0.002515	1	0.03639	0.3367	3	13	RIN2,PLPP3,CEACAM6
CNBD1		GO: Biological Process	GO:0044087	regulation of cellular component biogenesis		0.002534	1	0.03658	0.3385	42	1223	EPHB2,CDKN1B,ABI3,CORO1C,RABGAP1,AMIGO1,CRACD,CORO2B,SDC1,C15orf62,EVL,ATG7,NOP53,ADGRL1,PPARG,APP,SPAG5,CCDC88A,SKAP1,PRKCE,ASB2,USP6NL,ARHGAP24,MYCBP2,MYO10,GBA1,PTGER4,STAP1,TBC1D10C,PTPN11,TRIM11,CYFIP1,DYNC1H1,RB1,VPS39,SLITRK4,TBC1D10A,TLR2,EIF4G1,LRP1,HCFC1,NCKAP1L
NCOR1		GO: Biological Process	GO:0043062	extracellular structure organization		0.002543	1	0.03663	0.3389	18	391	MMP8,MMP9,ADAMTSL4,ADAMTS2,APBB1,COL5A3,APLP2,PPARG,APP,CTSG,SPOCK2,ZNF469,LOXL3,CRISPLD2,RB1,LAMC1,LRP1,ELANE
ZNF75D		GO: Biological Process	GO:0032722	positive regulation of chemokine production		0.002583	1	0.0371	0.3433	7	85	TLR7,APP,IL16,CD84,ADAM17,TLR2,LRP1
DOP1B		GO: Biological Process	GO:0002699	positive regulation of immune effector process		0.002603	1	0.0373	0.3452	16	330	EPHB2,TLR7,NCR3,FCER1A,SLAMF1,YWHAG,GALNT2,CD244,GATA3,ITGAM,STAP1,FBXO38,KLRB1,CD177,RASGRP1,TLR2
DGKD		GO: Biological Process	GO:0045229	external encapsulating structure organization		0.002614	1	0.03734	0.3455	18	392	MMP8,MMP9,ADAMTSL4,ADAMTS2,APBB1,COL5A3,APLP2,PPARG,APP,CTSG,SPOCK2,ZNF469,LOXL3,CRISPLD2,RB1,LAMC1,LRP1,ELANE
GABBR1		GO: Biological Process	GO:0071900	regulation of protein serine/threonine kinase activity		0.002618	1	0.03734	0.3455	15	300	CDKN1B,FCER1A,FLT3,CIB1,FGD2,PPARG,ADAM9,GBA1,CEACAM6,ADAM17,RASGRP1,ELANE,IRAK3,LTF,CDC6
LINC02949		GO: Biological Process	GO:0032930	positive regulation of superoxide anion generation		0.002646	1	0.03755	0.3475	4	27	APP,PRKCE,ITGAM,CD177
PURA		GO: Biological Process	GO:0002523	leukocyte migration involved in inflammatory response		0.002646	1	0.03755	0.3475	4	27	ALOX5,SLAMF1,ITGAM,ELANE
WDR82		GO: Biological Process	GO:1990090	cellular response to nerve growth factor stimulus		0.002702	1	0.03826	0.354	6	64	SORT1,CIB1,APP,WASF1,E2F1,LCN2
MARCKSL1		GO: Biological Process	GO:0060612	adipose tissue development		0.00276	1	0.03836	0.3549	7	86	HSD17B1,SPTLC2,SELENOM,PPARG,ZNF516,ABHD15,RORC
TMEM129		GO: Biological Process	GO:0106028	neuron projection retraction		0.002774	1	0.03836	0.3549	2	4	EPHB2,DIAPH2
FBXO38		GO: Biological Process	GO:1904151	positive regulation of microglial cell mediated cytotoxicity		0.002774	1	0.03836	0.3549	2	4	ITGAM,STAP1
DNAJB6P7		GO: Biological Process	GO:1990086	lens fiber cell apoptotic process		0.002774	1	0.03836	0.3549	2	4	E2F1,TGFBR2
CHST7		GO: Biological Process	GO:0043315	positive regulation of neutrophil degranulation		0.002774	1	0.03836	0.3549	2	4	ITGAM,CD177
ATG7		GO: Biological Process	GO:0140455	cytoplasm protein quality control		0.002774	1	0.03836	0.3549	2	4	UBR5,UBR4
MYRF		GO: Biological Process	GO:1904466	positive regulation of matrix metallopeptidase secretion		0.002774	1	0.03836	0.3549	2	4	PTGER4,TLR2
OLFM2		GO: Biological Process	GO:1904470	regulation of endothelin production		0.002774	1	0.03836	0.3549	2	4	APP,PTGER4
MTCO1P11		GO: Biological Process	GO:0002572	pro-T cell differentiation		0.002774	1	0.03836	0.3549	2	4	FLT3,GATA3
ANKS1A		GO: Biological Process	GO:0002706	regulation of lymphocyte mediated immunity		0.002777	1	0.03836	0.3549	13	243	NCR3,FCER1A,CR2,SLAMF1,YWHAG,GATA3,CEACAM6,FBXO38,KLRB1,RASGRP1,CD96,SMAD7,NCKAP1L
STN1		GO: Biological Process	GO:1990778	protein localization to cell periphery		0.002781	1	0.03836	0.3549	19	426	EPHB2,ABI3,SYS1,NHERF1,CLTC,PIP5K1A,CIB1,ADAM22,CCDC88A,SKAP1,PRKCE,LDLRAP1,KIF1B,SYTL2,VAMP2,RAB13,EIF4G1,LRP1,OLFM2
CLTCL1		GO: Biological Process	GO:0043523	regulation of neuron apoptotic process		0.002939	1	0.04044	0.3742	17	365	ATG7,HIPK2,BIRC5,APP,PRKCG,FYN,MYBL2,SARM1,GATA3,GBA1,NFATC4,CACNA1A,EGLN2,CASP10,GRN,LCN2,LRP1
TSEN54		GO: Biological Process	GO:0070663	regulation of leukocyte proliferation		0.003018	1	0.04142	0.3833	16	335	EPHB2,SLAMF1,IGHD,IGHM,CD244,CEACAM6,RASSF5,PTPN11,TMEM131L,GPR183,TGFBR2,CD3E,CD6,CD38,CD40LG,NCKAP1L
ANKDD1A		GO: Biological Process	GO:0021782	glial cell development		0.003035	1	0.04156	0.3846	10	162	APP,ADAM22,ITGAM,MYRF,GRN,NCSTN,LDLR,OMG,TLR2,LRP1
GPD2		GO: Biological Process	GO:0034330	cell junction organization		0.003076	1	0.04199	0.3885	36	1016	EPHB2,ABI3,CORO1C,AMIGO1,SORT1,CORO2B,PIP5K1A,APBB1,ADGRL1,SPG11,APP,FYN,NOS1AP,IL10RA,PRTN3,MYCBP2,SARM1,CEACAM6,SPOCK2,ITGAM,PTPN11,CYFIP1,PTPRK,NFATC4,C1QC,WASF1,RAB13,CACNA1A,CD177,SLITRK4,LAMC1,GRN,TLR2,EIF4G1,LRP1,SMAD7
CYFIP1		GO: Biological Process	GO:0048545	response to steroid hormone		0.003081	1	0.04199	0.3885	19	430	NCOA3,RPS6KB1,UBR5,NR3C2,SDC1,FLT3,DEFA1B,YWHAH,NCOR1,TRERF1,INHBA,ADAM9,GBA1,DEFA1,DEFA3,ZFP36L2,LBH,EGLN2,CD38
ASB2		GO: Biological Process	GO:0048872	homeostasis of number of cells		0.003137	1	0.04235	0.3919	20	463	GCNT4,CCR4,MERTK,SELENOW,FLT3,HIPK2,NCOR1,P4HTM,INHBA,GATA3,GBA1,ITGAM,ITPKB,PTPN11,GPR174,ADAM17,RB1,GPR183,NCSTN,NCKAP1L
ZNF597		GO: Biological Process	GO:1904350	regulation of protein catabolic process in the vacuole		0.003149	1	0.04235	0.3919	3	14	GBA1,LDLR,LRP1
PKM		GO: Biological Process	GO:0051231	spindle elongation		0.003149	1	0.04235	0.3919	3	14	BIRC5,KIF4A,KIF11
JADE2		GO: Biological Process	GO:0002645	positive regulation of tolerance induction		0.003149	1	0.04235	0.3919	3	14	TGFBR2,CD3E,IRAK3
CLTC		GO: Biological Process	GO:0000082	G1/S transition of mitotic cell cycle		0.003153	1	0.04235	0.3919	14	276	CDKN1B,CDK2AP2,RPS6KB1,RRM2,IQGAP3,SMARCD3,INHBA,BCAT1,ADAM17,RB1,E2F1,EIF4G1,CDC6,RPA2
B3GLCT		GO: Biological Process	GO:0045860	positive regulation of protein kinase activity		0.003155	1	0.04235	0.3919	15	306	ABI3,FCER1A,FLT3,CIB1,FGD2,CCDC88A,TPX2,CLSPN,ADAM9,CEACAM6,ADAM17,CASS4,RASGRP1,ELANE,LTF
DTL		GO: Biological Process	GO:1990089	response to nerve growth factor		0.003158	1	0.04235	0.3919	6	66	SORT1,CIB1,APP,WASF1,E2F1,LCN2
OTULIN		GO: Biological Process	GO:0043388	positive regulation of DNA binding		0.00319	1	0.04255	0.3938	5	46	MMP9,HIPK2,NIBAN2,GATA3,RB1
LTB4R		GO: Biological Process	GO:0045577	regulation of B cell differentiation		0.00319	1	0.04255	0.3938	5	46	HMGB3,FLT3,INHBA,ZFP36L2,NCKAP1L
FLT3		GO: Biological Process	GO:0007088	regulation of mitotic nuclear division		0.003195	1	0.04255	0.3938	9	137	TTK,MKI67,TOM1L2,BIRC5,YWHAH,CDCA2,BUB1,BUB1B,RB1
GPR15		GO: Biological Process	GO:0071692	protein localization to extracellular region		0.003237	1	0.04296	0.3976	21	497	FBN2,AP1B1,ALOX5,ATG7,APBB1,MYRIP,BIRC5,PPARG,RAB11FIP5,PRKCE,ADAM9,CYP51A1,PTGER4,PTPN11,B3GLCT,CD38,TLR2,LRP1,OLFM2,HCFC1,FILIP1L
COPA		GO: Biological Process	GO:0046879	hormone secretion		0.00324	1	0.04296	0.3976	19	432	ALOX5,ATG7,SELENOM,MYRIP,BIRC5,NIBAN2,PPARG,RETN,RAB11FIP5,PRKCE,GABBR1,INHBA,GATA3,PTGER4,PTPN11,VAMP2,CD38,LRP1,HCFC1
HUWE1		GO: Biological Process	GO:0048514	blood vessel morphogenesis		0.003252	1	0.04303	0.3982	31	840	EPHB2,OTULIN,RIN2,PKM,MMP9,ALOX5,CIB1,HIPK2,CLIC4,PPARG,FYN,HDAC9,SP100,ARHGAP24,CEACAM6,ITGA7,PTGER4,STAB1,NFATC4,C3AR1,CYSLTR2,GPR15,CAMP,GRN,LDLR,E2F8,TGFBR2,TGM2,LRP1,RORA,SMAD7
ALOX5		GO: Biological Process	GO:0019058	viral life cycle		0.003292	1	0.04346	0.4021	16	338	EPS15,ATG7,CR2,IFI27,SLAMF1,CXCR6,SIGLEC1,USP6NL,CEACAM6,TRIM11,GPR15,LARP1,LDLR,LTF,TOP2A,STOM
SDHAF1		GO: Biological Process	GO:1903707	negative regulation of hemopoiesis		0.003314	1	0.04365	0.4039	10	164	HMGB3,ZNF608,FLT3,INHBA,CEACAM6,TMEM131L,C1QC,LOXL3,LTF,SMAD7
ZFYVE26		GO: Biological Process	GO:0097529	myeloid leukocyte migration		0.003363	1	0.04419	0.4089	14	278	MMP9,APP,SLAMF1,CD200R1,CTSG,PRTN3,ITGA9,ITGAM,PTGER4,STAP1,C3AR1,CD177,TLR2,NCKAP1L
LOC105376244		GO: Biological Process	GO:0034113	heterotypic cell-cell adhesion		0.003406	1	0.04465	0.4132	6	67	CD200R1,SKAP1,CEACAM6,ITGA7,ITGAM,LCK
SKAP1		GO: Biological Process	GO:0032728	positive regulation of interferon-beta production		0.003506	1	0.04587	0.4245	5	47	TLR7,RNF135,PTPN11,TRIM11,TLR2
TGM2		GO: Biological Process	GO:0032635	interleukin-6 production		0.003531	1	0.04609	0.4265	12	221	TLR7,FLT3,APP,SLAMF1,CD200R1,IL16,GBA1,CD84,BPI,TLR2,IRAK3,NCKAP1L
GPR174		GO: Biological Process	GO:0002707	negative regulation of lymphocyte mediated immunity		0.003563	1	0.04637	0.4291	7	90	CR2,SLAMF1,CEACAM6,KLRB1,CD96,SMAD7,NCKAP1L
TTC22		GO: Biological Process	GO:0002292	T cell differentiation involved in immune response		0.003568	1	0.04637	0.4291	8	114	GATA3,PTGER4,LOXL3,GPR183,RORA,RORC,LY9,SMAD7
RPS6KB1		GO: Biological Process	GO:0051091	positive regulation of DNA-binding transcription factor activity		0.003661	1	0.04746	0.4391	12	222	TRAF1,CIB1,HIPK2,PPARG,PLPP3,SP100,CD84,CAPN3,TLR2,CD40LG,IRAK3,LTF
ZNF516		GO: Biological Process	GO:0032757	positive regulation of interleukin-8 production		0.003668	1	0.04746	0.4391	6	68	TLR7,CD244,PTGER4,CAMP,TLR2,ELANE
RNF135		GO: Biological Process	GO:0032760	positive regulation of tumor necrosis factor production		0.003689	1	0.04763	0.4407	9	140	EPHB2,MMP8,APP,CD84,PTPN11,NFATC4,ADAM17,RASGRP1,TLR2
LOC112268269		GO: Biological Process	GO:0048511	rhythmic process		0.003861	1	0.04967	0.4596	17	375	ATG7,DTL,PPARG,NCOR1,RETN,PRKCG,MYCBP2,INHBA,DBP,PTGER4,DPYD,HUWE1,TEF,RORA,RORC,TOP1,TOP2A
IFI44L		GO: Biological Process	GO:0034116	positive regulation of heterotypic cell-cell adhesion		0.003873	1	0.04967	0.4596	3	15	SKAP1,CEACAM6,LCK
KIFC1		GO: Biological Process	GO:0090235	regulation of metaphase plate congression		0.003873	1	0.04967	0.4596	3	15	BIRC5,SPAG5,DYNC1H1
TEF		GO: Biological Process	GO:0090068	positive regulation of cell cycle process		0.003893	1	0.04981	0.4609	15	313	RRM2,DTL,BIRC5,APP,SPAG5,SMARCD3,PRKCE,EIF4G3,BUB1,ADAM17,DYNC1H1,RB1,E2F8,EIF4G1,CDC6
ATP2A2		GO: Biological Process	GO:0032928	regulation of superoxide anion generation		0.003924	1	0.04994	0.4621	4	30	APP,PRKCE,ITGAM,CD177
RN7SL587P		GO: Biological Process	GO:0048143	astrocyte activation		0.003924	1	0.04994	0.4621	4	30	APP,GRN,LDLR,LRP1
CD38		GO: Biological Process	GO:0043066	negative regulation of apoptotic process		0.003931	1	0.04994	0.4621	39	1142	CDKN1B,NCOA3,RPS6KB1,MERTK,MMP9,MPO,CIB1,ATG7,PRR5,HIPK2,BIRC5,CHD8,NIBAN2,YWHAH,PRKCE,PRKCG,FYN,GATA3,GBA1,CEACAM6,ITPKB,NFATC4,ADAM17,CACNA1A,TCF7,RB1,CAPN3,GRN,LCN2,CD38,PAFAH2,CD40LG,LRP1,RORC,LTF,LTK,ENO1,HELLS,NCKAP1L
PADI4		GO: Biological Process	GO:0072538	T-helper 17 type immune response		0.003945	1	0.04994	0.4621	6	69	EPHB2,LOXL3,RORA,RORC,LY9,SMAD7
BUB1B		GO: Biological Process	GO:0007264	small GTPase-mediated signal transduction		0.003945	1	0.04994	0.4621	22	539	EPHB2,TRIO,SRGAP1,RIN2,RHOF,IQGAP3,TNS3,C15orf62,FGD2,CCDC88A,RASGEF1B,ARHGAP24,RAPGEF5,ITPKB,RGL1,CYFIP1,CDC42SE2,WASF1,RB1,DOK2,TGM2,RASGRP1
RASGRP1		GO: Cellular Component	GO:0005766	primary lysosome		5.826e-12	3.991e-09	1.995e-09	1.418e-08	22	160	CEACAM8,MPO,DEFA1B,OLFM4,RETN,CTSG,PRTN3,CEACAM6,CREG1,DEFA1,DEFA3,DEFA4,BPI,VNN1,C3AR1,GNS,DYNC1H1,DNAJC13,GRN,NCSTN,ELANE,STOM
SPATC1		GO: Cellular Component	GO:0042582	azurophil granule		5.826e-12	3.991e-09	1.995e-09	1.418e-08	22	160	CEACAM8,MPO,DEFA1B,OLFM4,RETN,CTSG,PRTN3,CEACAM6,CREG1,DEFA1,DEFA3,DEFA4,BPI,VNN1,C3AR1,GNS,DYNC1H1,DNAJC13,GRN,NCSTN,ELANE,STOM
YWHAH		GO: Cellular Component	GO:0042581	specific granule		4.365e-11	2.99e-08	9.306e-09	6.614e-08	21	160	OSCAR,CEACAM8,CRISP3,HMOX2,MMP8,OLFM4,SLC2A5,RETN,CTSD,ITGAM,DEFA4,CYFIP1,BPI,C3AR1,CD177,CAMP,UBR4,LCN2,ELANE,LTF,STOM
ABCB6		GO: Cellular Component	GO:0034774	secretory granule lumen		6.546e-11	4.484e-08	9.306e-09	6.614e-08	30	336	HK3,OSCAR,CRISP3,PKM,MMP8,ALOX5,MPO,ATG7,DEFA1B,OLFM4,APP,RETN,CTSD,CTSG,PRTN3,CREG1,DEFA1,DEFA3,DEFA4,CYFIP1,BPI,GNS,DYNC1H1,CRISPLD2,CAMP,GRN,HUWE1,LCN2,ELANE,LTF
ABI3		GO: Cellular Component	GO:0099503	secretory vesicle		7.877e-11	5.395e-08	9.306e-09	6.614e-08	65	1265	HK3,OSCAR,CEACAM8,CRISP3,HMOX2,AP1B1,OTOF,CLTC,PKM,MMP8,MMP9,RHOF,ALOX5,MPO,ATG7,DEFA1B,OLFM4,MYRIP,FNDC3A,APLP2,APP,SLC2A5,RETN,RAB11FIP5,CTSD,CTSG,GABBR1,ATP6V0A1,PRTN3,KIF1B,CYP51A1,SYTL2,CEACAM6,MARCKSL1,CREG1,ITGAM,DEFA1,DEFA3,DEFA4,TBC1D10C,CYFIP1,BPI,KCNC4,VNN1,VAMP2,C3AR1,GNS,RAB13,DYNC1H1,CRISPLD2,DNAJC13,CD177,CAMP,UBR4,GRN,NCSTN,HUWE1,LCN2,TLR2,LRP1,ELANE,LHFPL2,LTF,STOM,NCKAP1L
LDLRAP1		GO: Cellular Component	GO:0060205	cytoplasmic vesicle lumen		9.416e-11	6.45e-08	9.306e-09	6.614e-08	30	341	HK3,OSCAR,CRISP3,PKM,MMP8,ALOX5,MPO,ATG7,DEFA1B,OLFM4,APP,RETN,CTSD,CTSG,PRTN3,CREG1,DEFA1,DEFA3,DEFA4,CYFIP1,BPI,GNS,DYNC1H1,CRISPLD2,CAMP,GRN,HUWE1,LCN2,ELANE,LTF
MYO10		GO: Cellular Component	GO:0030141	secretory granule		9.517e-11	6.519e-08	9.306e-09	6.614e-08	57	1034	HK3,OSCAR,CEACAM8,CRISP3,HMOX2,PKM,MMP8,MMP9,RHOF,ALOX5,MPO,ATG7,DEFA1B,OLFM4,MYRIP,FNDC3A,APLP2,APP,SLC2A5,RETN,RAB11FIP5,CTSD,CTSG,ATP6V0A1,PRTN3,CYP51A1,CEACAM6,CREG1,ITGAM,DEFA1,DEFA3,DEFA4,TBC1D10C,CYFIP1,BPI,VNN1,VAMP2,C3AR1,GNS,RAB13,DYNC1H1,CRISPLD2,DNAJC13,CD177,CAMP,UBR4,GRN,NCSTN,HUWE1,LCN2,TLR2,LRP1,ELANE,LHFPL2,LTF,STOM,NCKAP1L
CERK		GO: Cellular Component	GO:0031983	vesicle lumen		1.087e-10	7.445e-08	9.306e-09	6.614e-08	30	343	HK3,OSCAR,CRISP3,PKM,MMP8,ALOX5,MPO,ATG7,DEFA1B,OLFM4,APP,RETN,CTSD,CTSG,PRTN3,CREG1,DEFA1,DEFA3,DEFA4,CYFIP1,BPI,GNS,DYNC1H1,CRISPLD2,CAMP,GRN,HUWE1,LCN2,ELANE,LTF
MEF2A		GO: Cellular Component	GO:0035580	specific granule lumen		6.281e-10	4.302e-07	4.78e-08	3.398e-07	13	62	OSCAR,CRISP3,MMP8,OLFM4,RETN,CTSD,DEFA4,CYFIP1,BPI,CAMP,LCN2,ELANE,LTF
EPS15		GO: Cellular Component	GO:0005775	vacuolar lumen		2.322e-08	1.59e-05	1.59e-06	1.13e-05	19	185	TPP1,SDC1,MPO,DEFA1B,RETN,VCAN,CTSD,CTSG,PRTN3,GBA1,CREG1,DEFA1,DEFA3,BPI,GNS,DYNC1H1,TCN2,GRN,ELANE
OR52P2P		GO: Cellular Component	GO:0009897	external side of plasma membrane		3.704e-08	2.537e-05	2.306e-06	1.639e-05	33	517	CD163,FCER1A,CCR4,SDC1,FLT3,APP,CR2,SLAMF1,MILR1,CD200R1,CXCR6,IGHD,ASGR2,IGHM,CD244,ADAM9,CEACAM6,ITGA7,ITGA9,ITGAM,ST14,CD84,FCRL1,KLRB1,TCN2,LDLR,TGFBR2,CD3E,TLR2,CD40LG,LRP1,RORC,LY9
RASGEF1B		GO: Cellular Component	GO:0035578	azurophil granule lumen		8.189e-08	5.609e-05	4.674e-06	3.322e-05	13	91	MPO,DEFA1B,RETN,CTSG,PRTN3,CREG1,DEFA1,DEFA3,BPI,GNS,DYNC1H1,GRN,ELANE
SAMD15		GO: Cellular Component	GO:0070820	tertiary granule		1.114e-07	7.629e-05	5.869e-06	4.171e-05	17	164	OSCAR,CEACAM8,CRISP3,MMP8,MMP9,OLFM4,CTSD,ATP6V0A1,ITGAM,TBC1D10C,CYFIP1,CD177,CAMP,UBR4,LTF,STOM,NCKAP1L
TBC1D10C		GO: Cellular Component	GO:0005764	lysosome		2.089e-07	0.0001431	9.541e-06	6.781e-05	43	844	CEACAM8,TLR7,SORT1,AP1B1,TPP1,CLTC,SDC1,MPO,CDIP1,DEFA1B,OLFM4,SPG11,APP,RETN,VCAN,CTSD,CTSG,ATP6V0A1,PRTN3,TMEM165,GBA1,CEACAM6,CREG1,DEFA1,DEFA3,DEFA4,BPI,VNN1,C3AR1,GNS,DYNC1H1,DNAJC13,TCN2,VPS39,ABCB6,GRN,NCSTN,LDLR,LRP1,ELANE,ZFYVE26,GNB4,STOM
ADAM22		GO: Cellular Component	GO:0000323	lytic vacuole		2.089e-07	0.0001431	9.541e-06	6.781e-05	43	844	CEACAM8,TLR7,SORT1,AP1B1,TPP1,CLTC,SDC1,MPO,CDIP1,DEFA1B,OLFM4,SPG11,APP,RETN,VCAN,CTSD,CTSG,ATP6V0A1,PRTN3,TMEM165,GBA1,CEACAM6,CREG1,DEFA1,DEFA3,DEFA4,BPI,VNN1,C3AR1,GNS,DYNC1H1,DNAJC13,TCN2,VPS39,ABCB6,GRN,NCSTN,LDLR,LRP1,ELANE,ZFYVE26,GNB4,STOM
HELLS		GO: Cellular Component	GO:0009986	cell surface		4.848e-07	0.0003321	2.076e-05	0.0001475	51	1121	EPHB2,RPS6KB1,OSCAR,CEACAM8,CD163,SORT1,FCER1A,CCR4,SDC1,FLT3,CLIC4,APP,CR2,SLAMF1,SLC1A3,MILR1,CD200R1,CXCR6,IGHD,ASGR2,IGHM,VCAN,SCUBE3,CD244,ADAM9,SARM1,CEACAM6,ITGA7,ITGA9,ITGAM,ST14,CD84,FCRL1,PTPRK,KCNC4,ADAM17,KLRB1,TCN2,LDLR,TGFBR2,CD3E,CD6,CD38,TLR2,CD40LG,LRP1,ELANE,RORC,LTF,LY9,ENO1
SYTL2		GO: Cellular Component	GO:0005773	vacuole		1.667e-06	0.001142	6.715e-05	0.0004773	44	944	CEACAM8,TLR7,SORT1,AP1B1,TPP1,CLTC,SDC1,MPO,CDIP1,DEFA1B,OLFM4,SPG11,APP,RETN,VCAN,CTSD,CTSG,ATP6V0A1,PRTN3,TMEM165,GBA1,CEACAM6,CREG1,DEFA1,DEFA3,DEFA4,BPI,VNN1,VAMP2,C3AR1,GNS,DYNC1H1,DNAJC13,TCN2,VPS39,ABCB6,GRN,NCSTN,LDLR,LRP1,ELANE,ZFYVE26,GNB4,STOM
IGHV4-34		GO: Cellular Component	GO:1904724	tertiary granule lumen		2.581e-06	0.001768	9.821e-05	0.000698	9	55	OSCAR,CRISP3,MMP8,MMP9,OLFM4,CTSD,CYFIP1,CAMP,LTF
ARL4C		GO: Cellular Component	GO:0098552	side of membrane		3.667e-06	0.002512	0.0001322	0.0009397	41	878	CEACAM8,CD163,FCER1A,CCR4,SDC1,CDIP1,FLT3,APP,CR2,SLAMF1,MILR1,CD200R1,CXCR6,IGHD,ASGR2,IGHM,ATP2A2,LDLRAP1,CD244,ADAM9,CEACAM6,ITGA7,ITGA9,ITGAM,ST14,CD84,FCRL1,VNN1,KLRB1,TCN2,CD177,LDLR,OMG,TGFBR2,CD3E,TLR2,CD40LG,LRP1,RORC,GNB4,LY9
CD96		GO: Cellular Component	GO:0045121	membrane raft		5.279e-06	0.003616	0.0001808	0.001285	23	364	CORO1C,MS4A4A,FCER1A,TPP1,APP,ERLIN1,PLPP3,SKAP1,CTSD,FYN,NOS1AP,PRTN3,CD244,ITGAM,PTPN11,ADAM17,CD177,LCK,LDLR,TGFBR2,TLR2,ENO1,STOM
CEP55		GO: Cellular Component	GO:0098857	membrane microdomain		5.776e-06	0.003957	0.0001884	0.001339	23	366	CORO1C,MS4A4A,FCER1A,TPP1,APP,ERLIN1,PLPP3,SKAP1,CTSD,FYN,NOS1AP,PRTN3,CD244,ITGAM,PTPN11,ADAM17,CD177,LCK,LDLR,TGFBR2,TLR2,ENO1,STOM
KLF12		GO: Cellular Component	GO:0098590	plasma membrane region		3.329e-05	0.0228	0.001037	0.007367	59	1586	EPHB2,EPS15,CORO1C,CEACAM8,MS4A4A,NHERF1,OTOF,SCN3A,CLTC,ASPM,PIP5K1A,CIB1,FGD2,APBB1,MYRIP,ADGRL1,BIRC5,APP,SLC1A3,ADAM22,SLC2A5,THEM4,PLPP3,SLC22A1,SKAP1,PRKCG,GABBR1,NOS1AP,IL10RA,KCTD12,LDLRAP1,PRTN3,MYO10,ADAM9,KIF1B,SARM1,CEACAM6,MARCKSL1,ITGA9,ITGAM,ST14,TBC1D10C,PTPN11,KCNC4,KCND1,C1QC,ADAM17,CACNA1A,CD177,NCSTN,LDLR,CEP55,TGFBR2,CD38,SLC4A10,LRP1,OLFM2,ENO1,PCDH9
		GO: Cellular Component	GO:0005905	clathrin-coated pit		6.439e-05	0.0441	0.001918	0.01363	9	81	EPS15,CLTCL1,SORT1,CLTC,GAS7,DGKD,APP,LDLR,LRP1
		GO: Cellular Component	GO:0030667	secretory granule membrane		7.239e-05	0.04959	0.002062	0.01465	20	345	CEACAM8,HMOX2,RHOF,APLP2,SLC2A5,ATP6V0A1,CEACAM6,ITGAM,TBC1D10C,VNN1,VAMP2,C3AR1,DNAJC13,CD177,UBR4,NCSTN,TLR2,LHFPL2,STOM,NCKAP1L
		GO: Cellular Component	GO:0043235	receptor complex		7.525e-05	0.05155	0.002062	0.01465	28	580	CEACAM8,TLR7,NR3C2,MERTK,FLT3,PPARG,APP,CR2,CD200R1,IGHD,IGHM,SKAP1,GABBR1,KCTD12,CEACAM6,ITGA7,ITGA9,ITGAM,LDLR,TGFBR2,CD3E,CD247,CD6,TLR2,LRP1,OLFM2,LTK,TRBC1
		GO: Cellular Component	GO:0012506	vesicle membrane		8.724e-05	0.05976	0.002298	0.01634	51	1354	EPS15,CLTCL1,CORO1C,CEACAM8,TLR7,HMOX2,CD163,SORT1,AP1B1,OTOF,CLTC,STEAP1B,RHOF,CDIP1,FLT3,COPA,FGD2,CLIC4,FNDC3A,APLP2,APP,SLC2A5,RAB11FIP5,CTSD,LDLRAP1,ATP6V0A1,INPP4A,TMEM165,KIF1B,SYTL2,CEACAM6,ITGAM,STAB1,TBC1D10C,VNN1,VAMP2,C3AR1,RAB13,DOP1B,DNAJC13,CD177,VPS39,UBR4,ABCB6,NCSTN,LDLR,TLR2,LRP1,LHFPL2,STOM,NCKAP1L
		GO: Cellular Component	GO:0031209	SCAR complex		9.423e-05	0.06455	0.002391	0.01699	4	12	ABI3,CYFIP1,WASF1,NCKAP1L
		GO: Cellular Component	GO:0030659	cytoplasmic vesicle membrane		0.0001223	0.08378	0.002992	0.02127	50	1337	EPS15,CLTCL1,CORO1C,CEACAM8,TLR7,HMOX2,CD163,SORT1,AP1B1,OTOF,CLTC,STEAP1B,RHOF,CDIP1,FLT3,COPA,FGD2,CLIC4,APLP2,APP,SLC2A5,RAB11FIP5,CTSD,LDLRAP1,ATP6V0A1,INPP4A,TMEM165,KIF1B,SYTL2,CEACAM6,ITGAM,STAB1,TBC1D10C,VNN1,VAMP2,C3AR1,RAB13,DOP1B,DNAJC13,CD177,VPS39,UBR4,ABCB6,NCSTN,LDLR,TLR2,LRP1,LHFPL2,STOM,NCKAP1L
		GO: Cellular Component	GO:0005765	lysosomal membrane		0.0001355	0.0928	0.003008	0.02138	24	478	CEACAM8,TLR7,SORT1,AP1B1,CLTC,CDIP1,SPG11,CTSD,ATP6V0A1,TMEM165,GBA1,CEACAM6,VNN1,C3AR1,DNAJC13,VPS39,ABCB6,GRN,NCSTN,LDLR,LRP1,ZFYVE26,GNB4,STOM
		GO: Cellular Component	GO:0098852	lytic vacuole membrane		0.0001355	0.0928	0.003008	0.02138	24	478	CEACAM8,TLR7,SORT1,AP1B1,CLTC,CDIP1,SPG11,CTSD,ATP6V0A1,TMEM165,GBA1,CEACAM6,VNN1,C3AR1,DNAJC13,VPS39,ABCB6,GRN,NCSTN,LDLR,LRP1,ZFYVE26,GNB4,STOM
		GO: Cellular Component	GO:0030139	endocytic vesicle		0.0001361	0.09325	0.003008	0.02138	21	390	EPS15,CLTCL1,TLR7,CD163,RIN2,CLTC,MPO,EVL,SLAMF1,RAB11FIP5,LDLRAP1,ATP6V0A1,STAB1,VAMP2,RAB13,LCK,LDLR,TLR2,LRP1,ELANE,LTF
		GO: Cellular Component	GO:0042470	melanosome		0.0001906	0.1306	0.003956	0.02812	10	114	TPP1,CLTC,MYRIP,YWHAE,CTSD,ATP6V0A1,SYTL2,ABCB6,NCSTN,STOM
		GO: Cellular Component	GO:0048770	pigment granule		0.0001906	0.1306	0.003956	0.02812	10	114	TPP1,CLTC,MYRIP,YWHAE,CTSD,ATP6V0A1,SYTL2,ABCB6,NCSTN,STOM
		GO: Cellular Component	GO:0101002	ficolin-1-rich granule		0.0002102	0.144	0.004236	0.0301	13	185	HK3,PKM,MMP9,ALOX5,ATG7,CTSD,ATP6V0A1,TBC1D10C,GNS,CRISPLD2,UBR4,HUWE1,NCKAP1L
		GO: Cellular Component	GO:0035577	azurophil granule membrane		0.0002782	0.1906	0.005446	0.0387	7	59	CEACAM8,CEACAM6,VNN1,C3AR1,DNAJC13,NCSTN,STOM
		GO: Cellular Component	GO:0030175	filopodium		0.0003773	0.2584	0.007179	0.05102	10	124	NHERF1,CIB1,APBB1,APP,NOS1AP,MYO10,TBC1D10C,CYFIP1,DYNC1H1,ARL4C
		GO: Cellular Component	GO:0005802	trans-Golgi network		0.0004211	0.2885	0.007797	0.05541	17	307	CLTCL1,BET1L,SYS1,AP1B1,CLTC,TPST1,NDST1,APP,PLPP3,USP6NL,TMEM165,GBA1,GCNT1,VAMP2,RAB13,DOP1B,GRN
		GO: Cellular Component	GO:0030496	midbody		0.0004642	0.318	0.008368	0.05948	14	227	ASPM,DEFA1B,CLIC4,BIRC5,SPAG5,RASGEF1B,IL16,KIF4A,DEFA1,DEFA3,DEFA4,USP3,CEP55,ZFYVE26
		GO: Cellular Component	GO:0005774	vacuolar membrane		0.0005047	0.3457	0.008864	0.063	24	523	CEACAM8,TLR7,SORT1,AP1B1,CLTC,CDIP1,SPG11,CTSD,ATP6V0A1,TMEM165,GBA1,CEACAM6,VNN1,C3AR1,DNAJC13,VPS39,ABCB6,GRN,NCSTN,LDLR,LRP1,ZFYVE26,GNB4,STOM
		GO: Cellular Component	GO:0005794	Golgi apparatus		0.000532	0.3644	0.00911	0.06475	60	1797	MAN2A2,CLTCL1,BET1L,TLR7,SYS1,GCNT4,SORT1,MS4A4A,MFNG,AP1B1,OTOF,TPP1,CLTC,CHST7,SDC1,TPST1,NDST1,CIB1,COPA,FGD2,DEFA1B,SELENOM,FNDC3A,APP,PPP2R5C,CCDC88A,PLPP3,VCAN,RAB11FIP5,PRKCE,CLSPN,USP6NL,ATP6V0A1,GALNT2,TMEM165,GBA1,GCNT1,DEFA1,DEFA3,DEFA4,SLC38A10,VAMP2,ADAM17,MYRF,RAB13,DOP1B,ABCB6,GRN,RNF175,NCSTN,HUWE1,LDLR,LFNG,RASGRP1,CD3E,CD247,TLR2,CD40LG,LRP1,ELANE
		GO: Cellular Component	GO:0005768	endosome		0.0005994	0.4106	0.009809	0.06971	43	1177	CDKN1B,EPS15,CLTCL1,TRIO,CORO1C,BET1L,TLR7,SORT1,AP1B1,TPP1,CLTC,STEAP1B,TOM1L2,CDIP1,FLT3,FGD2,APP,RASGEF1B,RAB11FIP5,SIGLEC1,CTSD,FYN,LDLRAP1,ATP6V0A1,INPP4A,TMEM165,CREG1,DIAPH2,RAB13,KIFC1,DOP1B,DNAJC13,GPR15,VPS39,UBR4,ABCB6,GRN,NCSTN,LDLR,LEPROTL1,LRP1,ZFYVE26,LTF
		GO: Cellular Component	GO:0030027	lamellipodium		0.0006014	0.412	0.009809	0.06971	14	233	ABI3,CORO1C,PIP5K1A,EVL,CIB1,FGD2,APBB1,APP,CCDC88A,MYO10,CYFIP1,WASF1,RAB13,CD177
		GO: Cellular Component	GO:0005796	Golgi lumen		0.000752	0.5151	0.01198	0.08514	9	112	SDC1,TPST1,DEFA1B,APP,VCAN,GALNT2,DEFA1,DEFA3,DEFA4
		GO: Cellular Component	GO:0036020	endolysosome membrane		0.0008037	0.5505	0.01238	0.08802	4	20	TLR7,CLTC,ABCB6,LDLR
		GO: Cellular Component	GO:0035579	specific granule membrane		0.0008135	0.5573	0.01238	0.08802	8	91	CEACAM8,HMOX2,SLC2A5,ITGAM,C3AR1,CD177,UBR4,STOM
		GO: Cellular Component	GO:0048471	perinuclear region of cytoplasm		0.0008334	0.5709	0.01241	0.08821	36	947	NCOA3,RPS6KB1,SORT1,NHERF1,UBR5,ALOX5,CIB1,ATG7,SELENOM,OLFM4,APBB1,MYRIP,CLIC4,PPARG,APP,SLC1A3,NCOR1,ASGR2,IGHM,ZFTRAF1,PRKCE,PRKCG,FYN,ATP2A2,NOS1AP,ATP6V0A1,GALNT2,INHBA,MOB2,CYFIP1,VAMP2,BUB1B,PPP1R13B,TGM2,LRP1,STOM
		GO: Cellular Component	GO:0005798	Golgi-associated vesicle		0.0008541	0.5851	0.01245	0.08847	9	114	CLTCL1,BET1L,SORT1,AP1B1,CLTC,COPA,APP,CCDC88A,RAB13
		GO: Cellular Component	GO:0070161	anchoring junction		0.0009275	0.6353	0.01324	0.09407	37	988	CORO1C,CEACAM8,CORO2B,CLTC,PIP5K1A,IQGAP3,TNS3,EVL,CLIC4,NIBAN2,APP,YWHAE,YWHAG,YWHAH,PLPP3,SKAP1,PRKCG,ATP2A2,NOS1AP,IL16,ARHGAP24,ADAM9,CEACAM6,ITGA7,CYFIP1,PTPRK,ADAM17,WASF1,RAB13,CASS4,NCSTN,LCK,TGM2,CD3E,LRP1,PCDH9,SMAD7
		GO: Cellular Component	GO:0098797	plasma membrane protein complex		0.00102	0.6988	0.01426	0.1014	31	784	EPS15,CORO1C,CEACAM8,AMIGO1,NHERF1,SCN3A,CLTC,IGHD,IGHM,SKAP1,GABBR1,CEACAM6,ITGA7,ITGA9,ITGAM,KCNC4,KCND1,VAMP2,CACNA1A,ABCB6,CASP10,NCSTN,TGFBR2,CD3E,CD247,CD6,TLR2,LRP1,GNB4,OLFM2,TRBC1
		GO: Cellular Component	GO:0005769	early endosome		0.001102	0.7551	0.0151	0.1073	22	489	EPS15,CLTCL1,TRIO,SORT1,AP1B1,FGD2,APP,RASGEF1B,RAB11FIP5,SIGLEC1,LDLRAP1,INPP4A,DIAPH2,KIFC1,DOP1B,DNAJC13,ABCB6,NCSTN,LDLR,LRP1,ZFYVE26,LTF
		GO: Cellular Component	GO:1990761	growth cone lamellipodium		0.001389	0.9512	0.01858	0.1321	2	3	APBB1,APP
		GO: Cellular Component	GO:0010494	cytoplasmic stress granule		0.001411	0.9663	0.01858	0.1321	8	99	RNF135,HIPK2,HABP4,IGF2BP3,CTSG,BPI,LARP1,EIF4G1
		GO: Cellular Component	GO:1904813	ficolin-1-rich granule lumen		0.001547	1	0.01985	0.1411	9	124	HK3,PKM,MMP9,ALOX5,ATG7,CTSD,GNS,CRISPLD2,HUWE1
		GO: Cellular Component	GO:0044853	plasma membrane raft		0.001566	1	0.01985	0.1411	10	149	CORO1C,MS4A4A,SKAP1,NOS1AP,PRTN3,ITGAM,PTPN11,CD177,LDLR,TGFBR2
		GO: Cellular Component	GO:0030133	transport vesicle		0.001594	1	0.01985	0.1411	23	536	CLTCL1,CRISP3,SORT1,AP1B1,OTOF,CLTC,COPA,MYRIP,APP,CCDC88A,RAB11FIP5,GABBR1,ATP6V0A1,KIF1B,SYTL2,CEACAM6,MARCKSL1,DEFA4,KCNC4,VAMP2,RAB13,CRISPLD2,NCSTN
		GO: Cellular Component	GO:0030140	trans-Golgi network transport vesicle		0.001654	1	0.0199	0.1414	5	40	CLTCL1,SORT1,AP1B1,CLTC,RAB13
		GO: Cellular Component	GO:0031252	cell leading edge		0.001656	1	0.0199	0.1414	22	505	ABI3,CORO1C,NHERF1,PIP5K1A,EVL,CIB1,FGD2,FIGNL2,APBB1,GAS7,APP,CCDC88A,THEM4,GABBR1,MYO10,CYFIP1,PTPRK,KCNC4,ADAM17,WASF1,RAB13,CD177
		GO: Cellular Component	GO:0038201	TOR complex		0.001928	1	0.02278	0.1619	3	12	PRR5L,PRR5,LARP1
		GO: Cellular Component	GO:0030136	clathrin-coated vesicle		0.002272	1	0.02638	0.1875	13	239	EPS15,CLTCL1,SORT1,AP1B1,OTOF,CLTC,GAS7,LDLRAP1,ATP6V0A1,VAMP2,RAB13,LDLR,LRP1
		GO: Cellular Component	GO:0042105	alpha-beta T cell receptor complex		0.002467	1	0.02816	0.2002	3	13	CD3E,CD247,TRBC1
		GO: Cellular Component	GO:0031523	Myb complex		0.002737	1	0.03024	0.2149	2	4	CLTC,MYBL2
		GO: Cellular Component	GO:1990812	growth cone filopodium		0.002737	1	0.03024	0.2149	2	4	APBB1,APP
		GO: Cellular Component	GO:0036464	cytoplasmic ribonucleoprotein granule		0.00307	1	0.03338	0.2372	14	277	RPS4Y1,RNF135,HIPK2,HABP4,IGF2BP3,CTSG,TDRD9,BPI,PNRC1,USP3,TDRKH,LARP1,EIF4G1,TOP1
		GO: Cellular Component	GO:0043005	neuron projection		0.003293	1	0.03524	0.2505	54	1707	EPHB2,ABI3,RPS6KB1,AMIGO1,SORT1,NHERF1,SCN3A,KLHL14,MERTK,ALOX5,CIB1,COPA,ATG7,APBB1,MYRIP,ADGRL1,APLP2,SPG11,APP,SLC1A3,YWHAE,ADAM22,PPP1R2,VCAN,TPX2,PRKCG,FYN,GABBR1,LDLRAP1,MYCBP2,MYO10,KIF1B,SARM1,KIF4A,PTGER4,MOB2,CYFIP1,PTPRK,KCNC4,KCND1,PURA,VAMP2,WASF1,RAB13,DYNC1H1,ANKS1A,CACNA1A,CD3E,SLC4A10,LRP1,ENO1,PCDH9,HCFC1,PTGDR2
		GO: Cellular Component	GO:0098802	plasma membrane signaling receptor complex		0.004092	1	0.04312	0.3065	16	348	CEACAM8,IGHD,IGHM,SKAP1,GABBR1,CEACAM6,ITGA7,ITGA9,ITGAM,TGFBR2,CD3E,CD247,CD6,TLR2,OLFM2,TRBC1
		GO: Cellular Component	GO:0098791	Golgi apparatus subcompartment		0.004251	1	0.04412	0.3136	19	446	CLTCL1,BET1L,SYS1,SORT1,AP1B1,CLTC,TPST1,NDST1,APP,PLPP3,USP6NL,GALNT2,TMEM165,GBA1,GCNT1,VAMP2,RAB13,DOP1B,GRN
		GO: Cellular Component	GO:0030055	cell-substrate junction		0.004353	1	0.04451	0.3163	19	447	CORO1C,CORO2B,CLTC,PIP5K1A,TNS3,EVL,YWHAE,YWHAG,IL16,ARHGAP24,ADAM9,ITGA7,CYFIP1,ADAM17,WASF1,CASS4,NCSTN,TGM2,LRP1
		GO: Cellular Component	GO:0097013	phagocytic vesicle lumen		0.004497	1	0.0453	0.3219	2	5	MPO,LTF
		GO: Cellular Component	GO:0070021	transforming growth factor beta ligand-receptor complex		0.004603	1	0.04569	0.3247	3	16	CEACAM8,CEACAM6,TGFBR2
		GO: Cellular Component	GO:0044297	cell body		0.004849	1	0.04628	0.3289	33	942	EPHB2,PDE1B,AMIGO1,SORT1,SCN3A,AGFG1,CCR4,KLHL14,CIB1,COPA,APBB1,APP,SLC1A3,TPX2,FYN,GABBR1,MYO10,PTGER4,CYFIP1,PTPRK,KCNC4,KCND1,PURA,DYNC1H1,CACNA1A,CD3E,TLR2,CD40LG,SLC4A10,LRP1,GNB4,TOP1,HCFC1
		GO: Cellular Component	GO:0036019	endolysosome		0.004859	1	0.04628	0.3289	4	32	TLR7,CLTC,ABCB6,LDLR
		GO: Cellular Component	GO:0030665	clathrin-coated vesicle membrane		0.004865	1	0.04628	0.3289	9	147	EPS15,CLTCL1,AP1B1,OTOF,CLTC,LDLRAP1,ATP6V0A1,VAMP2,LDLR
		GO: Cellular Component	GO:0098978	glutamatergic synapse		0.005326	1	0.04997	0.3552	31	875	EPHB2,EPS15,ABI3,TRIO,RPS6KB1,SORT1,CLTC,NR3C2,TENT2,APBB1,ADGRL1,YWHAE,YWHAH,ADAM22,PRKCE,FYN,GABBR1,NOS1AP,INPP4A,SARM1,KCNC4,PURA,VAMP2,C1QC,CACNA1A,SLITRK4,GRN,LCK,LRP1,OLFM2,PCDH9
		Mouse Phenotype	MP:0002442	abnormal leukocyte physiology		3.57e-14	1.541e-10	8.947e-11	8.005e-10	87	1443	CDKN1B,OLAH,NCOA3,TRAF1,PADI4,TLR7,NIBAN3,CD163,MS4A4A,MFNG,FCER1A,CCR4,LTB4R,MERTK,MMP9,SDC1,ALOX5,MPO,EVL,FLT3,COPA,CLIC4,PPARG,CR2,SLAMF1,MILR1,CD200R1,IGHD,IGHM,FAM72A,SKAP1,PRKCE,SIGLEC1,FYN,MYBL1,IL10RA,IL16,PRTN3,CD244,SARM1,GBA1,BCAT1,MARCKSL1,GCNT1,ITGAM,PTGER4,ST14,ITPKB,CD84,TBC1D10C,RASSF5,GPR174,BUB1B,C3AR1,ADAM17,KLRB1,RAB13,TCF7,GPR15,CD177,E2F1,GRN,DOK2,EBF1,GPR183,LCK,LCN2,RGS16,…
		Mouse Phenotype	MP:0001819	abnormal immune cell physiology		4.145e-14	1.789e-10	8.947e-11	8.005e-10	88	1473	CDKN1B,OLAH,NCOA3,TRAF1,PADI4,TLR7,NIBAN3,CD163,MS4A4A,MFNG,FCER1A,CCR4,LTB4R,MERTK,MMP9,SDC1,ALOX5,MPO,EVL,FLT3,COPA,CLIC4,PPARG,CR2,SLAMF1,MILR1,CD200R1,IGHD,IGHM,FAM72A,SKAP1,PRKCE,SIGLEC1,FYN,MYBL1,IL10RA,IL16,PRTN3,CD244,SARM1,GBA1,BCAT1,MARCKSL1,GCNT1,ITGAM,PTGER4,ST14,ITPKB,CD84,TBC1D10C,RASSF5,GPR174,BPI,BUB1B,C3AR1,ADAM17,KLRB1,RAB13,TCF7,GPR15,CD177,E2F1,GRN,DOK2,EBF1,GPR183,LCK,LCN2,RG…
		Mouse Phenotype	MP:0002421	abnormal cell-mediated immunity		2e-13	8.633e-10	2.1e-10	1.879e-09	87	1487	CDKN1B,OLAH,NCOA3,TRAF1,PADI4,TLR7,NIBAN3,CD163,MS4A4A,MFNG,FCER1A,CCR4,LTB4R,MERTK,MMP9,SDC1,ALOX5,MPO,EVL,FLT3,COPA,CLIC4,PPARG,CR2,SLAMF1,MILR1,CD200R1,IGHD,IGHM,FAM72A,SKAP1,PRKCE,SIGLEC1,FYN,MYBL1,IL10RA,IL16,PRTN3,CD244,SARM1,GBA1,BCAT1,MARCKSL1,GCNT1,ITGAM,PTGER4,ST14,ITPKB,CD84,TBC1D10C,RASSF5,GPR174,BUB1B,C3AR1,ADAM17,KLRB1,RAB13,TCF7,GPR15,CD177,E2F1,GRN,DOK2,EBF1,GPR183,LCK,LCN2,RGS16,…
		Mouse Phenotype	MP:0002420	abnormal adaptive immunity		2.103e-13	9.08e-10	2.1e-10	1.879e-09	88	1515	CDKN1B,OLAH,NCOA3,TRAF1,PADI4,TLR7,NIBAN3,CD163,MS4A4A,MFNG,FCER1A,CCR4,LTB4R,MERTK,MMP9,SDC1,ALOX5,MPO,EVL,FLT3,COPA,CLIC4,PPARG,CR2,SLAMF1,MILR1,CD200R1,IGHD,IGHM,FAM72A,SKAP1,PRKCE,SIGLEC1,FYN,MYBL1,IL10RA,IL16,PRTN3,CD244,SARM1,GBA1,BCAT1,MARCKSL1,GCNT1,ITGAM,PTGER4,ST14,ITPKB,CD84,TBC1D10C,RASSF5,GPR174,BUB1B,C3AR1,ADAM17,KLRB1,RAB13,CYSLTR2,TCF7,GPR15,CD177,E2F1,GRN,DOK2,EBF1,GPR183,LCK,LCN…
		Mouse Phenotype	MP:0003945	abnormal lymphocyte physiology		2.432e-13	1.05e-09	2.1e-10	1.879e-09	67	984	CDKN1B,NCOA3,TRAF1,TLR7,NIBAN3,MFNG,CCR4,LTB4R,MERTK,MMP9,SDC1,FLT3,COPA,PPARG,CR2,SLAMF1,IGHD,IGHM,FAM72A,SKAP1,PRKCE,SIGLEC1,FYN,MYBL1,IL10RA,IL16,CD244,GBA1,BCAT1,ITGAM,PTGER4,ST14,ITPKB,CD84,TBC1D10C,RASSF5,GPR174,BUB1B,C3AR1,KLRB1,RAB13,TCF7,GPR15,E2F1,EBF1,GPR183,LCK,LCN2,RGS16,TGM2,RASGRP1,CD3E,CD247,CD6,CD38,TLR2,CD40LG,EXO1,IRAK3,RORA,RORC,LY9,CD96,PTGDR2,SMAD7,HELLS,NCKAP1L
		Mouse Phenotype	MP:0012382	abnormal blood cell physiology		1.274e-12	5.499e-09	9.006e-10	8.058e-09	88	1564	CDKN1B,OLAH,NCOA3,TRAF1,PADI4,TLR7,NIBAN3,CD163,MS4A4A,MFNG,FCER1A,CCR4,LTB4R,MERTK,MMP9,SDC1,ALOX5,MPO,EVL,FLT3,COPA,CLIC4,PPARG,CR2,SLAMF1,MILR1,CD200R1,IGHD,IGHM,FAM72A,SKAP1,PRKCE,SIGLEC1,FYN,MYBL1,IL10RA,IL16,PRTN3,CD244,SARM1,GBA1,BCAT1,MARCKSL1,GCNT1,ITGAM,PTGER4,ST14,ITPKB,CD84,TBC1D10C,RASSF5,GPR174,BUB1B,C3AR1,ADAM17,KLRB1,RAB13,TCF7,GPR15,CD177,ABCB6,E2F1,GRN,DOK2,EBF1,GPR183,LCK,LCN2,…
		Mouse Phenotype	MP:0001545	abnormal hematopoietic system physiology		1.46e-12	6.304e-09	9.006e-10	8.058e-09	91	1650	CDKN1B,OLAH,NCOA3,TRAF1,PADI4,TLR7,NIBAN3,CD163,MS4A4A,MFNG,FCER1A,CCR4,LTB4R,MERTK,MMP9,SDC1,ALOX5,MPO,EVL,FLT3,COPA,CLIC4,PPARG,CR2,SLAMF1,MILR1,CD200R1,IGHD,IGHM,FAM72A,SKAP1,PRKCE,SIGLEC1,FYN,MYBL1,IL10RA,IL16,PRTN3,CD244,TIFAB,SARM1,GBA1,BCAT1,MARCKSL1,GCNT1,ITGAM,PTGER4,ST14,ITPKB,CD84,TBC1D10C,RASSF5,GPR174,ZFP36L2,BUB1B,C3AR1,ADAM17,KLRB1,RAB13,TCF7,GPR15,CD177,ABCB6,E2F1,GRN,DOK2,EBF1,GP…
		Mouse Phenotype	MP:0008247	abnormal mononuclear cell morphology		1.258e-08	5.431e-05	6.598e-06	5.904e-05	89	1896	CDKN1B,OLAH,NCOA3,EPS15,TRAF1,OSCAR,TLR7,RABGAP1,HMOX2,NIBAN3,MFNG,MKI67,CCR4,C1QTNF7,KLHL14,MERTK,MMP9,ABCD2,RHOF,DYRK2,MPO,TOM1L2,SELENOW,FLT3,COPA,FNDC3A,CHD8,APP,CR2,NCOR1,PPP2R5C,IGHD,IGHM,FAM72A,PRKCE,SIGLEC1,ASB2,CLSPN,CTSD,FYN,ATP2A2,MYBL1,IL10RA,TIFAB,GATA3,GBA1,GCNT1,ITGAM,PTGER4,ST14,ITPKB,CD84,RASSF5,PTPN11,GPR174,BPI,C3AR1,KLRB1,GNS,RAB13,TCF7,GPR15,RB1,CD177,BEAN1,DIDO1,E2F1,GRN,EBF…
		Mouse Phenotype	MP:0020981	abnormal immune system development		1.487e-08	6.419e-05	6.598e-06	5.904e-05	42	622	NCOA3,EPS15,HMGB3,NIBAN3,MMP9,FLT3,COPA,PPARG,CR2,NCOR1,IGHD,IGHM,FAM72A,CTSD,FYN,CTSG,GATA3,GCNT1,ST14,ITPKB,RASSF5,PTPN11,GPR174,C3AR1,ADAM17,TCF7,GPR15,RB1,E2F1,EBF1,LCK,LCN2,RASGRP1,CD3E,CD247,CD40LG,EXO1,IRAK3,RORC,SMAD7,HELLS,NCKAP1L
		Mouse Phenotype	MP:0005460	abnormal leukopoiesis		1.528e-08	6.598e-05	6.598e-06	5.904e-05	41	599	NCOA3,EPS15,HMGB3,NIBAN3,MMP9,FLT3,COPA,CR2,NCOR1,IGHD,IGHM,FAM72A,CTSD,FYN,CTSG,GATA3,GCNT1,ST14,ITPKB,RASSF5,PTPN11,GPR174,C3AR1,ADAM17,TCF7,GPR15,RB1,E2F1,EBF1,LCK,LCN2,RASGRP1,CD3E,CD247,CD40LG,EXO1,IRAK3,RORC,SMAD7,HELLS,NCKAP1L
		Mouse Phenotype	MP:0002723	abnormal immune serum protein physiology		7.204e-08	0.000311	2.806e-05	0.0002511	62	1181	NCOA3,TLR7,NIBAN3,CD163,SORT1,MS4A4A,FCER1A,CCR4,LTB4R,MERTK,MMP9,SDC1,FLT3,ADAMTS2,OLFM4,CLIC4,PPARG,CR2,SLAMF1,CD200R1,IGHD,IGHM,SKAP1,PRKCE,SIGLEC1,FYN,MYBL1,IL10RA,SARM1,GATA3,GBA1,PTGER4,ITPKB,CD84,TBC1D10C,RASSF5,TRIM11,BPI,C3AR1,ADAM17,GPR15,E2F1,GRN,EBF1,GPR183,LCK,LDLR,RGS16,RASGRP1,CD247,CD6,TLR2,CD40LG,ELANE,IRAK3,RORA,RORC,LY9,PTGDR2,MAF,HELLS,NCKAP1L
		Mouse Phenotype	MP:0002444	abnormal T cell physiology		7.8e-08	0.0003367	2.806e-05	0.0002511	39	587	CDKN1B,NCOA3,TRAF1,MERTK,MMP9,COPA,SLAMF1,IGHM,SKAP1,PRKCE,FYN,IL16,BCAT1,ITGAM,PTGER4,ST14,ITPKB,CD84,TBC1D10C,RASSF5,GPR174,C3AR1,RAB13,TCF7,GPR15,E2F1,LCK,LCN2,RGS16,TGM2,RASGRP1,CD3E,CD247,CD38,CD40LG,IRAK3,RORC,LY9,NCKAP1L
		Mouse Phenotype	MP:0002123	abnormal definitive hematopoiesis		9.073e-08	0.0003917	3.013e-05	0.0002696	48	814	CDKN1B,OLAH,NCOA3,EPS15,HMGB3,NIBAN3,MMP9,FLT3,COPA,CR2,NCOR1,IGHD,IGHM,FAM72A,CTSD,FYN,CTSG,GATA3,GCNT1,ST14,ITPKB,RASSF5,PTPN11,GPR174,ZFP36L2,BUB1B,C3AR1,ADAM17,TCF7,GPR15,RB1,ABCB6,DIDO1,E2F1,EBF1,LCK,LCN2,TGFBR2,RASGRP1,CD3E,CD247,CD40LG,EXO1,IRAK3,RORC,SMAD7,HELLS,NCKAP1L
		Mouse Phenotype	MP:0013693	abnormal hemopoiesis		1.098e-07	0.0004738	3.385e-05	0.0003028	49	845	CDKN1B,OLAH,NCOA3,EPS15,HMGB3,NIBAN3,MMP9,FLT3,COPA,CR2,NCOR1,IGHD,IGHM,FAM72A,CTSD,FYN,CTSG,GATA3,GCNT1,ST14,ITPKB,RASSF5,PTPN11,GPR174,ZFP36L2,BUB1B,C3AR1,ADAM17,TCF7,GPR15,RB1,ABCB6,DIDO1,E2F1,EBF1,LCK,LCN2,LFNG,TGFBR2,RASGRP1,CD3E,CD247,CD40LG,EXO1,IRAK3,RORC,SMAD7,HELLS,NCKAP1L
		Mouse Phenotype	MP:0003009	abnormal cytokine secretion		1.602e-07	0.0006914	4.609e-05	0.0004124	42	677	NCOA3,TLR7,MS4A4A,CCR4,LTB4R,MERTK,MMP9,SDC1,FLT3,ADAMTS2,CLIC4,PPARG,CR2,SLAMF1,CD200R1,IGHM,SKAP1,PRKCE,SIGLEC1,FYN,GATA3,PTGER4,CD84,TRIM11,BPI,C3AR1,ADAM17,GPR15,E2F1,GRN,EBF1,RGS16,CD247,CD6,TLR2,ELANE,IRAK3,RORA,LY9,PTGDR2,MAF,NCKAP1L
		Mouse Phenotype	MP:0002452	abnormal professional antigen presenting cell physiology		1.76e-07	0.0007598	4.749e-05	0.0004249	55	1018	OLAH,NCOA3,TLR7,NIBAN3,CD163,MS4A4A,MFNG,CCR4,LTB4R,MMP9,SDC1,FLT3,CLIC4,PPARG,CR2,SLAMF1,CD200R1,IGHD,IGHM,FAM72A,PRKCE,SIGLEC1,FYN,MYBL1,IL10RA,SARM1,GBA1,MARCKSL1,ITGAM,PTGER4,ITPKB,CD84,TBC1D10C,RASSF5,BUB1B,C3AR1,ADAM17,GRN,EBF1,GPR183,LCK,TGM2,RASGRP1,CD3E,CD6,TLR2,CD40LG,EXO1,IRAK3,RORA,RORC,PTGDR2,SMAD7,HELLS,NCKAP1L
		Mouse Phenotype	MP:0000218	increased leukocyte cell number		2.599e-07	0.001122	6.599e-05	0.0005904	73	1541	CDKN1B,NCOA3,EPS15,TRAF1,TRIO,TLR7,GCNT4,NIBAN3,MFNG,NHERF1,MKI67,CCR4,C1QTNF7,KLHL14,MMP9,FKBP5,MPO,TOM1L2,CERK,FLT3,COPA,FNDC3A,CHD8,SPG11,APP,CR2,PPP2R5C,IGHM,FAM72A,SIGLEC1,ASB2,CLSPN,CTSG,IL10RA,PRTN3,TIFAB,GCNT1,ITGAM,ITPKB,RASSF5,RGL1,PTPN11,GPR174,BPI,BUB1,KLRB1,DOP1B,TCF7,GPR15,BEAN1,CAMP,DIDO1,E2F1,EBF1,LCK,LCN2,LDLR,TGM2,RASGRP1,CD3E,CD247,CD6,CD38,TLR2,CD40LG,EHMT1,CPXM1,IRAK3,RORC,CD…
		Mouse Phenotype	MP:0002429	abnormal blood cell morphology/development		4.455e-07	0.001923	0.0001068	0.0009561	53	993	CDKN1B,OLAH,NCOA3,EPS15,HMGB3,NIBAN3,MMP9,FLT3,COPA,CR2,NCOR1,IGHD,IGHM,FAM72A,CTSD,FYN,CTSG,INHBA,GATA3,GBA1,GCNT1,ITGAM,ST14,ITPKB,RASSF5,PTPN11,GPR174,ZFP36L2,BUB1,BUB1B,C3AR1,ADAM17,TCF7,GPR15,RB1,ABCB6,DIDO1,E2F1,EBF1,LCK,LCN2,LFNG,TGFBR2,RASGRP1,CD3E,CD247,CD40LG,EXO1,IRAK3,RORC,SMAD7,HELLS,NCKAP1L
		Mouse Phenotype	MP:0008195	abnormal professional antigen presenting cell morphology		5.425e-07	0.002342	0.0001233	0.001103	43	734	OLAH,EPS15,OSCAR,TLR7,NIBAN3,MFNG,CCR4,C1QTNF7,KLHL14,MMP9,ABCD2,RHOF,SELENOW,FLT3,APP,CR2,IGHM,FAM72A,PRKCE,SIGLEC1,CTSD,ATP2A2,GBA1,ITGAM,PTGER4,CD84,C3AR1,KLRB1,GNS,TCF7,RB1,CAMP,GRN,EBF1,GPR183,LCN2,LDLR,TGM2,RASGRP1,CD6,CD40LG,IRAK3,RORC
		Mouse Phenotype	MP:0011181	increased hematopoietic cell number		5.875e-07	0.002536	0.0001268	0.001135	80	1784	CDKN1B,NCOA3,EPS15,TRAF1,TRIO,CORO1C,HMGB3,TLR7,GCNT4,NIBAN3,MFNG,NHERF1,MKI67,CCR4,C1QTNF7,KLHL14,MMP9,ADAMTSL4,FKBP5,MPO,TOM1L2,EVL,CERK,FLT3,COPA,FNDC3A,CHD8,SPG11,APP,CR2,IGF2BP3,PPP2R5C,IGHM,FAM72A,SIGLEC1,ASB2,CLSPN,CTSG,IL10RA,PRTN3,TIFAB,GCNT1,ITGAM,ITPKB,RASSF5,RGL1,PTPN11,GPR174,BPI,BUB1,ADAM17,KLRB1,DOP1B,TCF7,GPR15,BEAN1,CAMP,DIDO1,E2F1,EBF1,GPR183,LCK,LCN2,LDLR,TGM2,RASGRP1,CD3E,CD24…
		Mouse Phenotype	MP:0002401	abnormal lymphopoiesis		6.699e-07	0.002892	0.0001377	0.001232	33	492	NCOA3,EPS15,NIBAN3,FLT3,COPA,CR2,NCOR1,IGHM,FAM72A,CTSD,FYN,GATA3,GCNT1,ST14,ITPKB,RASSF5,GPR174,C3AR1,TCF7,GPR15,E2F1,EBF1,LCK,RASGRP1,CD3E,CD247,CD40LG,EXO1,IRAK3,RORC,SMAD7,HELLS,NCKAP1L
		Mouse Phenotype	MP:0002459	abnormal B cell physiology		7.796e-07	0.003365	0.000153	0.001369	38	617	NCOA3,TLR7,NIBAN3,MFNG,CCR4,LTB4R,MMP9,SDC1,PPARG,CR2,IGHD,IGHM,FAM72A,SIGLEC1,FYN,MYBL1,IL10RA,GBA1,ITPKB,CD84,TBC1D10C,RASSF5,BUB1B,C3AR1,EBF1,GPR183,LCK,RASGRP1,CD3E,CD6,TLR2,CD40LG,EXO1,RORA,RORC,PTGDR2,SMAD7,HELLS
		Mouse Phenotype	MP:0011182	decreased hematopoietic cell number		1.141e-06	0.004925	0.0002141	0.001916	79	1783	NCOA3,EPS15,TLR7,HMOX2,TTK,NIBAN3,MS4A4A,MFNG,FBN2,FCER1A,MKI67,ASPM,CCR4,LTB4R,HSD17B1,KLHL14,MERTK,MMP9,RHOF,DYRK2,TOM1L2,CERK,SELENOW,FLT3,CIB1,COPA,CR2,NCOR1,IGHD,IGHM,ZFTRAF1,PRKCE,SIGLEC1,ASB2,CTSD,FYN,CTSG,MYBL1,IL10RA,TIFAB,ANKRD9,GATA3,GBA1,GCNT1,ITGAM,ST14,ITPKB,CD84,RASSF5,SLC38A10,ZFP36L2,PURA,BUB1B,C3AR1,KLRB1,RAB13,TCF7,GPR15,RB1,CD177,BEAN1,CAMP,E2F1,EBF1,GPR183,LCK,LCN2,TGM2,RASGR…
		Mouse Phenotype	MP:0002619	abnormal lymphocyte morphology		1.543e-06	0.006662	0.0002776	0.002484	69	1495	CDKN1B,NCOA3,EPS15,TRAF1,TLR7,RABGAP1,NIBAN3,MFNG,MKI67,CCR4,KLHL14,MERTK,MMP9,RHOF,DYRK2,TOM1L2,FLT3,COPA,FNDC3A,CHD8,CR2,NCOR1,IGHD,IGHM,FAM72A,PRKCE,SIGLEC1,ASB2,CLSPN,CTSD,FYN,MYBL1,IL10RA,TIFAB,GATA3,GCNT1,ITGAM,ST14,ITPKB,CD84,RASSF5,PTPN11,GPR174,BPI,C3AR1,KLRB1,RAB13,TCF7,GPR15,BEAN1,E2F1,EBF1,GPR183,LCK,LCN2,RASGRP1,CD3E,CD247,CD6,CD38,TLR2,CD40LG,EXO1,IRAK3,RORC,LY9,SMAD7,HELLS,NCKAP1L
		Mouse Phenotype	MP:0002406	increased susceptibility to infection		1.69e-06	0.007296	0.0002919	0.002611	33	513	NCOA3,PADI4,SCD,MMP8,MMP9,SDC1,MPO,TOM1L2,CERK,FLT3,OLFM4,CLIC4,CR2,SLAMF1,ASGR2,IGHM,PRKCE,SIGLEC1,CTSG,IL10RA,SARM1,ITGAM,ITPKB,TRIM11,GPR15,CAMP,GRN,LCN2,RGS16,TLR2,CD40LG,ELANE,RORC
		Mouse Phenotype	MP:0002460	decreased immunoglobulin level		2.879e-06	0.01243	0.000466	0.00417	24	316	TLR7,NIBAN3,CCR4,LTB4R,MMP9,SDC1,CR2,IGHD,IGHM,SIGLEC1,FYN,MYBL1,ITPKB,CD84,C3AR1,EBF1,LCK,RASGRP1,CD6,TLR2,CD40LG,RORC,PTGDR2,HELLS
		Mouse Phenotype	MP:0000717	abnormal lymphocyte cell number		2.915e-06	0.01258	0.000466	0.00417	65	1403	CDKN1B,NCOA3,EPS15,TRAF1,TLR7,RABGAP1,NIBAN3,MFNG,MKI67,CCR4,KLHL14,MERTK,MMP9,RHOF,DYRK2,TOM1L2,FLT3,COPA,FNDC3A,CHD8,CR2,IGHD,IGHM,FAM72A,PRKCE,SIGLEC1,ASB2,CLSPN,CTSD,FYN,MYBL1,IL10RA,TIFAB,GATA3,GCNT1,ITGAM,ST14,ITPKB,CD84,RASSF5,PTPN11,GPR174,BPI,C3AR1,KLRB1,RAB13,TCF7,GPR15,BEAN1,E2F1,EBF1,GPR183,LCK,LCN2,RASGRP1,CD3E,CD247,CD6,CD38,TLR2,CD40LG,IRAK3,RORC,HELLS,NCKAP1L
		Mouse Phenotype	MP:0001800	abnormal humoral immune response		5.086e-06	0.02195	0.0007669	0.006862	34	565	TLR7,NIBAN3,FCER1A,CCR4,LTB4R,MMP9,SDC1,TOM1L2,PPARG,CR2,IGHD,IGHM,SIGLEC1,FYN,MYBL1,IL10RA,GATA3,GBA1,ITPKB,CD84,TBC1D10C,RASSF5,C3AR1,EBF1,LCK,RASGRP1,CD6,CD38,TLR2,CD40LG,RORA,RORC,PTGDR2,HELLS
		Mouse Phenotype	MP:0008251	abnormal phagocyte morphology		5.152e-06	0.02224	0.0007669	0.006862	52	1049	OLAH,TRIO,OSCAR,HMOX2,GCNT4,MFNG,MKI67,CCR4,C1QTNF7,MMP9,ABCD2,FKBP5,MPO,CERK,SELENOW,FLT3,CIB1,APP,CR2,PPP2R5C,IGHM,CTSD,ATP2A2,IL10RA,PRTN3,TIFAB,GBA1,GCNT1,ITGAM,PTGER4,RGL1,PTPN11,ZFP36L2,C3AR1,GNS,TCF7,RB1,CD177,CAMP,DIDO1,GRN,EBF1,GPR183,LCN2,LDLR,TGM2,RASGRP1,CD40LG,EHMT1,CPXM1,IRAK3,NCKAP1L
		Mouse Phenotype	MP:0005013	increased lymphocyte cell number		5.799e-06	0.02503	0.0008345	0.007466	43	804	CDKN1B,NCOA3,EPS15,TRAF1,TLR7,NIBAN3,MFNG,CCR4,KLHL14,MMP9,TOM1L2,COPA,FNDC3A,CHD8,CR2,IGHM,FAM72A,SIGLEC1,ASB2,CLSPN,ITGAM,ITPKB,RASSF5,PTPN11,GPR174,BPI,KLRB1,TCF7,GPR15,E2F1,EBF1,LCK,LCN2,RASGRP1,CD3E,CD247,CD6,CD38,TLR2,CD40LG,RORC,HELLS,NCKAP1L
		Mouse Phenotype	MP:0001793	abnormal susceptibility to infection		8.953e-06	0.03865	0.001247	0.01116	38	684	OLAH,NCOA3,PADI4,SCD,CCR4,MMP8,MMP9,SDC1,MPO,TOM1L2,CERK,FLT3,OLFM4,CLIC4,CR2,SLAMF1,CD200R1,ASGR2,IGHM,PRKCE,SIGLEC1,CTSG,IL10RA,UGGT1,SARM1,CEACAM6,ITGAM,ITPKB,TRIM11,GPR15,CAMP,GRN,LCN2,RGS16,TLR2,CD40LG,ELANE,RORC
		Mouse Phenotype	MP:0008250	abnormal myeloid leukocyte morphology		1.15e-05	0.04963	0.001509	0.0135	60	1313	OLAH,TRIO,OSCAR,HMOX2,GCNT4,MS4A4A,MFNG,NHERF1,FCER1A,MKI67,CCR4,C1QTNF7,LTB4R,MMP9,ABCD2,FKBP5,MPO,CERK,SELENOW,FLT3,CIB1,APP,CR2,PPP2R5C,IGHM,ZFTRAF1,CTSD,ATP2A2,IL10RA,PRTN3,TIFAB,GBA1,GCNT1,ITGAM,PTGER4,RGL1,PTPN11,ZFP36L2,C3AR1,GNS,TCF7,RB1,CD177,BEAN1,CAMP,DIDO1,GRN,EBF1,GPR183,LCN2,LDLR,TGM2,RASGRP1,CD40LG,EHMT1,CPXM1,IRAK3,PTGDR2,HELLS,NCKAP1L
		Mouse Phenotype	MP:0002019	abnormal tumor incidence		1.153e-05	0.04979	0.001509	0.0135	36	639	CDKN1B,NCOA3,HIC1,CORO1C,MCM2,TLR7,MKI67,MMP8,MMP9,TOM1L2,FLT3,NOP53,DGKD,PPARG,HABP4,CXCR6,IGHM,TPX2,CLSPN,CTSG,ATP2A2,CEACAM6,PTGER4,RASSF5,BUB1,BUB1B,TCF7,RB1,E2F1,DOK2,TGFBR2,TLR2,CBX7,EXO1,LTF,CD96
		Mouse Phenotype	MP:0005025	abnormal response to infection		1.472e-05	0.06354	0.001869	0.01672	39	726	OLAH,NCOA3,PADI4,SCD,CCR4,MMP8,MMP9,SDC1,MPO,TOM1L2,CERK,FLT3,OLFM4,CLIC4,CR2,SLAMF1,CD200R1,ASGR2,IGHM,PRKCE,SIGLEC1,CTSG,IL10RA,UGGT1,SARM1,CEACAM6,ITGAM,ITPKB,TBC1D10C,TRIM11,GPR15,CAMP,GRN,LCN2,RGS16,TLR2,CD40LG,ELANE,RORC
		Mouse Phenotype	MP:0000221	decreased leukocyte cell number		1.59e-05	0.06864	0.001961	0.01755	61	1357	EPS15,TLR7,HMOX2,TTK,NIBAN3,MS4A4A,MFNG,FCER1A,MKI67,CCR4,LTB4R,KLHL14,MERTK,RHOF,DYRK2,CERK,SELENOW,FLT3,CIB1,COPA,CR2,IGHD,IGHM,ZFTRAF1,PRKCE,SIGLEC1,ASB2,CTSD,FYN,MYBL1,IL10RA,TIFAB,GATA3,GBA1,GCNT1,ITGAM,ST14,ITPKB,CD84,RASSF5,ZFP36L2,C3AR1,KLRB1,RAB13,TCF7,GPR15,CD177,BEAN1,E2F1,EBF1,GPR183,LCK,RASGRP1,CD3E,CD247,CD6,CD38,CD40LG,RORC,HELLS,NCKAP1L
		Mouse Phenotype	MP:0002408	abnormal double-positive T cell morphology		1.746e-05	0.07537	0.002004	0.01793	14	140	COPA,CTSD,GATA3,ST14,ITPKB,TCF7,E2F1,LCK,RASGRP1,CD3E,CD247,CD40LG,RORC,NCKAP1L
		Mouse Phenotype	MP:0004939	abnormal B cell morphology		1.749e-05	0.07552	0.002004	0.01793	34	599	NCOA3,EPS15,TLR7,NIBAN3,MFNG,KLHL14,RHOF,TOM1L2,FLT3,COPA,CR2,IGHD,IGHM,FAM72A,SIGLEC1,CLSPN,MYBL1,GCNT1,CD84,RASSF5,KLRB1,TCF7,EBF1,GPR183,LCN2,RASGRP1,CD3E,CD6,CD40LG,EXO1,RORC,SMAD7,HELLS,NCKAP1L
		Mouse Phenotype	MP:0002018	increased malignant tumor incidence		1.764e-05	0.07615	0.002004	0.01793	19	240	CDKN1B,HIC1,MMP8,TOM1L2,FLT3,DGKD,CXCR6,TPX2,ATP2A2,RASSF5,BUB1,BUB1B,TCF7,RB1,E2F1,DOK2,TLR2,CBX7,EXO1
		Mouse Phenotype	MP:0002166	abnormal tumor susceptibility		1.968e-05	0.08494	0.002161	0.01933	36	655	CDKN1B,NCOA3,HIC1,CORO1C,MCM2,TLR7,MKI67,MMP8,MMP9,TOM1L2,FLT3,NOP53,DGKD,PPARG,HABP4,CXCR6,IGHM,TPX2,CLSPN,CTSG,ATP2A2,CEACAM6,PTGER4,RASSF5,BUB1,BUB1B,TCF7,RB1,E2F1,DOK2,TGFBR2,TLR2,CBX7,EXO1,LTF,CD96
		Mouse Phenotype	MP:0006043	decreased apoptosis		2.002e-05	0.08642	0.002161	0.01933	18	221	NCOA3,TLR7,MMP9,CDIP1,HIPK2,PRKCE,PRTN3,SARM1,ITGAM,RASSF5,PTPN11,BUB1,RB1,E2F1,LCN2,CD247,TLR2,LTF
		Mouse Phenotype	MP:0020000	abnormal response to antigen		2.133e-05	0.09208	0.002246	0.0201	39	738	OLAH,NCOA3,PADI4,SCD,CCR4,MMP8,MMP9,SDC1,MPO,TOM1L2,CERK,FLT3,OLFM4,CLIC4,CR2,SLAMF1,CD200R1,ASGR2,IGHM,PRKCE,SIGLEC1,CTSG,IL10RA,UGGT1,SARM1,CEACAM6,ITGAM,ITPKB,TBC1D10C,TRIM11,GPR15,CAMP,GRN,LCN2,RGS16,TLR2,CD40LG,ELANE,RORC
		Mouse Phenotype	MP:0002145	abnormal T cell differentiation		2.234e-05	0.09646	0.002297	0.02055	21	288	COPA,NCOR1,CTSD,FYN,GATA3,ST14,ITPKB,GPR174,C3AR1,TCF7,GPR15,E2F1,LCK,RASGRP1,CD3E,CD247,CD40LG,IRAK3,RORC,HELLS,NCKAP1L
		Mouse Phenotype	MP:0001828	abnormal T cell activation		2.397e-05	0.1035	0.002407	0.02153	22	312	CDKN1B,NCOA3,TRAF1,MMP9,COPA,IGHM,SKAP1,PRKCE,FYN,ITGAM,PTGER4,ITPKB,TBC1D10C,RASSF5,GPR174,E2F1,LCK,RASGRP1,CD247,IRAK3,LY9,NCKAP1L
		Mouse Phenotype	MP:0012555	decreased cell death		2.548e-05	0.11	0.0025	0.02236	18	225	NCOA3,TLR7,MMP9,CDIP1,HIPK2,PRKCE,PRTN3,SARM1,ITGAM,RASSF5,PTPN11,BUB1,RB1,E2F1,LCN2,CD247,TLR2,LTF
		Mouse Phenotype	MP:0005016	decreased lymphocyte cell number		2.71e-05	0.117	0.002599	0.02326	48	998	EPS15,TLR7,NIBAN3,MFNG,MKI67,CCR4,KLHL14,MERTK,RHOF,DYRK2,FLT3,COPA,CR2,IGHD,IGHM,PRKCE,SIGLEC1,ASB2,CTSD,FYN,MYBL1,IL10RA,TIFAB,GATA3,GCNT1,ITGAM,ST14,ITPKB,CD84,RASSF5,C3AR1,RAB13,TCF7,GPR15,BEAN1,E2F1,EBF1,GPR183,LCK,RASGRP1,CD3E,CD247,CD6,CD38,CD40LG,RORC,HELLS,NCKAP1L
		Mouse Phenotype	MP:0005014	increased B cell number		3.106e-05	0.1341	0.002915	0.02608	20	272	NCOA3,EPS15,TLR7,NIBAN3,MFNG,KLHL14,TOM1L2,CR2,IGHM,FAM72A,SIGLEC1,CLSPN,RASSF5,KLRB1,TCF7,EBF1,LCN2,RASGRP1,CD6,RORC
		Mouse Phenotype	MP:0002490	abnormal immunoglobulin level		3.317e-05	0.1432	0.003047	0.02726	30	514	TLR7,NIBAN3,CCR4,LTB4R,MMP9,SDC1,PPARG,CR2,IGHD,IGHM,SIGLEC1,FYN,MYBL1,IL10RA,GBA1,ITPKB,CD84,TBC1D10C,RASSF5,C3AR1,EBF1,LCK,RASGRP1,CD6,TLR2,CD40LG,RORA,RORC,PTGDR2,HELLS
		Mouse Phenotype	MP:0004031	insulitis		4.466e-05	0.1928	0.004016	0.03594	6	26	MERTK,IGHM,E2F1,CD38,TLR2,IRAK3
		Mouse Phenotype	MP:0002412	increased susceptibility to bacterial infection		6.613e-05	0.2855	0.005774	0.05166	20	287	NCOA3,PADI4,SCD,MMP8,TOM1L2,CERK,OLFM4,CLIC4,CR2,ASGR2,PRKCE,SIGLEC1,ITGAM,GPR15,CAMP,GRN,LCN2,TLR2,ELANE,RORC
		Mouse Phenotype	MP:0002020	increased tumor incidence		6.687e-05	0.2887	0.005774	0.05166	30	534	CDKN1B,NCOA3,HIC1,MCM2,TLR7,MMP8,TOM1L2,FLT3,DGKD,PPARG,HABP4,CXCR6,IGHM,TPX2,CLSPN,CTSG,ATP2A2,CEACAM6,RASSF5,BUB1,BUB1B,TCF7,RB1,E2F1,DOK2,TGFBR2,TLR2,CBX7,EXO1,LTF
		Mouse Phenotype	MP:0008568	abnormal interleukin secretion		6.855e-05	0.2959	0.005802	0.05192	28	483	NCOA3,TLR7,MS4A4A,CCR4,MMP9,SDC1,FLT3,CLIC4,PPARG,CD200R1,SKAP1,SIGLEC1,FYN,GATA3,CD84,BPI,C3AR1,ADAM17,GPR15,E2F1,GRN,RGS16,CD6,TLR2,IRAK3,RORA,MAF,NCKAP1L
		Mouse Phenotype	MP:0002492	decreased IgE level		7.202e-05	0.3109	0.005979	0.0535	9	69	CCR4,LTB4R,MMP9,IGHD,IGHM,FYN,C3AR1,CD40LG,PTGDR2
		Mouse Phenotype	MP:0002006	neoplasm		7.78e-05	0.3359	0.006337	0.0567	38	755	CDKN1B,NCOA3,HIC1,CORO1C,MCM2,TLR7,MKI67,MMP8,MMP9,TOM1L2,FLT3,NOP53,DGKD,PPARG,HABP4,CXCR6,IGHM,TPX2,CLSPN,CTSG,ATP2A2,ADAM9,CEACAM6,PTGER4,RASSF5,BUB1,BUB1B,TCF7,RB1,E2F1,DOK2,TGFBR2,TGM2,TLR2,CBX7,EXO1,LTF,CD96
		Mouse Phenotype	MP:0020188	abnormal classified tumor incidence		8.462e-05	0.3653	0.006765	0.06053	24	388	CDKN1B,NCOA3,HIC1,TLR7,MMP8,TOM1L2,FLT3,NOP53,DGKD,CXCR6,IGHM,TPX2,CTSG,ATP2A2,RASSF5,BUB1,BUB1B,TCF7,RB1,E2F1,DOK2,TLR2,CBX7,EXO1
		Mouse Phenotype	MP:0020186	abnormal susceptibility to bacterial infection		8.997e-05	0.3884	0.007062	0.06318	23	365	NCOA3,PADI4,SCD,MMP8,MMP9,SDC1,TOM1L2,CERK,OLFM4,CLIC4,CR2,ASGR2,PRKCE,SIGLEC1,CTSG,ITGAM,GPR15,CAMP,GRN,LCN2,TLR2,ELANE,RORC
		Mouse Phenotype	MP:0005094	abnormal T cell proliferation		9.261e-05	0.3998	0.007139	0.06388	19	271	CDKN1B,NCOA3,TRAF1,MMP9,IGHM,SKAP1,PRKCE,FYN,ITGAM,PTGER4,TBC1D10C,RASSF5,GPR174,E2F1,LCK,RASGRP1,CD247,LY9,NCKAP1L
		Mouse Phenotype	MP:0002419	abnormal innate immunity		9.462e-05	0.4085	0.007166	0.06412	35	679	OLAH,PADI4,TLR7,CD163,MS4A4A,LTB4R,MMP9,ALOX5,MPO,FLT3,CLIC4,SLAMF1,CD200R1,IGHM,PRKCE,SIGLEC1,FYN,PRTN3,CD244,SARM1,MARCKSL1,ITGAM,PTGER4,C3AR1,KLRB1,CD177,GRN,TGM2,CD247,TLR2,ELANE,IRAK3,RORA,CD96,NCKAP1L
		Mouse Phenotype	MP:0005092	decreased double-positive T cell number		9.902e-05	0.4275	0.00737	0.06595	11	106	COPA,CTSD,ST14,TCF7,E2F1,LCK,CD3E,CD247,CD40LG,RORC,NCKAP1L
		Mouse Phenotype	MP:0008014	increased lung tumor incidence		0.0001173	0.5064	0.008441	0.07552	11	108	CDKN1B,HIC1,TOM1L2,TPX2,RASSF5,BUB1,BUB1B,RB1,E2F1,DOK2,CBX7
		Mouse Phenotype	MP:0010298	increased respiratory system tumor incidence		0.0001173	0.5064	0.008441	0.07552	11	108	CDKN1B,HIC1,TOM1L2,TPX2,RASSF5,BUB1,BUB1B,RB1,E2F1,DOK2,CBX7
		Mouse Phenotype	MP:0002462	abnormal granulocyte physiology		0.0001233	0.5323	0.008714	0.07797	18	254	PADI4,MS4A4A,FCER1A,LTB4R,MMP9,ALOX5,MPO,MILR1,FYN,PRTN3,ITGAM,C3AR1,CD177,DOK2,LCN2,ELANE,PTGDR2,NCKAP1L
		Mouse Phenotype	MP:0002221	abnormal lymph organ size		0.000127	0.5484	0.008714	0.07797	70	1740	EPHB2,CDKN1B,OLAH,NCOA3,PADI4,HK3,VRK3,MCM2,TLR7,RABGAP1,HMOX2,NIBAN3,MFNG,AP1B1,MERTK,ALOX5,TENT2,TNS3,TOM1L2,NDST1,FLT3,RNF135,CHD8,ZBTB42,ERLIN1,SLC2A5,NCOR1,PPP2R5C,IGHM,VCAN,CLSPN,CTSD,CTSG,CHTOP,MYBL1,COX19,TIFAB,GBA1,GCNT1,RASSF5,RGL1,PTPN11,PURA,BUB1B,RAB13,CACNA1A,TCF7,JADE2,LARP1,DIDO1,E2F1,EBF1,LCK,LCN2,RASGRP1,CD3E,CD247,CD38,EIF4G1,CD40LG,SLC4A10,CPXM1,RORA,RORC,GNB4,TOP2A,SMAD7,MAF,…
		Mouse Phenotype	MP:0001657	abnormal induced morbidity/mortality		0.0001272	0.549	0.008714	0.07797	37	745	OLAH,NCOA3,HMOX2,MERTK,MMP9,SDC1,MPO,CERK,FLT3,CLIC4,PPARG,CR2,CD200R1,ASGR2,FYN,CTSG,ATP2A2,NOS1AP,UGGT1,SARM1,CEACAM6,KIF4A,RASSF5,TRIM11,C3AR1,ADAM17,CACNA1A,GPR15,RB1,CAMP,ABCB6,LCN2,TGM2,CD3E,TLR2,ELANE,RORC
		Mouse Phenotype	MP:0002152	abnormal brain morphology		0.0001296	0.5595	0.008743	0.07823	71	1773	EPHB2,ZNF597,CDKN1B,HIC1,TRIO,CORO1C,MCM2,RABGAP1,NHERF1,FBN2,OTULIN,OTOF,UBR5,TPP1,ASPM,ABCD2,TOM1L2,NDST1,HIPK2,CHD8,SPG11,APP,SLC1A3,YWHAE,NCOR1,CCDC88A,CXCR6,TPX2,PRKCG,CTSD,FYN,CHTOP,ATP6V0A1,MYCBP2,MYO10,INPP4A,UGGT1,KIF1B,GATA3,GBA1,KIF4A,MARCKSL1,RGL1,PYGO2,PURA,BUB1,DIAPH2,ADAM17,WASF1,DYNC1H1,CACNA1A,B3GLCT,RB1,AFF3,SLITRK4,KHDRBS2,LAMC1,GRN,EBF1,LDLR,CEP55,CD247,ENHO,CD40LG,SLC4A10,LRP…
		Mouse Phenotype	MP:0001844	autoimmune response		0.0001351	0.583	0.008925	0.07986	24	400	TLR7,LTB4R,MERTK,MMP9,ALOX5,MPO,PPARG,CR2,IGHM,FYN,IL10RA,PTGER4,TBC1D10C,RASSF5,GPR174,C3AR1,CYSLTR2,E2F1,RASGRP1,CD247,CD38,CD40LG,IRAK3,RORC
		Mouse Phenotype	MP:0008037	abnormal T cell morphology		0.0001365	0.5891	0.008925	0.07986	42	890	CDKN1B,NCOA3,TLR7,RABGAP1,MFNG,CCR4,MERTK,MMP9,TOM1L2,FLT3,COPA,NCOR1,IGHM,SIGLEC1,ASB2,CTSD,FYN,GATA3,ITGAM,ST14,ITPKB,CD84,RASSF5,GPR174,BPI,C3AR1,TCF7,GPR15,E2F1,EBF1,LCK,RASGRP1,CD3E,CD247,CD38,TLR2,CD40LG,IRAK3,RORC,LY9,HELLS,NCKAP1L
		Mouse Phenotype	MP:0008210	increased mature B cell number		0.0001388	0.5991	0.008941	0.08	14	169	EPS15,TLR7,NIBAN3,KLHL14,CR2,IGHM,FAM72A,SIGLEC1,RASSF5,KLRB1,EBF1,RASGRP1,CD6,RORC
		Mouse Phenotype	MP:0008248	abnormal mononuclear phagocyte morphology		0.0001456	0.6284	0.009114	0.08154	36	722	OLAH,OSCAR,HMOX2,MFNG,CCR4,C1QTNF7,MMP9,ABCD2,MPO,SELENOW,FLT3,APP,PPP2R5C,IGHM,CTSD,ATP2A2,TIFAB,GBA1,GCNT1,ITGAM,PTGER4,C3AR1,GNS,TCF7,RB1,CD177,DIDO1,GRN,EBF1,GPR183,LCN2,LDLR,TGM2,CD40LG,CPXM1,IRAK3
		Mouse Phenotype	MP:0005005	abnormal self tolerance		0.0001457	0.6288	0.009114	0.08154	24	402	TLR7,LTB4R,MERTK,MMP9,ALOX5,MPO,PPARG,CR2,IGHM,FYN,IL10RA,PTGER4,TBC1D10C,RASSF5,GPR174,C3AR1,CYSLTR2,E2F1,RASGRP1,CD247,CD38,CD40LG,IRAK3,RORC
		Mouse Phenotype	MP:0000952	abnormal CNS glial cell morphology		0.0001489	0.6429	0.009184	0.08217	19	281	ZNF597,CDKN1B,ASPM,MMP9,ABCD2,NDST1,SPG11,APP,CTSD,GBA1,GNS,DYNC1H1,LAMC1,GRN,LDLR,TLR2,CD40LG,RORA,ZFYVE26
		Mouse Phenotype	MP:0021206	abnormal limb muscle morphology		0.0001543	0.6659	0.009379	0.08392	9	76	RPS6KB1,CD163,MMP9,GAS7,H6PD,INHBA,ITGA7,CAPN3,LAMC1
		Mouse Phenotype	MP:0000689	abnormal spleen morphology		0.0001667	0.7195	0.009992	0.08941	65	1597	EPHB2,CDKN1B,OLAH,NCOA3,EPS15,PADI4,VRK3,MCM2,TLR7,RABGAP1,HMOX2,MFNG,OTULIN,AP1B1,MERTK,RHOF,ALOX5,TENT2,TNS3,TOM1L2,FLT3,CHD8,CR2,ERLIN1,SLC2A5,PPP2R5C,IGHM,VCAN,TPX2,SIGLEC1,CTSD,CTSG,CHTOP,MYBL1,TIFAB,GBA1,GCNT1,CD84,RASSF5,RGL1,PTPN11,ZFP36L2,PURA,BUB1B,RAB13,CACNA1A,JADE2,LARP1,DIDO1,EBF1,LCN2,RASGRP1,CD247,CD38,EIF4G1,CD40LG,SLC4A10,RORA,RORC,GNB4,LTF,TOP2A,MAF,HELLS,NCKAP1L
		Mouse Phenotype	MP:0005000	abnormal immune tolerance		0.0001755	0.7577	0.01038	0.09287	24	407	TLR7,LTB4R,MERTK,MMP9,ALOX5,MPO,PPARG,CR2,IGHM,FYN,IL10RA,PTGER4,TBC1D10C,RASSF5,GPR174,C3AR1,CYSLTR2,E2F1,RASGRP1,CD247,CD38,CD40LG,IRAK3,RORC
		Mouse Phenotype	MP:0005015	increased T cell number		0.0001799	0.7766	0.01039	0.09299	27	485	CDKN1B,NCOA3,TLR7,CCR4,MMP9,TOM1L2,COPA,SIGLEC1,ASB2,ITGAM,ITPKB,RASSF5,GPR174,BPI,GPR15,E2F1,EBF1,LCK,RASGRP1,CD3E,CD247,CD38,TLR2,CD40LG,RORC,HELLS,NCKAP1L
		Mouse Phenotype	MP:0002425	abnormal susceptibility to autoimmune disorder		0.0001805	0.7794	0.01039	0.09299	20	309	TLR7,LTB4R,MERTK,MMP9,ALOX5,MPO,PPARG,IGHM,FYN,PTGER4,TBC1D10C,GPR174,C3AR1,E2F1,RASGRP1,CD247,CD38,CD40LG,IRAK3,RORC
		Mouse Phenotype	MP:0010273	increased classified tumor incidence		0.000198	0.8546	0.01124	0.1006	23	385	CDKN1B,NCOA3,HIC1,TLR7,MMP8,TOM1L2,FLT3,DGKD,CXCR6,IGHM,TPX2,CTSG,ATP2A2,RASSF5,BUB1,BUB1B,TCF7,RB1,E2F1,DOK2,TLR2,CBX7,EXO1
		Mouse Phenotype	MP:0010210	abnormal circulating cytokine level		0.0002056	0.8874	0.01152	0.1031	22	361	NCOA3,TLR7,CD163,FCER1A,MERTK,MMP9,FLT3,OLFM4,CLIC4,PRKCE,SIGLEC1,IL10RA,SARM1,PTGER4,TRIM11,BPI,C3AR1,ADAM17,GPR183,LDLR,TLR2,NCKAP1L
		Mouse Phenotype	MP:0013701	abnormal mature B cell number		0.0002141	0.9244	0.01185	0.106	20	313	EPS15,TLR7,NIBAN3,MFNG,KLHL14,RHOF,FLT3,CR2,IGHM,FAM72A,SIGLEC1,CD84,RASSF5,KLRB1,EBF1,GPR183,RASGRP1,CD6,RORC,NCKAP1L
		Mouse Phenotype	MP:0005095	decreased T cell proliferation		0.0002399	1	0.01311	0.1173	13	157	CDKN1B,IGHM,SKAP1,PRKCE,FYN,ITGAM,PTGER4,E2F1,LCK,RASGRP1,CD247,LY9,NCKAP1L
		Mouse Phenotype	MP:0006387	abnormal T cell number		0.0002611	1	0.01392	0.1245	39	830	CDKN1B,NCOA3,TLR7,RABGAP1,MFNG,CCR4,MERTK,MMP9,TOM1L2,FLT3,COPA,IGHM,SIGLEC1,ASB2,CTSD,FYN,GATA3,ITGAM,ST14,ITPKB,CD84,RASSF5,GPR174,BPI,TCF7,GPR15,E2F1,EBF1,LCK,RASGRP1,CD3E,CD247,CD38,TLR2,CD40LG,IRAK3,RORC,HELLS,NCKAP1L
		Mouse Phenotype	MP:0002446	abnormal macrophage morphology		0.0002612	1	0.01392	0.1245	26	470	OLAH,OSCAR,MFNG,CCR4,C1QTNF7,MMP9,ABCD2,SELENOW,APP,IGHM,CTSD,ATP2A2,GBA1,ITGAM,PTGER4,C3AR1,GNS,TCF7,RB1,GRN,EBF1,LCN2,LDLR,TGM2,CD40LG,IRAK3
		Mouse Phenotype	MP:0008399	abnormal alpha-beta intraepithelial T cell morphology		0.0002698	1	0.01421	0.1271	4	13	IGHM,LCK,CD247,RORC
		Mouse Phenotype	MP:0002458	abnormal B cell number		0.0003043	1	0.01583	0.1416	28	528	NCOA3,EPS15,TLR7,NIBAN3,MFNG,KLHL14,RHOF,TOM1L2,FLT3,CR2,IGHD,IGHM,FAM72A,SIGLEC1,CLSPN,MYBL1,CD84,RASSF5,KLRB1,TCF7,EBF1,GPR183,LCN2,RASGRP1,CD6,RORC,HELLS,NCKAP1L
		Mouse Phenotype	MP:0012440	abnormal neutrophil cell number		0.0003219	1	0.01654	0.148	27	503	TRIO,GCNT4,MFNG,MKI67,CCR4,FKBP5,CERK,CIB1,APP,CR2,PPP2R5C,IL10RA,PRTN3,TIFAB,GCNT1,ITGAM,RGL1,PTPN11,ZFP36L2,C3AR1,CD177,CAMP,LCN2,RASGRP1,EHMT1,IRAK3,NCKAP1L
		Mouse Phenotype	MP:0003710	abnormal physiological neovascularization		0.0003313	1	0.01683	0.1505	5	24	SCD,MMP9,CLIC4,ATP2A2,CREG1
		Mouse Phenotype	MP:0009763	increased susceptibility to induced morbidity/mortality		0.0003386	1	0.017	0.1521	21	349	HMOX2,MERTK,MMP9,MPO,CERK,PPARG,CR2,ASGR2,FYN,ATP2A2,NOS1AP,KIF4A,C3AR1,ADAM17,CACNA1A,RB1,ABCB6,LCN2,TGM2,CD3E,TLR2
		Mouse Phenotype	MP:0008713	abnormal cytokine level		0.0003498	1	0.01736	0.1553	26	479	NCOA3,TLR7,CD163,SORT1,FCER1A,MERTK,MMP9,FLT3,OLFM4,CLIC4,PRKCE,SIGLEC1,FYN,IL10RA,SARM1,PTGER4,TRIM11,BPI,C3AR1,ADAM17,GPR183,LDLR,TLR2,RORC,PTGDR2,NCKAP1L
		Mouse Phenotype	MP:0000352	decreased cell proliferation		0.000371	1	0.0182	0.1629	36	758	CDKN1B,NCOA3,TLR7,MCM10,UBR5,LTB4R,TNS3,CIB1,HIPK2,YWHAE,IGHM,SKAP1,TPX2,SMARCD3,PRKCE,FYN,TIFAB,ITGAM,PTGER4,PTPN11,PYGO2,PURA,BUB1,DIDO1,E2F1,LCK,CEP55,RASGRP1,CD247,CD6,TLR2,RORA,LY9,SMAD7,HELLS,NCKAP1L
		Mouse Phenotype	MP:0020201	abnormal granulocyte number		0.0003828	1	0.01829	0.1636	38	817	TRIO,GCNT4,MS4A4A,MFNG,NHERF1,FCER1A,MKI67,CCR4,LTB4R,MMP9,FKBP5,CERK,FLT3,CIB1,APP,CR2,PPP2R5C,ZFTRAF1,IL10RA,PRTN3,TIFAB,GCNT1,ITGAM,RGL1,PTPN11,ZFP36L2,C3AR1,CD177,BEAN1,CAMP,DIDO1,LCN2,RASGRP1,EHMT1,IRAK3,PTGDR2,HELLS,NCKAP1L
		Mouse Phenotype	MP:0000350	abnormal cell proliferation		0.0003867	1	0.01829	0.1636	54	1299	CDKN1B,NCOA3,TRAF1,TLR7,MCM10,NIBAN3,CD163,MFNG,UBR5,LTB4R,MMP9,SDC1,TNS3,CIB1,HIPK2,PPARG,YWHAE,IGHM,SKAP1,TPX2,SMARCD3,PRKCE,CLSPN,FYN,TIFAB,ITGAM,PTGER4,TBC1D10C,RASSF5,PTPN11,PYGO2,GPR174,PURA,BUB1,BUB1B,ADAM17,DYNC1H1,RB1,DIDO1,E2F1,LCK,CEP55,TGFBR2,RASGRP1,CD247,CD6,TLR2,CBX7,RORA,LTF,LY9,SMAD7,HELLS,NCKAP1L
		Mouse Phenotype	MP:0003358	abnormal hypaxial muscle morphology		0.0003897	1	0.01829	0.1636	12	144	RPS6KB1,CD163,MMP9,GAS7,H6PD,CHTOP,MYCBP2,INHBA,ITGA7,CAPN3,LAMC1,LRP1
		Mouse Phenotype	MP:0008552	abnormal circulating tumor necrosis factor level		0.0003897	1	0.01829	0.1636	12	144	NCOA3,TLR7,MERTK,FLT3,CLIC4,PRKCE,SIGLEC1,IL10RA,SARM1,ADAM17,LDLR,TLR2
		Mouse Phenotype	MP:0008478	increased spleen white pulp amount		0.0004053	1	0.01878	0.1681	5	25	TOM1L2,FLT3,IGHM,BUB1B,DIDO1
		Mouse Phenotype	MP:0003634	abnormal glial cell morphology		0.000409	1	0.01878	0.1681	21	354	ZNF597,CDKN1B,ASPM,MMP9,ABCD2,NDST1,SPG11,APP,ADAM22,CTSD,INPP4A,GBA1,GNS,DYNC1H1,LAMC1,GRN,LDLR,TLR2,CD40LG,RORA,ZFYVE26
		Mouse Phenotype	MP:0012762	abnormal alpha-beta T cell morphology		0.0004276	1	0.01943	0.1739	32	650	NCOA3,TLR7,RABGAP1,MFNG,CCR4,MMP9,TOM1L2,COPA,IGHM,SIGLEC1,CTSD,GATA3,ITGAM,ST14,ITPKB,CD84,GPR174,C3AR1,TCF7,GPR15,E2F1,EBF1,LCK,RASGRP1,CD3E,CD247,CD38,CD40LG,RORC,LY9,HELLS,NCKAP1L
		Mouse Phenotype	MP:0008556	abnormal tumor necrosis factor secretion		0.0004329	1	0.01947	0.1742	16	234	NCOA3,TLR7,CCR4,MERTK,CLIC4,CR2,CD200R1,PRKCE,SIGLEC1,FYN,GRN,EBF1,TLR2,ELANE,IRAK3,NCKAP1L
		Mouse Phenotype	MP:0005065	abnormal neutrophil morphology		0.0004648	1	0.02069	0.1851	27	515	TRIO,GCNT4,MFNG,MKI67,CCR4,FKBP5,CERK,CIB1,APP,CR2,PPP2R5C,IL10RA,PRTN3,TIFAB,GCNT1,ITGAM,RGL1,PTPN11,ZFP36L2,C3AR1,CD177,CAMP,LCN2,RASGRP1,EHMT1,IRAK3,NCKAP1L
		Mouse Phenotype	MP:0003762	abnormal immune organ physiology		0.0004702	1	0.02071	0.1853	12	147	NCOA3,TLR7,CCR4,FYN,GBA1,ST14,ITPKB,LCK,LCN2,CD247,TLR2,RORC
		Mouse Phenotype	MP:0008835	abnormal intercellular signaling peptide or protein level		0.0004785	1	0.02087	0.1867	26	489	NCOA3,TLR7,CD163,SORT1,FCER1A,MERTK,MMP9,FLT3,OLFM4,CLIC4,PRKCE,SIGLEC1,FYN,IL10RA,SARM1,PTGER4,TRIM11,BPI,C3AR1,ADAM17,GPR183,LDLR,TLR2,RORC,PTGDR2,NCKAP1L
		Mouse Phenotype	MP:0008169	increased B-1b cell number		0.0004912	1	0.021	0.1879	5	26	KLHL14,EBF1,RASGRP1,CD6,RORC
		Mouse Phenotype	MP:0009811	abnormal prostaglandin level		0.0004912	1	0.021	0.1879	5	26	MMP9,ALOX5,PTGER4,CYSLTR2,PTGDR2
		Mouse Phenotype	MP:0010296	increased hemolymphoid system tumor incidence		0.0005447	1	0.02305	0.2063	14	193	NCOA3,HIC1,MCM2,TLR7,FLT3,IGHM,TPX2,CTSG,RASSF5,BUB1,BUB1B,RB1,E2F1,EXO1
		Mouse Phenotype	MP:0002027	increased lung adenocarcinoma incidence		0.0005979	1	0.02482	0.2221	7	56	CDKN1B,HIC1,TPX2,RASSF5,BUB1B,E2F1,DOK2
		Mouse Phenotype	MP:0008716	increased lung non-small cell carcinoma incidence		0.0005979	1	0.02482	0.2221	7	56	CDKN1B,HIC1,TPX2,RASSF5,BUB1B,E2F1,DOK2
		Mouse Phenotype	MP:0008730	fused phalanges		0.0006456	1	0.02654	0.2375	4	16	FBN2,SCUBE3,MYO10,FANCI
		Mouse Phenotype	MP:0020174	abnormal IgG level		0.0006574	1	0.02677	0.2396	22	393	TLR7,NIBAN3,CCR4,SDC1,PPARG,CR2,IGHD,IGHM,FYN,MYBL1,IL10RA,GBA1,ITPKB,CD84,TBC1D10C,RASSF5,C3AR1,LCK,RASGRP1,CD40LG,RORC,HELLS
		Mouse Phenotype	MP:0001845	abnormal inflammatory response		0.000667	1	0.02681	0.2399	54	1329	NCOA3,EPS15,HIC1,TLR7,CD163,FCER1A,SCD,CCR4,LTB4R,MMP8,MERTK,MMP9,SDC1,ALOX5,MPO,TOM1L2,COPA,OLFM4,CLIC4,PPARG,APP,MILR1,IGHM,TPX2,PRKCG,FYN,IL10RA,GBA1,GCNT1,ITGAM,PTGER4,RASSF5,BPI,C3AR1,ADAM17,CYSLTR2,GPR15,CAMP,E2F1,GRN,LDLR,RGS16,TGM2,RASGRP1,CD38,TLR2,ELANE,IRAK3,RORA,RORC,CD96,PTGDR2,MAF,NCKAP1L
		Mouse Phenotype	MP:0002435	abnormal effector T cell morphology		0.0006708	1	0.02681	0.2399	31	639	NCOA3,TLR7,RABGAP1,MFNG,CCR4,MMP9,TOM1L2,FLT3,COPA,IGHM,SIGLEC1,ITGAM,ITPKB,CD84,GPR174,C3AR1,TCF7,GPR15,E2F1,EBF1,LCK,RASGRP1,CD3E,CD247,CD38,CD40LG,IRAK3,RORC,LY9,HELLS,NCKAP1L
		Mouse Phenotype	MP:0008171	abnormal mature B cell morphology		0.000714	1	0.02828	0.253	16	245	EPS15,TLR7,NIBAN3,MFNG,KLHL14,RHOF,CR2,IGHM,FAM72A,SIGLEC1,CD84,KLRB1,EBF1,RASGRP1,CD6,RORC
		Mouse Phenotype	MP:0002441	abnormal granulocyte morphology		0.00076	1	0.02942	0.2633	38	847	TRIO,GCNT4,MS4A4A,MFNG,NHERF1,FCER1A,MKI67,CCR4,LTB4R,MMP9,FKBP5,CERK,FLT3,CIB1,APP,CR2,PPP2R5C,ZFTRAF1,IL10RA,PRTN3,TIFAB,GCNT1,ITGAM,RGL1,PTPN11,ZFP36L2,C3AR1,CD177,BEAN1,CAMP,DIDO1,LCN2,RASGRP1,EHMT1,IRAK3,PTGDR2,HELLS,NCKAP1L
		Mouse Phenotype	MP:0001458	abnormal object recognition memory		0.0007639	1	0.02942	0.2633	9	94	APP,NCOR1,CCDC88A,GABBR1,KIF4A,WASF1,JADE2,EHMT1,PCDH9
		Mouse Phenotype	MP:0003091	abnormal cell migration		0.0007717	1	0.02942	0.2633	26	505	CDKN1B,NCOA3,TRIO,CD163,OTULIN,LTB4R,ALOX5,TNS3,EVL,CLIC4,YWHAE,CCDC88A,ATP2A2,USP6NL,ADAM9,GATA3,GCNT1,ITGAM,RASSF5,ADAM17,RAB13,DYNC1H1,CAMP,TLR2,CD40LG,NCKAP1L
		Mouse Phenotype	MP:0002038	increased carcinoma incidence		0.0007748	1	0.02942	0.2633	14	200	CDKN1B,HIC1,TOM1L2,TPX2,ATP2A2,RASSF5,BUB1,BUB1B,TCF7,RB1,E2F1,DOK2,TLR2,CBX7
		Mouse Phenotype	MP:0010274	increased organ/body region tumor incidence		0.000777	1	0.02942	0.2633	22	398	CDKN1B,NCOA3,HIC1,MCM2,TLR7,TOM1L2,FLT3,CXCR6,IGHM,TPX2,CTSG,ATP2A2,RASSF5,BUB1,BUB1B,TCF7,RB1,E2F1,DOK2,TLR2,CBX7,EXO1
		Mouse Phenotype	MP:0013760	abnormal T-helper cell morphology		0.0008001	1	0.03003	0.2687	12	156	TLR7,RABGAP1,MMP9,FLT3,COPA,GPR174,C3AR1,CD247,CD38,IRAK3,RORC,LY9
		Mouse Phenotype	MP:0000564	syndactyly		0.0008249	1	0.0307	0.2747	9	95	FBN2,VCAN,SCUBE3,MYO10,CYP51A1,RGL1,TCF7,B3GLCT,FANCI
		Mouse Phenotype	MP:0009762	abnormal mitotic spindle assembly checkpoint		0.0008934	1	0.03278	0.2933	3	8	TPX2,BUB1,BUB1B
		Mouse Phenotype	MP:0008078	increased CD8-positive, alpha-beta T cell number		0.000896	1	0.03278	0.2933	14	203	NCOA3,CCR4,TOM1L2,SIGLEC1,ITGAM,GPR15,E2F1,EBF1,RASGRP1,CD3E,CD38,RORC,HELLS,NCKAP1L
		Mouse Phenotype	MP:0013152	abnormal organ/body region tumor incidence		0.000945	1	0.03428	0.3067	22	404	CDKN1B,NCOA3,HIC1,MCM2,TLR7,TOM1L2,FLT3,CXCR6,IGHM,TPX2,CTSG,ATP2A2,RASSF5,BUB1,BUB1B,TCF7,RB1,E2F1,DOK2,TLR2,CBX7,EXO1
		Mouse Phenotype	MP:0000759	abnormal skeletal muscle morphology		0.0009976	1	0.03589	0.3211	26	514	NCOA3,TRIO,RPS6KB1,CEACAM8,CD163,FBN2,MMP9,FLT3,GAS7,XK,H6PD,APP,CHTOP,MYCBP2,INHBA,CEACAM6,ITGA7,PTPN11,BUB1B,WASF1,EGLN2,RB1,CAPN3,LAMC1,LFNG,LRP1
		Mouse Phenotype	MP:0008164	abnormal B-1a B cell morphology		0.001006	1	0.0359	0.3212	7	61	NIBAN3,KLHL14,CR2,IGHM,EBF1,CD6,RORC
		Mouse Phenotype	MP:0008714	increased lung carcinoma incidence		0.00103	1	0.03644	0.3261	8	79	CDKN1B,HIC1,TPX2,RASSF5,BUB1B,E2F1,DOK2,CBX7
		Mouse Phenotype	MP:0008752	abnormal tumor necrosis factor level		0.001199	1	0.04175	0.3735	13	186	NCOA3,TLR7,SORT1,MERTK,FLT3,CLIC4,PRKCE,SIGLEC1,IL10RA,SARM1,ADAM17,LDLR,TLR2
		Mouse Phenotype	MP:0008211	decreased mature B cell number		0.001199	1	0.04175	0.3735	15	233	TLR7,NIBAN3,MFNG,KLHL14,RHOF,FLT3,CR2,IGHM,SIGLEC1,CD84,EBF1,GPR183,CD6,RORC,NCKAP1L
		Mouse Phenotype	MP:0009785	abnormal susceptibility to infection induced morbidity/mortality		0.001245	1	0.04299	0.3847	17	283	OLAH,NCOA3,MMP9,SDC1,FLT3,CR2,CD200R1,CTSG,UGGT1,SARM1,CEACAM6,TRIM11,GPR15,CAMP,TLR2,ELANE,RORC
		Mouse Phenotype	MP:0004803	increased susceptibility to autoimmune diabetes		0.001292	1	0.04329	0.3874	4	19	IGHM,E2F1,CD38,IRAK3
		Mouse Phenotype	MP:0008077	abnormal CD8-positive, alpha-beta T cell number		0.001296	1	0.04329	0.3874	20	361	NCOA3,RABGAP1,CCR4,TOM1L2,IGHM,SIGLEC1,ITGAM,ITPKB,TCF7,GPR15,E2F1,EBF1,LCK,RASGRP1,CD3E,CD247,CD38,RORC,HELLS,NCKAP1L
		Mouse Phenotype	MP:0002432	abnormal CD4-positive, alpha beta T cell morphology		0.001296	1	0.04329	0.3874	23	441	NCOA3,TLR7,MMP9,TOM1L2,IGHM,ITGAM,ITPKB,CD84,GPR174,C3AR1,TCF7,GPR15,E2F1,EBF1,LCK,RASGRP1,CD3E,CD247,CD38,CD40LG,RORC,LY9,NCKAP1L
		Mouse Phenotype	MP:0012431	increased lymphoma incidence		0.001304	1	0.04329	0.3874	12	165	NCOA3,HIC1,TLR7,FLT3,IGHM,TPX2,RASSF5,BUB1,BUB1B,RB1,E2F1,EXO1
		Mouse Phenotype	MP:0020173	abnormal IgE level		0.001308	1	0.04329	0.3874	11	143	CCR4,LTB4R,MMP9,IGHD,IGHM,FYN,C3AR1,RASGRP1,CD40LG,RORA,PTGDR2
		Mouse Phenotype	MP:0002801	abnormal long-term object recognition memory		0.001314	1	0.04329	0.3874	6	47	APP,NCOR1,CCDC88A,KIF4A,JADE2,PCDH9
		Mouse Phenotype	MP:0000858	abnormal metastatic potential		0.001341	1	0.04384	0.3923	7	64	HIC1,MMP9,TOM1L2,TPX2,RB1,E2F1,CD96
		Mouse Phenotype	MP:0004816	abnormal class switch recombination		0.001423	1	0.04619	0.4133	8	83	NIBAN3,CR2,IGHM,FAM72A,CD3E,CD40LG,EXO1,SMAD7
		Mouse Phenotype	MP:0005369	muscle phenotype		0.001523	1	0.04905	0.4389	60	1571	CDKN1B,NCOA3,TRIO,CORO1C,RPS6KB1,CEACAM8,MCM2,TLR7,HMOX2,CD163,FBN2,TPP1,MMP9,TNS3,MPO,EVL,NDST1,FLT3,ADAMTS2,HIPK2,GAS7,COL5A3,XK,H6PD,PPARG,APP,YWHAE,PPP2R5C,SMARCD3,ATP2A2,CHTOP,NOS1AP,HDAC9,MYCBP2,INHBA,INPP4A,KIF1B,CYP51A1,GATA3,CEACAM6,ITGA7,CREG1,PTPN11,BUB1B,ADAM17,WASF1,DYNC1H1,CACNA1A,EGLN2,RB1,CAPN3,LAMC1,LFNG,TGM2,ENHO,LEPROTL1,LRP1,RORA,HCFC1,SMAD7
		Domain	PS00269	DEFENSIN	PROSITE	0.0001296	0.3212	0.03599	0.302	3	5	DEFA1,DEFA3,DEFA4
		Domain	IPR002366	Defensin_propep	InterPro	0.0001296	0.3212	0.03599	0.302	3	5	DEFA1,DEFA3,DEFA4
		Domain	PF00323	Defensin_1	Pfam	0.0001296	0.3212	0.03599	0.302	3	5	DEFA1,DEFA3,DEFA4
		Domain	PF02434	Fringe	Pfam	0.0001296	0.3212	0.03599	0.302	3	5	MFNG,B3GLCT,LFNG
		Domain	PF00879	Defensin_propep	Pfam	0.0001296	0.3212	0.03599	0.302	3	5	DEFA1,DEFA3,DEFA4
		Domain	IPR006081	Alpha-defensin	InterPro	0.0001296	0.3212	0.03599	0.302	3	5	DEFA1,DEFA3,DEFA4
		Domain	IPR016327	Alpha-defensin_pro	InterPro	0.0001296	0.3212	0.03599	0.302	3	5	DEFA1,DEFA3,DEFA4
		Domain	IPR003378	Fringe-like	InterPro	0.0001296	0.3212	0.03599	0.302	3	5	MFNG,B3GLCT,LFNG
		Domain	PS50835	IG_LIKE	PROSITE	0.0003264	0.8087	0.03599	0.302	25	491	TRIO,OSCAR,CEACAM8,AMIGO1,NCR3,FCER1A,LRRN2,MERTK,FLT3,SLAMF1,MILR1,CD200R1,IGHD,IGHM,VCAN,SIGLEC1,CD244,CEACAM6,CD84,FCRL1,PTPRK,CD3E,TRBC1,LY9,CD96
		Domain	PF13895	Ig_2	Pfam	0.000338	0.8376	0.03599	0.302	8	73	OSCAR,CEACAM8,FCER1A,MILR1,SIGLEC1,CD244,CEACAM6,FCRL1
		Domain	SM00462	PTB	SMART	0.0003415	0.8462	0.03599	0.302	6	40	RABGAP1,TNS3,APBB1,NOS1AP,LDLRAP1,ANKS1A
		Domain	IPR006020	PTB/PI_dom	InterPro	0.0003921	0.9716	0.03599	0.302	6	41	RABGAP1,TNS3,APBB1,NOS1AP,LDLRAP1,ANKS1A
		Domain	IPR013783	Ig-like_fold	InterPro	0.0004046	1	0.03599	0.302	32	706	EPHB2,TRIO,OSCAR,CEACAM8,AMIGO1,NCR3,FCER1A,LRRN2,MERTK,FLT3,FNDC3A,MILR1,CD200R1,IGHD,IGHM,VCAN,SIGLEC1,IL10RA,CD244,MYCBP2,CEACAM6,CD84,FCRL1,PTPRK,NFATC4,EBF1,TGM2,CD3E,TRBC1,LY9,HCFC1,CD96
		Domain	SM00101	14_3_3	SMART	0.0004378	1	0.03599	0.302	3	7	YWHAE,YWHAG,YWHAH
		Domain	PS00796	1433_1	PROSITE	0.0004378	1	0.03599	0.302	3	7	YWHAE,YWHAG,YWHAH
		Domain	PS00797	1433_2	PROSITE	0.0004378	1	0.03599	0.302	3	7	YWHAE,YWHAG,YWHAH
		Domain	PF00244	2003-03-14	Pfam	0.0004378	1	0.03599	0.302	3	7	YWHAE,YWHAG,YWHAH
		Domain	IPR023410	14-3-3_domain	InterPro	0.0004378	1	0.03599	0.302	3	7	YWHAE,YWHAG,YWHAH
		Domain	IPR023409	14-3-3_CS	InterPro	0.0004378	1	0.03599	0.302	3	7	YWHAE,YWHAG,YWHAH
		Domain	PS50236	CHCR	PROSITE	0.0004378	1	0.03599	0.302	3	7	CLTCL1,CLTC,VPS39
		Domain	IPR007110	Ig-like_dom	InterPro	0.000466	1	0.03599	0.302	25	503	TRIO,OSCAR,CEACAM8,AMIGO1,NCR3,FCER1A,LRRN2,MERTK,FLT3,SLAMF1,MILR1,CD200R1,IGHD,IGHM,VCAN,SIGLEC1,CD244,CEACAM6,CD84,FCRL1,PTPRK,CD3E,TRBC1,LY9,CD96
		Domain	PF00640	PID	Pfam	0.000469	1	0.03599	0.302	5	28	RABGAP1,APBB1,NOS1AP,LDLRAP1,ANKS1A
		Domain	IPR022365	Clathrin_H-chain_propeller_rpt	InterPro	0.0005664	1	0.03599	0.302	2	2	CLTCL1,CLTC
		Domain	PF08539	HbrB	Pfam	0.0005664	1	0.03599	0.302	2	2	PRR5L,PRR5
		Domain	PS51489	BUB1_N	PROSITE	0.0005664	1	0.03599	0.302	2	2	BUB1,BUB1B
		Domain	PF15276	PP1_bind	Pfam	0.0005664	1	0.03599	0.302	2	2	MKI67,CDCA2
		Domain	IPR015661	Bub1/Mad3	InterPro	0.0005664	1	0.03599	0.302	2	2	BUB1,BUB1B
		Domain	IPR001473	Clathrin_H-chain_propeller_N	InterPro	0.0005664	1	0.03599	0.302	2	2	CLTCL1,CLTC
		Domain	IPR013745	Bit61/PRR5	InterPro	0.0005664	1	0.03599	0.302	2	2	PRR5L,PRR5
		Domain	IPR016025	Clathrin_H-chain_link/propller	InterPro	0.0005664	1	0.03599	0.302	2	2	CLTCL1,CLTC
		Domain	IPR029334	PP1-bd	InterPro	0.0005664	1	0.03599	0.302	2	2	MKI67,CDCA2
		Domain	PF08311	Mad3_BUB1_I	Pfam	0.0005664	1	0.03599	0.302	2	2	BUB1,BUB1B
		Domain	SM00777	Mad3_BUB1_I	SMART	0.0005664	1	0.03599	0.302	2	2	BUB1,BUB1B
		Domain	PF09268	Clathrin-link	Pfam	0.0005664	1	0.03599	0.302	2	2	CLTCL1,CLTC
		Domain	2.130.10.110	-	Gene3D	0.0005664	1	0.03599	0.302	2	2	CLTCL1,CLTC
		Domain	IPR016341	Clathrin_heavy_chain	InterPro	0.0005664	1	0.03599	0.302	2	2	CLTCL1,CLTC
		Domain	IPR013212	Mad3/Bub1_I	InterPro	0.0005664	1	0.03599	0.302	2	2	BUB1,BUB1B
		Domain	PF01394	Clathrin_propel	Pfam	0.0005664	1	0.03599	0.302	2	2	CLTCL1,CLTC
		Domain	IPR015348	Clathrin_H-chain_linker_core	InterPro	0.0005664	1	0.03599	0.302	2	2	CLTCL1,CLTC
		Domain	IPR000547	Clathrin_H-chain/VPS_repeat	InterPro	0.000688	1	0.03965	0.3328	3	8	CLTCL1,CLTC,VPS39
		Domain	SM00048	DEFSN	SMART	0.000688	1	0.03965	0.3328	3	8	DEFA1,DEFA3,DEFA4
		Domain	IPR000308	2003-03-14	InterPro	0.000688	1	0.03965	0.3328	3	8	YWHAE,YWHAG,YWHAH
		Domain	IPR006080	Defensin_beta/alpha	InterPro	0.000688	1	0.03965	0.3328	3	8	DEFA1,DEFA3,DEFA4
		Pathway	M27620	REACTOME_NEUTROPHIL_DEGRANULATION	Reactome Pathways	7.152e-15	2.196e-11	2.196e-11	1.89e-10	46	478	HK3,OSCAR,CEACAM8,CRISP3,HMOX2,PKM,MMP8,MMP9,RHOF,ALOX5,MPO,ATG7,DEFA1B,OLFM4,SLC2A5,RETN,CTSD,CTSG,ATP6V0A1,PRTN3,CEACAM6,CREG1,ITGAM,DEFA1,DEFA4,TBC1D10C,CYFIP1,BPI,VNN1,C3AR1,GNS,DYNC1H1,CRISPLD2,DNAJC13,CD177,CAMP,UBR4,GRN,NCSTN,HUWE1,LCN2,TLR2,ELANE,LTF,STOM,NCKAP1L
		Pathway	MM15330	REACTOME_NEUTROPHIL_DEGRANULATION	Reactome Pathways	8.434e-14	2.59e-10	1.295e-10	1.115e-09	46	511	HK3,OSCAR,CEACAM8,HMOX2,PKM,MMP8,MMP9,RHOF,ALOX5,MPO,ATG7,DEFA1B,OLFM4,SLC2A5,RETN,CTSD,CTSG,ATP6V0A1,PRTN3,CEACAM6,CREG1,ITGAM,DEFA1,DEFA3,DEFA4,TBC1D10C,CYFIP1,BPI,VNN1,C3AR1,GNS,DYNC1H1,CRISPLD2,DNAJC13,CD177,CAMP,UBR4,GRN,NCSTN,HUWE1,LCN2,TLR2,ELANE,LTF,STOM,NCKAP1L
		Pathway	MM14662	REACTOME_IMMUNE_SYSTEM	Reactome Pathways	1.148e-12	3.527e-09	1.176e-09	1.012e-08	93	1730	CDKN1B,HK3,VRK3,OSCAR,CEACAM8,TLR7,HMOX2,FCER1A,AP1B1,ASB6,CLTC,PKM,MMP8,MMP9,RHOF,SDC1,ALOX5,FKBP5,MPO,KCTD7,UBE2J1,ATG7,DEFA1B,PRR5,OLFM4,APP,CR2,SLC2A5,CD200R1,PPP2R5C,THEM4,RETN,IGHD,PRKCE,SIGLEC1,EIF4G3,CTSD,FYN,CTSG,IL10RA,IL16,ATP6V0A1,PRTN3,MYO10,KIF1B,SARM1,CEACAM6,KIF4A,CREG1,ITGAM,DEFA1,DEFA3,DEFA4,TBC1D10C,PTPN11,TRIM11,CYFIP1,BPI,VNN1,VAMP2,C1QC,C3AR1,IFI44L,IGHV4-61,WASF1,IGHV4-34,G…
		Pathway	MM14661	REACTOME_INNATE_IMMUNE_SYSTEM	Reactome Pathways	9.12e-12	2.801e-08	6.616e-09	5.694e-08	63	983	HK3,VRK3,OSCAR,CEACAM8,TLR7,HMOX2,FCER1A,PKM,MMP8,MMP9,RHOF,ALOX5,MPO,ATG7,DEFA1B,OLFM4,APP,CR2,SLC2A5,RETN,PRKCE,CTSD,FYN,CTSG,ATP6V0A1,PRTN3,MYO10,SARM1,CEACAM6,CREG1,ITGAM,DEFA1,DEFA3,DEFA4,TBC1D10C,PTPN11,CYFIP1,BPI,VNN1,C1QC,C3AR1,IGHV4-61,WASF1,IGHV4-34,GNS,DYNC1H1,CRISPLD2,DNAJC13,IGHV3-21,CD177,CAMP,UBR4,GRN,NCSTN,HUWE1,LCK,LCN2,CD247,TLR2,ELANE,LTF,STOM,NCKAP1L
		Pathway	M1036	REACTOME_INNATE_IMMUNE_SYSTEM	Reactome Pathways	1.077e-11	3.308e-08	6.616e-09	5.694e-08	68	1114	HK3,VRK3,OSCAR,CEACAM8,CRISP3,TLR7,HMOX2,MEF2A,FCER1A,PKM,MMP8,MMP9,RHOF,ALOX5,MPO,ATG7,DEFA1B,RNF135,OLFM4,APP,CR2,SLC2A5,RETN,PRKCE,CTSD,FYN,CTSG,ATP6V0A1,PRTN3,MYO10,SARM1,CEACAM6,CREG1,ITGAM,DEFA1,DEFA3,DEFA4,TBC1D10C,PTPN11,CYFIP1,BPI,VNN1,C1QC,C3AR1,WASF1,IGHV4-34,GNS,DYNC1H1,CRISPLD2,DNAJC13,CD177,CAMP,UBR4,IGHV1-2,CASP10,GRN,NCSTN,HUWE1,LCK,LCN2,RASGRP1,CD247,TLR2,ELANE,IRAK3,LTF,STOM,NCK…
		Pathway	MM15332	REACTOME_ANTIMICROBIAL_PEPTIDES	Reactome Pathways	1.86e-07	0.0005712	9.52e-05	0.0008194	12	70	DEFA1B,CTSG,PRTN3,DEFA1,DEFA3,DEFA4,BPI,CAMP,LCN2,TLR2,ELANE,LTF
		Pathway	MM15966	WP_TYROBP_CAUSAL_NETWORK_IN_MICROGLIA	WikiPathways	1.876e-06	0.005763	0.0008232	0.007086	10	58	IL10RA,ITGAM,CD84,ZFP36L2,C1QC,LOXL3,DPYD,LHFPL2,MAF,NCKAP1L
		Pathway	M39508	WP_TYROBP_CAUSAL_NETWORK_IN_MICROGLIA	WikiPathways	2.591e-06	0.007956	0.0009945	0.00856	10	60	IL10RA,ITGAM,CD84,ZFP36L2,C1QC,LOXL3,DPYD,LHFPL2,MAF,NCKAP1L
		Pathway	MM14472	REACTOME_HEMOSTASIS	Reactome Pathways	4.343e-06	0.01334	0.001482	0.01275	34	571	PDE1B,CEACAM8,MERTK,SDC1,APLP2,DGKD,APP,HABP4,PPP2R5C,PRKCE,PRKCG,FYN,ATP2A2,PRTN3,CD244,KIF1B,GATA3,CEACAM6,KIF4A,ITGAM,CD84,PTPN11,IGHV4-61,IGHV4-34,KIF11,KIFC1,IGHV3-21,CD177,DOK2,LCK,RASGRP1,PAFAH2,LHFPL2,GNB4
		Pathway	M27627	REACTOME_ANTIMICROBIAL_PEPTIDES	Reactome Pathways	7.459e-06	0.02291	0.002291	0.01972	12	98	DEFA1B,CTSG,PRTN3,DEFA1,DEFA3,DEFA4,BPI,CAMP,LCN2,TLR2,ELANE,LTF
		Pathway	M610	REACTOME_EXTRACELLULAR_MATRIX_ORGANIZATION	Reactome Pathways	9.077e-06	0.02787	0.002534	0.02181	23	321	CEACAM8,FBN2,MMP8,MMP9,SDC1,ADAMTS2,COL5A3,APP,VCAN,SCUBE3,CTSD,CTSG,ADAM9,CEACAM6,ITGA7,ITGA9,ITGAM,ADAM17,LOXL3,CAPN3,LAMC1,NCSTN,ELANE
		Pathway	MM14812	REACTOME_CELL_SURFACE_INTERACTIONS_AT_THE_VASCULAR_WALL	Reactome Pathways	1.334e-05	0.04096	0.003414	0.02938	15	158	CEACAM8,MERTK,SDC1,FYN,CD244,CEACAM6,ITGAM,CD84,PTPN11,IGHV4-61,IGHV4-34,IGHV3-21,CD177,DOK2,LCK
		Pathway	MM1429	BIOCARTA_TCRA_PATHWAY	BioCarta Pathways	4.818e-05	0.148	0.01138	0.09797	4	9	FYN,LCK,CD3E,CD247
		Pathway	M587	REACTOME_DEGRADATION_OF_THE_EXTRACELLULAR_MATRIX	Reactome Pathways	6.301e-05	0.1935	0.01357	0.1168	13	140	FBN2,MMP8,MMP9,COL5A3,SCUBE3,CTSD,CTSG,ADAM9,ADAM17,CAPN3,LAMC1,NCSTN,ELANE
		Pathway	M8395	REACTOME_HEMOSTASIS	Reactome Pathways	6.63e-05	0.2036	0.01357	0.1168	35	679	PDE1B,CEACAM8,MERTK,SDC1,APLP2,DGKD,APP,HABP4,PPP2R5C,IGHM,PRKCE,PRKCG,FYN,ATP2A2,PRTN3,CD244,KIF1B,GATA3,CEACAM6,KIF4A,ITGAM,CD84,PTPN11,IGHV4-34,KIF11,KIFC1,CD177,IGHV1-2,DOK2,LCK,RASGRP1,PAFAH2,LHFPL2,GNB4,HBG2
		Pathway	M47789	KEGG_MEDICUS_ENV_FACTOR_NNK_NNN_TO_CHRNA7_E2F_SIGNALING_PATHWAY	KEGG Medicus Pathways	7.869e-05	0.2416	0.01421	0.1223	4	10	BIRC5,RB1,E2F1,CDC6
		Pathway	M26955	REACTOME_ALPHA_DEFENSINS	Reactome Pathways	7.869e-05	0.2416	0.01421	0.1223	4	10	DEFA1B,DEFA1,DEFA3,DEFA4
		Pathway	M47438	KEGG_MEDICUS_VARIANT_TEL_AML1_FUSION_TO_TRANSCRIPTIONAL_REPRESSION	KEGG Medicus Pathways	0.0001212	0.3721	0.01958	0.1685	4	11	MPO,NCOR1,DEFA3,ELANE
		Pathway	MM14569	REACTOME_ALPHA_DEFENSINS	Reactome Pathways	0.0001212	0.3721	0.01958	0.1685	4	11	DEFA1B,DEFA1,DEFA3,DEFA4
		Pathway	M16312	REACTOME_CELL_SURFACE_INTERACTIONS_AT_THE_VASCULAR_WALL	Reactome Pathways	0.0001437	0.4413	0.02206	0.1899	15	194	CEACAM8,MERTK,SDC1,IGHM,FYN,CD244,CEACAM6,ITGAM,CD84,PTPN11,IGHV4-34,CD177,IGHV1-2,DOK2,LCK
		Pathway	M34	PID_TCR_PATHWAY	PID Pathways	0.0002172	0.667	0.03176	0.2734	8	64	PRKCE,FYN,RASSF5,PTPN11,LCK,RASGRP1,CD3E,CD247
		Pathway	M27507	REACTOME_VESICLE_MEDIATED_TRANSPORT	Reactome Pathways	0.0002372	0.7285	0.03311	0.285	35	725	EPS15,MAN2A2,CLTCL1,BET1L,SYS1,RABGAP1,CD163,SORT1,AP1B1,RIN2,CLTC,AGFG1,COPA,APP,YWHAE,YWHAG,YWHAH,USP6NL,LDLRAP1,GALNT2,KIF1B,KIF4A,STAB1,TBC1D10C,VAMP2,IGHV4-34,GNS,RAB13,DYNC1H1,KIF11,KIFC1,IGHV1-2,LDLR,TBC1D10A,LRP1
		Pathway	MM15232	REACTOME_VESICLE_MEDIATED_TRANSPORT	Reactome Pathways	0.0002732	0.8391	0.03648	0.314	32	645	EPS15,BET1L,SYS1,RABGAP1,CD163,SORT1,AP1B1,RIN2,CLTC,AGFG1,COPA,APP,YWHAE,USP6NL,LDLRAP1,GALNT2,KIF1B,KIF4A,STAB1,TBC1D10C,VAMP2,IGHV4-61,IGHV4-34,GNS,RAB13,DYNC1H1,KIF11,KIFC1,IGHV3-21,LDLR,TBC1D10A,LRP1
		Pathway	M195	PID_CMYB_PATHWAY	PID Pathways	0.0002913	0.8946	0.03728	0.3208	9	84	CDKN1B,MPO,COPA,HIPK2,NCOR1,PRTN3,GATA3,ELANE,MAF
		Pathway	M41736	REACTOME_FLT3_SIGNALING_THROUGH_SRC_FAMILY_KINASES	Reactome Pathways	0.0003147	0.9665	0.03781	0.3255	3	6	FLT3,FYN,LCK
		Pathway	MM14572	REACTOME_EXTRACELLULAR_MATRIX_ORGANIZATION	Reactome Pathways	0.0003448	1	0.03781	0.3255	18	281	FBN2,MMP8,MMP9,SDC1,ADAMTS2,COL5A3,APP,VCAN,SCUBE3,CTSD,CTSG,CEACAM6,ITGA7,ITGA9,ITGAM,LOXL3,CAPN3,ELANE
		Pathway	MM15012	REACTOME_EICOSANOID_LIGAND_BINDING_RECEPTORS	Reactome Pathways	0.0003457	1	0.03781	0.3255	4	14	LTB4R,PTGER4,CYSLTR2,PTGDR2
		Pathway	M10765	BIOCARTA_TCRA_PATHWAY	BioCarta Pathways	0.0003457	1	0.03781	0.3255	4	14	FYN,LCK,CD3E,CD247
		Pathway	M7963	KEGG_CELL_CYCLE	KEGG Legacy Pathways	0.0003661	1	0.03781	0.3255	11	125	CDKN1B,MCM2,TTK,YWHAE,YWHAG,YWHAH,BUB1,BUB1B,RB1,E2F1,CDC6
		Pathway	M39688	WP_APOPTOSISRELATED_NETWORK_DUE_TO_ALTERED_NOTCH3_IN_OVARIAN_CANCER	WikiPathways	0.0003817	1	0.03781	0.3255	7	53	CDKN1B,TRAF1,RPS6KB1,BIRC5,APP,SMAD7,HELLS
		Pathway	M88	PID_CD8_TCR_PATHWAY	PID Pathways	0.0003817	1	0.03781	0.3255	7	53	PRKCE,FYN,RASSF5,LCK,RASGRP1,CD3E,CD247
		Pathway	MM14990	REACTOME_REGULATION_OF_T_CELL_ACTIVATION_BY_CD28_FAMILY	Reactome Pathways	0.000447	1	0.04289	0.3692	8	71	PRR5,PPP2R5C,THEM4,FYN,PTPN11,LCK,CD3E,CD247
		Pathway	M10620	REACTOME_EICOSANOID_LIGAND_BINDING_RECEPTORS	Reactome Pathways	0.000462	1	0.04299	0.37	4	15	LTB4R,PTGER4,CYSLTR2,PTGDR2
		Pathway	M29836	REACTOME_LEISHMANIA_INFECTION	Reactome Pathways	0.0005058	1	0.04569	0.3933	15	218	CD163,APP,FYN,CTSG,MYO10,CYFIP1,C3AR1,ADAM17,WASF1,IGHV4-34,CYSLTR2,IGHV1-2,CD247,GNB4,NCKAP1L
		Pathway	M40	PID_E2F_PATHWAY	PID Pathways	0.0005402	1	0.0474	0.408	8	73	CDKN1B,HIC1,RRM2,MYBL2,WASF1,RB1,E2F1,CDC6
		Pubmed	35563538	Cullin 3 Exon 9 Deletion in Familial Hyperkalemic Hypertension Impairs Cullin3-Ring-E3 Ligase (CRL3) Dynamic Regulation and Cycling.	Pubmed	3.801e-15	3.255e-10	3.255e-10	3.884e-09	74	1949	TRIO,ZNF549,CORO1C,TTK,SORT1,FBN2,UBR5,ASB6,SCD,CLTC,MKI67,ASPM,PKM,ZNF324,IQGAP3,VARS1,TENT2,TICRR,COPA,SPTLC2,MTHFD1L,POLR2A,DTL,PRR5,APLP2,TSEN54,APP,YWHAE,PAICS,SPAG5,ZC3H7A,PPP2R5C,MRPS6,WDR82,CLSPN,ATP2A2,MYCBP2,MYO10,INPP4A,ADAM9,TMEM165,KIF4A,BCAT1,CDCA2,FBXO38,TRIM11,CYFIP1,ZFP36L2,BUB1B,ADAM17,ZNF649,RAB13,DYNC1H1,KIF11,RB1,UBR4,LARP1,LAMC1,DIDO1,GRN,NCSTN,HUWE1,LCK,LDLR,CEP55,ZC3H10,KL…
		Pubmed	23533145	In-depth proteomic analyses of exosomes isolated from expressed prostatic secretions in urine.	Pubmed	2.432e-14	2.082e-09	1.041e-09	1.243e-08	51	1070	CLTCL1,OSCAR,CEACAM8,NHERF1,TPP1,CLTC,PKM,MMP9,RHOF,MPO,TOM1L2,CIB1,DEFA1B,OLFM4,NIBAN2,YWHAE,PAICS,SLC2A5,RETN,IGHD,IGHM,CTSD,CTSG,ATP6V0A1,PRTN3,ADAM9,GBA1,CREG1,ITGAM,ITFG1,DEFA1,DEFA3,CYFIP1,GNS,DYNC1H1,DOP1B,CRISPLD2,CD177,CAMP,LAMC1,GRN,LCN2,ABHD14B,TGM2,TBC1D10A,CD38,ELANE,GNB4,LTF,ENO1,STOM
		Pubmed	35696571	ESCPE-1 mediates retrograde endosomal sorting of the SARS-CoV-2 host factor Neuropilin-1.	Pubmed	4.231e-14	3.622e-09	1.207e-09	1.441e-08	54	1201	EPHB2,MAN2A2,RABGAP1,HMOX2,SORT1,FBN2,UBE2J1,TPST1,NDST1,COPA,SPTLC2,SELENOM,APLP2,H6PD,APP,YWHAE,YWHAG,PAICS,ADAM22,ERLIN1,SPAG5,P4HTM,TPX2,EIF4G3,CTSD,ATP2A2,KCTD12,ATP6V0A1,GALNT2,MYCBP2,ADAM9,TMEM165,UGGT1,CYP51A1,GBA1,KIF4A,GCNT1,ITGA7,ITFG1,PTPRK,TMEM131L,ADAM17,GNS,B3GLCT,SLITRK4,LAMC1,GRN,NCSTN,LDLR,CNNM3,TGM2,FANCI,LRP1,STOM
		Pubmed	20237496	New genetic associations detected in a host response study to hepatitis B vaccine.	Pubmed	1.468e-13	1.257e-08	2.686e-09	3.206e-08	43	824	TRAF1,OSCAR,CRISP3,TLR7,CD163,MFNG,FCER1A,SRGAP1,CCR4,MPO,APP,CR2,IFI27,SLAMF1,ASGR2,SIGLEC1,IL10RA,LDLRAP1,IL16,CD244,GATA3,PTGER4,DEFA4,RASSF5,FCRL1,BPI,SMG7,NFATC4,C1QC,IFI44L,KLRB1,GRN,STARD5,TGFBR2,CD3E,CD247,CD6,CD38,TLR2,IRAK3,LTF,LY9,CD96
		Pubmed	26410627	The Interleukin-2-mTORc1 Kinase Axis Defines the Signaling, Differentiation, and Metabolism of T Helper 1 and Follicular B Helper T Cells.	Pubmed	1.569e-13	1.343e-08	2.686e-09	3.206e-08	23	227	ASB6,MKI67,ASPM,RHOF,IQGAP3,TICRR,PRR5,BIRC5,APP,SPAG5,TPX2,CLSPN,PTGER4,CDCA2,BUB1,BUB1B,KIF11,TCF7,DOK2,LFNG,E2F8,CEP55,ARL4C
		Pubmed	36931259	A central chaperone-like role for 14-3-3 proteins in human cells.	Pubmed	6.377e-13	5.46e-08	8.398e-09	1.002e-07	43	861	TRIO,RRM2,TTK,SRGAP1,AGFG1,NR3C2,TNS3,DYRK2,GTSE1,DTL,PRR5,APBB1,YWHAE,YWHAG,YWHAH,CCDC88A,RAB11FIP5,PRKCE,PRKCG,EIF4G3,USP6NL,NOS1AP,MYCBP2,KIF1B,GBA1,PITPNC1,ITPKB,MOB2,CDCA2,STOX2,ZFP36L2,SUPT4H1,BUB1B,KIF11,DOP1B,ANKS1A,CCSER1,LARP1,LAMC1,LCK,E2F8,EIF4G1,EXO1
		Pubmed	19946888	Defining the membrane proteome of NK cells.	Pubmed	6.865e-13	5.878e-08	8.398e-09	1.002e-07	51	1168	EPS15,ABI3,CLTCL1,RPS4Y1,BET1L,HMOX2,TTK,PARP4,UBR5,SCD,CLTC,MKI67,AGFG2,ECI2,FKBP5,EVL,COPA,MTHFD1L,GTSE1,FNDC3A,APLP2,YWHAE,YWHAG,PAICS,NCOR1,ABHD15,GALNT2,MYCBP2,CYP51A1,KIF4A,TYSND1,TBC1D10C,BUB1,ADAM17,DYNC1H1,KIF11,KIFC1,DNAJC13,UBR4,LARP1,NCSTN,HUWE1,LDLR,CEP55,CNNM3,FANCI,EIF4G1,ENO1,HCFC1,STOM,NCKAP1L
		Pubmed	33618749	Prion protein oligomers cause neuronal cytoskeletal damage in rapidly progressive Alzheimer's disease.	Pubmed	1.462e-12	1.251e-07	1.531e-08	1.828e-07	56	1397	TRIO,CORO1C,RABGAP1,SORT1,CORO2B,AP1B1,TPP1,CLTC,AGFG1,PKM,VARS1,TOM1L2,COPA,ATG7,ADGRL1,APP,SLC1A3,YWHAE,YWHAG,YWHAH,ADAM22,PLPP3,VCAN,RAB11FIP5,PRKCE,PRKCG,CTSD,ATP2A2,GABBR1,KCTD12,ATP6V0A1,INPP4A,UGGT1,PTGR3,ITFG1,LOC101927057,PTPN11,CYFIP1,PURA,C1QC,WASF1,DYNC1H1,GPD2,UBR4,LARP1,LAMC1,NCSTN,HUWE1,OMG,TGM2,SLC4A10,LRP1,ENO1,PCDH9,STOM,HDLBP
		Pubmed	20360068	Systematic analysis of human protein complexes identifies chromosome segregation proteins.	Pubmed	1.61e-12	1.378e-07	1.531e-08	1.828e-07	50	1155	CDKN1B,EPS15,CORO1C,TTK,STN1,UBR5,CLTC,MKI67,ASPM,PKM,ZNF324,IQGAP3,MPO,COPA,POLR2A,DTL,BIRC5,TSEN54,NIBAN2,SPAG5,PPP1R2,IGF2BP3,PPP2R5C,TPX2,WDR82,FYN,CHTOP,MYBL1,MYBL2,KIF4A,MOB2,DEFA1,FBXO38,STOX2,BUB1,BUB1B,DYNC1H1,KIFC1,LARP1,LCK,CEP55,EIF4G1,EHMT1,GNB4,LTF,CDC6,RPA2,HCFC1,TOP2A,STOM
		Pubmed	27880917	Phenotypic and Interaction Profiling of the Human Phosphatases Identifies Diverse Mitotic Regulators.	Pubmed	2.396e-12	2.051e-07	1.996e-08	2.382e-07	47	1049	TRIO,CORO1C,SORT1,NHERF1,CLTC,MKI67,FKBP5,TNS3,COPA,NOP53,POLR2A,APLP2,NIBAN2,APP,YWHAE,YWHAG,YWHAH,PPP1R2,NCOR1,PPP2R5C,CCDC88A,RAB11FIP5,WDR82,ATP2A2,NOS1AP,MYCBP2,UGGT1,CDCA2,FBXO38,PTPN11,TRIM11,SMG7,PTPRK,VAMP2,LBH,WASF1,GPD2,DNAJC13,PPP1R13B,HUWE1,CEP55,CNNM3,FANCI,GNB4,RPA2,HDLBP,HELLS
		Pubmed	17081983	Global, in vivo, and site-specific phosphorylation dynamics in signaling networks.	Pubmed	2.564e-12	2.195e-07	1.996e-08	2.382e-07	59	1545	EPS15,CLTCL1,TRIO,RPS6KB1,MCM2,NHERF1,UBR5,SRGAP1,MKI67,ASPM,RBM15B,AGFG1,PKM,ZNF324,COPA,SPTLC2,FNDC3A,XK,CHD8,NIBAN2,PPP1R2,ZC3H7A,NCOR1,TPX2,RAB11FIP5,SMARCD3,CLSPN,EIF4G3,ATP2A2,USP6NL,CHTOP,MYBL2,HDAC9,SP100,MYCBP2,MYO10,ADAM9,KIF1B,KIF4A,SPOCK2,MARCKSL1,ZNF469,SMG7,NFATC4,PURA,DIAPH2,ADAM17,DYNC1H1,KIFC1,LARP1,DIDO1,E2F1,HUWE1,CEP55,TGFBR2,EIF4G1,HCFC1,TOP2A,HDLBP
		Pubmed	25921289	Temporal proteomics of NGF-TrkA signaling identifies an inhibitory role for the E3 ligase Cbl-b in neuroblastoma cell differentiation.	Pubmed	4.384e-12	3.754e-07	3.128e-08	3.734e-07	67	1922	EPS15,TRIO,MCM2,RABGAP1,MCM10,RRM2,TTK,SORT1,CRACD,NHERF1,AP1B1,CLTC,RBM15B,PKM,ABCD2,IQGAP3,VARS1,FKBP5,CERK,COPA,ATG7,SPTLC2,MTHFD1L,POLR2A,CLIC4,NIBAN2,YWHAE,YWHAG,YWHAH,PAICS,ERLIN1,ZC3H7A,IGF2BP3,CCDC88A,WDR82,EIF4G3,ATP2A2,SNRPN,ATP6V0A1,INPP4A,UGGT1,SARM1,GBA1,KIF4A,MARCKSL1,PTPN11,CYFIP1,PURA,WASF1,DYNC1H1,KIF11,GPD2,DNAJC13,RB1,VPS39,LARP1,GRN,NCSTN,HUWE1,FANCI,EIF4G1,LTF,ENO1,TOP1,HCFC1…
		Pubmed	35384245	Physical and functional interactome atlas of human receptor tyrosine kinases.	Pubmed	5.182e-12	4.437e-07	3.413e-08	4.073e-07	59	1572	EPHB2,EPS15,TRIO,CORO1C,RABGAP1,RRM2,TTK,NHERF1,FBN2,AP1B1,MKI67,AGFG1,ECI2,MERTK,FKBP5,UBE2J1,FLT3,COPA,NOP53,MTHFD1L,GTSE1,APBB1,FNDC3A,NIBAN2,APP,SLC1A3,ERLIN1,PPP1R2,CCDC88A,RAB11FIP5,MRPS6,ATP2A2,USP6NL,CHTOP,NOS1AP,MYCBP2,UGGT1,KIF4A,MARCKSL1,PTPN11,CYFIP1,GK3,PURA,WASF1,DYNC1H1,DOP1B,ANKS1A,UBR4,PPP1R13B,CASP10,GRN,HUWE1,CEP55,CNNM3,FANCI,LTF,LTK,TOP2A,HELLS
		Pubmed	28671696	Spatiotemporal profile of postsynaptic interactomes integrates components of complex brain disorders.	Pubmed	6.61e-12	5.659e-07	4.042e-08	4.825e-07	44	963	NCOA3,EPS15,PDE1B,TRIO,CORO1C,RPS6KB1,AP1B1,UBR5,CLTC,CHD8,SLC1A3,YWHAE,YWHAG,YWHAH,ADAM22,NCOR1,CCDC88A,PLPP3,ZNF516,PRKCE,PRKCG,TRERF1,KCTD12,ARHGAP24,MYCBP2,ADAM9,KIF4A,STOX2,CYFIP1,PURA,DIAPH2,WASF1,DYNC1H1,KIF11,ANKS1A,CACNA1A,DNAJC13,UBR4,DIDO1,HUWE1,EIF4G1,LRP1,EHMT1,ENO1
		Pubmed	32554809	BioID screening of biotinylation sites using the avidin-like protein Tamavidin 2-REV identifies global interactors of stimulator of interferon genes (STING).	Pubmed	1.256e-11	1.075e-06	7.17e-08	8.557e-07	64	1831	RPS4Y1,CORO1C,BET1L,HMGB3,TLR7,RABGAP1,HMOX2,RRM2,TTK,SCD,CLTC,MKI67,ASPM,AGFG1,PKM,AGFG2,TNS3,UBE2J1,COPA,SPTLC2,RNF135,CLIC4,FNDC3A,APLP2,APP,YWHAE,YWHAG,PAICS,PPP1R2,TPX2,ATP2A2,LDLRAP1,ABHD15,ADAM9,TMEM165,CYP51A1,MARCKSL1,MOB2,CDCA2,RASSF5,RGL1,TRIM11,CYFIP1,BUB1,DIAPH2,TMEM131L,ADAM17,CASS4,CACNA1A,TDRKH,UBR4,GPR183,CEP55,TGFBR2,CNNM3,TLR2,EIF4G1,LRP1,CDC6,LY9,ENO1,STOM,HDLBP,HELLS
		Pubmed	31871319	Mapping the proximity interaction network of the Rho-family GTPases reveals signalling pathways and regulatory mechanisms.	Pubmed	9.884e-11	8.463e-06	5.017e-07	5.988e-06	62	1831	NCOA3,TRIO,HMOX2,AP1B1,UBR5,SCD,CLTC,AGFG1,CRYBG1,PIP5K1A,RHOF,IQGAP3,TNS3,UBE2J1,CERK,NOP53,MTHFD1L,PRR5,APBB1,ADGRL1,FNDC3A,DGKD,NIBAN2,APP,SLC1A3,YWHAE,YWHAG,YWHAH,ERLIN1,CCDC88A,THEM4,RAB11FIP5,MRPS6,FYN,ATP2A2,SNRPN,USP6NL,NOS1AP,ATP6V0A1,INHBA,ADAM9,CYP51A1,MARCKSL1,MOB2,PTPN11,CYFIP1,CDC42SE2,PTPRK,VAMP2,DIAPH2,WASF1,GNS,ANKS1A,SLITRK4,PPP1R13B,CEP55,CNNM3,FANCI,GNB4,TOP1,STOM,HELLS
		Pubmed	33545068	Systematically defining selective autophagy receptor-specific cargo using autophagosome content profiling.	Pubmed	9.961e-11	8.529e-06	5.017e-07	5.988e-06	50	1297	TRIO,MCM2,RRM2,TTK,UBR5,TPP1,CLTC,MKI67,PIP5K1A,COPA,NOP53,MTHFD1L,APP,YWHAE,YWHAG,PAICS,ERLIN1,NCOR1,IGF2BP3,P4HTM,TPX2,CTSD,FYN,ATP2A2,GALNT2,MYCBP2,ADAM9,UGGT1,CYP51A1,GBA1,TYSND1,CYFIP1,GNS,RAB13,DYNC1H1,KIF11,DNAJC13,UBR4,LARP1,LAMC1,DIDO1,NCSTN,LDLR,EHMT1,GNB4,RPA2,TOP1,HCFC1,STOM,HELLS
		Pubmed	29467282	Proteomic profiling of VCP substrates links VCP to K6-linked ubiquitylation and c-Myc function.	Pubmed	1.403e-10	1.201e-05	6.672e-07	7.963e-06	51	1353	CORO1C,MCM2,MCM10,RRM2,UBR5,TPP1,CLTC,MKI67,ASPM,PKM,SDC1,VARS1,TNS3,MPO,COPA,SPTLC2,MTHFD1L,POLR2A,CLIC4,DGKD,CHD8,YWHAE,YWHAG,PAICS,ERLIN1,ZC3H7A,WDR82,CTSD,ATP2A2,CHTOP,MYCBP2,KIF4A,CDCA2,CYFIP1,USP3,RAB13,DYNC1H1,KIF11,DNAJC13,RB1,UBR4,HUWE1,ABHD14B,TGM2,FANCI,EIF4G1,LTF,ENO1,TOP1,TOP2A,HDLBP
		Pubmed	34189442	PRISMA and BioID disclose a motifs-based interactome of the intrinsically disordered transcription factor C/EBPŒ±.	Pubmed	1.536e-10	1.316e-05	6.924e-07	8.264e-06	45	1103	NCOA3,CORO1C,HMGB3,MEF2A,NHERF1,AP1B1,UBR5,CLTC,MKI67,PKM,VARS1,FKBP5,MPO,EVL,CHD8,PPARG,PAICS,NCOR1,NOL4L,IGF2BP3,ZNF516,TPX2,WDR82,ATP2A2,CHTOP,MYBL2,TRERF1,MYCBP2,KIF4A,BCAT1,DYNC1H1,KIF11,KIFC1,LARP1,DIDO1,E2F8,ZC3H10,FANCI,EHMT1,RPA2,TOP1,HCFC1,TOP2A,HDLBP,HELLS
		Pubmed	26618866	‚àÜF508 CFTR interactome remodelling promotes rescue of cystic fibrosis.	Pubmed	1.988e-10	1.703e-05	8.228e-07	9.82e-06	33	647	CLTCL1,MCM2,RRM2,NHERF1,OTULIN,AP1B1,UBR5,CLTC,PKM,ECI2,IQGAP3,TNS3,COPA,SPTLC2,NOP53,YWHAE,YWHAG,YWHAH,ERLIN1,IGF2BP3,CTSD,ATP2A2,TMEM165,UGGT1,ADAM17,DYNC1H1,UBR4,GRN,HUWE1,TGM2,LTF,ENO1,TOP2A
		Pubmed	26638075	A Dynamic Protein Interaction Landscape of the Human Centrosome-Cilium Interface.	Pubmed	2.085e-10	1.785e-05	8.228e-07	9.82e-06	61	1819	EPS15,KLF12,TRIO,BET1L,MCM2,HMOX2,MCM10,RRM2,TTK,AP1B1,SCD,SCN3A,CLTC,AGFG1,VARS1,ERVK3-1,UBE2J1,COPA,POLR2A,GTSE1,APBB1,FNDC3A,CHD8,NIBAN2,APP,SLC1A3,YWHAE,YWHAG,YWHAH,ERLIN1,SPAG5,NCOR1,RAB11FIP5,ATP2A2,USP6NL,CHTOP,KCTD12,ATP6V0A1,UGGT1,KIF1B,CYP51A1,MARCKSL1,MOB2,CDCA2,CYFIP1,SMG7,KCNC4,VAMP2,DYNC1H1,CACNA1A,UBR4,PPP1R13B,CEP55,CNNM3,FANCI,ANKDD1A,CKAP2L,RPA2,HCFC1,TOP2A,STOM
		Pubmed	22268729	Proteomic identification of common SCF ubiquitin ligase FBXO6-interacting glycoproteins in three kinds of cells.	Pubmed	2.114e-10	1.81e-05	8.228e-07	9.82e-06	32	613	MAN2A2,FBN2,TPP1,CLTC,PKM,ADAMTSL4,VARS1,COPA,H6PD,YWHAE,YWHAG,ERLIN1,IGF2BP3,CTSD,UGGT1,GBA1,CREG1,ITFG1,TMEM131L,ADAM17,GNS,KIF11,LAMC1,GRN,NCSTN,HUWE1,CNNM3,TGM2,LRP1,GNB4,ENO1,STOM
		Pubmed	25645918	Human neutrophils secrete bioactive paucimannosidic proteins from azurophilic granules into pathogen-infected sputum.	Pubmed	2.74e-10	2.346e-05	1.02e-06	1.217e-05	9	31	CEACAM8,MMP9,MPO,IGHM,CEACAM6,CREG1,ITGAM,LCN2,ELANE
		Pubmed	26972000	Substrate-Trapped Interactors of PHD3 and FIH Cluster in Distinct Signaling Pathways.	Pubmed	3.087e-10	2.643e-05	1.101e-06	1.314e-05	54	1517	NCOA3,HMOX2,TTK,SORT1,PARP4,FBN2,OTULIN,UBR5,ASB6,SCD,TPP1,ASPM,NR3C2,ECI2,IQGAP3,FKBP5,TICRR,CIB1,COPA,MTHFD1L,POLR2A,GTSE1,APBB1,CHD8,YWHAE,YWHAH,NCOR1,CCDC88A,TPX2,RAB11FIP5,CLSPN,ATP2A2,MYBL2,MYCBP2,TMEM165,UGGT1,GBA1,ZNF469,SMG7,PTPRK,ZFP36L2,BUB1B,DYNC1H1,ANKS1A,UBR4,HUWE1,CEP55,FANCI,EXO1,EHMT1,CDC6,HCFC1,HDLBP,HELLS
		Pubmed	34672954	An antibody-based proximity labeling map reveals mechanisms of SARS-CoV-2 inhibition of antiviral immunity.	Pubmed	3.239e-10	2.773e-05	1.109e-06	1.324e-05	35	733	EPS15,TRIO,CORO1C,HMOX2,MCM10,ASB6,SCD,AGFG1,VARS1,FKBP5,TNS3,UBE2J1,POLR2A,DTL,FNDC3A,SPG11,PPP1R2,ZC3H7A,CCDC88A,ZNF792,TPX2,CLSPN,CHTOP,MYBL2,MYCBP2,UGGT1,SYTL2,KIF4A,NFATC4,TMEM131L,ANKS1A,LARP1,HUWE1,TGM2,HCFC1
		Pubmed	30884312	PRISMA: Protein Interaction Screen on Peptide Matrix Reveals Interaction Footprints and Modifications- Dependent Interactome of Intrinsically Disordered C/EBPŒ≤.	Pubmed	3.469e-10	2.97e-05	1.142e-06	1.363e-05	63	1937	VRK3,CORO1C,MCM2,HMGB3,HMOX2,RRM2,TTK,CD163,CLTC,MKI67,ASPM,AGFG1,PKM,PIP5K1A,VARS1,TNS3,TICRR,CIB1,COPA,NOP53,POLR2A,CHD8,YWHAE,YWHAG,YWHAH,PAICS,SPAG5,PPP1R2,NCOR1,IGF2BP3,TPX2,MRPS6,WDR82,CTSD,ATP2A2,SNRPN,CHTOP,GALNT2,GATA3,KIF4A,MARCKSL1,VAMP2,DYNC1H1,KIFC1,TCF7,LARP1,DIDO1,TEF,ABHD14B,TGM2,EIF4G1,EHMT1,GNB4,LTF,CDC6,RPA2,ENO1,TOP1,HCFC1,TOP2A,STOM,HDLBP,HELLS
		Pubmed	34709727	SARS-CoV-2-host proteome interactions for antiviral drug discovery.	Pubmed	3.922e-10	3.358e-05	1.244e-06	1.484e-05	63	1943	CORO1C,MCM2,RABGAP1,HMOX2,RRM2,SORT1,NHERF1,AP1B1,TPP1,CLTC,MKI67,AGFG1,PKM,TOM1L2,UBE2J1,SPTLC2,MTHFD1L,APBB1,CLIC4,FNDC3A,APP,SLC1A3,YWHAG,YWHAH,ERLIN1,PLPP3,RAB11FIP5,MRPS6,CTSD,FYN,ATP2A2,GALNT2,MYCBP2,ADAM9,TMEM165,UGGT1,SARM1,CYP51A1,GBA1,MARCKSL1,ITGA7,PURA,VAMP2,BUB1B,GNS,DYNC1H1,DOP1B,GPD2,VPS39,UBR4,LAMC1,GRN,NCSTN,HUWE1,CEP55,CNNM3,FANCI,GNB4,RPA2,ENO1,TOP1,TOP2A,HDLBP
		Pubmed	30833792	A protein-interaction network of interferon-stimulated genes extends the innate immune system landscape.	Pubmed	4.12e-10	3.528e-05	1.26e-06	1.504e-05	52	1440	CLTCL1,VRK3,BET1L,MCM2,HMOX2,SORT1,MS4A4A,CRACD,NHERF1,UBR5,CLTC,MKI67,FKBP5,COPA,SPTLC2,NOP53,MTHFD1L,GTSE1,YWHAE,YWHAG,YWHAH,PAICS,ERLIN1,SPAG5,IGF2BP3,MRPS6,ATP2A2,CHTOP,KCTD12,GALNT2,UGGT1,GBA1,PURA,BUB1B,PNRC1,IFI44L,GNS,DYNC1H1,GPD2,JADE2,UBR4,LARP1,LAMC1,HUWE1,FANCI,EIF4G1,LTF,RPA2,ENO1,HCFC1,TOP2A,HELLS
		Pubmed	35914814	Chr21 protein-protein interactions: enrichment in proteins involved in intellectual disability, autism, and late-onset Alzheimer's disease.	Pubmed	6.841e-10	5.857e-05	2.02e-06	2.411e-05	48	1285	TRIO,CORO1C,HMOX2,CORO2B,OTOF,TPP1,CLTC,PKM,LRRN2,MERTK,VARS1,NDST1,CIB1,COPA,ZBTB4,APBB1,MYRIP,GAS7,CLIC4,APP,YWHAE,YWHAG,YWHAH,PAICS,ADAM22,P4HTM,EIF4G3,ATP2A2,HDAC9,LDLRAP1,ATP6V0A1,GALNT2,MYCBP2,ADAM9,KIF1B,SPOCK2,STAB1,PTPRK,DYNC1H1,DOP1B,EGLN2,JADE2,VPS39,UBR4,HUWE1,EIF4G1,LRP1,TOP1
		Pubmed	29180619	The STUbL RNF4 regulates protein group SUMOylation by targeting the SUMO conjugation machinery.	Pubmed	7.617e-10	6.522e-05	2.174e-06	2.595e-05	46	1203	EPHB2,ZNF597,HMOX2,TMEM129,FBN2,ZNF608,SCD,CLTC,MKI67,RBM15B,PKM,FNDC3A,CHD8,ERLIN1,PPP2R5C,P4HTM,RAB11FIP5,ATP2A2,USP6NL,SP100,GALNT2,ADAM9,TMEM165,CYP51A1,GATA3,ITFG1,CYFIP1,PTPRK,ADAM17,USP3,DNAJC13,RB1,LAMC1,GRN,NCSTN,LDLR,FANCI,EIF4G1,LRP1,LTF,ENO1,TOP1,HCFC1,TOP2A,STOM,MAF
		Pubmed	30575818	Loss of ER retention motif of AGR2 can impact mTORC signaling and promote cancer metastasis.	Pubmed	1.117e-09	9.561e-05	3.084e-06	3.681e-05	36	807	CLTCL1,CORO1C,RPS6KB1,NHERF1,AP1B1,SCD,CLTC,PKM,IQGAP3,COPA,POLR2A,COL5A3,CHD8,NIBAN2,YWHAE,YWHAG,YWHAH,PAICS,SPAG5,CTSD,ATP2A2,SNRPN,CHTOP,MYCBP2,UGGT1,DYNC1H1,GPD2,UBR4,LARP1,HUWE1,TGM2,EIF4G1,ENO1,TOP1,STOM,HDLBP
		Pubmed	16943797	Identification of chromosome intervals from 129 and C57BL/6 mouse strains linked to the development of systemic lupus erythematosus.	Pubmed	1.392e-09	0.0001192	3.726e-06	4.447e-05	6	10	CR2,SLAMF1,CD244,CD84,CD247,LY9
		Pubmed	19056867	Large-scale proteomics and phosphoproteomics of urinary exosomes.	Pubmed	1.441e-09	0.0001234	3.738e-06	4.461e-05	41	1016	PARP4,NHERF1,TPP1,CLTC,PKM,RHOF,SDC1,FKBP5,MPO,TOM1L2,CIB1,OLFM4,CLIC4,NIBAN2,YWHAE,YWHAG,YWHAH,SLC2A5,CTSD,CTSG,ATP6V0A1,PRTN3,CNTLN,BPI,RAB13,DYNC1H1,DOP1B,DNAJC13,JADE2,CAMP,ABCB6,LAMC1,RENBP,NCSTN,HUWE1,LCN2,ABHD14B,TGM2,TBC1D10A,ELANE,STOM
		Pubmed	35446349	Tumor suppressor BAP1 nuclear import is governed by transportin-1.	Pubmed	1.742e-09	0.0001492	4.387e-06	5.236e-05	44	1149	EPS15,CORO1C,MCM2,HMGB3,AP1B1,UBR5,TPP1,CLTC,AGFG1,PKM,IQGAP3,VARS1,FKBP5,TOM1L2,COPA,CLIC4,YWHAE,YWHAG,YWHAH,PAICS,IGF2BP3,MRPS6,EIF4G3,CTSD,ATP2A2,KCTD12,MYCBP2,UGGT1,MARCKSL1,CYFIP1,DYNC1H1,KIF11,UBR4,LARP1,GRN,HUWE1,CEP55,FANCI,EIF4G1,RPA2,ENO1,TOP1,HCFC1,HDLBP
		Pubmed	39231216	BioID-based intact cell interactome of the Kv1.3 potassium channel identifies a Kv1.3-STAT3-p53 cellular signaling pathway.	Pubmed	1.92e-09	0.0001644	4.648e-06	5.547e-05	33	708	EPS15,TTK,PKM,UBE2J1,COPA,FNDC3A,NIBAN2,YWHAE,YWHAG,PAICS,ERLIN1,CCDC88A,RAB11FIP5,EIF4G3,ATP2A2,USP6NL,KCTD12,TMEM165,KIF1B,PTPN11,CYFIP1,BUB1B,DYNC1H1,ANKS1A,GPD2,LARP1,CEP55,FANCI,EIF4G1,ENO1,TOP1,HCFC1,HDLBP
		Pubmed	34591612	A protein interaction landscape of breast cancer.	Pubmed	1.954e-09	0.0001673	4.648e-06	5.547e-05	31	634	CDKN1B,TRIO,MCM10,UBR5,RIN2,CLTC,MKI67,FKBP5,TOM1L2,EVL,SPTLC2,POLR2A,CLIC4,ERLIN1,SPAG5,SMARCD3,UGGT1,GATA3,PURA,RB1,UBR4,E2F1,TGM2,FANCI,LRP1,LTF,RPA2,ENO1,TOP2A,STOM,HDLBP
		Pubmed	8125298	Oligo-capping: a simple method to replace the cap structure of eukaryotic mRNAs with oligoribonucleotides.	Pubmed	2.331e-09	0.0001996	5.394e-06	6.438e-05	60	1889	VRK3,RPS4Y1,CORO1C,CRISP3,HMOX2,CD163,STN1,ASB6,SCD,TPP1,PKM,ECI2,SDC1,ALOX5,FKBP5,UBE2J1,NOP53,GTSE1,RNF135,GAS7,BIRC5,APLP2,SPG11,PPARG,CR2,ERLIN1,EIF4G3,CTSG,SNRPN,GABBR1,MYBL2,IL16,ATP6V0A1,INHBA,SYTL2,GK3,BUB1,VAMP2,LBH,C3AR1,IFI44L,ZNF649,GNS,TDRKH,TCN2,CD177,CASP10,GRN,GPR183,HUWE1,OMG,E2F8,STARD5,CEP55,CD247,RORC,TIGD5,ENO1,TOP1,FILIP1L
		Pubmed	21832049	Interactions of pathological hallmark proteins: tubulin polymerization promoting protein/p25, beta-amyloid, and alpha-synuclein.	Pubmed	2.424e-09	0.0002076	5.463e-06	6.52e-05	60	1891	KLF12,PADI4,CDK2AP2,RPS6KB1,BET1L,MCM2,MCM10,TTK,STN1,ASB6,SCD,AGFG1,PKM,AGFG2,PIP5K1A,ECI2,SDC1,ALOX5,FKBP5,DYRK2,TOM1L2,TICRR,CERK,ATG7,OLFM4,FNDC3A,PPARG,APP,PPP2R5C,PLPP3,IGHM,SKAP1,MRPS6,PRKCG,USP6NL,CHTOP,NOS1AP,ARHGAP24,CEACAM6,KIF4A,PTGR3,TBC1D10C,FBXO38,RGL1,SUPT4H1,KIFC1,TCN2,LAMC1,DIDO1,LFNG,E2F8,THAP7,TGFBR2,ARL4C,TGM2,FANCI,RPA2,HBG2,TOP1,HELLS
		Pubmed	11689425	Structural basis for the interaction of the free SH2 domain EAT-2 with SLAM receptors in hematopoietic cells.	Pubmed	3e-09	0.0002569	6.422e-06	7.664e-05	5	6	SLAMF1,CD244,CD84,PTPN11,LY9
		Pubmed	11477068	Characterization of SH2D1A missense mutations identified in X-linked lymphoproliferative disease patients.	Pubmed	3e-09	0.0002569	6.422e-06	7.664e-05	5	6	SLAMF1,CD244,CD84,PTPN11,LY9
		Pubmed	16964243	A probability-based approach for high-throughput protein phosphorylation analysis and site localization.	Pubmed	3.104e-09	0.0002658	6.483e-06	7.737e-05	27	503	NCOA3,EPS15,RPS6KB1,MCM2,RRM2,MKI67,PKM,COPA,GTSE1,DTL,CHD8,NIBAN2,PAICS,NCOR1,TPX2,EIF4G3,KIF4A,ZXDA,STAP1,PYGO2,LARP1,DIDO1,HUWE1,FANCI,EIF4G1,HCFC1,TOP2A
		Pubmed	33397691	The PHLPP1 N-Terminal Extension Is a Mitotic Cdk1 Substrate and Controls an Interactome Switch.	Pubmed	4.144e-09	0.0003548	8.447e-06	0.0001008	19	256	CORO1C,CLTC,ASPM,PKM,POLR2A,GTSE1,SPAG5,CCDC88A,TPX2,CDCA2,BUB1B,DYNC1H1,KIF11,KIFC1,LARP1,DIDO1,EIF4G1,HCFC1,HDLBP
		Pubmed	35748872	A dual-activity topoisomerase complex regulates mRNA translation and turnover.	Pubmed	5.161e-09	0.0004419	1.028e-05	0.0001226	42	1105	MAN2A2,CLTCL1,TRIO,TMEM129,RHOF,IQGAP3,ALOX5,NDST1,MTHFD1L,POLR2A,GTSE1,ZBTB4,ADGRL1,CHD8,ZBTB42,NCOR1,SLC2A4RG,ZNF516,MYBL2,KCTD12,MYCBP2,MYO10,ANKRD9,ST14,SLC38A10,ZFP36L2,DIAPH2,MYRF,DYNC1H1,VPS39,UBR4,HUWE1,LDLR,RGS16,KLHL36,FANCI,EIF4G1,EHMT1,ZFYVE26,LTK,HCFC1,SMAD7
		Pubmed	37059091	Compartmentalization of the SUMO/RNF4 pathway by SLX4 drives DNA repair.	Pubmed	7.809e-09	0.0006686	1.52e-05	0.0001814	22	357	UBR5,CLTC,MKI67,PKM,VARS1,CHD8,NCOR1,SMARCD3,CLSPN,CTSD,ATP2A2,KIF4A,CDCA2,PTPN11,DYNC1H1,DIDO1,FANCI,EHMT1,ENO1,HCFC1,HDLBP,HELLS
		Pubmed	9611252	Use of RDA analysis of knockout mice to identify myeloid genes regulated in vivo by PU.1 and C/EBPalpha.	Pubmed	1.024e-08	0.0008771	1.949e-05	0.0002326	8	32	MMP8,MMP9,MPO,PRTN3,CD177,LCN2,ELANE,LTF
		Pubmed	32786267	Identification of SUMO Binding Proteins Enriched after Covalent Photo-Cross-Linking.	Pubmed	1.088e-08	0.0009314	2.025e-05	0.0002417	21	332	CLTC,PKM,VARS1,COPA,POLR2A,CHD8,NIBAN2,NCOR1,TPX2,KIF4A,FBXO38,DYNC1H1,KIF11,UBR4,DIDO1,HUWE1,EIF4G1,EHMT1,HCFC1,TOP2A,HDLBP
		Pubmed	28378742	Fancd2 in vivo interaction network reveals a non-canonical role in mitochondrial function.	Pubmed	1.145e-08	0.0009808	2.087e-05	0.0002491	55	1731	HK3,RPS4Y1,MCM2,IGHV1-69D,OTULIN,UBR5,CLTC,MKI67,PKM,LTB4R,IQGAP3,VARS1,MPO,COPA,FGD2,SPTLC2,MTHFD1L,BIRC5,SLC1A3,YWHAE,YWHAG,YWHAH,PAICS,ERLIN1,IGHM,EIF4G3,CTSG,ATP2A2,MYBL2,KCTD12,SP100,TMEM165,UGGT1,MARCKSL1,MOB2,STAB1,SLC38A10,PURA,C1QC,RAB13,DYNC1H1,GPD2,UBR4,NCSTN,HUWE1,LCK,ZC3H10,KLHL36,FANCI,LRP1,ENO1,TOP2A,STOM,HELLS,NCKAP1L
		Pubmed	32687490	Proteome-wide identification of HSP70/HSC70 chaperone clients in human cells.	Pubmed	1.385e-08	0.001186	2.471e-05	0.0002949	47	1367	EPHB2,EPS15,CORO1C,HMGB3,CRISP3,RABGAP1,OTULIN,AP1B1,CLTC,PKM,PIP5K1A,VARS1,TNS3,COPA,SPTLC2,MTHFD1L,CLIC4,NIBAN2,YWHAE,YWHAG,YWHAH,PAICS,ERLIN1,ATP2A2,CHTOP,UGGT1,KIF1B,CYP51A1,MARCKSL1,ITGAM,PTPN11,CYFIP1,GNS,RAB13,KIF11,GPD2,DNAJC13,UBR4,LAMC1,HUWE1,TGM2,EIF4G1,LRP1,ENO1,HCFC1,TOP2A,HDLBP
		Pubmed	25241761	Using an in situ proximity ligation assay to systematically profile endogenous protein-protein interactions in a pathway network.	Pubmed	1.562e-08	0.001337	2.729e-05	0.0003257	22	371	CDKN1B,TRAF1,RPS6KB1,CLTC,PKM,MMP9,BIRC5,APP,PPP2R5C,FYN,PTPN11,NFATC4,BUB1,BUB1B,ADAM17,LAMC1,CASP10,E2F1,LCK,CD3E,CD247,CDC6
		Pubmed	15302935	Large-scale characterization of HeLa cell nuclear phosphoproteins.	Pubmed	1.672e-08	0.001431	2.862e-05	0.0003416	33	774	CDKN1B,NCOA3,MCM2,NHERF1,CLTC,MKI67,RBM15B,FKBP5,EVL,COPA,POLR2A,GTSE1,NIBAN2,PPP1R2,NCOR1,NOL4L,ZNF516,TPX2,ATP2A2,MYBL2,TRERF1,MYCBP2,KIF1B,FBXO38,ANKS1A,DNAJC13,LARP1,DIDO1,HUWE1,EIF4G1,EXO1,TOP2A,HDLBP
		Pubmed	31073040	LMBR1L regulates lymphopoiesis through Wnt/Œ≤-catenin signaling.	Pubmed	1.896e-08	0.001624	3.184e-05	0.00038	37	942	HMOX2,SORT1,AP1B1,UBR5,CLTC,IQGAP3,VARS1,TOM1L2,COPA,SPTLC2,DTL,FNDC3A,APLP2,APP,YWHAH,ERLIN1,SPAG5,EIF4G3,ATP2A2,ATP6V0A1,GALNT2,ADAM9,TMEM165,SARM1,CYP51A1,PTPRK,DYNC1H1,KIF11,UBR4,NCSTN,HUWE1,CNNM3,FANCI,EIF4G1,STOM,HDLBP,HELLS
		Pubmed	35140242	Human transcription factor protein interaction networks.	Pubmed	1.974e-08	0.001691	3.251e-05	0.000388	48	1429	NCOA3,KLF12,CORO1C,HMGB3,MEF2A,FBN2,ZNF608,MKI67,COPA,NOP53,HIPK2,CHD8,PPARG,YWHAH,NCOR1,NOL4L,IGF2BP3,ZNF516,TPX2,MRPS6,SMARCD3,ATP2A2,MYBL2,TRERF1,GATA3,CDCA2,PYGO2,SMG7,NFATC4,PURA,DYNC1H1,KIFC1,TCF7,RB1,UBR4,LARP1,PPP1R13B,DIDO1,E2F1,GRN,EIF4G1,EHMT1,GNB4,RPA2,TOP1,HCFC1,FILIP1L,HELLS
		Pubmed	30333137	LCP1 preferentially binds clasped Œ±MŒ≤2 integrin and attenuates leukocyte adhesion under flow.	Pubmed	2.013e-08	0.001724	3.253e-05	0.0003882	21	344	CORO1C,MCM2,NHERF1,AP1B1,CLTC,PKM,VARS1,COPA,MTHFD1L,YWHAE,UGGT1,CREG1,ITGAM,STAP1,PTPN11,DYNC1H1,UBR4,HUWE1,ENO1,HCFC1,NCKAP1L
		Pubmed	27579896	A 7-Gene Signature Depicts the Biochemical Profile of Early Prefibrotic Myelofibrosis.	Pubmed	2.736e-08	0.002343	4.26e-05	0.0005084	5	8	CEACAM8,CRISP3,MMP8,MPO,CEACAM6
		Pubmed	2501794	Antibiotic proteins of human polymorphonuclear leukocytes.	Pubmed	2.736e-08	0.002343	4.26e-05	0.0005084	5	8	CTSG,PRTN3,DEFA4,BPI,ELANE
		Pubmed	29395067	High-Density Proximity Mapping Reveals the Subcellular Organization of mRNA-Associated Granules and Bodies.	Pubmed	2.786e-08	0.002386	4.26e-05	0.0005084	54	1729	NCOA3,EPS15,RABGAP1,HMOX2,MCM10,TTK,AP1B1,ZNF608,UBR5,CLTC,ASPM,AGFG1,FKBP5,UBE2J1,MTHFD1L,POLR2A,FNDC3A,CHD8,SPG11,YWHAE,YWHAG,YWHAH,SPAG5,ZC3H7A,NCOR1,HABP4,IGF2BP3,CCDC88A,THEM4,MRPS6,CLSPN,EIF4G3,CHTOP,NOS1AP,MYBL2,KCTD12,MYCBP2,KIF1B,CNTLN,MOB2,FBXO38,SMG7,ZFP36L2,SUPT4H1,TMEM131L,DOP1B,UBR4,LARP1,PPP1R13B,CEP55,FANCI,EIF4G1,RPA2,HDLBP
		Pubmed	34709266	Proximity-dependent biotin identification (BioID) reveals a dynamic LSD1-CoREST interactome during embryonic stem cell differentiation.	Pubmed	2.938e-08	0.002516	4.413e-05	0.0005267	23	418	NCOA3,EPS15,RABGAP1,ZNF608,UBR5,CHD8,SPAG5,NCOR1,NOL4L,CCDC88A,ZNF516,MYBL2,TRERF1,MYCBP2,INPP4A,BUB1,BUB1B,KIF11,DNAJC13,UBR4,LAMC1,HUWE1,LRP1
		Pubmed	24952961	A high-resolution spatiotemporal atlas of gene expression of the developing mouse brain.	Pubmed	3.528e-08	0.003021	5.199e-05	0.0006205	58	1937	EPHB2,NCOA3,POU5F2,RPS4Y1,HMGB3,MEF2A,AMIGO1,SORT1,OTOF,NR3C2,MERTK,MMP9,EVL,CERK,FLT3,FNDC3A,PPARG,APP,SLC1A3,NCOR1,FYN,GABBR1,NOS1AP,KCTD12,IL16,MYCBP2,INHBA,RAPGEF5,GATA3,BCAT1,MARCKSL1,DBP,ITGAM,PYGO2,PTPRK,NFATC4,PURA,LBH,ADAM17,CACNA1A,TCF7,RB1,AFF3,E2F1,EBF1,NCSTN,TEF,TGFBR2,TLR2,LRP1,RORA,RORC,GNB4,TIGD5,LTK,TOP1,SMAD7,MAF
		Pubmed	33798452	Molecular Profiling Reveals Involvement of ESCO2 in Intermediate Progenitor Cell Maintenance in the Developing Mouse Cortex.	Pubmed	3.583e-08	0.003068	5.199e-05	0.0006205	11	87	RRM2,MFNG,MKI67,GTSE1,BIRC5,SPAG5,MYBL2,CDCA2,KIF11,DPYD,CKAP2L
		Pubmed	11389039	Human cathelicidin, hCAP-18, is processed to the antimicrobial peptide LL-37 by extracellular cleavage with proteinase 3.	Pubmed	3.672e-08	0.003144	5.241e-05	0.0006255	4	4	CTSG,PRTN3,CAMP,ELANE
		Pubmed	24457600	The central role of EED in the orchestration of polycomb group complexes.	Pubmed	3.945e-08	0.003378	5.538e-05	0.0006609	55	1796	CLTCL1,TRIO,RPS4Y1,CORO1C,MCM2,CLTC,RBM15B,PKM,VARS1,TENT2,COPA,MTHFD1L,POLR2A,NIBAN2,APP,YWHAG,PAICS,ERLIN1,ZC3H7A,PPP2R5C,IGHM,ZNF516,ATP2A2,SNRPN,CHTOP,ATP6V0A1,MYCBP2,ADAM9,UGGT1,SARM1,KIF4A,CYFIP1,PURA,IGHV4-61,IGHV4-34,DYNC1H1,KIF11,TDRKH,VPS39,UBR4,LARP1,ABCB6,LAMC1,DIDO1,GRN,HUWE1,EIF4G1,CBX7,EHMT1,ENO1,TOP1,HCFC1,STOM,HDLBP,HELLS
		Pubmed	37142655	KCTD13-mediated ubiquitination and degradation of GluN1 regulates excitatory synaptic transmission and seizure susceptibility.	Pubmed	5.47e-08	0.004683	7.554e-05	0.0009015	47	1431	TRIO,RPS4Y1,CORO1C,IGHV1-69D,CRACD,CORO2B,AP1B1,CLTC,PKM,VARS1,TOM1L2,EVL,COPA,ADGRL1,SLC1A3,YWHAE,YWHAG,YWHAH,ADAM22,IGHM,VCAN,PRKCE,PRKCG,EIF4G3,ATP2A2,SNRPN,KCTD12,IL16,ATP6V0A1,INPP4A,KIF1B,ITPKB,CYFIP1,PURA,VAMP2,C1QC,WASF1,DYNC1H1,GPD2,CACNA1A,DNAJC13,LARP1,OMG,EIF4G1,SLC4A10,TOP1,HDLBP
		Pubmed	31536960	Rewiring of the Human Mitochondrial Interactome during Neuronal Reprogramming Reveals Regulators of the Respirasome and Neurogenesis.	Pubmed	6.063e-08	0.005191	8.24e-05	0.0009835	34	859	CORO1C,HMOX2,TPP1,PKM,MPO,SELENOM,CLIC4,APP,YWHAE,YWHAG,YWHAH,PAICS,THEM4,RAB11FIP5,CTSD,ATP2A2,ATP6V0A1,GALNT2,INHBA,TMEM165,CYP51A1,BCAT1,CREG1,DIAPH2,ABCB6,LAMC1,PAFAH2,LRP1,ELANE,GNB4,ENO1,HCFC1,STOM,HDLBP
		Pubmed	16502470	Human colostrum: identification of minor proteins in the aqueous phase by proteomics.	Pubmed	6.985e-08	0.00598	9.344e-05	0.001115	14	162	CRISP3,MPO,DEFA1B,OLFM4,APP,IGHM,CTSD,PRTN3,DEFA1,DEFA3,LCN2,LTF,ENO1,STOM
		Pubmed	31980649	Extensive rewiring of the EGFR network in colorectal cancer cells expressing transforming levels of KRASG13D.	Pubmed	7.189e-08	0.006155	9.47e-05	0.00113	54	1780	EPS15,CORO1C,HMGB3,UBR5,TPP1,CLTC,RBM15B,PKM,IQGAP3,SDC1,VARS1,FKBP5,TNS3,COPA,POLR2A,PRR5,YWHAE,YWHAG,YWHAH,PAICS,ERLIN1,IGF2BP3,PPP2R5C,MRPS6,PRKCE,PRKCG,FYN,ATP2A2,SNRPN,ATP6V0A1,MYCBP2,MARCKSL1,ST14,MOB2,PTPN11,CYFIP1,CDC42SE2,WASF1,DYNC1H1,KIF11,ANKS1A,UBR4,LARP1,GRN,DOK2,HUWE1,LCK,ABHD14B,LDLR,FANCI,TLR2,GNB4,TOP1,HDLBP
		Pubmed	15231748	Functional proteomics mapping of a human signaling pathway.	Pubmed	8.727e-08	0.007472	0.0001132	0.001351	27	591	EPS15,FBN2,AP1B1,UBR5,MERTK,TOM1L2,APLP2,NIBAN2,NCOR1,ASB2,MYCBP2,INPP4A,SYTL2,BCAT1,DYNC1H1,EGLN2,UBR4,PPP1R13B,LAMC1,GRN,HUWE1,TGM2,EIF4G1,LRP1,HBG2,SMAD7,HDLBP
		Pubmed	36417873	Neuron-specific protein network mapping of autism risk genes identifies shared biological mechanisms and disease-relevant pathologies.	Pubmed	1.011e-07	0.008656	0.0001292	0.001542	40	1139	TRIO,RPS4Y1,CORO1C,RABGAP1,HMOX2,SCD,CLTC,PKM,VARS1,UBE2J1,EVL,APBB1,ADGRL1,APP,SLC1A3,YWHAE,YWHAG,YWHAH,ADAM22,PPP1R2,PPP2R5C,CCDC88A,PRKCG,EIF4G3,ATP2A2,CHTOP,GABBR1,NOS1AP,KCTD12,MYCBP2,MARCKSL1,PURA,VAMP2,WASF1,CACNA1A,UBR4,HUWE1,SLC4A10,ENO1,HDLBP
		Pubmed	31732153	Hypertonicity-responsive ubiquitin ligase RNF183 promotes Na, K-ATPase lysosomal degradation through ubiquitination of its Œ≤1 subunit.	Pubmed	1.071e-07	0.009168	0.0001348	0.001609	23	449	EPS15,HMOX2,TTK,CLTC,PKM,TOM1L2,UBE2J1,COPA,APBB1,YWHAE,PAICS,RAB11FIP5,ATP2A2,CYP51A1,MARCKSL1,VAMP2,KIF11,ANKS1A,LARP1,HUWE1,EIF4G1,STOM,HDLBP
		Pubmed	37314216	USP9X deubiquitinates and stabilizes CDC123 to promote breast carcinogenesis through regulating cell cycle.	Pubmed	1.105e-07	0.009461	0.0001371	0.001637	54	1804	RRM2,TTK,SORT1,OTULIN,UBR5,SCD,CLTC,ASPM,PKM,RHOF,IQGAP3,COPA,SPTLC2,MTHFD1L,POLR2A,GTSE1,APBB1,TSEN54,ZBTB42,SLC1A3,YWHAG,YWHAH,PAICS,IGF2BP3,CCDC88A,ZFTRAF1,ATP2A2,GALNT2,TMEM165,CYP51A1,GBA1,MARCKSL1,PURA,DYNC1H1,KIF11,TDRKH,LARP1,ABCB6,NCSTN,HUWE1,ABHD14B,CEP55,CNNM3,FANCI,EIF4G1,GNB4,LTF,CDC6,ENO1,PCDH9,HCFC1,TOP2A,HDLBP,HELLS
		Pubmed	30397336	Identification of phagocytosis regulators using magnetic genome-wide CRISPR screens.	Pubmed	1.131e-07	0.009686	0.0001381	0.001649	13	143	CRYBG1,PIP5K1A,EVL,CTSD,CHTOP,ADAM9,UGGT1,ITGAM,DYNC1H1,UBR4,HUWE1,EIF4G1,NCKAP1L
		Pubmed	35509820	The involvement of Parkin-dependent mitophagy in the anti-cancer activity of Ginsenoside.	Pubmed	1.145e-07	0.009808	0.0001381	0.001649	48	1515	TRAF1,CORO1C,MCM2,TTK,AP1B1,SCD,TPP1,CLTC,PKM,VARS1,COPA,ATG7,SPTLC2,MTHFD1L,DTL,NIBAN2,H6PD,YWHAE,YWHAG,YWHAH,PAICS,ERLIN1,ZC3H7A,IGF2BP3,PPP2R5C,ATP2A2,UGGT1,CYP51A1,KIF4A,PTPN11,CYFIP1,SMG7,PURA,DYNC1H1,KIF11,KIFC1,CASS4,GPD2,UBR4,LARP1,GRN,CEP55,EIF4G1,LRP1,ENO1,TOP1,HDLBP,HELLS
		Pubmed	31413325	HENA, heterogeneous network-based data set for Alzheimer's disease.	Pubmed	1.22e-07	0.01045	0.0001451	0.001732	12	120	TRIO,APBB1,APP,YWHAE,SPAG5,CCDC88A,FYN,DYNC1H1,CCSER1,CASS4,KHDRBS2,PPP1R13B
		Pubmed	19322201	Ubiquitin-mediated proteolysis of HuR by heat shock.	Pubmed	1.422e-07	0.01218	0.0001663	0.001985	51	1671	CDKN1B,NCOA3,EPS15,CORO1C,RPS6KB1,RABGAP1,RRM2,SORT1,OTULIN,ASB6,SCD,SRGAP1,RIN2,RHOF,IQGAP3,TENT2,UBE2J1,ZBTB2,POLR2A,ADGRL1,BIRC5,FNDC3A,APLP2,XK,YWHAG,YWHAH,PPP1R2,IGF2BP3,ATP2A2,CHTOP,TRERF1,KIF1B,CYP51A1,MARCKSL1,PTGR3,ITPKB,PTPN11,CDC42SE2,SMG7,PNRC1,USP3,KIF11,IGIP,B3GLCT,LARP1,LAMC1,NCSTN,CNNM3,LEPROTL1,PCDH9,HCFC1
		Pubmed	25281560	Proximity biotinylation and affinity purification are complementary approaches for the interactome mapping of chromatin-associated protein complexes.	Pubmed	1.437e-07	0.0123	0.0001663	0.001985	28	645	CORO1C,HMGB3,MCM10,ZNF608,PIP5K1A,POLR2A,BIRC5,PAICS,SPAG5,PPP1R2,IGF2BP3,ZNF516,TPX2,MYCBP2,KIF4A,MOB2,CDCA2,PTPN11,BUB1B,WASF1,USP3,KIF11,KIFC1,RB1,HUWE1,CEP55,GNB4,HELLS
		Pubmed	22190034	Global landscape of HIV-human protein complexes.	Pubmed	1.466e-07	0.01255	0.0001674	0.001998	23	457	RABGAP1,RRM2,PARP4,NHERF1,FBN2,PKM,EVL,APP,YWHAE,YWHAG,SPAG5,NCOR1,CTSD,ATP2A2,SNRPN,UGGT1,TYSND1,DYNC1H1,UBR4,HUWE1,LDLR,TRBC1,TOP2A
		Pubmed	11389028	Cell surface receptors Ly-9 and CD84 recruit the X-linked lymphoproliferative disease gene product SAP.	Pubmed	1.816e-07	0.01555	0.0002046	0.002442	4	5	SLAMF1,CD84,PTPN11,LY9
		Pubmed	35044719	Proteome-scale mapping of binding sites in the unstructured regions of the human proteome.	Pubmed	2.067e-07	0.0177	0.0002299	0.002744	22	430	EPS15,KLF12,CLTC,AGFG1,C15orf62,CDIP1,GTSE1,NCOR1,NBPF9,TPX2,CLSPN,EIF4G3,TRERF1,LDLRAP1,ZNF469,NFATC4,BUB1,DYNC1H1,BEAN1,UBR4,SHISA4,CEP55
		Pubmed	21145461	Dynamics of cullin-RING ubiquitin ligase network revealed by systematic quantitative proteomics.	Pubmed	2.233e-07	0.01912	0.0002451	0.002926	51	1696	CLTCL1,MCM2,HMGB3,OTULIN,AP1B1,UBR5,ASB6,CLTC,MKI67,ASPM,PKM,CRYBG1,NR3C2,VARS1,KCTD7,NOP53,MTHFD1L,POLR2A,DTL,APBB1,SLC1A3,YWHAE,YWHAG,YWHAH,PAICS,IGF2BP3,CTSD,ATP2A2,KCTD12,MYCBP2,MYO10,TMEM165,UGGT1,CD84,ZFP36L2,PURA,DYNC1H1,DNAJC13,LARP1,HUWE1,ZC3H10,CD6,KLHL36,FANCI,EIF4G1,RPA2,ENO1,TOP1,HCFC1,TOP2A,HDLBP
		Pubmed	36736316	Multiplexed kinase interactome profiling quantifies cellular network activity and plasticity.	Pubmed	2.332e-07	0.01997	0.0002527	0.003016	34	910	EPHB2,EPS15,TRAF1,TRIO,RPS6KB1,TTK,AP1B1,RIN2,MERTK,TNS3,DYRK2,HIPK2,COL5A3,YWHAE,YWHAG,YWHAH,PAICS,PPP1R2,TPX2,WDR82,CLSPN,FYN,ATP6V0A1,RASSF5,CYFIP1,NFATC4,PURA,BUB1,BUB1B,AFF3,LCK,CEP55,EIF4G1,IRAK3
		Pubmed	9039502	Prediction of the coding sequences of unidentified human genes. VI. The coding sequences of 80 new genes (KIAA0201-KIAA0280) deduced by analysis of cDNA clones from cell line KG-1 and brain.	Pubmed	2.39e-07	0.02046	0.0002557	0.003052	10	83	ZNF516,RAPGEF5,SPOCK2,STAB1,SMG7,WASF1,ANKS1A,JADE2,NCSTN,LHFPL2
		Pubmed	38580884	Genome-wide CRISPR screens identify novel regulators of wild-type and mutant p53 stability.	Pubmed	2.836e-07	0.02428	0.0002998	0.003578	26	588	RABGAP1,TTK,UBR5,CLTC,ASPM,AGFG1,FKBP5,DTL,HIPK2,ZC3H7A,NCOR1,IGF2BP3,CCDC88A,ZNF516,RAB11FIP5,CLSPN,MYBL2,KIF1B,CNTLN,CYFIP1,SMG7,BUB1,RB1,PPP1R13B,HUWE1,HDLBP
		Pubmed	38280479	SRCAP complex promotes lung cancer progression by reprograming the oncogenic transcription of Hippo-YAP/TAZ signaling pathway.	Pubmed	2.989e-07	0.02559	0.0003085	0.003682	25	551	CORO1C,CLTC,PKM,POLR2A,APBB1,CHD8,PAICS,NCOR1,TPX2,MYCBP2,KIF4A,PTPN11,CYFIP1,SMG7,BUB1B,DYNC1H1,LARP1,PPP1R13B,DIDO1,HUWE1,CEP55,ENO1,HCFC1,TOP2A,HDLBP
		Pubmed	32694731	Systematic mapping of genetic interactions for de novo fatty acid synthesis identifies C12orf49 as a regulator of lipid metabolism.	Pubmed	2.99e-07	0.0256	0.0003085	0.003682	43	1327	EPHB2,SDHAF1,KLF12,SYS1,TTK,CRACD,CORO2B,UBR5,SCD,CLTC,ASPM,UBE2J1,ZBTB2,SPTLC2,DTL,APLP2,CHD8,SPG11,ZC3H7A,HABP4,NOL4L,PPP2R5C,WDR82,CLSPN,LDLRAP1,MYO10,INPP4A,TMEM165,GBA1,PTPN11,SMG7,ZFP36L2,TMEM131L,USP3,ANKS1A,VPS39,UBR4,LDLR,CNNM3,EIF4G1,CKAP2L,PTGDR2,HDLBP
		Pubmed	22922362	Transcription factor Foxp3 and its protein partners form a complex regulatory network.	Pubmed	3.115e-07	0.02667	0.0003175	0.003789	20	370	CORO1C,MCM10,RRM2,AP1B1,TENT2,NOP53,POLR2A,GTSE1,CHD8,PAICS,IGF2BP3,EIF4G3,LDLRAP1,GATA3,KIF4A,DYNC1H1,KIF11,EIF4G1,TOP1,NCKAP1L
		Pubmed	30948266	Gain of Additional BIRC3 Protein Functions through 3'-UTR-Mediated Protein Complex Formation.	Pubmed	3.199e-07	0.02739	0.0003222	0.003846	45	1425	TRAF1,TRIO,CORO1C,MCM2,CLTC,MKI67,RBM15B,PKM,MMP9,IQGAP3,VARS1,COPA,NOP53,MTHFD1L,POLR2A,APLP2,YWHAE,PAICS,CTSD,ATP2A2,CHTOP,KCTD12,ATP6V0A1,UGGT1,CDCA2,PTPN11,CYFIP1,DYNC1H1,KIF11,KIFC1,GPD2,UBR4,LARP1,HUWE1,FANCI,EIF4G1,EHMT1,LTF,RPA2,ENO1,TOP1,HCFC1,TOP2A,HDLBP,HELLS
		Pubmed	34011540	Human Immunodeficiency Virus Type 1 Vpr Mediates Degradation of APC1, a Scaffolding Component of the Anaphase-Promoting Complex/Cyclosome.	Pubmed	3.376e-07	0.02891	0.0003361	0.004012	16	242	HMGB3,MCM10,TTK,ASB6,PIP5K1A,NOP53,PAICS,SPAG5,CLSPN,EIF4G3,MYBL2,MYCBP2,SMG7,PURA,BUB1,CDC6
		Pubmed	28675297	A Human Tyrosine Phosphatase Interactome Mapped by Proteomic Profiling.	Pubmed	3.847e-07	0.03294	0.0003786	0.004519	35	974	MCM2,FBN2,AP1B1,UBR5,PIP5K1A,VARS1,FKBP5,TNS3,MPO,SPTLC2,MTHFD1L,DTL,APLP2,YWHAE,YWHAG,YWHAH,PAICS,ERLIN1,KCTD12,TMEM165,UGGT1,GBA1,PTPN11,CYFIP1,PTPRK,TMEM131L,KIF11,UBR4,LAMC1,NCSTN,HUWE1,CEP55,CNNM3,FANCI,LRP1
		Pubmed	27684187	Genetic and Proteomic Interrogation of Lower Confidence Candidate Genes Reveals Signaling Networks in Œ≤-Catenin-Active Cancers.	Pubmed	3.933e-07	0.03368	0.0003827	0.004568	41	1247	VRK3,CORO1C,NHERF1,ZNF608,CLTC,MKI67,PKM,VARS1,FKBP5,TNS3,COPA,POLR2A,APP,YWHAE,YWHAG,YWHAH,ERLIN1,PPP1R2,NCOR1,IGF2BP3,WDR82,FYN,ATP2A2,CHTOP,KIF1B,KIF4A,MARCKSL1,CYFIP1,RAB13,DYNC1H1,TCF7,LARP1,HUWE1,EIF4G1,RPA2,ENO1,TOP1,HCFC1,TOP2A,HDLBP,HELLS
		Pubmed	33438746	Temporal modulation of the NF-Œ∫B RelA network in response to different types of DNA damage.	Pubmed	4.015e-07	0.03438	0.0003863	0.00461	31	803	KLF12,VRK3,TRIO,MCM2,MCM10,SORT1,UBR5,MKI67,ASPM,TNS3,TICRR,DTL,PRR5,CCDC88A,TPX2,RAB11FIP5,USP6NL,SP100,KIF4A,MARCKSL1,CDCA2,PYGO2,UBR4,LARP1,GRN,HUWE1,CEP55,LRP1,EXO1,CDC6,HCFC1
		Pubmed	35439318	A Whole-Genome CRISPR Screen Identifies AHR Loss as a Mechanism of Resistance to a PARP7 Inhibitor.	Pubmed	4.15e-07	0.03553	0.0003948	0.004712	47	1535	NCOA3,MCM2,TTK,UBR5,CLTC,MKI67,AGFG1,PKM,IQGAP3,VARS1,TNS3,COPA,GTSE1,APBB1,CHD8,PAICS,SPAG5,NCOR1,ZNF516,TPX2,SMARCD3,MYBL2,TMEM165,KIF4A,CDCA2,CYFIP1,BUB1B,DIAPH2,DYNC1H1,KIF11,DNAJC13,RB1,UBR4,LARP1,DIDO1,HUWE1,ABHD14B,FANCI,EIF4G1,EHMT1,RPA2,TOP1,HCFC1,TOP2A,STOM,HDLBP,HELLS
		Pubmed	24711643	Identifying biological pathways that underlie primordial short stature using network analysis.	Pubmed	4.388e-07	0.03757	0.0004129	0.004928	36	1024	CORO1C,MCM2,UBR5,CLTC,MKI67,PKM,VARS1,COPA,POLR2A,GTSE1,APP,YWHAE,YWHAG,YWHAH,ERLIN1,IGF2BP3,FYN,ATP2A2,CHTOP,GALNT2,MYCBP2,UGGT1,DYNC1H1,KIFC1,GPD2,LAMC1,GRN,HUWE1,CNNM3,EIF4G1,CKAP2L,ENO1,TOP1,TOP2A,HDLBP,HELLS
		Pubmed	24006456	Extracellular matrix secretion by cardiac fibroblasts: role of microRNA-29b and microRNA-30c.	Pubmed	4.689e-07	0.04015	0.0004364	0.005209	16	248	MMP8,ADAMTSL4,ADAMTS2,VCAN,GALNT2,INHBA,ADAM9,C1QC,ADAM17,LOXL3,TCN2,LAMC1,GRN,LCN2,LDLR,CPXM1
		Pubmed	17114649	Qualitative and quantitative analyses of protein phosphorylation in naive and stimulated mouse synaptosomal preparations.	Pubmed	4.84e-07	0.04144	0.0004394	0.005244	19	346	NHERF1,TOM1L2,ADGRL1,SLC1A3,ADAM22,RAB11FIP5,PRKCE,PRKCG,EIF4G3,ATP2A2,GABBR1,KCTD12,ATP6V0A1,MYCBP2,SYTL2,VAMP2,CACNA1A,SLC4A10,ENO1
		Pubmed	16710414	The DNA sequence and biological annotation of human chromosome 1.	Pubmed	5.15e-07	0.0441	0.0004394	0.005244	36	1031	EPHB2,EPS15,PADI4,AMIGO1,SORT1,PIP5K1A,LRRN2,ADAMTSL4,DTL,DRC8,H6PD,GPR153,FAM72A,CLSPN,CHTOP,NOS1AP,LDLRAP1,GALNT2,MARCKSL1,CREG1,ITPKB,CD84,RASSF5,SMG7,KCNC4,C1QC,TTC22,RAB13,SHISA4,CD247,CYB561D1,NBPF10,EXO1,LY9,RPA2,ENO1
		Pubmed	14621295	Prediction of the coding sequences of mouse homologues of KIAA gene: III. the complete nucleotide sequences of 500 mouse KIAA-homologous cDNAs identified by screening of terminal sequences of cDNA clones randomly sampled from size-fractionated libraries.	Pubmed	5.167e-07	0.04424	0.0004394	0.005244	24	529	MCM2,ZNF608,CERK,FNDC3A,CHD8,SPG11,PPP2R5C,CCDC88A,ZNF516,ZFTRAF1,RAB11FIP5,USP6NL,STAB1,STOX2,SMG7,TMEM131L,ANKS1A,JADE2,VPS39,LARP1,DIDO1,NCSTN,EHMT1,LHFPL2
		Pubmed	39147351	SARS-CoV-2 uses Spike glycoprotein to control the host's anaerobic metabolism by inhibiting LDHB.	Pubmed	5.177e-07	0.04433	0.0004394	0.005244	26	607	CORO1C,MCM2,VARS1,MPO,COPA,MTHFD1L,PAICS,IGF2BP3,IGHM,CTSD,CTSG,ATP2A2,PRTN3,SPOCK2,MARCKSL1,PTPN11,CAMP,LARP1,HUWE1,LCN2,EIF4G1,LTF,TOP1,TOP2A,STOM,HDLBP
		Pubmed	21041494	Strain-specific polymorphisms in Paneth cell Œ±-defensins of C57BL/6 mice and evidence of vestigial myeloid Œ±-defensin pseudogenes.	Pubmed	5.388e-07	0.04613	0.0004394	0.005244	4	6	DEFA1B,DEFA1,DEFA3,DEFA4
		Pubmed	14523017	CD38 signaling in T cells is initiated within a subset of membrane rafts containing Lck and the CD3-zeta subunit of the T cell antigen receptor.	Pubmed	5.388e-07	0.04613	0.0004394	0.005244	4	6	LCK,CD3E,CD247,CD38
		Pubmed	14757743	Unc119, a novel activator of Lck/Fyn, is essential for T cell activation.	Pubmed	5.388e-07	0.04613	0.0004394	0.005244	4	6	FYN,LCK,CD3E,CD247
		Pubmed	8188287	Structure and diversity of the murine cryptdin gene family.	Pubmed	5.388e-07	0.04613	0.0004394	0.005244	4	6	DEFA1B,DEFA1,DEFA3,DEFA4
		Pubmed	9837937	Interaction of cytosolic adaptor proteins with neuronal apolipoprotein E receptors and the amyloid precursor protein.	Pubmed	5.388e-07	0.04613	0.0004394	0.005244	4	6	APBB1,APP,LDLR,LRP1
		Pubmed	15616305	Antibacterial activity and specificity of the six human {alpha}-defensins.	Pubmed	5.388e-07	0.04613	0.0004394	0.005244	4	6	DEFA1B,DEFA1,DEFA3,DEFA4
		Pubmed	1500431	Enteric defensins: antibiotic peptide components of intestinal host defense.	Pubmed	5.388e-07	0.04613	0.0004394	0.005244	4	6	DEFA1B,DEFA1,DEFA3,DEFA4
		Pubmed	1500163	Cryptdins: antimicrobial defensins of the murine small intestine.	Pubmed	5.388e-07	0.04613	0.0004394	0.005244	4	6	DEFA1B,DEFA1,DEFA3,DEFA4
		Pubmed	7927786	Mouse Paneth cell defensins: primary structures and antibacterial activities of numerous cryptdin isoforms.	Pubmed	5.388e-07	0.04613	0.0004394	0.005244	4	6	DEFA1B,DEFA1,DEFA3,DEFA4
		Pubmed	27507650	Long-term potentiation modulates synaptic phosphorylation networks and reshapes the structure of the postsynaptic interactome.	Pubmed	5.506e-07	0.04714	0.0004447	0.005308	16	251	TRIO,UBR5,SLC1A3,YWHAE,YWHAG,YWHAH,ADAM22,PLPP3,PRKCE,PRKCG,ADAM9,CYFIP1,WASF1,DYNC1H1,ANKS1A,LRP1
		Pubmed	22863883	A high-throughput approach for measuring temporal changes in the interactome.	Pubmed	5.656e-07	0.04843	0.0004526	0.005402	45	1455	EPS15,CORO1C,MCM2,HMGB3,RABGAP1,NHERF1,AP1B1,ASB6,AGFG1,PKM,VARS1,FKBP5,TNS3,COPA,ATG7,POLR2A,NIBAN2,YWHAE,YWHAG,YWHAH,PAICS,PPP1R2,IGF2BP3,PPP2R5C,ZFTRAF1,KCTD12,SP100,UGGT1,KIF1B,BCAT1,PTPN11,CYFIP1,BUB1B,GNS,DYNC1H1,ANKS1A,UBR4,LARP1,HUWE1,TGM2,FANCI,EIF4G1,RPA2,HCFC1,HDLBP
		Pubmed	35844135	Defining the proximal interaction networks of Arf GTPases reveals a mechanism for the regulation of PLD1 and PI4KB.	Pubmed	6.177e-07	0.05289	0.0004864	0.005806	30	777	EPS15,BET1L,MCM10,UBR5,CLTC,MKI67,PKM,NOP53,APBB1,NCOR1,IGF2BP3,CCDC88A,RAB11FIP5,CLSPN,EIF4G3,KIF1B,KIF4A,MARCKSL1,CDCA2,WASF1,DYNC1H1,TDRKH,DNAJC13,HUWE1,CNNM3,ARL4C,EHMT1,PCDH9,STOM,HELLS
		Pubmed	22586326	Functional proteomics establishes the interaction of SIRT7 with chromatin remodeling complexes and expands its role in regulation of RNA polymerase I transcription.	Pubmed	6.193e-07	0.05302	0.0004864	0.005806	27	653	AP1B1,UBR5,CLTC,MKI67,COPA,NOP53,MTHFD1L,POLR2A,CHD8,PAICS,IGF2BP3,EIF4G3,ATP2A2,MYCBP2,UGGT1,KIF4A,DYNC1H1,UBR4,LARP1,DIDO1,HUWE1,FANCI,EIF4G1,LTF,TOP1,HCFC1,HDLBP
		Pubmed	23383273	VCP phosphorylation-dependent interaction partners prevent apoptosis in Helicobacter pylori-infected gastric epithelial cells.	Pubmed	7.17e-07	0.06139	0.0005581	0.006661	17	288	CDKN1B,RABGAP1,TTK,AP1B1,UBR5,PKM,YWHAE,YWHAG,YWHAH,WDR82,UBR4,HUWE1,CEP55,FANCI,TOP1,HDLBP,HELLS
		Pubmed	23752268	The functional interactome landscape of the human histone deacetylase family.	Pubmed	7.522e-07	0.06441	0.0005803	0.006925	17	289	UBR5,MKI67,ZBTB2,POLR2A,YWHAE,YWHAG,YWHAH,NCOR1,IGF2BP3,ZNF516,TPX2,TRERF1,HDAC9,MYCBP2,RB1,HUWE1,TOP1
		Pubmed	32460013	MKRN2 Physically Interacts with GLE1 to Regulate mRNA Export and Zebrafish Retinal Development.	Pubmed	8.08e-07	0.06918	0.0006177	0.007372	19	358	TRIO,MKI67,PKM,TOM1L2,POLR2A,APP,YWHAE,YWHAH,FYN,MYCBP2,SARM1,CYFIP1,DYNC1H1,RB1,LARP1,E2F1,HUWE1,NBPF10,TOP2A
		Pubmed	32513696	RIG-I regulates myeloid differentiation by promoting TRIM25-mediated ISGylation.	Pubmed	8.362e-07	0.0716	0.0006336	0.007562	49	1673	EPS15,PADI4,HK3,PDE1B,CRACD,NHERF1,UBR5,SCD,MERTK,CHST7,TOM1L2,ERVK3-1,COPA,POLR2A,GAS7,CHD8,NIBAN2,NOL4L,PPP2R5C,CCDC88A,RETN,FAM177B,VCAN,PRKCE,SP100,ATP6V0A1,TMEM165,KIF1B,SPOCK2,GCNT1,DBP,PITPNC1,ITGAM,MOB2,TBC1D10C,TRIM11,GNS,DPYD,EGLN2,DNAJC13,BEAN1,UBR4,NCSTN,TGM2,EIF4G1,CD40LG,HDLBP,HELLS,NCKAP1L
		Pubmed	21319273	An important role for CDK2 in G1 to S checkpoint activation and DNA damage response in human embryonic stem cells.	Pubmed	9.369e-07	0.08022	0.0007002	0.008356	20	397	MCM2,AP1B1,CLTC,PKM,VARS1,COPA,CLIC4,YWHAE,YWHAG,YWHAH,PAICS,IGF2BP3,MARCKSL1,DYNC1H1,VPS39,GRN,ENO1,TOP1,HCFC1,HDLBP
		Pubmed	38334954	DSBSO-Based XL-MS Analysis of Breast Cancer PDX Tissues to Delineate Protein Interaction Network in Clinical Samples.	Pubmed	9.404e-07	0.08052	0.0007002	0.008356	55	1984	CLTCL1,TRIO,RPS4Y1,MCM2,HMGB3,TLR7,RABGAP1,SORT1,NHERF1,CLTC,MKI67,ASPM,PKM,AGFG2,CRYBG1,VARS1,FKBP5,COPA,CLIC4,FNDC3A,APP,YWHAE,YWHAG,YWHAH,PAICS,ADAM22,NCOR1,CCDC88A,EIF4G3,FYN,GABBR1,SP100,MYO10,ZNF862,MARCKSL1,CNTLN,PTGR3,CD84,VAMP2,DYNC1H1,GPD2,TCN2,UBR4,CAPN3,LAMC1,DIDO1,TBC1D10A,TLR2,EIF4G1,ENO1,TOP1,TOP2A,FILIP1L,HDLBP,NCKAP1L
		Pubmed	21048031	Single nucleotide polymorphisms of matrix metalloproteinase 9 (MMP9) and tumor protein 73 (TP73) interact with Epstein-Barr virus in chronic lymphocytic leukemia: results from the European case-control study EpiLymph.	Pubmed	9.84e-07	0.08426	0.0007264	0.008669	15	231	CDKN1B,TRAF1,RPS6KB1,MMP8,MMP9,BIRC5,ERLIN1,SARM1,GATA3,PTPN11,RB1,CASP10,RNF175,TLR2,CDC6
		Pubmed	33306668	In silico APC/C substrate discovery reveals cell cycle-dependent degradation of UHRF1 and other chromatin regulators.	Pubmed	1.01e-06	0.08651	0.0007394	0.008824	34	971	NCOA3,RRM2,TTK,PARP4,UBR5,ASPM,PKM,PIP5K1A,ECI2,IQGAP3,FKBP5,COPA,SPTLC2,YWHAE,YWHAG,YWHAH,IGF2BP3,MRPS6,WDR82,CLSPN,MYO10,PURA,BUB1,BUB1B,KIF11,KIFC1,LARP1,HUWE1,EIF4G1,LRP1,TOP1,HDLBP,HELLS,NCKAP1L
		Pubmed	29764989	Global assessment of its network dynamics reveals that the kinase Plk1 inhibits the phosphatase PP6 to promote Aurora A activity.	Pubmed	1.072e-06	0.0918	0.0007727	0.009222	21	437	PRR5L,TRIO,UBR5,SRGAP1,TNS3,TICRR,COPA,GTSE1,CHD8,SPAG5,EIF4G3,MYBL1,MYBL2,MYCBP2,MYO10,KIF1B,CYFIP1,BUB1B,KIFC1,HUWE1,EIF4G1
		Pubmed	32814769	Histone methyltransferase DOT1L coordinates AR and MYC stability in prostate cancer.	Pubmed	1.074e-06	0.09195	0.0007727	0.009222	16	264	RPS4Y1,MCM2,RRM2,UBR5,CLTC,PKM,TOM1L2,PAICS,NCOR1,MYCBP2,TYSND1,CYFIP1,DYNC1H1,LARP1,HUWE1,ENO1
		Pubmed	31839598	MaXLinker: Proteome-wide Cross-link Identifications with High Specificity and Sensitivity.	Pubmed	1.098e-06	0.094	0.0007834	0.009349	40	1251	RPS4Y1,CORO1C,MCM2,TLR7,HMOX2,RRM2,NHERF1,AP1B1,CLTC,ASPM,PKM,NR3C2,FKBP5,COPA,GAS7,TSEN54,YWHAE,YWHAG,ERLIN1,IGF2BP3,SMARCD3,FYN,ATP2A2,CHTOP,SP100,GALNT2,UGGT1,KIF1B,SYTL2,KIF4A,CYFIP1,NFATC4,BUB1B,DYNC1H1,ANKS1A,GPD2,UBR4,RENBP,EIF4G1,ENO1
		Pubmed	37433992	The RNA binding protein MEX3A promotes tumor progression of breast cancer by post-transcriptional regulation of IGFBP4.	Pubmed	1.159e-06	0.09926	0.0008065	0.009626	18	332	TRIO,TMEM129,CLTC,TNS3,COPA,GTSE1,APLP2,CHD8,MYO10,ST14,DYNC1H1,LARP1,LAMC1,HUWE1,LDLR,CEP55,EIF4G1,TOP2A
		Pubmed	23376485	Proteomic analysis of podocyte exosome-enriched fraction from normal human urine.	Pubmed	1.185e-06	0.1015	0.0008065	0.009626	50	1744	OSCAR,CRISP3,NHERF1,TPP1,CLTC,PKM,MMP9,RHOF,MPO,TOM1L2,CIB1,OLFM4,CLIC4,COL5A3,SPG11,APP,YWHAE,PAICS,SLC2A5,RETN,PLPP3,IGHM,CTSD,CTSG,KCTD12,ATP6V0A1,GALNT2,GBA1,CREG1,ITGAM,ST14,CD84,CDC42SE2,BPI,VNN1,VAMP2,C1QC,GNS,TCN2,CAMP,LAMC1,GRN,RENBP,NCSTN,LCK,LCN2,ABHD14B,LTF,ENO1,STOM
		Pubmed	26657772	The apical complex protein Pals1 is required to maintain cerebellar progenitor cells in a proliferative state.	Pubmed	1.196e-06	0.1024	0.0008065	0.009626	7	40	CDKN1B,MCM10,MKI67,BIRC5,MYBL2,BUB1B,E2F1
		Pubmed	37317656	C9orf72 protein quality control by UBR5-mediated heterotypic ubiquitin chains.	Pubmed	1.235e-06	0.1058	0.0008065	0.009626	40	1257	RRM2,UBR5,SCD,TPP1,CLTC,PKM,IQGAP3,VARS1,FKBP5,COPA,SPTLC2,MTHFD1L,POLR2A,DTL,YWHAE,YWHAG,YWHAH,PAICS,ERLIN1,NCOR1,IGF2BP3,ATP2A2,SNRPN,MYCBP2,UGGT1,CYP51A1,CYFIP1,DYNC1H1,UBR4,LARP1,HUWE1,FANCI,EIF4G1,EXO1,GNB4,CDC6,RPA2,ENO1,HCFC1,HELLS
		Pubmed	11248802	Secretion of microbicidal alpha-defensins by intestinal Paneth cells in response to bacteria.	Pubmed	1.243e-06	0.1065	0.0008065	0.009626	4	7	DEFA1B,DEFA1,DEFA3,DEFA4
		Pubmed	19005074	Loss of gamma-secretase function impairs endocytosis of lipoprotein particles and membrane cholesterol homeostasis.	Pubmed	1.243e-06	0.1065	0.0008065	0.009626	4	7	APLP2,APP,LDLRAP1,LRP1
		Pubmed	23676495	Apolipoproteins E and AV mediate lipoprotein clearance by hepatic proteoglycans.	Pubmed	1.243e-06	0.1065	0.0008065	0.009626	4	7	SDC1,NDST1,LDLR,LRP1
		Pubmed	16868027	Efficient ADAM22 surface expression is mediated by phosphorylation-dependent interaction with 14-3-3 protein family members.	Pubmed	1.243e-06	0.1065	0.0008065	0.009626	4	7	YWHAE,YWHAG,YWHAH,ADAM22
		Pubmed	11907569	Killing activity of neutrophils is mediated through activation of proteases by K+ flux.	Pubmed	1.243e-06	0.1065	0.0008065	0.009626	4	7	MPO,CTSG,ELANE,LTF
		Pubmed	10922379	A novel murine beta -defensin expressed in tongue, esophagus, and trachea.	Pubmed	1.243e-06	0.1065	0.0008065	0.009626	4	7	DEFA1B,DEFA1,DEFA3,DEFA4
		Pubmed	36096339	Cytosolic sequestration of spatacsin by Protein Kinase A and 14-3-3 proteins.	Pubmed	1.243e-06	0.1065	0.0008065	0.009626	4	7	SPG11,YWHAE,YWHAG,YWHAH
		Pubmed	8666928	CD45-null transgenic mice reveal a positive regulatory role for CD45 in early thymocyte development, in the selection of CD4+CD8+ thymocytes, and B cell maturation.	Pubmed	1.243e-06	0.1065	0.0008065	0.009626	4	7	IGHD,IGHM,CD3E,CD38
		Pubmed	15741177	Tagging genes with cassette-exchange sites.	Pubmed	1.318e-06	0.1128	0.0008484	0.01013	18	335	NCOA3,MCM10,MKI67,TOM1L2,GTSE1,CHD8,YWHAE,NCOR1,PPP2R5C,TPX2,UGGT1,PTPN11,UBR4,LARP1,DIDO1,EIF4G1,EHMT1,TOP1
		Pubmed	35241646	A multi-factor trafficking site on the spliceosome remodeling enzyme BRR2 recruits C9ORF78 to regulate alternative splicing.	Pubmed	1.406e-06	0.1204	0.0008983	0.01072	24	560	EPS15,SORT1,AP1B1,CLTC,PIP5K1A,VARS1,COPA,SPTLC2,MTHFD1L,NCOR1,PPP2R5C,TPX2,UGGT1,CYP51A1,GBA1,CYFIP1,DYNC1H1,KIF11,GPD2,FANCI,EIF4G1,EHMT1,HCFC1,TOP2A
		Pubmed	25609649	Proteomic analyses reveal distinct chromatin-associated and soluble transcription factor complexes.	Pubmed	1.572e-06	0.1346	0.000997	0.0119	31	857	HK3,VRK3,MEF2A,SORT1,CRACD,UBR5,PKM,VARS1,ZBTB2,COPA,POLR2A,GTSE1,PPARG,NCOR1,TPX2,MYBL2,KIF4A,NFATC4,WASF1,DYNC1H1,RB1,UBR4,LARP1,HUWE1,EIF4G1,LRP1,RPA2,HCFC1,TOP2A,STOM,HELLS
		Pubmed	11544199	Construction of long-transcript enriched cDNA libraries from submicrogram amounts of total RNAs by a universal PCR amplification method.	Pubmed	1.64e-06	0.1404	0.001032	0.01232	36	1084	KLF12,PRR5L,HK3,RPS6KB1,SCD,CLTC,CRYBG1,TOM1L2,TICRR,DTL,HIPK2,SLC1A3,PAICS,ERLIN1,SPAG5,NOL4L,PPP2R5C,VCAN,RAPGEF5,UGGT1,SPOCK2,ITGA9,SUPT4H1,TMEM131L,ADAM17,USP3,KIF11,IGIP,VPS39,DIDO1,GPR183,NCSTN,HUWE1,LDLR,E2F8,NCKAP1L
		Pubmed	24981860	Human-chromatin-related protein interactions identify a demethylase complex required for chromosome segregation.	Pubmed	1.718e-06	0.1471	0.001074	0.01282	50	1767	PADI4,RPS4Y1,MCM2,SORT1,ZNF608,RBM15B,IQGAP3,FKBP5,MPO,COPA,NOP53,POLR2A,YWHAE,YWHAG,YWHAH,IGF2BP3,ZNF516,MRPS6,SMARCD3,WDR82,EIF4G3,CTSD,ATP2A2,CHTOP,MYBL2,KCTD12,SP100,PRTN3,MARCKSL1,MOB2,RASSF5,PYGO2,SUPT4H1,PURA,KIFC1,TDRKH,RB1,JADE2,LARP1,DIDO1,E2F1,LCN2,EIF4G1,CBX7,EHMT1,LTF,RPA2,ENO1,TOP1,HCFC1
		Pubmed	32469866	Interaction of YAP with the Myb-MuvB (MMB) complex defines a transcriptional program to promote the proliferation of cardiomyocytes.	Pubmed	1.947e-06	0.1667	0.001208	0.01442	5	16	MKI67,ASPM,BIRC5,MYBL2,TOP2A
		Pubmed	19199708	Proteomic analysis of human parotid gland exosomes by multidimensional protein identification technology (MudPIT).	Pubmed	1.988e-06	0.1702	0.001219	0.01455	20	417	NHERF1,CLTC,PKM,COPA,DEFA1B,OLFM4,APLP2,APP,YWHAE,YWHAG,YWHAH,IGHM,UGGT1,DEFA1,DYNC1H1,DOP1B,LAMC1,ABHD14B,LTF,ENO1
		Pubmed	26487511	The Dual Estrogen Receptor Œ± Inhibitory Effects of the Tissue-Selective Estrogen Complex for Endometrial and Breast Safety.	Pubmed	1.994e-06	0.1707	0.001219	0.01455	7	43	NCOA3,CORO1C,TTK,AGFG1,SNRPN,GNB4,STOM
		Pubmed	16147992	Analysis of BCL6-interacting proteins by tandem mass spectrometry.	Pubmed	2.287e-06	0.1958	0.00128	0.01528	8	62	SPTLC2,NCOR1,PLPP3,HDAC9,CACNA1A,EBF1,EHMT1,PCDH9
		Pubmed	36634849	Fibril treatment changes protein interactions of tau and Œ±-synuclein in human neurons.	Pubmed	2.37e-06	0.2029	0.00128	0.01528	22	498	CORO1C,MCM2,CRACD,COPA,POLR2A,APBB1,CLIC4,YWHAH,IGF2BP3,PPP2R5C,VCAN,EIF4G3,FYN,SARM1,CYFIP1,ANKS1A,UBR4,LARP1,TOP1,HCFC1,TOP2A,HDLBP
		Pubmed	28706196	Synaptic GAP and GEF Complexes Cluster Proteins Essential for GTP Signaling.	Pubmed	2.419e-06	0.2072	0.00128	0.01528	16	281	TRIO,AP1B1,UBR5,CLTC,SLC1A3,YWHAE,YWHAG,YWHAH,ADAM22,PRKCE,PRKCG,ADAM9,CYFIP1,PURA,WASF1,DYNC1H1
		Pubmed	37871017	Spatacsin regulates directionality of lysosome trafficking by promoting the degradation of its partner AP5Z1.	Pubmed	2.459e-06	0.2106	0.00128	0.01528	4	8	SPG11,YWHAH,UBR4,ZFYVE26
		Pubmed	15589166	Association of extensive polymorphisms in the SLAM/CD2 gene cluster with murine lupus.	Pubmed	2.459e-06	0.2106	0.00128	0.01528	4	8	SLAMF1,CD244,CD84,LY9
		Pubmed	9687533	T cell receptor (TCR) interacting molecule (TRIM), a novel disulfide-linked dimer associated with the TCR-CD3-zeta complex, recruits intracellular signaling proteins to the plasma membrane.	Pubmed	2.459e-06	0.2106	0.00128	0.01528	4	8	FYN,LCK,CD3E,CD247
		Pubmed	21903422	Mapping a dynamic innate immunity protein interaction network regulating type I interferon production.	Pubmed	2.651e-06	0.227	0.00128	0.01528	16	283	TRAF1,FKBP5,ATG7,NOP53,YWHAG,YWHAH,ZNF516,UGGT1,SARM1,PURA,RB1,ABCB6,CNNM3,IRAK3,TOP1,HCFC1
		Pubmed	2918759	Differentiation stage-specific expression of a gene during granulopoiesis.	Pubmed	2.661e-06	0.2278	0.00128	0.01528	3	3	DEFA1B,DEFA1,DEFA3
		Pubmed	23846497	Hepatic remnant lipoprotein clearance by heparan sulfate proteoglycans and low-density lipoprotein receptors depend on dietary conditions in mice.	Pubmed	2.661e-06	0.2278	0.00128	0.01528	3	3	NDST1,LDLR,LRP1
		Pubmed	24929239	Unopposed cathepsin G, neutrophil elastase, and proteinase 3 cause severe lung damage and emphysema.	Pubmed	2.661e-06	0.2278	0.00128	0.01528	3	3	CTSG,PRTN3,ELANE
		Pubmed	3174637	Isolation and characterization of human defensin cDNA clones.	Pubmed	2.661e-06	0.2278	0.00128	0.01528	3	3	DEFA1B,DEFA1,DEFA3
		Pubmed	26132583	Salivary Matrix Metalloproteinase-8 and -9 and Myeloperoxidase in Relation to Coronary Heart and Periodontal Diseases: A Subgroup Report from the PAROKRANK Study (Periodontitis and Its Relation to Coronary Artery Disease).	Pubmed	2.661e-06	0.2278	0.00128	0.01528	3	3	MMP8,MMP9,MPO
		Pubmed	2997278	Defensins. Natural peptide antibiotics of human neutrophils.	Pubmed	2.661e-06	0.2278	0.00128	0.01528	3	3	DEFA1B,DEFA1,DEFA3
		Pubmed	14668325	Peroxisome proliferator-activated receptor gamma ligands regulate myeloperoxidase expression in macrophages by an estrogen-dependent mechanism involving the -463GA promoter polymorphism.	Pubmed	2.661e-06	0.2278	0.00128	0.01528	3	3	MPO,PPARG,LDLR
		Pubmed	27821477	Interchangeable Roles for E2F Transcriptional Repression by the Retinoblastoma Protein and p27KIP1-Cyclin-Dependent Kinase Regulation in Cell Cycle Control and Tumor Suppression.	Pubmed	2.661e-06	0.2278	0.00128	0.01528	3	3	CDKN1B,RB1,E2F1
		Pubmed	23050799	Human Œ±-defensin (DEFA) gene expression helps to characterise benign and malignant salivary gland tumours.	Pubmed	2.661e-06	0.2278	0.00128	0.01528	3	3	DEFA1,DEFA3,DEFA4
		Pubmed	2917986	Determination of the disulfide array in the human defensin HNP-2. A covalently cyclized peptide.	Pubmed	2.661e-06	0.2278	0.00128	0.01528	3	3	DEFA1B,DEFA1,DEFA3
		Pubmed	15620707	Human neutrophil alpha-defensin 4 inhibits HIV-1 infection in vitro.	Pubmed	2.661e-06	0.2278	0.00128	0.01528	3	3	DEFA1,DEFA3,DEFA4
		Pubmed	4056036	Primary structures of three human neutrophil defensins.	Pubmed	2.661e-06	0.2278	0.00128	0.01528	3	3	DEFA1B,DEFA1,DEFA3
		Pubmed	19833730	Structural characterization of mouse neutrophil serine proteases and identification of their substrate specificities: relevance to mouse models of human inflammatory diseases.	Pubmed	2.661e-06	0.2278	0.00128	0.01528	3	3	CTSG,PRTN3,ELANE
		Pubmed	28947820	Mps1 kinase-dependent Sgo2 centromere localisation mediates cohesin protection in mouse oocyte meiosis I.	Pubmed	2.661e-06	0.2278	0.00128	0.01528	3	3	TTK,BUB1,BUB1B
		Pubmed	21152247	Differential neuroprotective effects of 14-3-3 proteins in models of Parkinson's disease.	Pubmed	2.661e-06	0.2278	0.00128	0.01528	3	3	YWHAE,YWHAG,YWHAH
		Pubmed	8477861	The structure of neutrophil defensin genes.	Pubmed	2.661e-06	0.2278	0.00128	0.01528	3	3	DEFA1B,DEFA1,DEFA3
		Pubmed	10393912	Functional interaction between human topoisomerase IIalpha and retinoblastoma protein.	Pubmed	2.661e-06	0.2278	0.00128	0.01528	3	3	RB1,E2F1,TOP2A
		Pubmed	28126968	CD244 maintains the proliferation ability of leukemia initiating cells through SHP-2/p27kip1 signaling.	Pubmed	2.661e-06	0.2278	0.00128	0.01528	3	3	CDKN1B,CD244,PTPN11
		Pubmed	28004483	Concomitant elevations of MMP-9, NGAL, proMMP-9/NGAL and neutrophil elastase in serum of smokers with chronic obstructive pulmonary disease.	Pubmed	2.661e-06	0.2278	0.00128	0.01528	3	3	MMP9,LCN2,ELANE
		Pubmed	8325384	The structure of neutrophil defensin genes.	Pubmed	2.661e-06	0.2278	0.00128	0.01528	3	3	DEFA1B,DEFA1,DEFA3
		Pubmed	12913926	Intraarticular release and accumulation of defensins and bactericidal/permeability-increasing protein in patients with rheumatoid arthritis.	Pubmed	2.661e-06	0.2278	0.00128	0.01528	3	3	DEFA1,DEFA3,BPI
		Pubmed	32303641	Local structural plasticity of the Staphylococcus aureus evasion protein EapH1 enables engagement with multiple neutrophil serine proteases.	Pubmed	2.661e-06	0.2278	0.00128	0.01528	3	3	CTSG,PRTN3,ELANE
		Pubmed	21861873	Alpha-defensins 1-3 release by dendritic cells is reduced by estrogen.	Pubmed	2.661e-06	0.2278	0.00128	0.01528	3	3	DEFA1B,DEFA1,DEFA3
		Pubmed	1339298	Posttranslational processing of defensins in immature human myeloid cells.	Pubmed	2.661e-06	0.2278	0.00128	0.01528	3	3	DEFA1B,DEFA1,DEFA3
		Pubmed	21968187	Phosphorylation of LRP1 regulates the interaction with Fe65.	Pubmed	2.661e-06	0.2278	0.00128	0.01528	3	3	APBB1,APP,LRP1
		Pubmed	10914484	Human neutrophil defensins selectively chemoattract naive T and immature dendritic cells.	Pubmed	2.661e-06	0.2278	0.00128	0.01528	3	3	DEFA1B,DEFA1,DEFA3
		Pubmed	21629784	A tri-marker proliferation index predicts biochemical recurrence after surgery for prostate cancer.	Pubmed	2.661e-06	0.2278	0.00128	0.01528	3	3	MKI67,E2F1,TOP2A
		Pubmed	8530462	Inheritance of unequal numbers of the genes encoding the human neutrophil defensins HP-1 and HP-3.	Pubmed	2.661e-06	0.2278	0.00128	0.01528	3	3	DEFA1B,DEFA1,DEFA3
		Pubmed	19263072	Salivary antimicrobial peptides (LL-37 and alpha-defensins HNP1-3), antimicrobial and IgA responses to prolonged exercise.	Pubmed	2.661e-06	0.2278	0.00128	0.01528	3	3	DEFA1,DEFA3,CAMP
		Pubmed	21650223	Protein interactions among Fe65, the low-density lipoprotein receptor-related protein, and the amyloid precursor protein.	Pubmed	2.661e-06	0.2278	0.00128	0.01528	3	3	APBB1,APP,LRP1
		Pubmed	9565572	Syndecans, heparan sulfate proteoglycans, maintain the proteolytic balance of acute wound fluids.	Pubmed	2.661e-06	0.2278	0.00128	0.01528	3	3	SDC1,CTSG,ELANE
		Pubmed	20467437	Direct interaction between hnRNP-M and CDC5L/PLRG1 proteins affects alternative splice site choice.	Pubmed	2.729e-06	0.2337	0.001305	0.01558	24	582	TTK,PARP4,OTULIN,AP1B1,COPA,CHD8,NIBAN2,YWHAE,TPX2,LDLRAP1,KIF4A,STAB1,PURA,BUB1,BUB1B,DYNC1H1,KIF11,DNAJC13,HUWE1,FANCI,TOP1,TOP2A,HDLBP,HELLS
		Pubmed	29459677	A CRISPR-based screen for Hedgehog signaling provides insights into ciliary function and ciliopathies.	Pubmed	2.774e-06	0.2375	0.001319	0.01575	16	284	EPS15,TRIO,CLTC,MKI67,CHD8,SNRPN,TDRD9,UGGT1,SARM1,KIF4A,BCAT1,TRIM11,DYNC1H1,KIF11,RB1,HCFC1
		Pubmed	31527615	The RNA-mediated estrogen receptor Œ± interactome of hormone-dependent human breast cancer cell nuclei.	Pubmed	2.864e-06	0.2453	0.001355	0.01617	44	1497	EPS15,VRK3,CORO1C,CRACD,SCD,TPP1,RBM15B,CRYBG1,IQGAP3,SDC1,VARS1,NOP53,MTHFD1L,POLR2A,APLP2,CHD8,APP,YWHAE,YWHAG,ERLIN1,ZC3H7A,HABP4,PPP2R5C,TPX2,WDR82,EIF4G3,ATP2A2,USP6NL,CHTOP,KIF4A,MARCKSL1,CYFIP1,ZFP36L2,PURA,KIFC1,TDRKH,ABCB6,DIDO1,CEP55,TBC1D10A,EIF4G1,EHMT1,STOM,HDLBP
		Pubmed	30194290	Interrogating the protein interactomes of RAS isoforms identifies PIP5K1A as a KRAS-specific vulnerability.	Pubmed	3.047e-06	0.2609	0.001433	0.01711	21	467	HMOX2,SCD,PIP5K1A,UBE2J1,APBB1,APLP2,APP,SLC1A3,IGF2BP3,CCDC88A,USP6NL,ADAM9,TMEM165,CYP51A1,MARCKSL1,VAMP2,RAB13,CNNM3,TBC1D10A,PCDH9,STOM
		Pubmed	33144569	A trimeric Rab7 GEF controls NPC1-dependent lysosomal cholesterol export.	Pubmed	3.07e-06	0.2629	0.001435	0.01713	19	392	CORO1C,AP1B1,AGFG1,MTHFD1L,POLR2A,CTSD,FYN,ATP2A2,ATP6V0A1,GALNT2,UGGT1,CYP51A1,DYNC1H1,LARP1,ABCB6,NCSTN,HUWE1,GNB4,STOM
		Pubmed	35906200	HSF1 phosphorylation establishes an active chromatin state via the TRRAP-TIP60 complex and promotes tumorigenesis.	Pubmed	3.084e-06	0.2641	0.001435	0.01713	28	754	UBR5,SCD,MKI67,MPO,COPA,VMAC,MTHFD1L,POLR2A,FNDC3A,YWHAG,IGF2BP3,TPX2,CTSD,TMEM165,KIF4A,MOB2,DYNC1H1,ANKS1A,VPS39,ABCB6,CASP10,DIDO1,TEF,EIF4G1,EHMT1,LTF,PCDH9,HDLBP
		Pubmed	31753913	Systematic bromodomain protein screens identify homologous recombination and R-loop suppression pathways involved in genome integrity.	Pubmed	3.158e-06	0.2704	0.001461	0.01744	36	1116	FBN2,ZNF608,UBR5,ASPM,ZNF324,TENT2,CERK,ZBTB2,POLR2A,GAS7,CHD8,APP,YWHAE,YWHAH,RAB11FIP5,SMARCD3,SIGLEC1,CLSPN,CHTOP,NOS1AP,SP100,IL16,TMEM165,ZNF469,SMG7,SUPT4H1,ADAM17,TDRKH,RB1,LDLR,LRP1,EHMT1,TIGD5,LTK,TOP1,TOP2A
		Pubmed	27889896	Decreased Anxiety-Related Behaviour but Apparently Unperturbed NUMB Function in Ligand of NUMB Protein-X (LNX) 1/2 Double Knockout Mice.	Pubmed	3.301e-06	0.2826	0.00152	0.01814	10	110	AMIGO1,AP1B1,SRGAP1,SLC1A3,YWHAG,PPP2R5C,PRKCG,ATP2A2,CYFIP1,WASF1
		Pubmed	38943005	A novel role for the peptidyl-prolyl cis-trans isomerase Cyclophilin A in DNA-repair following replication fork stalling via the MRE11-RAD50-NBS1 complex.	Pubmed	3.593e-06	0.3076	0.001645	0.01963	21	472	TRIO,RRM2,ASPM,TNS3,POLR2A,GTSE1,APBB1,CLIC4,CHD8,YWHAE,SPAG5,PPP1R2,RAB11FIP5,CTSD,SP100,CYFIP1,BUB1B,KIF11,KIFC1,DIDO1,CKAP2L
		Pubmed	36168628	The N6-methyladenosine-mediated lncRNA WEE2-AS1 promotes glioblastoma progression by stabilizing RPN2.	Pubmed	3.704e-06	0.3171	0.001687	0.02013	17	325	PARP4,GTSE1,NIBAN2,IGF2BP3,PPP2R5C,THEM4,GALNT2,RAB13,GPD2,DNAJC13,UBR4,LAMC1,DIDO1,HUWE1,LDLR,TOP1,HDLBP
		Pubmed	31040226	Hdac4 Interactions in Huntington's Disease Viewed Through the Prism of Multiomics.	Pubmed	3.962e-06	0.3392	0.001786	0.02132	21	475	ABI3,TRIO,PKM,ECI2,COPA,POLR2A,CHD8,YWHAE,YWHAG,YWHAH,NCOR1,HABP4,PLPP3,CTSD,KCTD12,INPP4A,CACNA1A,UBR4,ENO1,TOP1,HDLBP
		Pubmed	37536630	Mapping the MOB proteins' proximity network reveals a unique interaction between human MOB3C and the RNase P¬†complex.	Pubmed	3.963e-06	0.3393	0.001786	0.02132	19	399	MCM2,UBR5,CLTC,PKM,VARS1,NOP53,YWHAE,PAICS,CCDC88A,KIF4A,MOB2,CYFIP1,DYNC1H1,UBR4,LARP1,HUWE1,LCK,ENO1,HCFC1
		Pubmed	36232890	A Degradation Motif in STAU1 Defines a Novel Family of Proteins Involved in Inflammation.	Pubmed	4.284e-06	0.3668	0.00192	0.02292	27	724	TTK,PARP4,MKI67,AGFG1,PIP5K1A,ECI2,VARS1,TNS3,COPA,BIRC5,NIBAN2,ZC3H7A,IGF2BP3,WDR82,EIF4G3,ATP2A2,NOS1AP,MYCBP2,SMG7,DNAJC13,LARP1,CEP55,EIF4G1,EHMT1,TOP1,HDLBP,HELLS
		Pubmed	29521626	IgM and IgD B cell receptors differentially respond to endogenous antigens and control B cell fate.	Pubmed	4.378e-06	0.3749	0.001942	0.02318	4	9	TLR7,IGHD,IGHM,CD40LG
		Pubmed	11247302	Disabled-2 colocalizes with the LDLR in clathrin-coated pits and interacts with AP-2.	Pubmed	4.378e-06	0.3749	0.001942	0.02318	4	9	APLP2,APP,LDLR,LRP1
		Pubmed	30562941	Proteomic Analysis of the Spinophilin Interactome in Rodent Striatum Following Psychostimulant Sensitization.	Pubmed	4.573e-06	0.3916	0.002018	0.02409	19	403	PDE1B,CORO1C,CORO2B,AP1B1,CLTC,PKM,YWHAE,YWHAG,YWHAH,ADAM22,PRKCG,ATP2A2,ATP6V0A1,CYFIP1,PURA,WASF1,DYNC1H1,GRN,ENO1
		Pubmed	28978906	Energy stress-induced lncRNA FILNC1 represses c-Myc-mediated energy metabolism and inhibits renal tumor development.	Pubmed	4.652e-06	0.3983	0.002035	0.02429	9	90	AP1B1,MTHFD1L,NIBAN2,ERLIN1,ATP2A2,PURA,DYNC1H1,LAMC1,HDLBP
		Pubmed	37071682	Cross-linking mass spectrometry discovers, evaluates, and corroborates structures and protein-protein interactions in the human cell.	Pubmed	4.659e-06	0.3989	0.002035	0.02429	49	1780	CDK2AP2,CORO1C,MCM2,RABGAP1,RRM2,AP1B1,SCN3A,CLTC,ASPM,ECI2,VARS1,COPA,FGD2,NOP53,MTHFD1L,CLIC4,BIRC5,YWHAE,YWHAG,YWHAH,ERLIN1,IGF2BP3,GPR153,MRPS6,EIF4G3,ATP2A2,CHTOP,ATP6V0A1,GALNT2,MYCBP2,MYO10,KIF4A,CYFIP1,WASF1,RAB13,DYNC1H1,GPD2,DPYD,LARP1,CNNM3,EIF4G1,RORC,ENO1,TOP1,HCFC1,TOP2A,STOM,HDLBP,HELLS
		Pubmed	20510365	Lunatic fringe potentiates Notch signaling in the developing brain.	Pubmed	5.007e-06	0.4287	0.002165	0.02584	5	19	CDKN1B,MFNG,MKI67,LFNG,RORA
		Pubmed	17609112	Phactr4 regulates neural tube and optic fissure closure by controlling PP1-, Rb-, and E2F1-regulated cell-cycle progression.	Pubmed	5.007e-06	0.4287	0.002165	0.02584	5	19	CDKN1B,MCM2,MKI67,RB1,E2F1
		Pubmed	15747579	Construction of a multi-functional cDNA library specific for mouse pancreatic islets and its application to microarray.	Pubmed	5.489e-06	0.47	0.002362	0.02819	18	371	HMOX2,SORT1,AP1B1,CLTC,CIB1,XK,APP,PAICS,KCTD12,INHBA,GCNT1,DBP,ITFG1,FIRRE,JADE2,TEF,TLR2,SLC4A10
		Pubmed	20936779	A human MAP kinase interactome.	Pubmed	5.629e-06	0.4819	0.00241	0.02876	21	486	CLTC,AGFG1,TOM1L2,HIPK2,GAS7,ADGRL1,APLP2,CHD8,YWHAE,YWHAG,YWHAH,ZC3H7A,CCDC88A,PRKCE,HDAC9,SP100,RGL1,DIAPH2,JADE2,PPP1R13B,HDLBP
		Pubmed	34597346	The proximal proteome of 17 SARS-CoV-2 proteins links to disrupted antiviral signaling and host translation.	Pubmed	5.914e-06	0.5064	0.002519	0.03007	33	1007	RPS6KB1,HMOX2,MCM10,RRM2,TTK,AGFG1,PIP5K1A,FKBP5,UBE2J1,APBB1,CLIC4,APLP2,APP,PAICS,ERLIN1,RAB11FIP5,USP6NL,NOS1AP,GALNT2,MYCBP2,ADAM9,UGGT1,CYP51A1,MARCKSL1,ZFP36L2,GNS,RAB13,B3GLCT,VPS39,LAMC1,NCSTN,CEP55,CDC6
		Pubmed	32614325	Interaction mapping of endoplasmic reticulum ubiquitin ligases identifies modulators of innate immune signalling.	Pubmed	6.118e-06	0.5239	0.002593	0.03095	14	235	HMOX2,SORT1,TMEM129,SCD,UBE2J1,APLP2,YWHAH,ERLIN1,CTSD,ATP6V0A1,TMEM165,UGGT1,DNAJC13,NCSTN
		Pubmed	35343654	RNF115 Inhibits the Post-ER Trafficking of TLRs and TLRs-Mediated Immune Responses by Catalyzing K11-Linked Ubiquitination of RAB1A and RAB13.	Pubmed	6.6e-06	0.5651	0.002784	0.03322	5	20	TLR7,YWHAE,YWHAG,YWHAH,RAB13
		Pubmed	24162774	The HIV-1 envelope protein gp120 impairs B cell proliferation by inducing TGF-Œ≤1 production and FcRL4 expression.	Pubmed	6.702e-06	0.5739	0.002813	0.03357	10	119	NCR3,ALOX5,DYRK2,SKAP1,INHBA,IFI44L,PPP1R13B,CD38,LY9,SMAD7
		Pubmed	38117590	Cooperative polarization of MCAM/CD146 and ERM family proteins in melanoma.	Pubmed	6.836e-06	0.5853	0.002855	0.03408	18	377	NHERF1,PIP5K1A,GAS7,NIBAN2,CCDC88A,PLPP3,RAB11FIP5,FYN,USP6NL,ADAM9,MARCKSL1,CYFIP1,PTPRK,VAMP2,RAB13,CNNM3,TBC1D10A,STOM
		Pubmed	16959763	Transgenic mouse proteomics identifies new 14-3-3-associated proteins involved in cytoskeletal rearrangements and cell signaling.	Pubmed	7.177e-06	0.6145	0.002983	0.0356	11	147	PDE1B,CLTC,EVL,SLC1A3,YWHAE,YWHAG,YWHAH,CCDC88A,RAB11FIP5,DYNC1H1,ENO1
		Pubmed	25154416	14-3-3 proteins play a role in the cell cycle by shielding cdt2 from ubiquitin-mediated degradation.	Pubmed	7.217e-06	0.6179	0.002985	0.03563	4	10	DTL,YWHAE,YWHAG,YWHAH
		Pubmed	22794259	Network organization of the huntingtin proteomic interactome in mammalian brain.	Pubmed	8.116e-06	0.695	0.003341	0.03988	24	621	PDE1B,RPS4Y1,AP1B1,PKM,SLC1A3,YWHAE,YWHAG,YWHAH,ADAM22,RAB11FIP5,PRKCE,PRKCG,FYN,ATP2A2,KCTD12,ATP6V0A1,KIF1B,PURA,DYNC1H1,GPD2,HUWE1,GNB4,ENO1,HDLBP
		Pubmed	25231870	Parent-of-origin-specific allelic associations among 106 genomic loci for age at menarche.	Pubmed	8.167e-06	0.6993	0.003346	0.03993	11	149	KLF12,RETN,INHBA,PTPRK,DPYD,TCF7,JADE2,EIF4G1,CBX7,RORA,OLFM2
		Pubmed	33153107	Targeted Disruption of Mouse Dip2B Leads to Abnormal Lung Development and Prenatal Lethality.	Pubmed	8.462e-06	0.7245	0.003434	0.04098	7	53	FBN2,SCD,MMP8,MMP9,ITGAM,LCN2,TGFBR2
		Pubmed	18174230	Association of polymorphisms in complement component C3 gene with susceptibility to systemic lupus erythematosus.	Pubmed	8.462e-06	0.7245	0.003434	0.04098	7	53	MERTK,CR2,IGHM,FYN,C1QC,TGFBR2,CD247
		Pubmed	28515276	Assembly of the U5 snRNP component PRPF8 is controlled by the HSP90/R2TP chaperones.	Pubmed	8.876e-06	0.76	0.003534	0.04218	41	1415	MCM2,AP1B1,UBR5,CLTC,PKM,ECI2,VARS1,COPA,MTHFD1L,POLR2A,SLC1A3,YWHAE,YWHAG,YWHAH,PAICS,SPAG5,IGF2BP3,CTSD,ATP2A2,SNRPN,UGGT1,KIF4A,PTPN11,CYFIP1,DYNC1H1,KIF11,GPD2,UBR4,LARP1,DIDO1,GRN,HUWE1,ABHD14B,LDLR,EIF4G1,ENO1,TOP1,HCFC1,TOP2A,HDLBP,HELLS
		Pubmed	24097068	Discovery and refinement of loci associated with lipid levels.	Pubmed	9.122e-06	0.781	0.003534	0.04218	13	211	SORT1,ALOX5,ATG7,ZBTB42,SLC22A1,LDLRAP1,GALNT2,STAB1,DNAJC13,CAPN3,LDLR,LRP1,TOP1
		Pubmed	33644029	Molecular Characterization of the Oncogene BTF3 and Its Targets in Colorectal Cancer.	Pubmed	9.265e-06	0.7933	0.003534	0.04218	24	626	VRK3,CORO1C,CLTC,MKI67,PKM,YWHAE,YWHAG,YWHAH,IGF2BP3,MRPS6,CHTOP,KIF4A,RAB13,DYNC1H1,TCF7,LARP1,GRN,CEP55,TGM2,EIF4G1,RPA2,ENO1,TOP1,TOP2A
		Pubmed	20800603	Investigation of genetic susceptibility factors for human longevity - a targeted nonsynonymous SNP study.	Pubmed	9.492e-06	0.8127	0.003534	0.04218	16	313	TRAF1,MKI67,IQGAP3,FLT3,GTSE1,BIRC5,H6PD,PPARG,SIGLEC1,CTSG,IL16,CASP10,DIDO1,EHMT1,CDC6,TOP2A
		Pubmed	35915203	The E3 ubiquitin ligase HECTD1 contributes to cell proliferation through an effect on mitosis.	Pubmed	1.003e-05	0.8587	0.003534	0.04218	27	759	MCM10,MKI67,ASPM,RBM15B,IQGAP3,TICRR,COPA,NOP53,ZC3H7A,IGF2BP3,TPX2,EIF4G3,CHTOP,MYCBP2,KIF4A,CDCA2,PURA,KIFC1,DNAJC13,LARP1,DIDO1,EIF4G1,EXO1,CKAP2L,CDC6,TOP1,TOP2A
		Pubmed	33581058	Coordinated changes in cellular behavior ensure the lifelong maintenance of the hippocampal stem cell population.	Pubmed	1.053e-05	0.9019	0.003534	0.04218	3	4	MKI67,SLC1A3,HUWE1
		Pubmed	17080197	Secreted PCSK9 decreases the number of LDL receptors in hepatocytes and in livers of parabiotic mice.	Pubmed	1.053e-05	0.9019	0.003534	0.04218	3	4	LDLRAP1,LDLR,LRP1
		Pubmed	21193407	Complement receptor Mac-1 is an adaptor for NB1 (CD177)-mediated PR3-ANCA neutrophil activation.	Pubmed	1.053e-05	0.9019	0.003534	0.04218	3	4	PRTN3,ITGAM,CD177
		Pubmed	25015123	Apolipoprotein E isoform-specific effects on lipoprotein receptor processing.	Pubmed	1.053e-05	0.9019	0.003534	0.04218	3	4	APP,LDLR,LRP1
		Pubmed	22241891	Neutrophil serine proteases promote IL-1Œ≤ generation and injury in necrotizing crescentic glomerulonephritis.	Pubmed	1.053e-05	0.9019	0.003534	0.04218	3	4	MPO,CTSG,ELANE
		Pubmed	11806999	Molecular dissection of the signaling and costimulatory functions of CD150 (SLAM): CD150/SAP binding and CD150-mediated costimulation.	Pubmed	1.053e-05	0.9019	0.003534	0.04218	3	4	SLAMF1,FYN,PTPN11
		Pubmed	18980523	The short-term effectiveness of non-surgical treatment in reducing levels of interleukin-1beta and proteases in gingival crevicular fluid from patients with type 2 diabetes mellitus and chronic periodontitis.	Pubmed	1.053e-05	0.9019	0.003534	0.04218	3	4	MMP8,MMP9,ELANE
		Pubmed	23729443	Antibody-secreting cells with a phenotype of Ki-67low, CD138high, CD31high, and CD38high secrete nonspecific IgM during primary hepatitis A virus infection.	Pubmed	1.053e-05	0.9019	0.003534	0.04218	3	4	MKI67,SDC1,CD38
		Pubmed	37059107	Age-dependent differences in efferocytosis determine the outcome of opsonophagocytic protection from invasive pathogens.	Pubmed	1.053e-05	0.9019	0.003534	0.04218	3	4	MERTK,SIGLEC1,ITGAM
		Pubmed	40360730	Smooth muscle cells and fibroblasts in the ascending aorta exhibit minor differences between embryonic origins in angiotensin II-driven transcriptional alterations.	Pubmed	1.053e-05	0.9019	0.003534	0.04218	3	4	E2F1,TGFBR2,LRP1
		Pubmed	11960772	Cryptdin 3 forms anion selective channels in cytoplasmic membranes of human embryonic kidney cells.	Pubmed	1.053e-05	0.9019	0.003534	0.04218	3	4	DEFA1,DEFA3,DEFA4
		Pubmed	12507503	Mammalian and yeast 14-3-3 isoforms form distinct patterns of dimers in vivo.	Pubmed	1.053e-05	0.9019	0.003534	0.04218	3	4	YWHAE,YWHAG,YWHAH
		Pubmed	35143327	Second Heart Field-Derived Cells Contribute to Angiotensin II-Mediated Ascending Aortopathies.	Pubmed	1.053e-05	0.9019	0.003534	0.04218	3	4	E2F1,TGFBR2,LRP1
		Pubmed	8855266	Association of a novel human FE65-like protein with the cytoplasmic domain of the beta-amyloid precursor protein.	Pubmed	1.053e-05	0.9019	0.003534	0.04218	3	4	APBB1,APLP2,APP
		Pubmed	8894693	cDNA cloning and chromosome mapping of the human Fe65 gene: interaction of the conserved cytoplasmic domains of the human beta-amyloid precursor protein and its homologues with the mouse Fe65 protein.	Pubmed	1.053e-05	0.9019	0.003534	0.04218	3	4	APBB1,APLP2,APP
		Pubmed	24284412	Amyloid beta a4 precursor protein-binding family B member 1 (FE65) interactomics revealed synaptic vesicle glycoprotein 2A (SV2A) and sarcoplasmic/endoplasmic reticulum calcium ATPase 2 (SERCA2) as new binding proteins in the human brain.	Pubmed	1.053e-05	0.9019	0.003534	0.04218	3	4	APBB1,APP,LRP1
		Pubmed	10613896	The eps15 homology (EH) domain-based interaction between eps15 and hrb connects the molecular machinery of endocytosis to that of nucleocytosolic transport.	Pubmed	1.053e-05	0.9019	0.003534	0.04218	3	4	EPS15,AGFG1,AGFG2
		Pubmed	19995403	Gingival crevicular fluid levels of MMP-8, MMP-9, TIMP-2, and MPO decrease after periodontal therapy.	Pubmed	1.053e-05	0.9019	0.003534	0.04218	3	4	MMP8,MMP9,MPO
		Pubmed	31142588	TCF-1 limits the formation of Tc17 cells via repression of the MAF-RORŒ≥t axis.	Pubmed	1.053e-05	0.9019	0.003534	0.04218	3	4	TCF7,RORC,MAF
		Pubmed	20646231	Smoking and matrix metalloproteinases, neutrophil elastase and myeloperoxidase in chronic periodontitis.	Pubmed	1.053e-05	0.9019	0.003534	0.04218	3	4	MMP9,MPO,ELANE
		Pubmed	26085104	Amyloid Precursor-like Protein 2 and Sortilin Do Not Regulate the PCSK9 Convertase-mediated Low Density Lipoprotein Receptor Degradation but Interact with Each Other.	Pubmed	1.053e-05	0.9019	0.003534	0.04218	3	4	SORT1,APLP2,LDLR
		Pubmed	24819879	Identification of a secondary promoter of CASP8 and its related transcription factor PURŒ±.	Pubmed	1.053e-05	0.9019	0.003534	0.04218	3	4	POLR2A,PURA,E2F1
		Pubmed	9461550	Fe65L2: a new member of the Fe65 protein family interacting with the intracellular domain of the Alzheimer's beta-amyloid precursor protein.	Pubmed	1.053e-05	0.9019	0.003534	0.04218	3	4	APBB1,APLP2,APP
		Pubmed	12888553	The intracellular domain of the low density lipoprotein receptor-related protein modulates transactivation mediated by amyloid precursor protein and Fe65.	Pubmed	1.053e-05	0.9019	0.003534	0.04218	3	4	APBB1,APP,LRP1
		Pubmed	17372166	CD40 ligand mediates inflammation independently of CD40 by interaction with Mac-1.	Pubmed	1.053e-05	0.9019	0.003534	0.04218	3	4	ITGAM,LDLR,CD40LG
		Pubmed	31108099	Apolipoprotein E/Amyloid-Œ≤ Complex Accumulates in Alzheimer Disease Cortical Synapses via Apolipoprotein E Receptors and Is Enhanced by APOE4.	Pubmed	1.053e-05	0.9019	0.003534	0.04218	3	4	APP,LDLR,LRP1
		Pubmed	9446614	Eps15R is a tyrosine kinase substrate with characteristics of a docking protein possibly involved in coated pits-mediated internalization.	Pubmed	1.053e-05	0.9019	0.003534	0.04218	3	4	EPS15,AGFG1,AGFG2
		Pubmed	20568118	Dab1 binds to Fe65 and diminishes the effect of Fe65 or LRP1 on APP processing.	Pubmed	1.053e-05	0.9019	0.003534	0.04218	3	4	APBB1,APP,LRP1
		Pubmed	19620298	Human neutrophils kill Streptococcus pneumoniae via serine proteases.	Pubmed	1.053e-05	0.9019	0.003534	0.04218	3	4	CTSG,ITGAM,ELANE
		Pubmed	15010367	Characterization of hematopoietic progenitor mobilization in protease-deficient mice.	Pubmed	1.053e-05	0.9019	0.003534	0.04218	3	4	MMP9,CTSG,ELANE
		Pubmed	11414741	Distinct interactions of the X-linked lymphoproliferative syndrome gene product SAP with cytoplasmic domains of members of the CD2 receptor family.	Pubmed	1.053e-05	0.9019	0.003534	0.04218	3	4	SLAMF1,CD84,PTPN11
		Pubmed	17982059	Impact of CD40 ligand, B cells, and mast cells in peanut-induced anaphylactic responses.	Pubmed	1.053e-05	0.9019	0.003534	0.04218	3	4	FCER1A,IGHM,CD40LG
		Pubmed	28495363	APP, APLP2 and LRP1 interact with PCSK9 but are not required for PCSK9-mediated degradation of the LDLR in vivo.	Pubmed	1.053e-05	0.9019	0.003534	0.04218	3	4	APLP2,APP,LRP1
		Pubmed	22988104	Dual signaling by innate and adaptive immune receptors is required for TLR7-induced B-cell-mediated autoimmunity.	Pubmed	1.053e-05	0.9019	0.003534	0.04218	3	4	TLR7,IGHM,CD40LG
		Pubmed	21566458	Alzheimer AŒ≤ disrupts the mitotic spindle and directly inhibits mitotic microtubule motors.	Pubmed	1.053e-05	0.9019	0.003534	0.04218	3	4	APP,KIF4A,KIF11
		Pubmed	21277149	Matrix metalloproteinases modulated by protein kinase CŒµ mediate resistin-induced migration of human coronary artery smooth muscle cells.	Pubmed	1.053e-05	0.9019	0.003534	0.04218	3	4	MMP9,RETN,PRKCE
		Pubmed	31628160	Neutrophil extracellular traps drive inflammatory pathogenesis in malaria.	Pubmed	1.053e-05	0.9019	0.003534	0.04218	3	4	PADI4,PRTN3,ELANE
		Pubmed	22644489	SHP-2 and PTP-pest induction during Rb-E2F associated apoptosis.	Pubmed	1.053e-05	0.9019	0.003534	0.04218	3	4	PTPN11,RB1,E2F1
		Pubmed	28432145	Bacterial Siderophores Hijack Neutrophil Functions.	Pubmed	1.053e-05	0.9019	0.003534	0.04218	3	4	PADI4,MPO,LCN2
		Pubmed	36424410	MYC multimers shield stalled replication forks from RNA polymerase.	Pubmed	1.057e-05	0.9047	0.003534	0.04218	32	989	CORO1C,MCM2,HMOX2,MCM10,CLTC,MKI67,PKM,VARS1,COPA,NOP53,MTHFD1L,POLR2A,CLIC4,PAICS,ERLIN1,TPX2,CLSPN,ATP2A2,SNRPN,CYP51A1,KIF4A,CDCA2,SUPT4H1,KIFC1,GPD2,DIDO1,HUWE1,FANCI,ENO1,TOP1,HCFC1,TOP2A
		Pubmed	11401431	Comparative physical and transcript maps of approximately 1 Mb around loop-tail, a gene for severe neural tube defects on distal mouse chromosome 1 and human chromosome 1q22-q23.	Pubmed	1.096e-05	0.9381	0.003636	0.04339	5	22	COPA,SLAMF1,CD84,NCSTN,LY9
		Pubmed	32071286	Chromatin remodeling protein HELLS is critical for retinoblastoma tumor initiation and progression.	Pubmed	1.096e-05	0.9381	0.003636	0.04339	5	22	MKI67,RB1,E2F1,CDC6,HELLS
		Pubmed	15494476	Rapid evolution and diversification of mammalian alpha-defensins as revealed by comparative analysis of rodent and primate genes.	Pubmed	1.122e-05	0.9603	0.003708	0.04425	4	11	DEFA1B,DEFA1,DEFA3,DEFA4
		Pubmed	37314180	High-sensitivity profiling of SARS-CoV-2 noncoding region-host protein interactome reveals the potential regulatory role of negative-sense viral RNA.	Pubmed	1.135e-05	0.9715	0.003736	0.04459	20	469	CLTC,PKM,VARS1,TENT2,COPA,YWHAE,YWHAG,YWHAH,PAICS,IGF2BP3,CYFIP1,ZFP36L2,PURA,KIFC1,LARP1,HUWE1,EIF4G1,TOP1,HCFC1,TOP2A
		Pubmed	20508983	Centrosome-related genes, genetic variation, and risk of breast cancer.	Pubmed	1.303e-05	1	0.004274	0.05101	9	102	MCM2,TTK,ASPM,YWHAE,YWHAG,SPAG5,TPX2,RASSF5,KIF11
		Pubmed	34857952	Paralog knockout profiling identifies DUSP4 and DUSP6 as a digenic dependence in MAPK pathway-driven cancers.	Pubmed	1.432e-05	1	0.004679	0.05585	26	730	RPS4Y1,CORO1C,RPS6KB1,AP1B1,PIP5K1A,MMP8,MMP9,POLR2A,HIPK2,YWHAE,YWHAG,PPP2R5C,PRKCE,PRKCG,FYN,ATP6V0A1,ADAM9,KCNC4,KIF11,CAPN3,LCK,LDLR,TGM2,LRP1,EHMT1,HCFC1
		Pubmed	16872848	Mac-1 signaling via Src-family and Syk kinases results in elastase-dependent thrombohemorrhagic vasculopathy.	Pubmed	1.664e-05	1	0.005396	0.06441	4	12	MMP8,MMP9,ITGAM,ELANE
		Pubmed	19172738	Phosphorylation-dependent binding of 14-3-3 terminates signalling by the Gab2 docking protein.	Pubmed	1.664e-05	1	0.005396	0.06441	4	12	YWHAE,YWHAG,YWHAH,PTPN11
		Pubmed	16335952	Human plasma N-glycoproteome analysis by immunoaffinity subtraction, hydrazide chemistry, and mass spectrometry.	Pubmed	1.682e-05	1	0.005435	0.06486	14	257	CD163,MERTK,CHST7,ADAMTSL4,MPO,APP,IGHD,ASGR2,CTSD,VNN1,LAMC1,LCN2,LDLR,LRP1
		Pubmed	36089195	The in¬†vivo Interaction Landscape of Histones H3.1 and H3.3.	Pubmed	1.752e-05	1	0.005638	0.06729	23	608	VRK3,HMGB3,MCM10,MKI67,BIRC5,CHD8,TPX2,WDR82,MYBL2,KIF4A,CDCA2,FBXO38,ZNF649,USP3,KIFC1,RB1,DIDO1,FANCI,EHMT1,TOP1,HCFC1,TOP2A,HELLS
		Pubmed	31024071	The nuclear interactome of DYRK1A reveals a functional role in DNA damage repair.	Pubmed	1.779e-05	1	0.005699	0.06802	9	106	EPS15,RRM2,TTK,PPP1R2,NOS1AP,SLC38A10,BUB1B,HUWE1,TGM2
		Pubmed	34795231	Identification of proximal SUMO-dependent interactors using SUMO-ID.	Pubmed	1.784e-05	1	0.005699	0.06802	19	444	EPS15,MCM10,RRM2,ZNF608,PKM,MPO,GTSE1,CHD8,NIBAN2,PPP1R2,NCOR1,RAB11FIP5,SP100,LARP1,EIF4G1,HCFC1,TOP2A,HDLBP,HELLS
		Pubmed	31180492	Proteomic characterization of chromosomal common fragile site (CFS)-associated proteins uncovers ATRX as a regulator of CFS stability.	Pubmed	1.799e-05	1	0.005725	0.06833	24	652	CORO1C,MCM2,CLTC,MKI67,PKM,POLR2A,YWHAE,YWHAG,ERLIN1,IGF2BP3,TPX2,CTSD,ATP2A2,CHTOP,DIDO1,FANCI,GNB4,LTF,RPA2,ENO1,TOP1,HCFC1,TOP2A,STOM
		Pubmed	9110174	Large-scale concatenation cDNA sequencing.	Pubmed	1.861e-05	1	0.005902	0.07045	22	568	EPS15,BET1L,TOM1L2,EVL,HIPK2,SLC1A3,YWHAH,PLPP3,KCTD12,MARCKSL1,DBP,PTPN11,CDC42SE2,GPD2,BEAN1,UBR4,ABCB6,GRN,OLFM2,LY9,ENO1,HELLS
		Pubmed	37689310	Pulse-SILAC and Interactomics Reveal Distinct DDB1-CUL4-Associated Factors, Cellular Functions, and Protein Substrates.	Pubmed	1.869e-05	1	0.005906	0.07049	47	1771	NCOA3,RPS6KB1,RABGAP1,HMOX2,TTK,NHERF1,ZNF608,UBR5,CLTC,MKI67,AGFG2,TNS3,ZBTB2,NOP53,MTHFD1L,POLR2A,DTL,ZBTB4,CHD8,YWHAE,NCOR1,CCDC88A,RAB11FIP5,WDR82,CLSPN,CTSD,SNRPN,MYBL2,TRERF1,SP100,MYCBP2,CDCA2,RASSF5,CYFIP1,PYGO2,SMG7,MYRF,DYNC1H1,KIF11,PPP1R13B,CEP55,TGM2,FANCI,EHMT1,TOP1,TOP2A,HELLS
		Pubmed	15618518	Mouse brain organization revealed through direct genome-scale TF expression analysis.	Pubmed	1.933e-05	1	0.006085	0.07263	48	1826	ZNF597,NCOA3,KLF12,HIC1,POU5F2,HMGB3,MEF2A,MKI67,ZNF324,NR3C2,ZBTB4,RNF135,ADGRL1,BIRC5,PPARG,ZBTB42,NCOR1,ZNF516,SMARCD3,MYBL1,MYBL2,TRERF1,SP100,KIF1B,GATA3,DBP,CREG1,ZXDA,TRIM11,PYGO2,ZFP36L2,NFATC4,DOP1B,TCF7,JADE2,DIDO1,E2F1,EBF1,TEF,E2F8,THAP7,ZC3H10,RORA,RORC,TIGD5,HCFC1,SMAD7,MAF
		Pubmed	32409323	TGFŒ≤ attenuates cartilage extracellular matrix degradation via enhancing FBXO6-mediated MMP14 ubiquitination.	Pubmed	2.018e-05	1	0.00633	0.07554	11	164	CHST7,H6PD,ERLIN1,CTSD,ITFG1,ADAM17,GRN,NCSTN,LDLR,CNNM3,LRP1
		Pubmed	30463901	BAP1 regulation of the key adaptor protein NCoR1 is critical for Œ≥-globin gene repression.	Pubmed	2.124e-05	1	0.006619	0.07899	38	1318	VRK3,RPS4Y1,MCM2,TTK,SCD,CLTC,MKI67,PKM,CRYBG1,VARS1,FKBP5,TENT2,COPA,MTHFD1L,CHD8,PAICS,ERLIN1,NCOR1,IGF2BP3,WDR82,ATP2A2,TMEM165,PTGR3,RAB13,DYNC1H1,UBR4,LARP1,DIDO1,HUWE1,ABHD14B,TGM2,EIF4G1,RPA2,ENO1,TOP1,HCFC1,TOP2A,STOM
		Pubmed	28330616	Systematic Analysis of Human Protein Phosphatase Interactions and Dynamics.	Pubmed	2.126e-05	1	0.006619	0.07899	22	573	CLTCL1,CORO1C,UBR5,MKI67,YWHAE,YWHAG,YWHAH,PPP1R2,PPP2R5C,WDR82,ATP2A2,KIF1B,CNTLN,ITGA9,CDCA2,DYNC1H1,DOP1B,UBR4,PPP1R13B,GRN,CNNM3,FANCI
		Pubmed	19334288	Three-dimensional visualization of testis cord morphogenesis, a novel tubulogenic mechanism in development.	Pubmed	2.134e-05	1	0.006622	0.07903	12	196	FBN2,PAICS,VCAN,CYP51A1,ITGA9,STOX2,TCN2,AFF3,GPR183,GNB4,HBG2,HDLBP
		Pubmed	34702444	RNF43 inhibits WNT5A-driven signaling and suppresses melanoma invasion and resistance to the targeted therapy.	Pubmed	2.173e-05	1	0.006698	0.07994	14	263	TTK,MKI67,APBB1,YWHAE,CCDC88A,RAB11FIP5,USP6NL,STOX2,SMG7,TMEM131L,ANKS1A,PPP1R13B,CEP55,STOM
		Pubmed	34746147	Alternative Functions of Cell Cycle-Related and DNA Repair Proteins in Post-mitotic Neurons.	Pubmed	2.177e-05	1	0.006698	0.07994	7	61	CDKN1B,MCM2,MKI67,ITGAM,RB1,E2F1,CDC6
		Pubmed	8619474	A "double adaptor" method for improved shotgun library construction.	Pubmed	2.182e-05	1	0.006698	0.07994	22	574	EPS15,BET1L,TOM1L2,EVL,HIPK2,SLC1A3,YWHAH,PLPP3,KCTD12,MARCKSL1,DBP,PTPN11,CDC42SE2,GPD2,BEAN1,UBR4,ABCB6,GRN,OLFM2,LY9,ENO1,HELLS
		Pubmed	31620119	Interactome of the Autoimmune Risk Protein ANKRD55.	Pubmed	2.245e-05	1	0.006864	0.08193	12	197	UBR5,CLTC,PKM,VARS1,MTHFD1L,YWHAE,YWHAG,YWHAH,PAICS,ATP2A2,DYNC1H1,FANCI
		Pubmed	35449600	The ATG5 interactome links clathrin-mediated vesicular trafficking with the autophagosome assembly machinery.	Pubmed	2.278e-05	1	0.006941	0.08284	13	230	EPS15,TRIO,RABGAP1,AP1B1,CLTC,SDC1,FKBP5,ATG7,GTSE1,SELENOM,INPP4A,RAB13,TOP2A
		Pubmed	22222486	14-3-3 checkpoint regulatory proteins interact specifically with DNA repair protein human exonuclease 1 (hEXO1) via a semi-conserved motif.	Pubmed	2.377e-05	1	0.007039	0.08402	4	13	YWHAE,YWHAG,YWHAH,EXO1
		Pubmed	20301601	Neuronal Ceroid-Lipofuscinoses ‚Äì RETIRED CHAPTER, FOR HISTORICAL REFERENCE ONLY	Pubmed	2.377e-05	1	0.007039	0.08402	4	13	TPP1,KCTD7,CTSD,GRN
		Pubmed	34654719	SGK2, 14-3-3, and HUWE1 Cooperate to Control the Localization, Stability, and Function of the Oncoprotein PTOV1.	Pubmed	2.377e-05	1	0.007039	0.08402	4	13	YWHAE,YWHAG,YWHAH,HUWE1
		Pubmed	37219487	Large-scale phosphomimetic screening identifies phospho-modulated motif-based protein interactions.	Pubmed	2.395e-05	1	0.007039	0.08402	9	110	EPS15,MEF2A,CLTC,TNS3,GTSE1,NCOR1,TRERF1,CDCA2,BUB1B
		Pubmed	28344315	Proteomic characterization of human multiple myeloma bone marrow extracellular matrix.	Pubmed	2.425e-05	1	0.007039	0.08402	7	62	MMP8,MMP9,COL5A3,CTSD,CTSG,C1QC,ELANE
		Pubmed	30415952	MYC Protein Interactome Profiling Reveals Functionally Distinct Regions that Cooperate to Drive Tumorigenesis.	Pubmed	2.527e-05	1	0.007039	0.08402	16	339	CLTCL1,MCM10,NOP53,POLR2A,GTSE1,CHD8,WDR82,CLSPN,MYBL2,CDCA2,RB1,DIDO1,FANCI,TOP1,HCFC1,HELLS
		Pubmed	23386614	Prion protein-mediated toxicity of amyloid-Œ≤ oligomers requires lipid rafts and the transmembrane LRP1.	Pubmed	2.606e-05	1	0.007039	0.08402	3	5	APP,FYN,LRP1
		Pubmed	17085597	Structural basis for protein-protein interactions in the 14-3-3 protein family.	Pubmed	2.606e-05	1	0.007039	0.08402	3	5	YWHAE,YWHAG,YWHAH
		Pubmed	12710851	Antimicrobial peptides in amniotic fluid: defensins, calprotectin and bacterial/permeability-increasing protein in patients with microbial invasion of the amniotic cavity, intra-amniotic inflammation, preterm labor and premature rupture of membranes.	Pubmed	2.606e-05	1	0.007039	0.08402	3	5	DEFA1,DEFA3,BPI
		Pubmed	25959802	The CDKN1B-RB1-E2F1 pathway protects mouse spermatogonial stem cells from genomic damage.	Pubmed	2.606e-05	1	0.007039	0.08402	3	5	CDKN1B,RB1,E2F1
		Pubmed	23959870	Low levels of copper disrupt brain amyloid-Œ≤ homeostasis by altering its production and clearance.	Pubmed	2.606e-05	1	0.007039	0.08402	3	5	APP,LDLR,LRP1
		Pubmed	30718392	Increased gene copy number of DEFA1/DEFA3 worsens sepsis by inducing endothelial pyroptosis.	Pubmed	2.606e-05	1	0.007039	0.08402	3	5	DEFA1,DEFA3,DEFA4
		Pubmed	23011131	The nuclear hormone receptor PPARŒ≥ counteracts vascular calcification by inhibiting Wnt5a signalling in vascular smooth muscle cells.	Pubmed	2.606e-05	1	0.007039	0.08402	3	5	PPARG,LDLR,LRP1
		Pubmed	12189154	Characterization of four murine homologs of the human ov-serpin monocyte neutrophil elastase inhibitor MNEI (SERPINB1).	Pubmed	2.606e-05	1	0.007039	0.08402	3	5	CTSG,PRTN3,ELANE
		Pubmed	9195899	Molecular cloning of SKAP55, a novel protein that associates with the protein tyrosine kinase p59fyn in human T-lymphocytes.	Pubmed	2.606e-05	1	0.007039	0.08402	3	5	SKAP1,FYN,LCK
		Pubmed	21103055	RhoH regulates subcellular localization of ZAP-70 and Lck in T cell receptor signaling.	Pubmed	2.606e-05	1	0.007039	0.08402	3	5	LCK,CD3E,CD247
		Pubmed	38781073	T-bet deficiency and Hic1 induction override TGF-Œ≤-dependency in the formation of CD103+ intestine-resident memory CD8+ T¬†cells.	Pubmed	2.606e-05	1	0.007039	0.08402	3	5	HIC1,TGFBR2,RORC
		Pubmed	11100124	Uptake of HIV-1 tat protein mediated by low-density lipoprotein receptor-related protein disrupts the neuronal metabolic balance of the receptor ligands.	Pubmed	2.606e-05	1	0.007039	0.08402	3	5	APP,LDLR,LRP1
		Pubmed	10569786	Peptide localization and gene structure of cryptdin 4, a differentially expressed mouse paneth cell alpha-defensin.	Pubmed	2.606e-05	1	0.007039	0.08402	3	5	DEFA1B,DEFA3,DEFA4
		Pubmed	33104170	Multi-transcription factor reporter mice delineate early precursors to the ILC and LTi lineages.	Pubmed	2.606e-05	1	0.007039	0.08402	3	5	GATA3,TCF7,RORC
		Pubmed	32240600	Bacteria-Induced Group 2 Innate Lymphoid Cells in the Stomach Provide Immune Protection through Induction of IgA.	Pubmed	2.606e-05	1	0.007039	0.08402	3	5	CD3E,RORA,RORC
		Pubmed	16223726	Role of 14-3-3gamma in FE65-dependent gene transactivation mediated by the amyloid beta-protein precursor cytoplasmic fragment.	Pubmed	2.606e-05	1	0.007039	0.08402	3	5	APBB1,APP,YWHAG
		Pubmed	15944200	Copy number polymorphism and expression level variation of the human alpha-defensin genes DEFA1 and DEFA3.	Pubmed	2.606e-05	1	0.007039	0.08402	3	5	DEFA1B,DEFA1,DEFA3
		Pubmed	17210994	Breast cancer risk associated with genotypic polymorphism of the mitotic checkpoint genes: a multigenic study on cancer susceptibility.	Pubmed	2.606e-05	1	0.007039	0.08402	3	5	TTK,BUB1,BUB1B
		Pubmed	12746448	Normal sorting but defective endocytosis of the low density lipoprotein receptor in mice with autosomal recessive hypercholesterolemia.	Pubmed	2.606e-05	1	0.007039	0.08402	3	5	LDLRAP1,LDLR,LRP1
		Pubmed	39981239	Detection of chimeric alpha-defensin transcripts and peptides in mouse Paneth cells.	Pubmed	2.606e-05	1	0.007039	0.08402	3	5	DEFA1B,DEFA1,DEFA3
		Pubmed	36121866	Progranulin aggravates lethal Candida albicans sepsis by regulating inflammatory response and antifungal immunity.	Pubmed	2.606e-05	1	0.007039	0.08402	3	5	TLR7,GRN,TLR2
		Pubmed	10081969	Molecular cloning of human Fe65L2 and its interaction with the Alzheimer's beta-amyloid precursor protein.	Pubmed	2.606e-05	1	0.007039	0.08402	3	5	APBB1,APLP2,APP
		Pubmed	19805913	Syndecan-1 is the primary heparan sulfate proteoglycan mediating hepatic clearance of triglyceride-rich lipoproteins in mice.	Pubmed	2.606e-05	1	0.007039	0.08402	3	5	SDC1,NDST1,LDLR
		Pubmed	25049354	Matrix metalloproteinase-8 plays a pivotal role in neuroinflammation by modulating TNF-Œ± activation.	Pubmed	2.606e-05	1	0.007039	0.08402	3	5	MMP8,MMP9,ADAM17
		Pubmed	23938468	A proteomic perspective of inbuilt viral protein regulation: pUL46 tegument protein is targeted for degradation by ICP0 during herpes simplex virus type 1 infection.	Pubmed	2.606e-05	1	0.007039	0.08402	3	5	YWHAE,YWHAG,YWHAH
		Pubmed	12221107	ARH is a modular adaptor protein that interacts with the LDL receptor, clathrin, and AP-2.	Pubmed	2.606e-05	1	0.007039	0.08402	3	5	CLTC,LDLRAP1,LDLR
		Pubmed	17727637	Characterization of the adaptor protein ARH expression in the brain and ARH molecular interactions.	Pubmed	2.606e-05	1	0.007039	0.08402	3	5	APP,LDLRAP1,LRP1
		Pubmed	8760109	Positional specificity of defensin gene expression reveals Paneth cell heterogeneity in mouse small intestine.	Pubmed	2.606e-05	1	0.007039	0.08402	3	5	DEFA1B,DEFA3,DEFA4
		Pubmed	30833791	SLAM receptors foster iNKT cell development by reducing TCR signal strength after positive selection.	Pubmed	2.606e-05	1	0.007039	0.08402	3	5	SLAMF1,CD244,LY9
		Pubmed	9369178	Antimicrobial protection of the mouse testis: synthesis of defensins of the cryptdin family.	Pubmed	2.606e-05	1	0.007039	0.08402	3	5	DEFA1B,DEFA1,DEFA3
		Pubmed	33957083	Comprehensive interactome profiling of the human Hsp70 network highlights functional differentiation of J domains.	Pubmed	2.784e-05	1	0.007496	0.08947	41	1487	EPS15,HMOX2,TTK,UBR5,SCD,CLTC,ASPM,PIP5K1A,FKBP5,UBE2J1,MTHFD1L,APBB1,FNDC3A,SPG11,NIBAN2,APP,ZC3H7A,CCDC88A,THEM4,RAB11FIP5,MRPS6,EIF4G3,ATP2A2,USP6NL,NOS1AP,ATP6V0A1,MYCBP2,UGGT1,CYP51A1,MARCKSL1,BUB1B,TMEM131L,DNAJC13,UBR4,LAMC1,CEP55,CNNM3,EHMT1,STOM,HDLBP,HELLS
		Pubmed	33005030	LRRC31 inhibits DNA repair and sensitizes breast cancer brain metastasis to radiation therapy.	Pubmed	2.874e-05	1	0.007691	0.09179	12	202	TRIO,PARP4,CLTC,CRYBG1,IQGAP3,COPA,ATP2A2,UGGT1,DNAJC13,LARP1,LAMC1,EIF4G1
		Pubmed	24639526	RSPO-LGR4 functions via IQGAP1 to potentiate Wnt signaling.	Pubmed	2.874e-05	1	0.007691	0.09179	12	202	CLTCL1,CLTC,IQGAP3,POLR2A,EIF4G3,ATP2A2,MYCBP2,UGGT1,DNAJC13,LAMC1,EIF4G1,HDLBP
		Pubmed	28718761	The human cytoplasmic dynein interactome reveals novel activators of motility.	Pubmed	2.925e-05	1	0.007802	0.09311	28	853	TRIO,CORO1C,RPS6KB1,RRM2,TTK,FBN2,UBR5,MTHFD1L,GTSE1,RNF135,ERLIN1,SPAG5,PPP1R2,ZC3H7A,NCOR1,CCDC88A,MRPS6,TMEM165,KIF1B,CNTLN,SMG7,BUB1B,DYNC1H1,ANKS1A,PPP1R13B,GRN,CEP55,TOP2A
		Pubmed	34432599	C5orf51 is a component of the MON1-CCZ1 complex and controls RAB7A localization and stability during mitophagy.	Pubmed	3.159e-05	1	0.008401	0.1003	20	504	BET1L,RABGAP1,HMOX2,SCD,UBE2J1,APBB1,FNDC3A,SPG11,ADAM22,RAB11FIP5,CYP51A1,VAMP2,DIAPH2,TMEM131L,ADAM17,DOP1B,GPD2,TDRKH,DNAJC13,STOM
		Pubmed	38569033	ER-export and ARFRP1/AP-1-dependent delivery of SARS-CoV-2 Envelope to lysosomes controls late stages of viral replication.	Pubmed	3.249e-05	1	0.008613	0.1028	30	952	BET1L,MCM2,HMOX2,AP1B1,SCD,CLTC,UBE2J1,COPA,MTHFD1L,CLIC4,FNDC3A,APLP2,APP,SLC1A3,YWHAE,YWHAH,ADAM22,WDR82,ATP2A2,ADAM9,TMEM165,UGGT1,CYP51A1,MARCKSL1,VAMP2,ADAM17,RAB13,CNNM3,PCDH9,STOM
		Pubmed	28424516	SLAMF7 is critical for phagocytosis of haematopoietic tumour cells via Mac-1 integrin.	Pubmed	3.291e-05	1	0.008644	0.1032	4	14	CD244,ITGAM,LRP1,LY9
		Pubmed	33761321	SH3BP4 promotes neuropilin-1 and Œ±5-integrin endocytosis and is inhibited by Akt.	Pubmed	3.291e-05	1	0.008644	0.1032	4	14	EPS15,YWHAE,YWHAG,YWHAH
		Pubmed	26201719	Identification of novel target genes specifically activated by deregulated E2F in human normal fibroblasts.	Pubmed	3.291e-05	1	0.008644	0.1032	4	14	PPP1R13B,DIDO1,E2F1,CDC6
		Pubmed	32120844	Hypermethylation of UCHL1 Promotes Metastasis of Nasopharyngeal Carcinoma by Suppressing Degradation of Cortactin (CTTN).	Pubmed	3.312e-05	1	0.008672	0.1035	7	65	CD163,SCN3A,ZNF792,WDR82,IL16,RB1,ENO1
		Pubmed	27034005	Phospho-proteomic analyses of B-Raf protein complexes reveal new regulatory principles.	Pubmed	3.445e-05	1	0.008994	0.1073	8	89	PIP5K1A,IQGAP3,FKBP5,COPA,YWHAE,YWHAG,YWHAH,DNAJC13
		Pubmed	20438785	Polymorphisms in innate immunity genes and risk of childhood leukemia.	Pubmed	3.483e-05	1	0.009065	0.1082	12	206	CORO1C,FCER1A,CCR4,ALOX5,MPO,DEFA3,DEFA4,BPI,C1QC,TLR2,IRAK3,PTGDR2
		Pubmed	30585266	The intracellular NADH level regulates atrophic nonunion pathogenesis through the CtBP2-p300-Runx2 transcriptional complex.	Pubmed	3.554e-05	1	0.009222	0.1101	10	144	ABI3,COPA,POLR2A,HIPK2,BIRC5,IFI27,GCNT1,TCF7,OMG,HCFC1
		Pubmed	34728620	Arginine methylation and ubiquitylation crosstalk controls DNA end-resection and homologous recombination repair.	Pubmed	3.624e-05	1	0.009374	0.1119	21	551	CORO1C,CLTC,PKM,MTHFD1L,YWHAE,YWHAG,YWHAH,PAICS,IGF2BP3,CCDC88A,WDR82,CTSD,CHTOP,PURA,KIF11,UBR4,LARP1,HUWE1,EIF4G1,ENO1,TOP1
		Pubmed	20406964	Risk of meningioma and common variation in genes related to innate immunity.	Pubmed	3.652e-05	1	0.009419	0.1124	12	207	CORO1C,FCER1A,CCR4,ALOX5,MPO,DEFA3,DEFA4,BPI,C1QC,TLR2,IRAK3,PTGDR2
		Pubmed	38270169	Comparative interactome analysis of Œ±-arrestin families in human and Drosophila.	Pubmed	3.779e-05	1	0.009717	0.116	15	313	RBM15B,COPA,POLR2A,ERLIN1,RAB11FIP5,WDR82,ATP6V0A1,VPS39,UBR4,LARP1,LAMC1,HUWE1,FANCI,HCFC1,STOM
		Pubmed	19423540	Common variation in genes related to innate immunity and risk of adult glioma.	Pubmed	3.828e-05	1	0.00981	0.1171	12	208	CORO1C,FCER1A,CCR4,ALOX5,MPO,DEFA3,DEFA4,BPI,C1QC,TLR2,IRAK3,PTGDR2
		Pubmed	20453000	A Large-scale genetic association study of esophageal adenocarcinoma risk.	Pubmed	3.838e-05	1	0.00981	0.1171	16	351	CDKN1B,HSD17B1,MMP9,ALOX5,BIRC5,PPARG,IL10RA,ITGA7,PTPN11,BUB1B,DPYD,RB1,CASP10,DIDO1,EXO1,EHMT1
		Pubmed	32581705	Ex vivo Quantitative Proteomic Analysis of Serotonin Transporter Interactome: Network Impact of the SERT Ala56 Coding Variant.	Pubmed	3.928e-05	1	0.01001	0.1195	18	430	EPS15,CORO1C,AP1B1,UBR5,CERK,MTHFD1L,ADGRL1,SLC1A3,YWHAG,PAICS,ADAM22,VCAN,GABBR1,KCTD12,PURA,FAHD2B,LARP1,TGM2
		Pubmed	37478010	Super-resolution proximity labeling reveals anti-viral protein network and its structural changes against SARS-CoV-2 viral proteins.	Pubmed	4.15e-05	1	0.01054	0.1258	14	279	UBE2J1,ADGRL1,CCDC88A,PLPP3,RAB11FIP5,USP6NL,ADAM9,CYP51A1,MARCKSL1,ADAM17,RAB13,CNNM3,TBC1D10A,PCDH9
		Pubmed	26217791	Quantitative analysis of PPT1 interactome in human neuroblastoma cells.	Pubmed	4.201e-05	1	0.01064	0.127	12	210	CLTC,YWHAE,YWHAG,CTSD,ATP2A2,UGGT1,SARM1,DYNC1H1,HUWE1,ZFYVE26,RPA2,ENO1
		Pubmed	33658012	FBW7 suppresses ovarian cancer development by targeting the N6-methyladenosine binding protein YTHDF2.	Pubmed	4.336e-05	1	0.01095	0.1307	22	601	MCM2,SRGAP1,CLTC,COPA,POLR2A,YWHAE,YWHAG,ZC3H7A,IGF2BP3,ATP2A2,CHTOP,PURA,DYNC1H1,DNAJC13,UBR4,LARP1,DIDO1,ENO1,TOP1,TOP2A,HDLBP,HELLS
		Pubmed	27966429	Fine-tuning of Notch signaling sets the boundary of the organ of Corti and establishes sensory cell fates.	Pubmed	4.439e-05	1	0.01117	0.1333	4	15	CDKN1B,MFNG,SLC1A3,LFNG
		Pubmed	14676191	Comprehensive proteomic analysis of human Par protein complexes reveals an interconnected protein network.	Pubmed	4.45e-05	1	0.01117	0.1333	7	68	FKBP5,YWHAE,YWHAH,CCDC88A,PRKCG,MYO10,CYFIP1
		Pubmed	20167577	Analysis of lipid pathway genes indicates association of sequence variation near SREBF1/TOM1L2/ATPAF2 with dementia risk.	Pubmed	4.56e-05	1	0.01138	0.1358	5	29	SORT1,TOM1L2,GALNT2,LDLR,LRP1
		Pubmed	12643545	Proteomic analysis of early melanosomes: identification of novel melanosomal proteins.	Pubmed	4.56e-05	1	0.01138	0.1358	5	29	TPP1,CTSD,ATP6V0A1,NCSTN,STOM
		Pubmed	21653829	Protein interactome reveals converging molecular pathways among autism disorders.	Pubmed	4.571e-05	1	0.01138	0.1358	21	560	CD163,PKM,ADAMTSL4,EVL,SELENOW,VMAC,ADGRL1,DGKD,APP,PAICS,SPAG5,ZFTRAF1,SNRPN,MYCBP2,CYP51A1,STAB1,SUPT4H1,CAPN3,LAMC1,GRN,ENO1
		Pubmed	15146197	Transcriptome characterization elucidates signaling networks that control human ES cell growth and differentiation.	Pubmed	4.587e-05	1	0.01139	0.1359	35	1215	CDKN1B,CLTCL1,NHERF1,FBN2,ZNF608,MERTK,MMP9,TENT2,DYRK2,KCTD7,TICRR,ADAMTS2,SMIM10L2A,GTSE1,HIPK2,CHD8,NIBAN2,PAICS,HABP4,VCAN,EIF4G3,MYCBP2,PTPN11,PYGO2,ADAM17,RAB13,TCF7,AFF3,LAMC1,DIDO1,NCSTN,FANCI,EXO1,LHFPL2,CPXM1
		Pubmed	33853758	The deubiquitinase TRABID stabilizes the K29/K48-specific E3 ubiquitin ligase HECTD1.	Pubmed	4.606e-05	1	0.0114	0.136	12	212	TRIO,MKI67,ECI2,VARS1,ZFTRAF1,MRPS6,MYCBP2,KIF4A,CYFIP1,UBR4,FANCI,TOP2A
		Pubmed	18045992	PP2A regulates HDAC4 nuclear import.	Pubmed	5.159e-05	1	0.01153	0.1376	3	6	YWHAE,YWHAG,YWHAH
		Pubmed	16055500	The Wnt-NLK signaling pathway inhibits A-Myb activity by inhibiting the association with coactivator CBP and methylating histone H3.	Pubmed	5.159e-05	1	0.01153	0.1376	3	6	HIPK2,MYBL1,MYBL2
		Pubmed	24488929	Modulation of Eg5 activity contributes to mitotic spindle checkpoint activation and Tat-mediated apoptosis in CD4-positive T-lymphocytes.	Pubmed	5.159e-05	1	0.01153	0.1376	3	6	BUB1,BUB1B,KIF11
		Pubmed	16373399	A novel partial agonist of peroxisome proliferator-activated receptor-gamma (PPARgamma) recruits PPARgamma-coactivator-1alpha, prevents triglyceride accumulation, and potentiates insulin signaling in vitro.	Pubmed	5.159e-05	1	0.01153	0.1376	3	6	NCOA3,PPARG,NCOR1
		Pubmed	27551156	Cathepsin B modulates lysosomal biogenesis and host defense against Francisella novicida infection.	Pubmed	5.159e-05	1	0.01153	0.1376	3	6	ATG7,CTSG,ELANE
		Pubmed	27335501	ARAP, a Novel Adaptor Protein, Is Required for TCR Signaling and Integrin-Mediated Adhesion.	Pubmed	5.159e-05	1	0.01153	0.1376	3	6	SKAP1,FYN,LCK
		Pubmed	10229084	Molecular alterations of the Fyn-complex occur as late events of human T cell activation.	Pubmed	5.159e-05	1	0.01153	0.1376	3	6	SKAP1,FYN,LCK
		Pubmed	22383525	Low-density lipoprotein receptor represents an apolipoprotein E-independent pathway of AŒ≤ uptake and degradation by astrocytes.	Pubmed	5.159e-05	1	0.01153	0.1376	3	6	APP,LDLR,LRP1
		Pubmed	27400128	ApoC-III inhibits clearance of triglyceride-rich lipoproteins through LDL family receptors.	Pubmed	5.159e-05	1	0.01153	0.1376	3	6	NDST1,LDLR,LRP1
		Pubmed	24865965	Inactivation of Rb and E2f8 synergizes to trigger stressed DNA replication during erythroid terminal differentiation.	Pubmed	5.159e-05	1	0.01153	0.1376	3	6	RB1,E2F1,E2F8
		Pubmed	31023188	LRP1 Deficiency in Vascular SMC Leads to Pulmonary Arterial Hypertension That Is Reversed by PPARŒ≥ Activation.	Pubmed	5.159e-05	1	0.01153	0.1376	3	6	PPARG,LDLR,LRP1
		Pubmed	21173107	Microbiota-induced tertiary lymphoid tissues aggravate inflammatory disease in the absence of RORgamma t and LTi cells.	Pubmed	5.159e-05	1	0.01153	0.1376	3	6	IGHM,CD3E,RORC
		Pubmed	11733520	Activation of Paneth cell alpha-defensins in mouse small intestine.	Pubmed	5.159e-05	1	0.01153	0.1376	3	6	DEFA1,DEFA3,DEFA4
		Pubmed	30220967	Chromatin remodeling protein HELLS is upregulated by inactivation of the RB-E2F pathway and is nonessential for osteosarcoma tumorigenesis.	Pubmed	5.159e-05	1	0.01153	0.1376	3	6	RB1,E2F1,HELLS
		Pubmed	39792675	Adaptive immune cells antagonize ILC2 homeostasis via SLAMF3 and SLAMF5.	Pubmed	5.159e-05	1	0.01153	0.1376	3	6	SLAMF1,CD84,LY9
		Pubmed	34305911	Migration of Lung Resident Group 2 Innate Lymphoid Cells Link Allergic Lung Inflammation and Liver Immunity.	Pubmed	5.159e-05	1	0.01153	0.1376	3	6	CXCR6,RORA,RORC
		Pubmed	16624897	Complex inheritance of the 5-lipoxygenase locus influencing atherosclerosis in mice.	Pubmed	5.159e-05	1	0.01153	0.1376	3	6	CD163,ALOX5,LDLR
		Pubmed	12042314	Akt-dependent phosphorylation of p27Kip1 promotes binding to 14-3-3 and cytoplasmic localization.	Pubmed	5.159e-05	1	0.01153	0.1376	3	6	CDKN1B,YWHAE,YWHAH
		Pubmed	17132727	Alpha-defensins block the early steps of HIV-1 infection: interference with the binding of gp120 to CD4.	Pubmed	5.159e-05	1	0.01153	0.1376	3	6	DEFA1,DEFA3,DEFA4
		Pubmed	15831486	Dok-R mediates attenuation of epidermal growth factor-dependent mitogen-activated protein kinase and Akt activation through processive recruitment of c-Src and Csk.	Pubmed	5.159e-05	1	0.01153	0.1376	3	6	FYN,DOK2,LCK
		Pubmed	21441952	SCUBE3 is an endogenous TGF-Œ≤ receptor ligand and regulates the epithelial-mesenchymal transition in lung cancer.	Pubmed	5.159e-05	1	0.01153	0.1376	3	6	MMP9,SCUBE3,TGFBR2
		Pubmed	25954050	Inactivation of ANGPTL3 reduces hepatic VLDL-triglyceride secretion.	Pubmed	5.159e-05	1	0.01153	0.1376	3	6	SDC1,LDLR,LRP1
		Pubmed	17088326	Crystal structures of human alpha-defensins HNP4, HD5, and HD6.	Pubmed	5.159e-05	1	0.01153	0.1376	3	6	DEFA1B,DEFA1,DEFA4
		Pubmed	24509082	An AXL/LRP-1/RANBP9 complex mediates DC efferocytosis and antigen cross-presentation in vivo.	Pubmed	5.159e-05	1	0.01153	0.1376	3	6	MERTK,ITGAM,LRP1
		Pubmed	23403926	pRb is an obesity suppressor in hypothalamus and high-fat diet inhibits pRb in this location.	Pubmed	5.159e-05	1	0.01153	0.1376	3	6	CDKN1B,RB1,E2F1
		Pubmed	15131125	Mutants of plasminogen activator inhibitor-1 designed to inhibit neutrophil elastase and cathepsin G are more effective in vivo than their endogenous inhibitors.	Pubmed	5.159e-05	1	0.01153	0.1376	3	6	CTSG,LRP1,ELANE
		Pubmed	14699153	Cleavage of amyloid-beta precursor protein and amyloid-beta precursor-like protein by BACE 1.	Pubmed	5.159e-05	1	0.01153	0.1376	3	6	APBB1,APLP2,APP
		Pubmed	23903754	Transforming growth factor-Œ≤ signaling in T cells promotes stabilization of atherosclerotic plaques through an interleukin-17-dependent pathway.	Pubmed	5.159e-05	1	0.01153	0.1376	3	6	LDLR,RORC,SMAD7
		Pubmed	16983341	Matriptase inhibition by hepatocyte growth factor activator inhibitor-1 is essential for placental development.	Pubmed	5.159e-05	1	0.01153	0.1376	3	6	CDKN1B,MKI67,ST14
		Pubmed	23408841	Sialoadhesin ligand expression identifies a subset of CD4+Foxp3- T cells with a distinct activation and glycosylation profile.	Pubmed	5.159e-05	1	0.01153	0.1376	3	6	GCNT4,SIGLEC1,GCNT1
		Pubmed	12923167	Tyrosyl phosphorylation of Shp2 is required for normal ERK activation in response to some, but not all, growth factors.	Pubmed	5.159e-05	1	0.01153	0.1376	3	6	FYN,PTPN11,LCK
		Pubmed	27720894	Melanoma antigen-A11 regulates substrate-specificity of Skp2-mediated protein degradation.	Pubmed	5.159e-05	1	0.01153	0.1376	3	6	CDKN1B,PTPN11,E2F1
		Pubmed	12941272	Cyclin E ablation in the mouse.	Pubmed	5.159e-05	1	0.01153	0.1376	3	6	CDKN1B,MCM2,RB1
		Pubmed	30143554	Noncanonical inflammasome signaling elicits gasdermin D-dependent neutrophil extracellular traps.	Pubmed	5.159e-05	1	0.01153	0.1376	3	6	PADI4,MPO,ELANE
		Pubmed	8196616	Interactions of p59fyn and ZAP-70 with T-cell receptor activation motifs: defining the nature of a signalling motif.	Pubmed	5.159e-05	1	0.01153	0.1376	3	6	FYN,CD3E,CD247
		Pubmed	25779634	IgE-activated basophils regulate eosinophil tissue entry by modulating endothelial function.	Pubmed	5.159e-05	1	0.01153	0.1376	3	6	FCER1A,LTB4R,ALOX5
		Pubmed	11986950	Potential involvement of the AML1-MTG8 fusion protein in the granulocytic maturation characteristic of the t(8;21) acute myelogenous leukemia revealed by microarray analysis.	Pubmed	5.159e-05	1	0.01153	0.1376	3	6	MPO,CTSG,LCN2
		Pubmed	33503405	TopBP1 assembles nuclear condensates to switch on ATR signaling.	Pubmed	5.266e-05	1	0.01174	0.1401	19	481	CLTC,MKI67,PKM,VARS1,TICRR,CHD8,PAICS,TPX2,CLSPN,CTSD,ATP2A2,KIF4A,PTPN11,LARP1,DIDO1,ENO1,HCFC1,TOP2A,HDLBP
		Pubmed	33916271	N-Terminal Acetyltransferase Naa40p Whereabouts Put into N-Terminal Proteoform Perspective.	Pubmed	5.699e-05	1	0.01268	0.1513	29	934	EPS15,CRACD,MKI67,AGFG1,PKM,POLR2A,APBB1,NIBAN2,SPAG5,IGF2BP3,TPX2,EIF4G3,CHTOP,KCTD12,KIF4A,RASSF5,PTPN11,SMG7,BUB1B,KIF11,ANKS1A,LARP1,DIDO1,ENO1,TOP1,HCFC1,TOP2A,HDLBP,HELLS
		Pubmed	38496616	Mitochondrial Raf1 Regulates Glutamine Catabolism.	Pubmed	5.844e-05	1	0.01286	0.1535	14	288	ASPM,FKBP5,TNS3,APLP2,NIBAN2,APP,YWHAE,ASB2,ATP2A2,MYCBP2,CYP51A1,GPD2,CAPN3,RENBP
		Pubmed	35241668	Changes to gut amino acid transporters and microbiome associated with increased E/I ratio in Chd8+/- mouse model of ASD-like behavior.	Pubmed	5.854e-05	1	0.01286	0.1535	4	16	DEFA1B,CHD8,DEFA3,DEFA4
		Pubmed	23071090	14-3-3Œµ plays a role in cardiac ventricular compaction by regulating the cardiomyocyte cell cycle.	Pubmed	5.854e-05	1	0.01286	0.1535	4	16	CDKN1B,YWHAE,YWHAG,YWHAH
		Pubmed	29764992	Aurora B opposes PP1 function in mitosis by phosphorylating the conserved PP1-binding RVxF motif in PP1 regulatory proteins.	Pubmed	5.854e-05	1	0.01286	0.1535	4	16	UBR5,MKI67,ASPM,CDCA2
		Pubmed	21362503	Protein profile of exosomes from trabecular meshwork cells.	Pubmed	5.861e-05	1	0.01286	0.1535	6	49	CLTC,PKM,DYNC1H1,LAMC1,ENO1,STOM
		Pubmed	28319113	Combinatorial CRISPR-Cas9 screens for de novo mapping of genetic interactions.	Pubmed	5.89e-05	1	0.01286	0.1535	7	71	CDKN1B,RPS6KB1,RRM2,FLT3,GATA3,RB1,TOP1
		Pubmed	12754519	Identification and quantification of N-linked glycoproteins using hydrazide chemistry, stable isotope labeling and mass spectrometry.	Pubmed	5.89e-05	1	0.01286	0.1535	7	71	TPP1,CTSD,GBA1,GNS,LAMC1,NCSTN,LDLR
		Pubmed	29955894	KAP1 facilitates reinstatement of heterochromatin after DNA replication.	Pubmed	6.039e-05	1	0.01315	0.1569	24	704	CORO1C,MCM2,UBR5,CLTC,PKM,IQGAP3,FKBP5,COPA,MTHFD1L,POLR2A,FNDC3A,IGF2BP3,WDR82,EIF4G3,BCAT1,CYFIP1,DYNC1H1,KIF11,UBR4,HUWE1,EHMT1,TOP1,HCFC1,TOP2A
		Pubmed	36950384	Protein interaction studies in human induced neurons indicate convergent biology underlying autism spectrum disorders.	Pubmed	6.067e-05	1	0.01315	0.1569	31	1034	RABGAP1,CORO2B,SCN3A,CLTC,DYRK2,COPA,APLP2,CHD8,YWHAE,YWHAG,YWHAH,PAICS,IGF2BP3,SMARCD3,PRKCG,CHTOP,GABBR1,KCTD12,ATP6V0A1,SARM1,TBC1D10C,DIAPH2,DYNC1H1,KIF11,KHDRBS2,LARP1,EBF1,HUWE1,EIF4G1,ENO1,STOM
		Pubmed	28611215	Genome-wide CRISPR screen identifies HNRNPL as a prostate cancer dependency regulating RNA splicing.	Pubmed	6.155e-05	1	0.01315	0.1569	40	1489	EPS15,TRIO,RPS6KB1,RABGAP1,MEF2A,ZNF608,RIN2,PIP5K1A,FKBP5,EVL,ATG7,PRR5,HIPK2,MYRIP,ADGRL1,H6PD,APP,YWHAE,THEM4,PRKCE,EIF4G3,GALNT2,MYCBP2,INPP4A,KIF1B,ITPKB,ITFG1,SMG7,PURA,USP3,ANKS1A,DNAJC13,JADE2,AFF3,LARP1,HUWE1,LRP1,EHMT1,OLFM2,MAF
		Pubmed	15592455	Immunoaffinity profiling of tyrosine phosphorylation in cancer cells.	Pubmed	6.202e-05	1	0.01315	0.1569	15	327	CORO1C,UBR5,PKM,COPA,POLR2A,PTPN11,DOK2,LCK,LDLR,TGM2,CD3E,CD247,EIF4G1,ENO1,HDLBP
		Pubmed	31324722	Inhibition of calpain 1 restores plasma membrane stability to pharmacologically rescued Phe508del-CFTR variant.	Pubmed	6.375e-05	1	0.01315	0.1569	19	488	CORO1C,NHERF1,CLTC,PKM,TNS3,COPA,YWHAE,YWHAG,IGF2BP3,ATP2A2,DEFA3,CYFIP1,DYNC1H1,GRN,TGM2,GNB4,ENO1,TOP1,HDLBP
		Pubmed	19738201	Proteomic analysis of integrin-associated complexes identifies RCC2 as a dual regulator of Rac1 and Arf6.	Pubmed	6.448e-05	1	0.01315	0.1569	24	707	EPS15,CORO1C,MCM2,CLTC,AGFG1,PKM,VARS1,COPA,YWHAE,YWHAG,YWHAH,PAICS,IGF2BP3,PTPN11,DYNC1H1,UBR4,TGM2,EIF4G1,RPA2,ENO1,HBG2,TOP1,TOP2A,STOM
		Pubmed	34316702	Elucidation of the BMI1 interactome identifies novel regulatory roles in glioblastoma.	Pubmed	6.641e-05	1	0.01315	0.1569	15	329	CDKN1B,PARP4,CLTC,MKI67,ATG7,YWHAE,HABP4,IGF2BP3,RAB11FIP5,EIF4G3,PURA,LARP1,DIDO1,EIF4G1,RPA2
		Pubmed	29991511	GRWD1 regulates ribosomal protein L23 levels via the ubiquitin-proteasome system.	Pubmed	6.873e-05	1	0.01315	0.1569	12	221	UBR5,CLTC,COPA,EIF4G3,DYNC1H1,UBR4,HUWE1,EIF4G1,CDC6,TOP1,HCFC1,TOP2A
		Pubmed	30457570	Complementary proteomics strategies capture an ataxin-1 interactome in Neuro-2a cells.	Pubmed	6.908e-05	1	0.01315	0.1569	23	665	CORO1C,MCM2,AP1B1,VARS1,COPA,MTHFD1L,CLIC4,YWHAE,YWHAG,YWHAH,PAICS,EIF4G3,ATP2A2,SNRPN,DYNC1H1,UBR4,LARP1,HUWE1,EIF4G1,HCFC1,TOP2A,STOM,HDLBP
		Pubmed	35032548	Host E3 ligase HUWE1 attenuates the proapoptotic activity of the MERS-CoV accessory protein ORF3 by promoting its ubiquitin-dependent degradation.	Pubmed	7.015e-05	1	0.01315	0.1569	20	534	AP1B1,UBR5,PIP5K1A,VARS1,COPA,MTHFD1L,POLR2A,CHD8,YWHAE,PAICS,IGF2BP3,WDR82,CYP51A1,DYNC1H1,UBR4,NCSTN,HUWE1,FANCI,ENO1,HDLBP
		Pubmed	26831064	CHK2-BRCA1 tumor-suppressor axis restrains oncogenic Aurora-A kinase to ensure proper mitotic microtubule assembly.	Pubmed	7.485e-05	1	0.01315	0.1569	19	494	MCM2,PARP4,CLTC,MKI67,PKM,VARS1,COPA,YWHAE,PAICS,IGF2BP3,TPX2,UGGT1,KIF11,KIFC1,LARP1,GRN,EIF4G1,ENO1,HCFC1
		Pubmed	38113892	Multisite phosphorylation dictates selective E2-E3 pairing as revealed by Ubc8/UBE2H-GID/CTLH assemblies.	Pubmed	7.488e-05	1	0.01315	0.1569	47	1875	CORO1C,MCM2,HMGB3,UBR5,CLTC,PKM,PIP5K1A,ECI2,VARS1,COPA,MTHFD1L,POLR2A,SELENOM,YWHAE,YWHAG,YWHAH,PAICS,IGF2BP3,PPP2R5C,CCDC88A,MRPS6,WDR82,EIF4G3,CTSD,ATP2A2,CHTOP,UGGT1,MARCKSL1,MOB2,PTPN11,CYFIP1,SUPT4H1,PURA,DYNC1H1,KIF11,DNAJC13,TCN2,UBR4,LARP1,HUWE1,FANCI,EIF4G1,ENO1,TOP1,HCFC1,TOP2A,HDLBP
		Pubmed	35969748	Transcription-replication conflicts in primordial germ cells necessitate the Fanconi anemia pathway to safeguard genome stability.	Pubmed	7.571e-05	1	0.01315	0.1569	4	17	MKI67,POLR2A,FANCI,RPA2
		Pubmed	26581405	ASPM regulates symmetric stem cell division by tuning Cyclin E ubiquitination.	Pubmed	7.571e-05	1	0.01315	0.1569	4	17	CDKN1B,MKI67,ASPM,RB1
		Pubmed	27705803	A High-Density Map for Navigating the Human Polycomb Complexome.	Pubmed	7.686e-05	1	0.01315	0.1569	19	495	NOP53,PRR5,YWHAG,YWHAH,WDR82,ATP2A2,MYBL2,MYCBP2,FBXO38,RB1,DIDO1,E2F1,GRN,FANCI,EIF4G1,CBX7,EHMT1,LTF,HCFC1
		Pubmed	34273398	BioID-Screening Identifies PEAK1 and SHP2 as Components of the ALK Proximitome in Neuroblastoma Cells.	Pubmed	7.852e-05	1	0.01315	0.1569	17	413	EPS15,TRIO,RABGAP1,AGFG1,UBE2J1,COPA,APBB1,FNDC3A,NIBAN2,CCDC88A,ATP2A2,USP6NL,PTPN11,ANKS1A,CCSER1,ENO1,TOP1
		Pubmed	30995482	Overlapping Activities of Two Neuronal Splicing Factors Switch the GABA Effect from Excitatory to Inhibitory by Regulating REST.	Pubmed	7.897e-05	1	0.01315	0.1569	9	128	MEF2A,MKI67,ADAM22,ATP2A2,GABBR1,KIF1B,PTPRK,DNAJC13,SLC4A10
		Pubmed	36373674	The Nse5/6-like SIMC1-SLF2 complex localizes SMC5/6 to viral replication centers.	Pubmed	8.238e-05	1	0.01315	0.1569	29	954	HMGB3,CLTC,MKI67,RBM15B,AGFG1,NOP53,POLR2A,GTSE1,CHD8,YWHAE,NCOR1,TPX2,ATP2A2,SNRPN,MYBL2,KIF4A,CDCA2,CYFIP1,KIFC1,LARP1,DIDO1,FANCI,EIF4G1,ENO1,TOP1,HCFC1,TOP2A,HDLBP,HELLS
		Pubmed	19615732	Defining the human deubiquitinating enzyme interaction landscape.	Pubmed	8.596e-05	1	0.01315	0.1569	30	1005	CORO1C,MCM2,HMOX2,NHERF1,UBR5,ECI2,VARS1,FKBP5,ZBTB2,COPA,NOP53,MTHFD1L,GTSE1,DTL,NIBAN2,YWHAE,YWHAH,IGHM,EIF4G3,MYCBP2,MYO10,TYSND1,FBXO38,USP3,KIF11,HUWE1,FANCI,EIF4G1,LRP1,HCFC1
		Pubmed	24154525	Conserved molecular signatures of neurogenesis in the hippocampal subgranular zone of rodents and primates.	Pubmed	8.624e-05	1	0.01315	0.1569	16	376	SCD,MKI67,MERTK,CERK,CLIC4,SLC1A3,PLPP3,RASGEF1B,RAB11FIP5,CTSD,KCTD12,BCAT1,MARCKSL1,C1QC,ARL4C,TOP2A
		Pubmed	26025364	Integration-independent Transgenic Huntington Disease Fragment Mouse Models Reveal Distinct Phenotypes and Life Span in Vivo.	Pubmed	8.706e-05	1	0.01315	0.1569	5	33	AP1B1,PRKCG,ATP2A2,DYNC1H1,TGM2
		Pubmed	10209036	SHP2-interacting transmembrane adaptor protein (SIT), a novel disulfide-linked dimer regulating human T cell activation.	Pubmed	8.934e-05	1	0.01315	0.1569	3	7	FYN,PTPN11,LCK
		Pubmed	19478182	A role for the CHC22 clathrin heavy-chain isoform in human glucose metabolism.	Pubmed	8.934e-05	1	0.01315	0.1569	3	7	CLTCL1,CLTC,VAMP2
		Pubmed	29789755	Regulatory mechanisms in T cell receptor signalling.	Pubmed	8.934e-05	1	0.01315	0.1569	3	7	CD3E,CD247,TRBC1
		Pubmed	15271987	Aberrant regulation of survivin by the RB/E2F family of proteins.	Pubmed	8.934e-05	1	0.01315	0.1569	3	7	BIRC5,RB1,E2F1
		Pubmed	35838047	CD11b suppresses TLR activation of nonclassical monocytes to reduce primary graft dysfunction after lung transplantation.	Pubmed	8.934e-05	1	0.01315	0.1569	3	7	TLR7,ITGAM,TLR2
		Pubmed	9047237	Regulation of Vav-SLP-76 binding by ZAP-70 and its relevance to TCR zeta/CD3 induction of interleukin-2.	Pubmed	8.934e-05	1	0.01315	0.1569	3	7	FYN,LCK,CD247
		Pubmed	19558434	Identification of five novel 14-3-3 isoforms interacting with the GPIb-IX complex in platelets.	Pubmed	8.934e-05	1	0.01315	0.1569	3	7	YWHAE,YWHAG,YWHAH
		Pubmed	16380418	Atherosclerosis quantitative trait loci are sex- and lineage-dependent in an intercross of C57BL/6 and FVB/N low-density lipoprotein receptor-/- mice.	Pubmed	8.934e-05	1	0.01315	0.1569	3	7	SDC1,ADAM17,LDLR
		Pubmed	19249677	Proapoptotic function of the retinoblastoma tumor suppressor protein.	Pubmed	8.934e-05	1	0.01315	0.1569	3	7	POLR2A,RB1,E2F1
		Pubmed	20388496	The expression of seven 14-3-3 isoforms in human meningioma.	Pubmed	8.934e-05	1	0.01315	0.1569	3	7	YWHAE,YWHAG,YWHAH
		Pubmed	15619620	Bcl-2 expression suppresses mismatch repair activity through inhibition of E2F transcriptional activity.	Pubmed	8.934e-05	1	0.01315	0.1569	3	7	CDKN1B,RB1,E2F1
		Pubmed	14506250	MRGX is a novel transcriptional regulator that exhibits activation or repression of the B-myb promoter in a cell type-dependent manner.	Pubmed	8.934e-05	1	0.01315	0.1569	3	7	MYBL2,HDAC9,RB1
		Pubmed	15385965	Cortical dysplasia resembling human type 2 lissencephaly in mice lacking all three APP family members.	Pubmed	8.934e-05	1	0.01315	0.1569	3	7	APLP2,APP,SLC1A3
		Pubmed	16983070	The X-linked lymphoproliferative disease gene product SAP associates with PAK-interacting exchange factor and participates in T cell activation.	Pubmed	8.934e-05	1	0.01315	0.1569	3	7	SLAMF1,FYN,CD244
		Pubmed	34152391	14-3-3 and erlin proteins differentially interact with RIPK2 complexes.	Pubmed	8.934e-05	1	0.01315	0.1569	3	7	YWHAE,YWHAG,ERLIN1
		Pubmed	17920016	Amyloid precursor protein regulates brain apolipoprotein E and cholesterol metabolism through lipoprotein receptor LRP1.	Pubmed	8.934e-05	1	0.01315	0.1569	3	7	APLP2,APP,LRP1
		Pubmed	27573813	Deletion of Slam locus in mice reveals inhibitory role of SLAM family in NK cell responses regulated by cytokines and LFA-1.	Pubmed	8.934e-05	1	0.01315	0.1569	3	7	SLAMF1,CD244,LY9
		Pubmed	27573815	Pyroptosis triggers pore-induced intracellular traps (PITs) that capture bacteria and lead to their clearance by efferocytosis.	Pubmed	8.934e-05	1	0.01315	0.1569	3	7	MERTK,MPO,ELANE
		Pubmed	28783046	Epiregulin and EGFR interactions are involved in pain processing.	Pubmed	8.934e-05	1	0.01315	0.1569	3	7	RPS6KB1,MMP9,ADAM17
		Pubmed	7542371	Expression in mouse embryos and in adult mouse brain of three members of the amyloid precursor protein family, of the alpha-2-macroglobulin receptor/low density lipoprotein receptor-related protein and of its ligands apolipoprotein E, lipoprotein lipase, alpha-2-macroglobulin and the 40,000 molecular weight receptor-associated protein.	Pubmed	8.934e-05	1	0.01315	0.1569	3	7	APLP2,APP,LRP1
		Pubmed	31906564	Differential Subcellular Distribution and Translocation of Seven 14-3-3 Isoforms in Response to EGF and During the Cell Cycle.	Pubmed	8.934e-05	1	0.01315	0.1569	3	7	YWHAE,YWHAG,YWHAH
		Pubmed	28958330	Genetically Confirmed Familial Hypercholesterolemia in Patients With Acute Coronary Syndrome.	Pubmed	8.934e-05	1	0.01315	0.1569	3	7	LDLRAP1,STAP1,LDLR
		Pubmed	10482988	SHC and SHIP phosphorylation and interaction in response to activation of the FLT3 receptor.	Pubmed	8.934e-05	1	0.01315	0.1569	3	7	FLT3,FYN,LCK
		Pubmed	10022926	Functions of cyclin A1 in the cell cycle and its interactions with transcription factor E2F-1 and the Rb family of proteins.	Pubmed	8.934e-05	1	0.01315	0.1569	3	7	CDKN1B,RB1,E2F1
		Pubmed	40773543	Intestinal mast cell-derived leukotrienes mediate the anaphylactic response to ingested antigens.	Pubmed	8.934e-05	1	0.01315	0.1569	3	7	FCER1A,ALOX5,CYSLTR2
		Pubmed	10859319	Matrix metalloproteinases cleave tissue factor pathway inhibitor. Effects on coagulation.	Pubmed	8.934e-05	1	0.01315	0.1569	3	7	MMP8,MMP9,ELANE
		Pubmed	27030597	Familial autoinflammation with neutrophilic dermatosis reveals a regulatory mechanism of pyrin activation.	Pubmed	8.934e-05	1	0.01315	0.1569	3	7	YWHAE,YWHAG,YWHAH
		Pubmed	18854310	Leukocyte antigen-related protein tyrosine phosphatase negatively regulates hydrogen peroxide-induced vascular smooth muscle cell apoptosis.	Pubmed	8.934e-05	1	0.01315	0.1569	3	7	FYN,LTK,ENO1
		Pubmed	12383250	A nonphosphorylated 14-3-3 binding motif on exoenzyme S that is functional in vivo.	Pubmed	8.934e-05	1	0.01315	0.1569	3	7	YWHAE,YWHAG,YWHAH
		Pubmed	28011865	Leukotrienes provide an NFAT-dependent signal that synergizes with IL-33 to activate ILC2s.	Pubmed	8.934e-05	1	0.01315	0.1569	3	7	LTB4R,ALOX5,CYSLTR2
		Pubmed	19640509	SLITRK1 binds 14-3-3 and regulates neurite outgrowth in a phosphorylation-dependent manner.	Pubmed	8.934e-05	1	0.01315	0.1569	3	7	YWHAE,YWHAG,YWHAH
		Pubmed	21390248	Phosphorylation-dependent 14-3-3 binding to LRRK2 is impaired by common mutations of familial Parkinson's disease.	Pubmed	8.934e-05	1	0.01315	0.1569	3	7	YWHAE,YWHAG,YWHAH
		Pubmed	34315543	SNX27-driven membrane localisation of OTULIN antagonises linear ubiquitination and NF-Œ∫B signalling activation.	Pubmed	9.171e-05	1	0.01315	0.1569	16	378	OTULIN,SCD,PIP5K1A,MTHFD1L,DTL,ADGRL1,COL5A3,SLC1A3,YWHAE,YWHAG,USP6NL,ATP6V0A1,ANKS1A,GPD2,DNAJC13,STOM
		Pubmed	10827173	Interactions of the low density lipoprotein receptor gene family with cytosolic adaptor and scaffold proteins suggest diverse biological functions in cellular communication and signal transduction.	Pubmed	9.627e-05	1	0.01315	0.1569	4	18	SCN3A,NOS1AP,LDLR,LRP1
		Pubmed	12860195	Antimicrobial peptides in the first line defence of human colon mucosa.	Pubmed	9.627e-05	1	0.01315	0.1569	4	18	DEFA1B,DEFA1,DEFA3,CAMP
		Pubmed	19623612	Transcription factor GATA-3 is essential for lens development.	Pubmed	9.627e-05	1	0.01315	0.1569	4	18	CDKN1B,MKI67,GATA3,MAF
		Pubmed	12791985	Sensing DNA damage through ATRIP recognition of RPA-ssDNA complexes.	Pubmed	0.0001009	1	0.01315	0.1569	5	34	MCM2,MCM10,CLSPN,CDC6,RPA2
		Pubmed	23128233	Host-microbe interactions have shaped the genetic architecture of inflammatory bowel disease.	Pubmed	0.0001022	1	0.01315	0.1569	15	342	RPS6KB1,MMP9,SLAMF1,SLC2A4RG,FYN,CD244,DBP,PTGER4,RASSF5,GPR183,RASGRP1,CD6,RORC,PTGDR2,SMAD7
		Pubmed	33239621	The Hsp70-Hsp90 co-chaperone Hop/Stip1 shifts the proteostatic balance from folding towards degradation.	Pubmed	0.0001032	1	0.01315	0.1569	22	638	MCM2,RRM2,AP1B1,CLTC,PKM,VARS1,COPA,POLR2A,YWHAE,YWHAG,PAICS,ATP2A2,SNRPN,CYFIP1,DYNC1H1,KIF11,DNAJC13,UBR4,HUWE1,FANCI,EIF4G1,HELLS
		Pubmed	15604093	Automated yeast two-hybrid screening for nuclear receptor-interacting proteins.	Pubmed	0.0001061	1	0.01315	0.1569	9	133	NCOA3,NR3C2,CIB1,PPARG,NCOR1,PNRC1,LAMC1,RORA,RORC
		Pubmed	15144186	Robust phosphoproteomic profiling of tyrosine phosphorylation sites from human T cells using immobilized metal affinity chromatography and tandem mass spectrometry.	Pubmed	0.0001061	1	0.01315	0.1569	9	133	POLR2A,ADGRL1,RAB11FIP5,FYN,USP6NL,DOK2,LCK,CD3E,CD247
		Pubmed	17500595	Huntingtin interacting proteins are genetic modifiers of neurodegeneration.	Pubmed	0.0001069	1	0.01315	0.1569	11	197	FBN2,TPP1,SRGAP1,CLTC,PKM,PPARG,YWHAG,NCOR1,ARHGAP24,DYNC1H1,ENO1
		Pubmed	29872149	Agrin has a pathological role in the progression of oral cancer.	Pubmed	0.0001069	1	0.01315	0.1569	11	197	RABGAP1,CLTC,PKM,PIP5K1A,YWHAE,TRIM11,ADAM17,GNS,GRN,ENO1,HDLBP
		Pubmed	36293380	The Deubiquitinating Enzyme USP48 Interacts with the Retinal Degeneration-Associated Proteins UNC119a and ARL3.	Pubmed	0.0001097	1	0.01315	0.1569	20	552	RPS4Y1,CORO1C,CORO2B,AP1B1,CLTC,PKM,TOM1L2,SLC1A3,YWHAE,YWHAG,YWHAH,PAICS,CTSD,ATP6V0A1,PURA,VAMP2,C1QC,DYNC1H1,RPA2,ENO1
		Pubmed	27480124	Decreased expression levels of Ifi genes is associated to the increased resistance to spontaneous arthritis disease in mice deficiency of IL-1RA.	Pubmed	0.0001118	1	0.01315	0.1569	11	198	SYS1,CD163,LTB4R,VARS1,TNS3,ITGA9,TRIM11,DOK2,ARL4C,CD6,RPA2
		Pubmed	32290105	Mouse Models of Inherited Retinal Degeneration with Photoreceptor Cell Loss.	Pubmed	0.0001135	1	0.01315	0.1569	12	233	CDKN1B,MERTK,ATG7,FYN,ADAM9,PTPN11,C3AR1,MYRF,RB1,E2F1,GRN,TGFBR2
		Pubmed	17081065	Proteomic and bioinformatic characterization of the biogenesis and function of melanosomes.	Pubmed	0.0001167	1	0.01315	0.1569	7	79	TPP1,CLTC,YWHAE,CTSD,ATP6V0A1,NCSTN,STOM
		Pubmed	27160897	Interaction of tau with the RNA-Binding Protein TIA1 Regulates tau Pathophysiology and Toxicity.	Pubmed	0.0001174	1	0.01315	0.1569	10	166	RPS4Y1,CLTC,PKM,PRKCE,PRKCG,ATP2A2,ATP6V0A1,PURA,GPD2,SLC4A10
		Pubmed	15226314	Human claspin is a ring-shaped DNA-binding protein with high affinity to branched DNA structures.	Pubmed	0.0001206	1	0.01315	0.1569	4	19	MCM2,MCM10,CLSPN,CDC6
		Pubmed	16292344	Prethymic T-cell development defined by the expression of paired immunoglobulin-like receptors.	Pubmed	0.0001206	1	0.01315	0.1569	4	19	GATA3,TCF7,LCK,CD3E
		Pubmed	21302255	Six1 is indispensable for production of functional progenitor cells during olfactory epithelial development.	Pubmed	0.0001206	1	0.01315	0.1569	4	19	MKI67,EGLN2,EBF1,LFNG
		Pubmed	20738937	Additive effect of multiple genetic variants on the risk of coronary artery disease.	Pubmed	0.0001206	1	0.01315	0.1569	4	19	SORT1,MTHFD1L,MRPS6,LDLR
		Pubmed	30995489	Genome-Wide CRISPR-Cas9 Screens Expose Genetic Vulnerabilities and Mechanisms of Temozolomide Sensitivity in Glioblastoma Stem Cells.	Pubmed	0.000128	1	0.01315	0.1569	8	107	PKM,ZC3H7A,IGF2BP3,ATP2A2,SMG7,EIF4G1,ENO1,HDLBP
		Pubmed	37723588	CircRNF10 triggers a positive feedback loop to facilitate progression of glioblastoma via redeploying the ferroptosis defense in GSCs.	Pubmed	0.0001317	1	0.01315	0.1569	15	350	TLR7,PARP4,RBM15B,VARS1,POLR2A,IGF2BP3,TPX2,EIF4G3,TDRD9,LARP1,HUWE1,EIF4G1,LRP1,TOP2A,HDLBP
		Pubmed	29564676	The Catalytically Inactive Mutation of the Ubiquitin-Conjugating Enzyme CDC34 Affects its Stability and Cell Proliferation.	Pubmed	0.0001331	1	0.01315	0.1569	12	237	PKM,COPA,MTHFD1L,POLR2A,PAICS,ATP2A2,KCTD12,TMEM165,RAB13,DYNC1H1,KIFC1,LARP1
		Pubmed	17353931	Large-scale mapping of human protein-protein interactions by mass spectrometry.	Pubmed	0.0001348	1	0.01315	0.1569	35	1284	VRK3,SORT1,UBR5,CLTC,ASPM,VARS1,MTHFD1L,POLR2A,BIRC5,YWHAG,PAICS,PPP1R2,IGF2BP3,EIF4G3,ATP2A2,SNRPN,KCTD12,MYCBP2,UGGT1,KIF1B,KIF4A,PURA,DYNC1H1,ANKS1A,UBR4,LARP1,DOK2,CNNM3,RASGRP1,FANCI,EIF4G1,LTF,STOM,HDLBP,HELLS
		Pubmed	37120454	mTORC2 interactome and localization determine aggressiveness of high-grade glioma cells through association with gelsolin.	Pubmed	0.0001361	1	0.01315	0.1569	14	312	CLTC,PKM,VARS1,COPA,YWHAE,YWHAG,CTSD,CYFIP1,DYNC1H1,GPD2,TGM2,EIF4G1,ENO1,HDLBP
		Pubmed	20697350	The proximal signaling network of the BCR-ABL1 oncogene shows a modular organization.	Pubmed	0.0001367	1	0.01315	0.1569	7	81	FKBP5,YWHAE,YWHAG,YWHAH,PTPN11,DOK2,NCKAP1L
		Pubmed	19039769	The elimination of Anaplasma phagocytophilum requires CD4+ T cells, but is independent of Th1 cytokines and a wide spectrum of effector mechanisms.	Pubmed	0.0001415	1	0.01315	0.1569	3	8	MPO,CTSG,ELANE
		Pubmed	16045749	BCR kinase phosphorylates 14-3-3 Tau on residue 233.	Pubmed	0.0001415	1	0.01315	0.1569	3	8	YWHAE,YWHAG,YWHAH
		Pubmed	23622247	14-3-3 proteins interact with a hybrid prenyl-phosphorylation motif to inhibit G proteins.	Pubmed	0.0001415	1	0.01315	0.1569	3	8	YWHAE,YWHAG,YWHAH
		Pubmed	32937105	A Network of Macrophages Supports Mitochondrial Homeostasis in the Heart.	Pubmed	0.0001415	1	0.01315	0.1569	3	8	MERTK,ATG7,SIGLEC1
		Pubmed	14512296	Identification of the earliest prethymic T-cell progenitors in murine fetal blood.	Pubmed	0.0001415	1	0.01315	0.1569	3	8	GATA3,TCF7,EBF1
		Pubmed	12621057	The cell surface expression of SAP-binding receptor CD229 is regulated via its interaction with clathrin-associated adaptor complex 2 (AP-2).	Pubmed	0.0001415	1	0.01315	0.1569	3	8	SLAMF1,CD84,LY9
		Pubmed	15708996	Vpr protein of human immunodeficiency virus type 1 binds to 14-3-3 proteins and facilitates complex formation with Cdc25C: implications for cell cycle arrest.	Pubmed	0.0001415	1	0.01315	0.1569	3	8	YWHAE,YWHAG,YWHAH
		Pubmed	9524113	Phosphorylation of human keratin 18 serine 33 regulates binding to 14-3-3 proteins.	Pubmed	0.0001415	1	0.01315	0.1569	3	8	YWHAE,YWHAG,YWHAH
		Pubmed	25907855	Behavioral effects of neonatal lesions on the cerebellar system.	Pubmed	0.0001415	1	0.01315	0.1569	3	8	INPP4A,CACNA1A,RORA
		Pubmed	15944124	Presenilin-dependent transcriptional control of the Abeta-degrading enzyme neprilysin by intracellular domains of betaAPP and APLP.	Pubmed	0.0001415	1	0.01315	0.1569	3	8	APBB1,APLP2,APP
		Pubmed	23075850	Progressive degeneration of human neural stem cells caused by pathogenic LRRK2.	Pubmed	0.0001415	1	0.01315	0.1569	3	8	YWHAE,YWHAG,YWHAH
		Pubmed	18332103	Fibroblast growth factor receptor 2 phosphorylation on serine 779 couples to 14-3-3 and regulates cell survival and proliferation.	Pubmed	0.0001415	1	0.01315	0.1569	3	8	YWHAE,YWHAG,YWHAH
		Pubmed	28264908	Differences in the Importance of Mast Cells, Basophils, IgE, and IgG versus That of CD4+ T Cells and ILC2 Cells in Primary and Secondary Immunity to Strongyloides venezuelensis.	Pubmed	0.0001415	1	0.01315	0.1569	3	8	FCER1A,IGHM,RORA
		Pubmed	8922669	Developmental expression of MARCKS and protein kinase C in mice in relation to the exencephaly resulting from MARCKS deficiency.	Pubmed	0.0001415	1	0.01315	0.1569	3	8	PRKCE,PRKCG,MARCKSL1
		Pubmed	10341080	Genomic structure, mapping, and expression analysis of the mammalian Lunatic, Manic, and Radical fringe genes.	Pubmed	0.0001415	1	0.01315	0.1569	3	8	MFNG,TEF,LFNG
		Pubmed	8702721	14-3-3 proteins associate with A20 in an isoform-specific manner and function both as chaperone and adapter molecules.	Pubmed	0.0001415	1	0.01315	0.1569	3	8	YWHAE,YWHAG,YWHAH
		Pubmed	28402854	In¬†Vivo Interplay between p27Kip1, GATA3, ATOH1, and POU4F3 Converts Non-sensory Cells to Hair Cells in Adult Mice.	Pubmed	0.0001415	1	0.01315	0.1569	3	8	CDKN1B,GATA3,RB1
		Pubmed	30635555	Single-cell transcriptomic analysis of mouse neocortical development.	Pubmed	0.0001428	1	0.01315	0.1569	10	170	MKI67,ASPM,SLC1A3,SPAG5,INHBA,C3AR1,EBF1,RORA,TOP2A,MAF
		Pubmed	16774995	A key role for the HLH transcription factor EBF2COE2,O/E-3 in Purkinje neuron migration and cerebellar cortical topography.	Pubmed	0.0001491	1	0.01315	0.1569	4	20	MKI67,SLC1A3,EBF1,RORA
		Pubmed	15339983	Identifying the molecular phenotype of renal progenitor cells.	Pubmed	0.0001491	1	0.01315	0.1569	4	20	SCD,YWHAG,GATA3,ENO1
		Pubmed	17461779	Identification of Protor as a novel Rictor-binding component of mTOR complex-2.	Pubmed	0.0001491	1	0.01315	0.1569	4	20	PRR5L,CLTC,PRR5,YWHAE
		Pubmed	17082620	Fine mapping of collagen-induced arthritis quantitative trait loci in an advanced intercross line.	Pubmed	0.0001491	1	0.01315	0.1569	4	20	PTPN11,RASGRP1,LTK,STOM
		Pubmed	37369584	Lrrn1 Regulates Medial Boundary Formation in the Developing Mouse Organ of Corti.	Pubmed	0.0001491	1	0.01315	0.1569	4	20	CDKN1B,MFNG,MKI67,LFNG
		Pubmed	31329371	Nano-LC based proteomic approach identifies that E6AP interacts with ENO1 and targets it for degradation in breast cancer cells.	Pubmed	0.0001491	1	0.01315	0.1569	4	20	PKM,PAICS,LCN2,ENO1
		Pubmed	26673895	A deep proteomics perspective on CRM1-mediated nuclear export and nucleocytoplasmic partitioning.	Pubmed	0.0001508	1	0.01315	0.1569	30	1038	NCOA3,EPS15,MEF2A,STN1,AP1B1,UBR5,AGFG1,AGFG2,CRYBG1,RHOF,TNS3,TOM1L2,EVL,COPA,POLR2A,GTSE1,YWHAG,ZC3H7A,CCDC88A,RAB11FIP5,WDR82,CLSPN,NOS1AP,MYO10,TYSND1,SMG7,ZFP36L2,BUB1B,CEP55,GNB4
		Pubmed	30389914	Asxl1 exerts an antiproliferative effect on mouse lung maturation via epigenetic repression of the E2f1-Nmyc axis.	Pubmed	0.0001528	1	0.01315	0.1569	5	37	RRM2,SCD,MKI67,E2F1,HCFC1
		Pubmed	27626380	High-throughput discovery of novel developmental phenotypes.	Pubmed	0.0001528	1	0.01315	0.1569	45	1824	OLAH,CNBD1,PDE1B,RRM2,CD163,SORT1,CRYBG1,ECI2,C1QTNF7,HSD17B1,MMP8,MMP9,FKBP5,MPO,UBE2J1,EVL,DTL,ZBTB4,HIPK2,APLP2,PPARG,SLC1A3,SLC2A5,CD200R1,PLPP3,CLSPN,CTSD,ATP2A2,CHTOP,NOS1AP,COX19,ATP6V0A1,KIF1B,CD84,TRIM11,NFATC4,SUPT4H1,USP3,CRISPLD2,TDRKH,DPYD,LEPROTL1,LRP1,RORA,HELLS
		Pubmed	28883622	SOCS2 Binds to and Regulates EphA2 through Multiple Mechanisms.	Pubmed	0.0001552	1	0.01315	0.1569	8	110	ECI2,POLR2A,YWHAG,YWHAH,KCTD12,SUPT4H1,BUB1B,FANCI
		Pubmed	19799774	Molecular networks involved in mouse cerebral corticogenesis and spatio-temporal regulation of Sox4 and Sox11 novel antisense transcripts revealed by transcriptome profiling.	Pubmed	0.0001594	1	0.01315	0.1569	7	83	RPS4Y1,HMGB3,APP,YWHAE,PLPP3,CTSD,KLHL36
		Pubmed	37774976	Comparative proximity biotinylation implicates the small GTPase RAB18 in sterol mobilization and biosynthesis.	Pubmed	0.0001602	1	0.01315	0.1569	20	568	CORO1C,BET1L,RABGAP1,HMOX2,TTK,UBR5,SCD,UBE2J1,FNDC3A,NIBAN2,PAICS,CYP51A1,PTPN11,TMEM131L,RAB13,LARP1,EIF4G1,HCFC1,STOM,HDLBP
		Pubmed	35850772	Combinatorial targeting of a chromatin complex comprising Dot1L, menin and the tyrosine kinase BAZ1B reveals a new therapeutic vulnerability of endocrine therapy-resistant breast cancer.	Pubmed	0.0001636	1	0.01315	0.1569	26	847	CORO1C,MCM2,MKI67,RBM15B,NOP53,NIBAN2,YWHAE,PAICS,NCOR1,IGF2BP3,TPX2,WDR82,ATP2A2,SNRPN,CHTOP,TBC1D10C,CYFIP1,PURA,DNAJC13,JADE2,LARP1,EIF4G1,EHMT1,GNB4,TOP1,TOP2A
		Pubmed	30455355	Physiological and pathophysiological characteristics of ataxin-3 isoforms.	Pubmed	0.0001737	1	0.01315	0.1569	13	281	CLTC,PKM,VARS1,COPA,YWHAE,PAICS,CYFIP1,DYNC1H1,HUWE1,FANCI,EIF4G1,RPA2,ENO1
		Pubmed	34373451	Integrative oncogene-dependency mapping identifies RIT1 vulnerabilities and synergies in lung cancer.	Pubmed	0.0001812	1	0.01315	0.1569	47	1948	OSCAR,MCM2,SYS1,RRM2,TTK,SCD,CLTC,PKM,VARS1,DYRK2,TICRR,COPA,SPTLC2,NOP53,POLR2A,DTL,BIRC5,CHD8,PAICS,RETN,NBPF9,TPX2,SCUBE3,PRKCG,WDR82,CLSPN,ATP2A2,MYBL2,KIF4A,PTPN11,CYFIP1,SUPT4H1,BUB1B,DYNC1H1,KIF11,UBR4,AFF3,HUWE1,LDLR,EIF4G1,NBPF10,CDC6,RPA2,ENO1,TOP1,HCFC1,TOP2A
		Pubmed	19596656	Nuclear receptor-coregulator interaction profiling identifies TRIP3 as a novel peroxisome proliferator-activated receptor gamma cofactor.	Pubmed	0.0001822	1	0.01315	0.1569	4	21	NCOA3,PPARG,NCOR1,KIF11
		Pubmed	17562788	Specific Rab GTPase-activating proteins define the Shiga toxin and epidermal growth factor uptake pathways.	Pubmed	0.0001822	1	0.01315	0.1569	4	21	RABGAP1,USP6NL,TBC1D10C,TBC1D10A
		Pubmed	23428871	Canonical and kinase activity-independent mechanisms for extracellular signal-regulated kinase 5 (ERK5) nuclear translocation require dissociation of Hsp90 from the ERK5-Cdc37 complex.	Pubmed	0.0001822	1	0.01315	0.1569	4	21	PKM,YWHAE,YWHAG,YWHAH
		Pubmed	21674799	ErbB2-associated changes in the lysosomal proteome.	Pubmed	0.0001845	1	0.01315	0.1569	6	60	CTSD,ATP6V0A1,GBA1,DNAJC13,NCSTN,STOM
		Pubmed	25131634	Expression profile analysis of vulnerable CA1 pyramidal neurons in young-Middle-Aged Ts65Dn mice.	Pubmed	0.0001851	1	0.01315	0.1569	7	85	APLP2,APP,VCAN,RGS16,TGM2,LRP1,GNB4
		Pubmed	29845934	The HIV-1 Tat protein recruits a ubiquitin ligase to reorganize the 7SK snRNP for transcriptional activation.	Pubmed	0.0001894	1	0.01315	0.1569	32	1153	CLTCL1,RPS4Y1,MCM2,HMGB3,AP1B1,SCN3A,CLTC,PKM,PIP5K1A,VARS1,FKBP5,COPA,CHD8,YWHAE,YWHAG,YWHAH,PAICS,IGF2BP3,MRPS6,FYN,SNRPN,CHTOP,SMG7,PURA,DYNC1H1,LARP1,GRN,NCSTN,LCK,ENO1,TOP1,HCFC1
		Pubmed	18462208	Neutrophil surface presentation of the anti-neutrophil cytoplasmic antibody-antigen proteinase 3 depends on N-terminal processing.	Pubmed	0.0001924	1	0.01315	0.1569	2	2	PRTN3,CD177
		Pubmed	12871849	Neutrophil defensins enhance lung epithelial wound closure and mucin gene expression in vitro.	Pubmed	0.0001924	1	0.01315	0.1569	2	2	DEFA1,DEFA3
		Pubmed	20610799	Inflammatory mediators promote production of shed LRP1/CD91, which regulates cell signaling and cytokine expression by macrophages.	Pubmed	0.0001924	1	0.01315	0.1569	2	2	ADAM17,LRP1
		Pubmed	29564945	Assessment of matrix metalloproteinase-8 and -9 levels in the peri-implant sulcular fluid among waterpipe (narghile) smokers and never-smokers with peri-implantitis.	Pubmed	0.0001924	1	0.01315	0.1569	2	2	MMP8,MMP9
		Pubmed	36048017	EBF1 primes B-lymphoid enhancers and limits the myeloid bias in murine multipotent progenitors.	Pubmed	0.0001924	1	0.01315	0.1569	2	2	IGHM,EBF1
		Pubmed	38661062	ENO1 promotes trophoblast invasion regulated by E2F8 in recurrent miscarriage.	Pubmed	0.0001924	1	0.01315	0.1569	2	2	E2F8,ENO1
		Pubmed	32962819	Myeloperoxidase and lactoferrin expression in semen fluid: Novel markers of male infertility risk?	Pubmed	0.0001924	1	0.01315	0.1569	2	2	MPO,LTF
		Pubmed	17721627	Presence of NGAL/MMP-9 complexes in human abdominal aortic aneurysms.	Pubmed	0.0001924	1	0.01315	0.1569	2	2	MMP9,LCN2
		Pubmed	20237430	Absence of pRb facilitates E2F1-induced apoptosis in breast cancer cells.	Pubmed	0.0001924	1	0.01315	0.1569	2	2	RB1,E2F1
		Pubmed	18393365	Identification of the Alzheimer's disease amyloid precursor protein (APP) and its homologue APLP2 as essential modulators of glucose and insulin homeostasis and growth.	Pubmed	0.0001924	1	0.01315	0.1569	2	2	APLP2,APP
		Pubmed	23161172	Olfactomedin 4 suppresses tumor growth and metastasis of mouse melanoma cells through downregulation of integrin and MMP genes.	Pubmed	0.0001924	1	0.01315	0.1569	2	2	MMP9,OLFM4
		Pubmed	10684862	Lck domains differentially contribute to pre-T cell receptor (TCR)- and TCR-alpha/beta-regulated developmental transitions.	Pubmed	0.0001924	1	0.01315	0.1569	2	2	FYN,LCK
		Pubmed	17285761	Analysis of p27KIP1 protein and Ki-67 expression in aggressive fibromatosis (desmoid tumor).	Pubmed	0.0001924	1	0.01315	0.1569	2	2	CDKN1B,MKI67
		Pubmed	32575507	Biological Functions and Therapeutic Potential of Lipocalin 2 in Cancer.	Pubmed	0.0001924	1	0.01315	0.1569	2	2	MMP9,LCN2
		Pubmed	6407007	Diversity and joining segments of mouse immunoglobulin heavy chain genes are closely linked and in the same orientation: implications for the joining mechanism.	Pubmed	0.0001924	1	0.01315	0.1569	2	2	IGHD,IGHM
		Pubmed	11792804	Kinetochore localisation and phosphorylation of the mitotic checkpoint components Bub1 and BubR1 are differentially regulated by spindle events in human cells.	Pubmed	0.0001924	1	0.01315	0.1569	2	2	BUB1,BUB1B
		Pubmed	18177875	Postprandial serum induces apoptosis in endothelial cells: Role of polymorphonuclear-derived myeloperoxidase and metalloproteinase-9 activity.	Pubmed	0.0001924	1	0.01315	0.1569	2	2	MMP9,MPO
		Pubmed	17828273	Protein carbamylation links inflammation, smoking, uremia and atherogenesis.	Pubmed	0.0001924	1	0.01315	0.1569	2	2	MPO,LDLR
		Pubmed	35061505	SLAMF3 and SLAMF4 are immune checkpoints that constrain macrophage phagocytosis of hematopoietic tumors.	Pubmed	0.0001924	1	0.01315	0.1569	2	2	CD244,LY9
		Pubmed	15647266	Endoproteolytic cleavage of FE65 converts the adaptor protein to a potent suppressor of the sAPPalpha pathway in primates.	Pubmed	0.0001924	1	0.01315	0.1569	2	2	APBB1,APP
		Pubmed	26950419	Sortilin mediates vascular calcification via its recruitment into extracellular vesicles.	Pubmed	0.0001924	1	0.01315	0.1569	2	2	SORT1,LDLR
		Pubmed	11704831	The proliferative and apoptotic activities of E2F1 in the mouse retina.	Pubmed	0.0001924	1	0.01315	0.1569	2	2	RB1,E2F1
		Pubmed	23606791	Influence of age, past smoking, and disease severity on TLR2, neutrophilic inflammation, and MMP-9 levels in COPD.	Pubmed	0.0001924	1	0.01315	0.1569	2	2	MMP9,TLR2
		Pubmed	21150136	Increased urinary lipocalin-2 reflects matrix metalloproteinase-9 activity in chronic hepatitis C with hepatic fibrosis.	Pubmed	0.0001924	1	0.01315	0.1569	2	2	MMP9,LCN2
		Pubmed	19015317	Phosphorylation sites in BubR1 that regulate kinetochore attachment, tension, and mitotic exit.	Pubmed	0.0001924	1	0.01315	0.1569	2	2	TTK,BUB1B
		Pubmed	34571507	Serum Matrix Metalloproteinase-8 and Myeloperoxidase Predict Survival after Resection of Colorectal Liver Metastases.	Pubmed	0.0001924	1	0.01315	0.1569	2	2	MMP8,MPO
		Pubmed	28672747	NGAL and MMP-9/NGAL as biomarkers of plaque vulnerability and targets of statins in patients with carotid atherosclerosis.	Pubmed	0.0001924	1	0.01315	0.1569	2	2	MMP9,LCN2
		Pubmed	37832761	NR3C2 activates LCN2 transcription to promote endoplasmic reticulum stress and cell apoptosis in ischemic cerebral infarction.	Pubmed	0.0001924	1	0.01315	0.1569	2	2	NR3C2,LCN2
		Pubmed	23293351	Transcription factors GATA-3 and RORŒ≥t are important for determining the phenotype of allergic airway inflammation in a murine model of asthma.	Pubmed	0.0001924	1	0.01315	0.1569	2	2	GATA3,RORC
		Pubmed	18535156	Embryonic stem cell-derived neurons as a cellular system to study gene function: lack of amyloid precursor proteins APP and APLP2 leads to defective synaptic transmission.	Pubmed	0.0001924	1	0.01315	0.1569	2	2	APLP2,APP
		Pubmed	26939803	NETosis-associated serum biomarkers are reduced in type 1 diabetes in association with neutrophil count.	Pubmed	0.0001924	1	0.01315	0.1569	2	2	PRTN3,ELANE
		Pubmed	21453717	Transcriptional activation of the senescence regulator Lsh by E2F1.	Pubmed	0.0001924	1	0.01315	0.1569	2	2	E2F1,HELLS
		Pubmed	37797798	Serum matrix metalloproteinase-9 (MMP9) and amyloid-beta protein precursor (APP) as potential biomarkers in children with Fragile-X syndrome: A cross sectional study.	Pubmed	0.0001924	1	0.01315	0.1569	2	2	MMP9,APP
		Pubmed	23704887	The intracellular domain of sortilin interacts with amyloid precursor protein and regulates its lysosomal and lipid raft trafficking.	Pubmed	0.0001924	1	0.01315	0.1569	2	2	SORT1,APP
		Pubmed	19185066	Membrane-bound proteinase 3 and its receptors: relevance for the pathogenesis of Wegener's Granulomatosis.	Pubmed	0.0001924	1	0.01315	0.1569	2	2	PRTN3,CD177
		Pubmed	31996024	Taking One Step Back in Familial Hypercholesterolemia: STAP1 Does Not Alter Plasma LDL (Low-Density Lipoprotein) Cholesterol in Mice and Humans.	Pubmed	0.0001924	1	0.01315	0.1569	2	2	STAP1,LDLR
		Pubmed	12690199	LRP: role in vascular wall integrity and protection from atherosclerosis.	Pubmed	0.0001924	1	0.01315	0.1569	2	2	LDLR,LRP1
		Pubmed	22761775	Inhibition of CLIC4 enhances autophagy and triggers mitochondrial and ER stress-induced apoptosis in human glioma U251 cells under starvation.	Pubmed	0.0001924	1	0.01315	0.1569	2	2	CLIC4,YWHAE
		Pubmed	15814704	Functional requirements for signaling through the stimulatory and inhibitory mouse NKR-P1 (CD161) NK cell receptors.	Pubmed	0.0001924	1	0.01315	0.1569	2	2	KLRB1,LCK
		Pubmed	16936805	Human lactoferrin controls the level of retinoblastoma protein and its activity.	Pubmed	0.0001924	1	0.01315	0.1569	2	2	RB1,LTF
		Pubmed	18373737	C-terminal 37 residues of LRP promote the amyloidogenic processing of APP independent of FE65.	Pubmed	0.0001924	1	0.01315	0.1569	2	2	APP,LRP1
		Pubmed	23988549	Increased plasma levels of metalloproteinase-9 and neutrophil gelatinase-associated lipocalin in a rare case of multiple artery aneurysm.	Pubmed	0.0001924	1	0.01315	0.1569	2	2	MMP9,LCN2
		Pubmed	9125176	Novel phosphorylated forms of E2F-1 transcription factor bind to the retinoblastoma protein in cells overexpressing an E2F-1 cDNA.	Pubmed	0.0001924	1	0.01315	0.1569	2	2	RB1,E2F1
		Pubmed	28339364	Clinical and prognostic features of Korean patients with MPO-ANCA, PR3-ANCA and ANCA-negative vasculitis.	Pubmed	0.0001924	1	0.01315	0.1569	2	2	MPO,PRTN3
		Pubmed	39048649	Correlation of BUB1 and BUB1B with the development and prognosis of endometrial cancer.	Pubmed	0.0001924	1	0.01315	0.1569	2	2	BUB1,BUB1B
		Pubmed	26278055	Roles of NGAL and MMP-9 in the tumor microenvironment and sensitivity to targeted therapy.	Pubmed	0.0001924	1	0.01315	0.1569	2	2	MMP9,LCN2
		Pubmed	11606660	Ethanol consumption and behavioral impulsivity are increased in protein kinase Cgamma null mutant mice.	Pubmed	0.0001924	1	0.01315	0.1569	2	2	PRKCE,PRKCG
		Pubmed	27234908	CD11b+Gr-1+ myeloid-derived suppressor cells reduce atherosclerotic lesion development in LDLr deficient mice.	Pubmed	0.0001924	1	0.01315	0.1569	2	2	ITGAM,LDLR
		Pubmed	17696648	An actin-based wave generator organizes cell motility.	Pubmed	0.0001924	1	0.01315	0.1569	2	2	WASF1,NCKAP1L
		Pubmed	30270081	Novel combined variants of LDLR and LDLRAP1 genes causing severe familial hypercholesterolemia.	Pubmed	0.0001924	1	0.01315	0.1569	2	2	LDLRAP1,LDLR
		Pubmed	38827325	CircMYBL2 facilitates hepatocellular carcinoma progression by regulating E2F1 expression.	Pubmed	0.0001924	1	0.01315	0.1569	2	2	MYBL2,E2F1
		Pubmed	12464675	Restoration of LDL receptor function in cells from patients with autosomal recessive hypercholesterolemia by retroviral expression of ARH1.	Pubmed	0.0001924	1	0.01315	0.1569	2	2	LDLRAP1,LDLR
		Pubmed	8681956	Phosphorylated T cell receptor zeta-chain and ZAP70 tandem SH2 domains form a 1:3 complex in vitro.	Pubmed	0.0001924	1	0.01315	0.1569	2	2	LCK,CD247
		Pubmed	15946122	Role of peroxisome proliferator-activated receptor gamma in amyloid precursor protein processing and amyloid beta-mediated cell death.	Pubmed	0.0001924	1	0.01315	0.1569	2	2	PPARG,APP
		Pubmed	25087121	Amyloid-beta (25-35) peptide induces the release of pro-matrix metalloprotease 9 (pro-MMP-9) from human neutrophils.	Pubmed	0.0001924	1	0.01315	0.1569	2	2	MMP9,APP
		Pubmed	20697251	Immunohistochemical patterns of ProEx C in vulvar squamous lesions: detection of overexpression of MCM2 and TOP2A.	Pubmed	0.0001924	1	0.01315	0.1569	2	2	MCM2,TOP2A
		Pubmed	8617210	The two PAR leucine zipper proteins, TEF and DBP, display similar circadian and tissue-specific expression, but have different target promoter preferences.	Pubmed	0.0001924	1	0.01315	0.1569	2	2	DBP,TEF
		Pubmed	30343390	Advanced Glycated End Products Alter Neutrophil Effect on Regulation of CD4+ T Cell Differentiation Through Induction of Myeloperoxidase and Neutrophil Elastase Activities.	Pubmed	0.0001924	1	0.01315	0.1569	2	2	MPO,ELANE
		Pubmed	21947084	The role of lipoprotein receptors on the physiological function of APP.	Pubmed	0.0001924	1	0.01315	0.1569	2	2	APP,LDLR
		Pubmed	18368066	Role of SHP2 for FLT3-dependent proliferation and transformation in 32D cells.	Pubmed	0.0001924	1	0.01315	0.1569	2	2	FLT3,PTPN11
		Pubmed	24038090	Regulation of the development of the hepatic B cell compartment during Schistosoma mansoni infection.	Pubmed	0.0001924	1	0.01315	0.1569	2	2	CXCR6,IL10RA
		Pubmed	29521627	A compartmentalized signaling network mediates crossover control in meiosis.	Pubmed	0.0001924	1	0.01315	0.1569	2	2	RB1,E2F1
		Pubmed	17383198	A macromolecular complex involving the amyloid precursor protein (APP) and the cytosolic adapter FE65 is a negative regulator of axon branching.	Pubmed	0.0001924	1	0.01315	0.1569	2	2	APBB1,APP
		Pubmed	20154263	Strain-dependent susceptibility for hypertension in mice resides in the natural killer gene complex.	Pubmed	0.0001924	1	0.01315	0.1569	2	2	ITGAM,KLRB1
		Pubmed	28393867	Endothelial LRP1 regulates metabolic responses by acting as a co-activator of PPARŒ≥.	Pubmed	0.0001924	1	0.01315	0.1569	2	2	PPARG,LRP1
		Pubmed	27175798	Immunocytochemical study of TOP2A and Ki-67 in cervical smears from women under routine gynecological care.	Pubmed	0.0001924	1	0.01315	0.1569	2	2	MKI67,TOP2A
		Pubmed	21726963	Neutrophil gelatinase-associated lipocalin (NGAL) and matrix metalloproteinase-9 (MMP-9) prognostic value in stage I colorectal carcinoma.	Pubmed	0.0001924	1	0.01315	0.1569	2	2	MMP9,LCN2
		Pubmed	19710207	Amyloid precursor family proteins are expressed by thymic and lymph node stromal cells but are not required for lymphocyte development.	Pubmed	0.0001924	1	0.01315	0.1569	2	2	APLP2,APP
		Pubmed	33591981	Cross-species identification of PIP5K1-, splicing- and ubiquitin-related pathways as potential targets for RB1-deficient cells.	Pubmed	0.0001924	1	0.01315	0.1569	2	2	PIP5K1A,RB1
		Pubmed	32883546	Interaction between functional polymorphisms in FCER1A and TLR2 and the severity of atopic dermatitis.	Pubmed	0.0001924	1	0.01315	0.1569	2	2	FCER1A,TLR2
		Pubmed	16837860	alpha-Defensins 1, 2, and 3 are expressed by granulocytes in lymphoid tissues of HIV-1-seropositive and -seronegative individuals.	Pubmed	0.0001924	1	0.01315	0.1569	2	2	DEFA1,DEFA3
		Pubmed	18216187	Amyloid beta oligomers (A beta(1-42) globulomer) suppress spontaneous synaptic activity by inhibition of P/Q-type calcium currents.	Pubmed	0.0001924	1	0.01315	0.1569	2	2	APP,CACNA1A
		Pubmed	28638271	ProEx C as Diagnostic Marker for Detection of Urothelial Carcinoma in Urinary Samples: A Review.	Pubmed	0.0001924	1	0.01315	0.1569	2	2	MCM2,TOP2A
		Pubmed	27752292	Histone modification signature at myeloperoxidase and proteinase 3 in patients with anti-neutrophil cytoplasmic autoantibody-associated vasculitis.	Pubmed	0.0001924	1	0.01315	0.1569	2	2	MPO,PRTN3
		Pubmed	11928814	UVA light stimulates the production of cathepsin G and elastase-like enzymes by dermal fibroblasts: a possible contribution to the remodeling of elastotic areas in sun-damaged skin.	Pubmed	0.0001924	1	0.01315	0.1569	2	2	CTSG,ELANE
		Pubmed	12142344	Identification of 5-lipoxygenase as a major gene contributing to atherosclerosis susceptibility in mice.	Pubmed	0.0001924	1	0.01315	0.1569	2	2	ALOX5,LDLR
		Pubmed	35804445	The role of LCN2 and LCN2-MMP9 in spondylitis radiographic development: gender and HLA-B27 status differences.	Pubmed	0.0001924	1	0.01315	0.1569	2	2	MMP9,LCN2
		Pubmed	20410486	Counterregulation between the FcepsilonRI pathway and antiviral responses in human plasmacytoid dendritic cells.	Pubmed	0.0001924	1	0.01315	0.1569	2	2	TLR7,FCER1A
		Pubmed	10097132	Regulation of T cell receptor (TCR) beta gene expression by CD3 complex signaling in immature thymocytes: implications for TCRbeta allelic exclusion.	Pubmed	0.0001924	1	0.01315	0.1569	2	2	LCK,CD247
		Pubmed	37861550	Role of TOP2A and CDC6 in liver cancer.	Pubmed	0.0001924	1	0.01315	0.1569	2	2	CDC6,TOP2A
		Pubmed	23479224	Monocyte ADAM17 promotes diapedesis during transendothelial migration: identification of steps and substrates targeted by metalloproteinases.	Pubmed	0.0001924	1	0.01315	0.1569	2	2	ITGAM,ADAM17
		Pubmed	19710459	Regulation of murine splenic B cell CR3 expression by complement component 3.	Pubmed	0.0001924	1	0.01315	0.1569	2	2	CR2,ITGAM
		Pubmed	20184667	Expression profiles of ProEx C and Ki67 in squamous cell carcinoma in situ of the skin and their relationship with human papillomavirus genotypes.	Pubmed	0.0001924	1	0.01315	0.1569	2	2	MCM2,TOP2A
		Pubmed	15584916	Interaction of human and mouse Abeta peptides.	Pubmed	0.0001924	1	0.01315	0.1569	2	2	APLP2,APP
		Pubmed	26018557	In Vivo Expression of the PTB-deleted Odin Mutant Results in Hydrocephalus.	Pubmed	0.0001924	1	0.01315	0.1569	2	2	ANKS1A,E2F1
		Pubmed	24185119	The value of immunohistochemical determination of topoisomerase IIŒ± and Ki67 as markers of cell proliferation and malignant transformation in colonic mucosa.	Pubmed	0.0001924	1	0.01315	0.1569	2	2	MKI67,TOP2A
		Pubmed	12538645	Compared action of neutrophil proteinase 3 and elastase on model substrates. Favorable effect of S'-P' interactions on proteinase 3 catalysts.	Pubmed	0.0001924	1	0.01315	0.1569	2	2	PRTN3,ELANE
		Pubmed	22407864	Inhibition of neutrophil elastase and metalloprotease-9 of human adenocarcinoma gastric cells by chamomile (Matricaria recutita L.) infusion.	Pubmed	0.0001924	1	0.01315	0.1569	2	2	MMP9,ELANE
		Pubmed	21339332	Centrosome docking at the immunological synapse is controlled by Lck signaling.	Pubmed	0.0001924	1	0.01315	0.1569	2	2	FYN,LCK
		Pubmed	20880148	Expression of Œ±-defensin 1-3 in T cells from severe cutaneous drug-induced hypersensitivity reactions.	Pubmed	0.0001924	1	0.01315	0.1569	2	2	DEFA1,DEFA3
		Pubmed	40695364	Microbial dysbiosis sculpts a systemic ILC3/IL-17 axis governing lung inflammatory responses and central hematopoiesis.	Pubmed	0.0001924	1	0.01315	0.1569	2	2	RORA,RORC
		Pubmed	22808470	Content of matrix metalloproteinase-8 and matrix metalloproteinase-9 in oral fluid of patients with chronic generalized periodontitis.	Pubmed	0.0001924	1	0.01315	0.1569	2	2	MMP8,MMP9
		Pubmed	12176032	The association of 14-3-3gamma and actin plays a role in cell division and apoptosis in astrocytes.	Pubmed	0.0001924	1	0.01315	0.1569	2	2	YWHAG,YWHAH
		Pubmed	33591571	Inactivation of SERCA2 Cys674 accelerates aortic aneurysms by suppressing PPARŒ≥.	Pubmed	0.0001924	1	0.01315	0.1569	2	2	ATP2A2,LDLR
		Pubmed	11782350	Genetic and epigenetic inactivation of mitotic checkpoint genes hBUB1 and hBUBR1 and their relationship to survival.	Pubmed	0.0001924	1	0.01315	0.1569	2	2	BUB1,BUB1B
		Pubmed	37596305	Dynamic interplay between sortilin and syndecan-1 contributes to prostate cancer progression.	Pubmed	0.0001924	1	0.01315	0.1569	2	2	SORT1,SDC1
		Pubmed	22554600	Discovery of a new role of human resistin in hepatocyte low-density lipoprotein receptor suppression mediated in part by proprotein convertase subtilisin/kexin type 9.	Pubmed	0.0001924	1	0.01315	0.1569	2	2	RETN,LDLR
		Pubmed	3370315	A myeloid-related sequence that localizes to human chromosome 8q21.1-22.	Pubmed	0.0001924	1	0.01315	0.1569	2	2	DEFA1B,DEFA1
		Pubmed	20184870	Urinary matrix metalloproteinase-8 and -9 activities in type 2 diabetic subjects: A marker of incipient diabetic nephropathy?	Pubmed	0.0001924	1	0.01315	0.1569	2	2	MMP8,MMP9
		Pubmed	34130530	INHBA promotes the proliferation, migration and invasion of colon cancer cells through the upregulation of VCAN.	Pubmed	0.0001924	1	0.01315	0.1569	2	2	VCAN,INHBA
		Pubmed	18818413	Athsq1 is an atherosclerosis modifier locus with dramatic effects on lesion area and prominent accumulation of versican.	Pubmed	0.0001924	1	0.01315	0.1569	2	2	VCAN,LDLR
		Pubmed	24126115	The role of TLR2/JNK/NF-Œ∫B pathway in amyloid Œ≤ peptide-induced inflammatory response in mouse NG108-15 neural cells.	Pubmed	0.0001924	1	0.01315	0.1569	2	2	APP,TLR2
		Pubmed	7750640	The mouse 14-3-3 epsilon isoform, a kinase regulator whose expression pattern is modulated in mesenchyme and neuronal differentiation.	Pubmed	0.0001924	1	0.01315	0.1569	2	2	YWHAE,YWHAH
		Pubmed	21266574	A single tyrosine residue in the amyloid precursor protein intracellular domain is essential for developmental function.	Pubmed	0.0001924	1	0.01315	0.1569	2	2	APLP2,APP
		Pubmed	37151883	Olfactomedin-4 deletion exacerbates DSS-induced colitis through a matrix metalloproteinase-9-dependent mechanism.	Pubmed	0.0001924	1	0.01315	0.1569	2	2	MMP9,OLFM4
		Pubmed	21903423	Increased sensitivity of antigen-experienced T cells through the enrichment of oligomeric T cell receptor complexes.	Pubmed	0.0001924	1	0.01315	0.1569	2	2	CD3E,CD247
		Pubmed	27424222	Early B-cell factor 1 (EBF1) is critical for transcriptional control of SLAMF1 gene in human B cells.	Pubmed	0.0001924	1	0.01315	0.1569	2	2	SLAMF1,EBF1
		Pubmed	35491240	Substitution of SERCA2 Cys674 accelerates aortic aneurysm by inducing endoplasmic reticulum stress and promoting cell apoptosis.	Pubmed	0.0001924	1	0.01315	0.1569	2	2	ATP2A2,LDLR
		Pubmed	32349192	Knockout of E2F1 enhances the polarization of M2 phenotype macrophages to accelerate the wound healing process.	Pubmed	0.0001924	1	0.01315	0.1569	2	2	PPARG,E2F1
		Pubmed	8930981	Degradation of Alzheimer's beta-amyloid protein by human cathepsin D.	Pubmed	0.0001924	1	0.01315	0.1569	2	2	APP,CTSD
		Pubmed	35163068	High Glucose Impairs Expression and Activation of MerTK in ARPE-19 Cells.	Pubmed	0.0001924	1	0.01315	0.1569	2	2	MERTK,ADAM9
		Pubmed	7980442	Palmitoylation of multiple Src-family kinases at a homologous N-terminal motif.	Pubmed	0.0001924	1	0.01315	0.1569	2	2	FYN,LCK
		Pubmed	21423656	TACE/ADAM-17 phosphorylation by PKC-epsilon mediates premalignant changes in tobacco smoke-exposed lung cells.	Pubmed	0.0001924	1	0.01315	0.1569	2	2	PRKCE,ADAM17
		Pubmed	22192143	Enhanced neuronal plasticity and elevated endogenous sAPPŒ± levels in mice over-expressing MMP9.	Pubmed	0.0001924	1	0.01315	0.1569	2	2	MMP9,APP
		Pubmed	16186801	Rb inactivation leads to E2F1-mediated DNA double-strand break accumulation.	Pubmed	0.0001924	1	0.01315	0.1569	2	2	RB1,E2F1
		Pubmed	20424487	The putative role of human peritoneal adipocytes in the fight against bacteria: synthesis of the antimicrobial active peptide DEFA1-3.	Pubmed	0.0001924	1	0.01315	0.1569	2	2	DEFA1,DEFA3
		Pubmed	28496444	The Transcription Factor c-Maf Promotes the Differentiation of Follicular Helper T Cells.	Pubmed	0.0001924	1	0.01315	0.1569	2	2	CD3E,MAF
		Pubmed	23720274	5-Lipoxygenase plays a pivotal role in endothelial adhesion of monocytes via an increased expression of Mac-1.	Pubmed	0.0001924	1	0.01315	0.1569	2	2	ALOX5,ITGAM
		Pubmed	17531545	Detection of colorectal disease by stool defensin assay: an exploratory study.	Pubmed	0.0001924	1	0.01315	0.1569	2	2	DEFA1,DEFA3
		Pubmed	20204274	Clinical significance of syndecan-1 and versican expression in human epithelial ovarian cancer.	Pubmed	0.0001924	1	0.01315	0.1569	2	2	SDC1,VCAN
		Pubmed	9889005	The mouse mitotic checkpoint gene bub1b, a novel bub1 family member, is expressed in a cell cycle-dependent manner.	Pubmed	0.0001924	1	0.01315	0.1569	2	2	BUB1,BUB1B
		Pubmed	16182289	Differences between human proteinase 3 and neutrophil elastase and their murine homologues are relevant for murine model experiments.	Pubmed	0.0001924	1	0.01315	0.1569	2	2	PRTN3,ELANE
		Pubmed	20140888	Generation of conditional null alleles for APP and APLP2.	Pubmed	0.0001924	1	0.01315	0.1569	2	2	APLP2,APP
		Pubmed	33023023	Immunopathogenesis of ANCA-Associated Vasculitis.	Pubmed	0.0001924	1	0.01315	0.1569	2	2	MPO,PRTN3
		Pubmed	20101218	NFAT3 transcription factor inhibits breast cancer cell motility by targeting the Lipocalin 2 gene.	Pubmed	0.0001924	1	0.01315	0.1569	2	2	NFATC4,LCN2
		Pubmed	30132517	DNA topoisomerase 1 and 2A function as oncogenes in liver cancer and may be direct targets of nitidine chloride.	Pubmed	0.0001924	1	0.01315	0.1569	2	2	TOP1,TOP2A
		Pubmed	18955727	Association between progranulin and beta-amyloid in dementia with Lewy bodies.	Pubmed	0.0001924	1	0.01315	0.1569	2	2	APP,GRN
		Pubmed	22955272	The retinoblastoma protein selectively represses E2F1 targets via a TAAC DNA element during cellular senescence.	Pubmed	0.0001924	1	0.01315	0.1569	2	2	RB1,E2F1
		Pubmed	37171007	DTL is a Novel Downstream Gene of E2F1 that Promotes the Progression of Hepatocellular Carcinoma.	Pubmed	0.0001924	1	0.01315	0.1569	2	2	DTL,E2F1
		Pubmed	31963828	Potent and Broad but not Unselective Cleavage of Cytokines and Chemokines by Human Neutrophil Elastase and Proteinase 3.	Pubmed	0.0001924	1	0.01315	0.1569	2	2	PRTN3,ELANE
		Pubmed	32482448	Knockout of E2F1 Inhibits Adipose Stem Cell Proliferation and Differentiation in Fat Transplantation by Repressing Peroxisome Proliferator-Activated Receptor Gamma Expression.	Pubmed	0.0001924	1	0.01315	0.1569	2	2	PPARG,E2F1
		Pubmed	33806203	Amyloid-Beta Induces Different Expression Pattern of Tissue Transglutaminase and Its Isoforms on Olfactory Ensheathing Cells: Modulatory Effect of Indicaxanthin.	Pubmed	0.0001924	1	0.01315	0.1569	2	2	APP,TGM2
		Pubmed	18833287	Structure of the intracellular domain of the amyloid precursor protein in complex with Fe65-PTB2.	Pubmed	0.0001924	1	0.01315	0.1569	2	2	APBB1,APP
		Pubmed	29334118	Markers of proliferation and invasiveness in somatotropinomas.	Pubmed	0.0001924	1	0.01315	0.1569	2	2	MKI67,TOP2A
		Pubmed	28433812	The perlecan-interacting growth factor progranulin regulates ubiquitination, sorting, and lysosomal degradation of sortilin.	Pubmed	0.0001924	1	0.01315	0.1569	2	2	SORT1,GRN
		Pubmed	20571492	Novel blood biomarkers of pancreatic cancer-associated diabetes mellitus identified by peripheral blood-based gene expression profiles.	Pubmed	0.0001924	1	0.01315	0.1569	2	2	MMP9,VNN1
		Pubmed	20448040	The B56gamma3 regulatory subunit of protein phosphatase 2A (PP2A) regulates S phase-specific nuclear accumulation of PP2A and the G1 to S transition.	Pubmed	0.0001924	1	0.01315	0.1569	2	2	CDKN1B,PPP2R5C
		Pubmed	19832036	Upregulated p27kip1 can downregulate survivin expression and inhibit telomerase activity in gastric carcinoma cells.	Pubmed	0.0001924	1	0.01315	0.1569	2	2	CDKN1B,BIRC5
		Pubmed	15447675	Gene knockout of amyloid precursor protein and amyloid precursor-like protein-2 increases cellular copper levels in primary mouse cortical neurons and embryonic fibroblasts.	Pubmed	0.0001924	1	0.01315	0.1569	2	2	APLP2,APP
		Pubmed	19088179	Neutrophil elastase activity compensates for a genetic lack of matrix metalloproteinase-9 (MMP-9) in leukocyte infiltration in a model of experimental peritonitis.	Pubmed	0.0001924	1	0.01315	0.1569	2	2	MMP9,ELANE
		Pubmed	22886847	Activation of PPARŒ¥ prevents endothelial dysfunction induced by overexpression of amyloid-Œ≤ precursor protein.	Pubmed	0.0001924	1	0.01315	0.1569	2	2	PPARG,APP
		Pubmed	17761425	Abeta(1-40)-induced secretion of matrix metalloproteinase-9 results in sAPPalpha release by association with cell surface APP.	Pubmed	0.0001924	1	0.01315	0.1569	2	2	MMP9,APP
		Pubmed	28154092	Increased peroxisome proliferator-activated receptor Œ≥ activity reduces imatinib uptake and efficacy in chronic myeloid leukemia mononuclear cells.	Pubmed	0.0001924	1	0.01315	0.1569	2	2	PPARG,SLC22A1
		Pubmed	11062555	Molecular mechanism of NPF recognition by EH domains.	Pubmed	0.0001924	1	0.01315	0.1569	2	2	EPS15,AGFG1
		Pubmed	19376752	The role of the retinoblastoma/E2F1 tumor suppressor pathway in the lesion recognition step of nucleotide excision repair.	Pubmed	0.0001924	1	0.01315	0.1569	2	2	RB1,E2F1
		Pubmed	18798264	Identification of new accessible tumor antigens in human colon cancer by ex vivo protein biotinylation and comparative mass spectrometry analysis.	Pubmed	0.0001924	1	0.01315	0.1569	2	2	OLFM4,LCN2
		Pubmed	36436135	Keratinocyte TLR2 and TLR7 contribute to chronic itch through pruritic cytokines and chemokines in mice.	Pubmed	0.0001924	1	0.01315	0.1569	2	2	TLR7,TLR2
		Pubmed	16432074	Matrix metalloproteinase-8 and -9 are increased at the site of abdominal aortic aneurysm rupture.	Pubmed	0.0001924	1	0.01315	0.1569	2	2	MMP8,MMP9
		Pubmed	8010761	Insights into lipoprotein metabolism from studies in transgenic mice.	Pubmed	0.0001924	1	0.01315	0.1569	2	2	APP,LDLR
		Pubmed	19362143	Neutrophil activation precedes myocardial injury in patients with acute myocardial infarction.	Pubmed	0.0001924	1	0.01315	0.1569	2	2	MPO,ELANE
		Pubmed	28276527	High-efficient production and biophysical characterisation of nicastrin and its interaction with APPC100.	Pubmed	0.0001924	1	0.01315	0.1569	2	2	APP,NCSTN
		Pubmed	19411632	Survivin mediates aberrant hematopoietic progenitor cell proliferation and acute leukemia in mice induced by internal tandem duplication of Flt3.	Pubmed	0.0001924	1	0.01315	0.1569	2	2	FLT3,BIRC5
		Pubmed	18568075	Proteinase 3 and neutrophil elastase enhance inflammation in mice by inactivating antiinflammatory progranulin.	Pubmed	0.0001924	1	0.01315	0.1569	2	2	PRTN3,ELANE
		Pubmed	29491110	Ki-67 and Survivin as Predictive Factors for Rectal Cancer Treated with Preoperative Chemoradiotherapy.	Pubmed	0.0001924	1	0.01315	0.1569	2	2	MKI67,BIRC5
		Pubmed	31566708	Bistable switches as integrators and actuators during cell cycle progression.	Pubmed	0.0001924	1	0.01315	0.1569	2	2	RB1,E2F1
		Pubmed	29202480	Differential impact of RB status on E2F1 reprogramming in human cancer.	Pubmed	0.0001924	1	0.01315	0.1569	2	2	RB1,E2F1
		Pubmed	33027796	High Expression of MMP-9 in Primary Tumors and High Preoperative MPO in Serum Predict Improved Prognosis in Colorectal Cancer with Operable Liver Metastases.	Pubmed	0.0001924	1	0.01315	0.1569	2	2	MMP9,MPO
		Pubmed	23793916	ABCB6 RNA expression in leukemias--expression is low in acute promyelocytic leukemia and FLT3-ITD-positive acute myeloid leukemia.	Pubmed	0.0001924	1	0.01315	0.1569	2	2	FLT3,ABCB6
		Pubmed	23911525	A new proteinase 3 substrate with improved selectivity over human neutrophil elastase.	Pubmed	0.0001924	1	0.01315	0.1569	2	2	PRTN3,ELANE
		Pubmed	26018074	TPX2 Inhibits Eg5 by Interactions with Both Motor and Microtubule.	Pubmed	0.0001924	1	0.01315	0.1569	2	2	TPX2,KIF11
		Pubmed	16916939	Stimulation of steroid receptor coactivator-3 (SRC-3) gene overexpression by a positive regulatory loop of E2F1 and SRC-3.	Pubmed	0.0001924	1	0.01315	0.1569	2	2	NCOA3,E2F1
		Pubmed	20150895	Tonic ubiquitylation controls T-cell receptor:CD3 complex expression during T-cell development.	Pubmed	0.0001924	1	0.01315	0.1569	2	2	CD3E,CD247
		Pubmed	11997513	Critical role of diacylglycerol- and phospholipid-regulated protein kinase C epsilon in induction of low-density lipoprotein receptor transcription in response to depletion of cholesterol.	Pubmed	0.0001924	1	0.01315	0.1569	2	2	PRKCE,LDLR
		Pubmed	10636863	Direct interaction of the CD38 cytoplasmic tail and the Lck SH2 domain. Cd38 transduces T cell activation signals through associated Lck.	Pubmed	0.0001924	1	0.01315	0.1569	2	2	LCK,CD38
		Pubmed	30567733	SRC3 Is a Cofactor for RORŒ≥t in Th17 Differentiation but Not Thymocyte Development.	Pubmed	0.0001924	1	0.01315	0.1569	2	2	NCOA3,RORC
		Pubmed	22955446	CD38 signals upregulate expression and functions of matrix metalloproteinase-9 in chronic lymphocytic leukemia cells.	Pubmed	0.0001924	1	0.01315	0.1569	2	2	MMP9,CD38
		Pubmed	25931012	Lack of topoisomerase copy number changes in patients with de novo and relapsed diffuse large B-cell lymphoma.	Pubmed	0.0001924	1	0.01315	0.1569	2	2	TOP1,TOP2A
		Pubmed	15472122	Disruption of autosomal recessive hypercholesterolemia gene shows different phenotype in vitro and in vivo.	Pubmed	0.0001924	1	0.01315	0.1569	2	2	LDLRAP1,LDLR
		Pubmed	32841760	Experimental validation of influenza A virus matrix protein (M1) interaction with host cellular alpha enolase and pyruvate kinase.	Pubmed	0.0001924	1	0.01315	0.1569	2	2	PKM,ENO1
		Pubmed	22015658	Disruption of endothelial peroxisome proliferator-activated receptor Œ≥ accelerates diet-induced atherogenesis in LDL receptor-null mice.	Pubmed	0.0001924	1	0.01315	0.1569	2	2	PPARG,LDLR
		Pubmed	33618683	Tumor co-expression of progranulin and sortilin as a prognostic biomarker in breast cancer.	Pubmed	0.0001924	1	0.01315	0.1569	2	2	SORT1,GRN
		Pubmed	14688249	S Phase-specific transcription of the mouse ribonucleotide reductase R2 gene requires both a proximal repressive E2F-binding site and an upstream promoter activating region.	Pubmed	0.0001924	1	0.01315	0.1569	2	2	RRM2,E2F1
		Pubmed	30782973	Cysteine-rich granulin-3 rapidly promotes amyloid-Œ≤ fibrils in both redox states.	Pubmed	0.0001924	1	0.01315	0.1569	2	2	APP,GRN
		Pubmed	16565390	Blockade of the interaction of leukotriene b4 with its receptor prevents development of autoimmune uveitis.	Pubmed	0.0001924	1	0.01315	0.1569	2	2	LTB4R,ALOX5
		Pubmed	25444221	The role of matrix metalloproteinases and neutrophil gelatinase-associated lipocalin in central and peripheral arterial aneurysms.	Pubmed	0.0001924	1	0.01315	0.1569	2	2	MMP9,LCN2
		Pubmed	26566968	The Spectrum of E2F in Liver Disease--Mediated Regulation in Biology and Cancer.	Pubmed	0.0001924	1	0.01315	0.1569	2	2	RB1,E2F1
		Pubmed	29791844	Regulation of Pathogenic T Helper 17 Cell Differentiation by Steroid Receptor Coactivator-3.	Pubmed	0.0001924	1	0.01315	0.1569	2	2	NCOA3,RORC
		Pubmed	21088251	Deletion of EP4 on bone marrow-derived cells enhances inflammation and angiotensin II-induced abdominal aortic aneurysm formation.	Pubmed	0.0001924	1	0.01315	0.1569	2	2	PTGER4,LDLR
		Pubmed	20491791	Elevated neutrophil membrane expression of proteinase 3 is dependent upon CD177 expression.	Pubmed	0.0001924	1	0.01315	0.1569	2	2	PRTN3,CD177
		Pubmed	9537419	Loss of E2F-1 reduces tumorigenesis and extends the lifespan of Rb1(+/-)mice.	Pubmed	0.0001924	1	0.01315	0.1569	2	2	RB1,E2F1
		Pubmed	8934570	alpha beta T cell development is abolished in mice lacking both Lck and Fyn protein tyrosine kinases.	Pubmed	0.0001924	1	0.01315	0.1569	2	2	FYN,LCK
		Pubmed	29056359	Sortilin inhibits amyloid pathology by regulating non-specific degradation of APP.	Pubmed	0.0001924	1	0.01315	0.1569	2	2	SORT1,APP
		Pubmed	12218114	TCR signals mediated by Src family kinases are essential for the survival of naive T cells.	Pubmed	0.0001924	1	0.01315	0.1569	2	2	FYN,LCK
		Pubmed	24740996	Haploinsufficiency of an RB-E2F1-Condensin II complex leads to aberrant replication and aneuploidy.	Pubmed	0.0001924	1	0.01315	0.1569	2	2	RB1,E2F1
		Pubmed	16648476	Direct control of cell cycle gene expression by proto-oncogene product ACTR, and its autoregulation underlies its transforming activity.	Pubmed	0.0001924	1	0.01315	0.1569	2	2	NCOA3,E2F1
		Pubmed	7523115	Processing of the pre-beta-amyloid protein by cathepsin D is enhanced by a familial Alzheimer's disease mutation.	Pubmed	0.0001924	1	0.01315	0.1569	2	2	APP,CTSD
		Pubmed	32234892	Alteration of Cell Surface Markers CD38 and CD138 in Lymphoproliferative Disorders in the Ocular Adnexa.	Pubmed	0.0001924	1	0.01315	0.1569	2	2	SDC1,CD38
		Pubmed	23617547	Platelet shedding of CD40L is regulated by matrix metalloproteinase-9 in abdominal sepsis.	Pubmed	0.0001924	1	0.01315	0.1569	2	2	MMP9,CD40LG
		Pubmed	10597240	Association of Pur alpha and E2F-1 suppresses transcriptional activity of E2F-1.	Pubmed	0.0001924	1	0.01315	0.1569	2	2	PURA,E2F1
		Pubmed	18490773	Tissue transglutaminase activation modulates inflammation in cystic fibrosis via PPARgamma down-regulation.	Pubmed	0.0001924	1	0.01315	0.1569	2	2	PPARG,TGM2
		Pubmed	17392479	Increased inflammation delays wound healing in mice deficient in collagenase-2 (MMP-8).	Pubmed	0.0001924	1	0.01315	0.1569	2	2	MMP8,MMP9
		Pubmed	23510778	A combined LDL receptor/LDL receptor adaptor protein 1 mutation as the cause for severe familial hypercholesterolemia.	Pubmed	0.0001924	1	0.01315	0.1569	2	2	LDLRAP1,LDLR
		Pubmed	28404615	Myeloperoxidase Mediates Postischemic Arrhythmogenic Ventricular Remodeling.	Pubmed	0.0001924	1	0.01315	0.1569	2	2	MPO,ITGAM
		Pubmed	9175709	Myeloperoxidase mediates cell adhesion via the alpha M beta 2 integrin (Mac-1, CD11b/CD18).	Pubmed	0.0001924	1	0.01315	0.1569	2	2	MPO,ITGAM
		Pubmed	12629508	Identification of novel pRb binding sites using CpG microarrays suggests that E2F recruits pRb to specific genomic sites during S phase.	Pubmed	0.0001924	1	0.01315	0.1569	2	2	RB1,E2F1
		Pubmed	16129683	Adaptor protein ARH is recruited to the plasma membrane by low density lipoprotein (LDL) binding and modulates endocytosis of the LDL/LDL receptor complex in hepatocytes.	Pubmed	0.0001924	1	0.01315	0.1569	2	2	LDLRAP1,LDLR
		Pubmed	2981589	Ultrastructural localization of lactoferrin and myeloperoxidase in human neutrophils by immunogold.	Pubmed	0.0001924	1	0.01315	0.1569	2	2	MPO,LTF
		Pubmed	22039299	T cell factor 1 regulates thymocyte survival via a RORŒ≥t-dependent pathway.	Pubmed	0.0001924	1	0.01315	0.1569	2	2	TCF7,RORC
		Pubmed	1464627	Low density lipoprotein receptor-related protein and gp330 bind similar ligands, including plasminogen activator-inhibitor complexes and lactoferrin, an inhibitor of chylomicron remnant clearance.	Pubmed	0.0001924	1	0.01315	0.1569	2	2	LRP1,LTF
		Pubmed	9802979	Requirement of CD3 complex-associated signaling functions for expression of rearranged T cell receptor beta VDJ genes in early thymic development.	Pubmed	0.0001924	1	0.01315	0.1569	2	2	LCK,CD247
		Pubmed	25542236	Neutrophil gelatinase-associated lipocalin (NGAL) and matrix metalloproteinase-9 (MMP-9) prognostic value in lung adenocarcinoma.	Pubmed	0.0001924	1	0.01315	0.1569	2	2	MMP9,LCN2
		Pubmed	9655395	IgD can largely substitute for loss of IgM function in B cells.	Pubmed	0.0001924	1	0.01315	0.1569	2	2	IGHD,IGHM
		Pubmed	25037606	Cathepsin G deficiency reduces periaortic calcium chloride injury-induced abdominal aortic aneurysms in mice.	Pubmed	0.0001924	1	0.01315	0.1569	2	2	CTSG,LDLR
		Pubmed	15746436	Atherogenesis in mice does not require CD40 ligand from bone marrow-derived cells.	Pubmed	0.0001924	1	0.01315	0.1569	2	2	LDLR,CD40LG
		Pubmed	19490915	Antineutrophil cytoplasmic antibody (ANCA) testing of routine sera varies in different laboratories but concordance is greater for cytoplasmic fluorescence (C-ANCA) and myeloperoxidase specificity (MPO-ANCA).	Pubmed	0.0001924	1	0.01315	0.1569	2	2	MPO,PRTN3
		Pubmed	1703177	Regulation of human bone marrow lactoferrin and myeloperoxidase gene expression by tumor necrosis factor-alpha.	Pubmed	0.0001924	1	0.01315	0.1569	2	2	MPO,LTF
		Pubmed	33368632	PKCŒµ associates with the Kv3.4 channel to promote its expression in a kinase activity-dependent manner.	Pubmed	0.0001924	1	0.01315	0.1569	2	2	PRKCE,KCNC4
		Pubmed	19136618	Activins regulate 17beta-hydroxysteroid dehydrogenase type I transcription in murine gonadotrope cells.	Pubmed	0.0001924	1	0.01315	0.1569	2	2	HSD17B1,INHBA
		Pubmed	22451718	Transglutaminase is essential for IgA nephropathy development acting through IgA receptors.	Pubmed	0.0001924	1	0.01315	0.1569	2	2	IGHM,TGM2
		Pubmed	34423140	Association of lipocalin-2 and low-density lipoprotein receptor-related protein-1 (LRP1) with biomarkers of environmental enteric dysfunction (EED) among under 2 children in Bangladesh: results from a community-based intervention study.	Pubmed	0.0001924	1	0.01315	0.1569	2	2	LCN2,LRP1
		Pubmed	23015754	Retinal horizontal cells lacking Rb1 sustain persistent DNA damage and survive as polyploid giant cells.	Pubmed	0.0001924	1	0.01315	0.1569	2	2	RB1,E2F1
		Pubmed	11994507	Neutrophils from MMP-9- or neutrophil elastase-deficient mice show no defect in transendothelial migration under flow in vitro.	Pubmed	0.0001924	1	0.01315	0.1569	2	2	MMP9,ELANE
		Pubmed	20373132	NGAL knockdown by siRNA in human cholangiocarcinoma cells suppressed invasion by reducing NGAL/MMP-9 complex formation.	Pubmed	0.0001924	1	0.01315	0.1569	2	2	MMP9,LCN2
		Pubmed	18768871	Importance of TLR2 in early innate immune response to acute pulmonary infection with Porphyromonas gingivalis in mice.	Pubmed	0.0001924	1	0.01315	0.1569	2	2	ITGAM,TLR2
		Pubmed	25762638	Efficacy of a Mer and Flt3 tyrosine kinase small molecule inhibitor, UNC1666, in acute myeloid leukemia.	Pubmed	0.0001924	1	0.01315	0.1569	2	2	MERTK,FLT3
		Pubmed	10788521	Modulation of human DNA topoisomerase IIalpha function by interaction with 14-3-3epsilon.	Pubmed	0.0001924	1	0.01315	0.1569	2	2	YWHAE,TOP2A
		Pubmed	36319118	Functional Intraregional and Interregional Heterogeneity between Myenteric Glial Cells of the Colon and Duodenum in Mice.	Pubmed	0.0001924	1	0.01315	0.1569	2	2	POLR2A,E2F1
		Pubmed	28522571	FLT3 and FLT3-ITD phosphorylate and inactivate the cyclin-dependent kinase inhibitor p27Kip1 in acute myeloid leukemia.	Pubmed	0.0001924	1	0.01315	0.1569	2	2	CDKN1B,FLT3
		Pubmed	20828556	Neutrophil elastase and proteinase 3 trafficking routes in myelomonocytic cells.	Pubmed	0.0001924	1	0.01315	0.1569	2	2	PRTN3,ELANE
		Pubmed	15140022	Human leukocyte elastase and cathepsin G are specific inhibitors of C5a-dependent neutrophil enzyme release and chemotaxis.	Pubmed	0.0001924	1	0.01315	0.1569	2	2	CTSG,ELANE
		Pubmed	10872469	eIF4 initiation factors: effectors of mRNA recruitment to ribosomes and regulators of translation.	Pubmed	0.0001924	1	0.01315	0.1569	2	2	EIF4G3,EIF4G1
		Pubmed	16188218	A transcriptional regulatory element screening system reveals a novel E2F1/pRb transcription regulation pathway.	Pubmed	0.0001924	1	0.01315	0.1569	2	2	RB1,E2F1
		Pubmed	25365768	Sortilin regulates progranulin action in castration-resistant prostate cancer cells.	Pubmed	0.0001924	1	0.01315	0.1569	2	2	SORT1,GRN
		Pubmed	27821628	Gene-Specific DNA Methylation Changes Predict Remission in Patients with ANCA-Associated Vasculitis.	Pubmed	0.0001924	1	0.01315	0.1569	2	2	MPO,PRTN3
		Pubmed	18250194	Increased endothelial expression of Toll-like receptor 2 at sites of disturbed blood flow exacerbates early atherogenic events.	Pubmed	0.0001924	1	0.01315	0.1569	2	2	LDLR,TLR2
		Pubmed	34045591	5-LO-derived LTB4 plays a key role in MCP-1 expression in HMGB1-exposed VSMCs via a BLTR1 signaling axis.	Pubmed	0.0001924	1	0.01315	0.1569	2	2	LTB4R,ALOX5
		Pubmed	20686698	Low-density lipoprotein receptor-related protein 1 (LRP1) mediates neuronal Abeta42 uptake and lysosomal trafficking.	Pubmed	0.0001924	1	0.01315	0.1569	2	2	APP,LRP1
		Pubmed	39938803	Structural and functional analysis of cancer-associated missense variants in the retinoblastoma protein pocket domain.	Pubmed	0.0001924	1	0.01315	0.1569	2	2	RB1,E2F1
		Pubmed	30210495	BLTR1 in Monocytes Emerges as a Therapeutic Target For Vascular Inflammation With a Subsequent Intimal Hyperplasia in a Murine Wire-Injured Femoral Artery.	Pubmed	0.0001924	1	0.01315	0.1569	2	2	LTB4R,ALOX5
		Pubmed	25879213	TLR2-induced astrocyte MMP9 activation compromises the blood brain barrier and exacerbates intracerebral hemorrhage in animal models.	Pubmed	0.0001924	1	0.01315	0.1569	2	2	MMP9,TLR2
		Pubmed	26111477	Fusion Peptides CPU1 and CPU2 Inhibit Matrix Metalloproteinases and Protect Mice from Endotoxin Shock Within a Strict Time Window.	Pubmed	0.0001924	1	0.01315	0.1569	2	2	MMP8,MMP9
		Pubmed	27542227	RORŒ± and RORŒ≥ expression inversely correlates with human melanoma progression.	Pubmed	0.0001924	1	0.01315	0.1569	2	2	RORA,RORC
		Pubmed	12957285	Dimerization contributes to oncogenic activation of MLL chimeras in acute leukemias.	Pubmed	0.0001924	1	0.01315	0.1569	2	2	EPS15,GAS7
		Pubmed	23686079	Fasting glucose level modulates cell surface expression of CD11b and CD66b in granulocytes and monocytes of patients with type 2 diabetes.	Pubmed	0.0001924	1	0.01315	0.1569	2	2	CEACAM8,ITGAM
		Pubmed	25101993	Syndecan-1 is required to maintain intradermal fat and prevent cold stress.	Pubmed	0.0001924	1	0.01315	0.1569	2	2	SDC1,PPARG
		Pubmed	29062038	The Src family kinase LCK cooperates with oncogenic FLT3/ITD in cellular transformation.	Pubmed	0.0001924	1	0.01315	0.1569	2	2	FLT3,LCK
		Pubmed	34549726	CD138 expression is a molecular signature but not a developmental requirement for RORŒ≥t+ NKT17 cells.	Pubmed	0.0001924	1	0.01315	0.1569	2	2	SDC1,RORC
		Pubmed	26351381	Serum Neutrophil Gelatinase B-associated Lipocalin and Matrix Metalloproteinase-9 Complex as a Surrogate Marker for Mucosal Healing in Patients with Crohn's Disease.	Pubmed	0.0001924	1	0.01315	0.1569	2	2	MMP9,LCN2
		Pubmed	22461690	Cathepsin G and neutrophil elastase contribute to lung-protective immunity against mycobacterial infections in mice.	Pubmed	0.0001924	1	0.01315	0.1569	2	2	CTSG,ELANE
		Pubmed	12551936	Adipocyte low density lipoprotein receptor-related protein gene expression and function is regulated by peroxisome proliferator-activated receptor gamma.	Pubmed	0.0001924	1	0.01315	0.1569	2	2	PPARG,LDLR
		Pubmed	21540300	Transcriptional profiling reveals a role for RORalpha in regulating gene expression in obesity-associated inflammation and hepatic steatosis.	Pubmed	0.0001924	1	0.01315	0.1569	2	2	RORA,RORC
		Pubmed	16061852	The matrix metalloproteinase-9/neutrophil gelatinase-associated lipocalin complex plays a role in breast tumor growth and is present in the urine of breast cancer patients.	Pubmed	0.0001924	1	0.01315	0.1569	2	2	MMP9,LCN2
		Pubmed	9449704	Inducible inactivation of hepatic LRP gene by cre-mediated recombination confirms role of LRP in clearance of chylomicron remnants.	Pubmed	0.0001924	1	0.01315	0.1569	2	2	LDLR,LRP1
		Pubmed	31209784	Influence of Matrix Metallopeptidase 9 on Beta-Amyloid Elimination Across the Blood-Brain Barrier.	Pubmed	0.0001924	1	0.01315	0.1569	2	2	MMP9,APP
		Pubmed	18469818	Scalable signaling mediated by T cell antigen receptor-CD3 ITAMs ensures effective negative selection and prevents autoimmunity.	Pubmed	0.0001924	1	0.01315	0.1569	2	2	CD3E,CD247
		Pubmed	1937776	Comparison of granule proteins from human polymorphonuclear leukocytes which are bactericidal toward Pseudomonas aeruginosa.	Pubmed	0.0001924	1	0.01315	0.1569	2	2	CTSG,BPI
		Pubmed	31875850	A GPR174-CCL21 module imparts sexual dimorphism to humoral immunity.	Pubmed	0.0001924	1	0.01315	0.1569	2	2	IGHM,GPR174
		Pubmed	31004319	LRP1 Has a Predominant Role in Production over Clearance of AŒ≤ in a Mouse Model of Alzheimer's Disease.	Pubmed	0.0001924	1	0.01315	0.1569	2	2	APP,LRP1
		Pubmed	24431460	Cognitive enhancing treatment with a PPARŒ≥ agonist normalizes dentate granule cell presynaptic function in Tg2576 APP mice.	Pubmed	0.0001924	1	0.01315	0.1569	2	2	PPARG,APP
		Pubmed	8733129	Characterization of a second human clathrin heavy chain polypeptide gene (CLH-22) from chromosome 22q11.	Pubmed	0.0001924	1	0.01315	0.1569	2	2	CLTCL1,CLTC
		Pubmed	28615690	Cathepsin D regulates lipid metabolism in murine steatohepatitis.	Pubmed	0.0001924	1	0.01315	0.1569	2	2	CTSD,LDLR
		Pubmed	39361067	Preliminary investigation of MMP8 (rs11225395) and MMP9 (rs3787268) polymorphisms association with breast cancer risk in pashtun women of Pakistan.	Pubmed	0.0001924	1	0.01315	0.1569	2	2	MMP8,MMP9
		Pubmed	7758106	beta-Amyloid precursor protein-deficient mice show reactive gliosis and decreased locomotor activity.	Pubmed	0.0001924	1	0.01315	0.1569	2	2	APLP2,APP
		Pubmed	17505534	LRP1 functions as an atheroprotective integrator of TGFbeta and PDFG signals in the vascular wall: implications for Marfan syndrome.	Pubmed	0.0001924	1	0.01315	0.1569	2	2	LDLR,LRP1
		Pubmed	24719228	Anti-PR3 and anti-MPO antibodies are not present in sera of patients with pulmonary tuberculosis.	Pubmed	0.0001924	1	0.01315	0.1569	2	2	MPO,PRTN3
		Pubmed	1454062	Engagement of the TcR/CD3 complex stimulates p59fyn(T) activity: detection of associated proteins at 72 and 120-130 kD.	Pubmed	0.0001924	1	0.01315	0.1569	2	2	FYN,CD247
		Pubmed	22009748	Ceramide kinase regulates the production of tumor necrosis factor Œ± (TNFŒ±) via inhibition of TNFŒ±-converting enzyme.	Pubmed	0.0001924	1	0.01315	0.1569	2	2	CERK,ADAM17
		Pubmed	24891616	RORŒ± binds to E2F1 to inhibit cell proliferation and regulate mammary gland branching morphogenesis.	Pubmed	0.0001924	1	0.01315	0.1569	2	2	E2F1,RORA
		Pubmed	18048012	Expression of survivin and p16(INK4a)/Cdk6/pRB proteins and induction of apoptosis in response to radiation and cisplatin in meningioma cells.	Pubmed	0.0001924	1	0.01315	0.1569	2	2	BIRC5,RB1
		Pubmed	23564733	S-nitrosylation of ARH is required for LDL uptake by the LDL receptor.	Pubmed	0.0001924	1	0.01315	0.1569	2	2	LDLRAP1,LDLR
		Pubmed	19593770	MMP induced by Gr-1+ cells are crucial for recruitment of Th cells into the airways.	Pubmed	0.0001924	1	0.01315	0.1569	2	2	MMP8,MMP9
		Pubmed	28493053	Regulation of cathepsin D activity by the FTLD protein progranulin.	Pubmed	0.0001924	1	0.01315	0.1569	2	2	CTSD,GRN
		Pubmed	18362300	Serum concentrations of atherogenic proteins neutrophil gelatinase-associated lipocalin and its complex with matrix metalloproteinase-9 are significantly lower in women with polycystic ovary syndrome: hint of a protective mechanism?	Pubmed	0.0001924	1	0.01315	0.1569	2	2	MMP9,LCN2
		Pubmed	37357972	Postnatal expression of CD38 in astrocytes regulates synapse formation and adult social memory.	Pubmed	0.0001924	1	0.01315	0.1569	2	2	SLC1A3,CD38
		Pubmed	19965867	Modulation of retinoic acid receptor-related orphan receptor alpha and gamma activity by 7-oxygenated sterol ligands.	Pubmed	0.0001924	1	0.01315	0.1569	2	2	RORA,RORC
		Pubmed	15208269	Regulation of neovascularization by human neutrophil peptides (alpha-defensins): a link between inflammation and angiogenesis.	Pubmed	0.0001924	1	0.01315	0.1569	2	2	DEFA1,DEFA3
		Pubmed	26257190	TPX2 regulates neuronal morphology through kinesin-5 interaction.	Pubmed	0.0001924	1	0.01315	0.1569	2	2	TPX2,KIF11
		Pubmed	23011762	Plasma human neutrophil proteins-1, -2, and -3 levels in patients with bladder cancer.	Pubmed	0.0001924	1	0.01315	0.1569	2	2	DEFA1,DEFA3
		Pubmed	25777966	Topoisomerase-1 and -2A gene copy numbers are elevated in mismatch repair-proficient colorectal cancers.	Pubmed	0.0001924	1	0.01315	0.1569	2	2	TOP1,TOP2A
		Pubmed	22240811	PPAR-Œ≥ activation restores pancreatic islet SERCA2 levels and prevents Œ≤-cell dysfunction under conditions of hyperglycemic and cytokine stress.	Pubmed	0.0001924	1	0.01315	0.1569	2	2	PPARG,ATP2A2
		Pubmed	16741925	Regulation of the Pur-alpha promoter by E2F-1.	Pubmed	0.0001924	1	0.01315	0.1569	2	2	PURA,E2F1
		Pubmed	16584729	Keratinocytes from APP/APLP2-deficient mice are impaired in proliferation, adhesion and migration in vitro.	Pubmed	0.0001924	1	0.01315	0.1569	2	2	APLP2,APP
		Pubmed	7592647	Association of human Pur alpha with the retinoblastoma protein, Rb, regulates binding to the single-stranded DNA Pur alpha recognition element.	Pubmed	0.0001924	1	0.01315	0.1569	2	2	PURA,RB1
		Pubmed	18940800	The low density lipoprotein receptor-related protein 1 mediates uptake of amyloid beta peptides in an in vitro model of the blood-brain barrier cells.	Pubmed	0.0001924	1	0.01315	0.1569	2	2	APP,LRP1
		Pubmed	17412886	High PR3 or ELA2 expression by CD34+ cells in advanced-phase chronic myeloid leukemia is associated with improved outcome following allogeneic stem cell transplantation and may improve PR1 peptide-driven graft-versus-leukemia effects.	Pubmed	0.0001924	1	0.01315	0.1569	2	2	PRTN3,ELANE
		Pubmed	29168291	The COL5A3 and MMP9 genes interact in eczema susceptibility.	Pubmed	0.0001924	1	0.01315	0.1569	2	2	MMP9,COL5A3
		Pubmed	20423453	Structures of human proteinase 3 and neutrophil elastase--so similar yet so different.	Pubmed	0.0001924	1	0.01315	0.1569	2	2	PRTN3,ELANE
		Pubmed	24103329	Multiple mechanisms for E2F binding inhibition by phosphorylation of the retinoblastoma protein C-terminal domain.	Pubmed	0.0001924	1	0.01315	0.1569	2	2	RB1,E2F1
		Pubmed	19251253	Involvement of interleukin-1 receptor-associated kinase (IRAK)-M in toll-like receptor (TLR) 7-mediated tolerance in RAW 264.7 macrophage-like cells.	Pubmed	0.0001924	1	0.01315	0.1569	2	2	TLR7,IRAK3
		Pubmed	18156495	Activin-A: a novel dendritic cell-derived cytokine that potently attenuates CD40 ligand-specific cytokine and chemokine production.	Pubmed	0.0001924	1	0.01315	0.1569	2	2	INHBA,CD40LG
		Pubmed	11470773	Expression and selection of productively rearranged TCR beta VDJ genes are sequentially regulated by CD3 signaling in the development of NK1.1(+) alpha beta T cells.	Pubmed	0.0001924	1	0.01315	0.1569	2	2	LCK,CD247
		Pubmed	36574647	PGRN deficiency exacerbates, whereas a brain penetrant PGRN derivative protects, GBA1 mutation-associated pathologies and diseases.	Pubmed	0.0001924	1	0.01315	0.1569	2	2	GBA1,GRN
		Pubmed	32409492	PPARŒ≥ Deacetylation Confers the Antiatherogenic Effect and Improves Endothelial Function in Diabetes Treatment.	Pubmed	0.0001924	1	0.01315	0.1569	2	2	PPARG,LDLR
		Pubmed	28424824	Resistin and NGAL are associated with inflammatory response, endothelial activation and clinical outcomes in sepsis.	Pubmed	0.0001924	1	0.01315	0.1569	2	2	RETN,LCN2
		Pubmed	12963846	An intact NF-kappaB pathway is required for histone deacetylase inhibitor-induced G1 arrest and maturation in U937 human myeloid leukemia cells.	Pubmed	0.0001924	1	0.01315	0.1569	2	2	RB1,E2F1
		Pubmed	23285030	Neutrophil-derived myeloperoxidase aggravates non-alcoholic steatohepatitis in low-density lipoprotein receptor-deficient mice.	Pubmed	0.0001924	1	0.01315	0.1569	2	2	MPO,LDLR
		Pubmed	22768064	Epstein-Barr virus BGLF4 kinase retards cellular S-phase progression and induces chromosomal abnormality.	Pubmed	0.0001924	1	0.01315	0.1569	2	2	RB1,E2F1
		Pubmed	2022629	A specific heterotypic cell adhesion activity between members of carcinoembryonic antigen family, W272 and NCA, is mediated by N-domains.	Pubmed	0.0001924	1	0.01315	0.1569	2	2	CEACAM8,CEACAM6
		Pubmed	33144457	Implications of Topoisomerase (TOP1 and TOP2Œ±) Expression in Patients With Breast Cancer.	Pubmed	0.0001924	1	0.01315	0.1569	2	2	TOP1,TOP2A
		Pubmed	38063014	Clearance of Neutrophils From ICH-Affected Brain by Macrophages Is Beneficial and Is Assisted by Lactoferrin and CD91.	Pubmed	0.0001924	1	0.01315	0.1569	2	2	LRP1,LTF
		Pubmed	29398357	Retrograde Signaling from Progranulin to Sort1 Counteracts Synapse Elimination in the Developing Cerebellum.	Pubmed	0.0001924	1	0.01315	0.1569	2	2	SORT1,GRN
		Pubmed	29036611	Progranulin-mediated deficiency of cathepsin D results in FTD and NCL-like phenotypes in neurons derived from FTD patients.	Pubmed	0.0001924	1	0.01315	0.1569	2	2	CTSD,GRN
		Pubmed	7543026	LDL receptor-related protein, a multifunctional ApoE receptor, binds secreted beta-amyloid precursor protein and mediates its degradation.	Pubmed	0.0001924	1	0.01315	0.1569	2	2	APP,LRP1
		Pubmed	16966372	Lck regulates the threshold of activation in primary T cells, while both Lck and Fyn contribute to the magnitude of the extracellular signal-related kinase response.	Pubmed	0.0001924	1	0.01315	0.1569	2	2	FYN,LCK
		Pubmed	2164060	Elastase and cathepsin G of human monocytes: heterogeneity and subcellular localization to peroxidase-positive granules.	Pubmed	0.0001924	1	0.01315	0.1569	2	2	CTSG,ELANE
		Pubmed	29496995	Myeloperoxidase-catalyzed oxidation of cyanide to cyanate: A potential carbamylation route involved in the formation of atherosclerotic plaques?	Pubmed	0.0001924	1	0.01315	0.1569	2	2	MPO,LDLR
		Pubmed	21857935	Early elevation of matrix metalloproteinase-8 and -9 in pediatric ARDS is associated with an increased risk of prolonged mechanical ventilation.	Pubmed	0.0001924	1	0.01315	0.1569	2	2	MMP8,MMP9
		Pubmed	20736236	Lack of EP4 receptors on bone marrow-derived cells enhances inflammation in atherosclerotic lesions.	Pubmed	0.0001924	1	0.01315	0.1569	2	2	PTGER4,LDLR
		Pubmed	22927427	Low-density lipoprotein receptor overexpression enhances the rate of brain-to-blood AŒ≤ clearance in a mouse model of Œ≤-amyloidosis.	Pubmed	0.0001924	1	0.01315	0.1569	2	2	APP,LDLR
		Pubmed	9553123	Inhibition of the 3-hydroxy-3-methylglutaryl-coenzyme A reductase pathway induces p53-independent transcriptional regulation of p21(WAF1/CIP1) in human prostate carcinoma cells.	Pubmed	0.0001924	1	0.01315	0.1569	2	2	RB1,E2F1
		Pubmed	26658856	The APP Intracellular Domain Is Required for Normal Synaptic Morphology, Synaptic Plasticity, and Hippocampus-Dependent Behavior.	Pubmed	0.0001924	1	0.01315	0.1569	2	2	APLP2,APP
		Pubmed	12057765	Decreased activity of the antioxidant heme oxygenase enzyme: implications in ischemia and in Alzheimer's disease.	Pubmed	0.0001924	1	0.01315	0.1569	2	2	HMOX2,APP
		Pubmed	26888964	Src kinases central to T-cell receptor signaling regulate TLR-activated innate immune responses from human T cells.	Pubmed	0.0001924	1	0.01315	0.1569	2	2	FYN,LCK
		Pubmed	7514106	Expression of the zeta protein subunit in CD3- NK effectors derived from human thymus.	Pubmed	0.0001924	1	0.01315	0.1569	2	2	CD3E,CD247
		Pubmed	20800911	Activation of matrix metalloproteinase-9 is associated with mobilization of bone marrow-derived cells after coronary stent implantation.	Pubmed	0.0001924	1	0.01315	0.1569	2	2	MMP9,ITGAM
		Pubmed	20065094	The clathrin heavy chain isoform CHC22 functions in a novel endosomal sorting step.	Pubmed	0.0001924	1	0.01315	0.1569	2	2	CLTCL1,CLTC
		Pubmed	17666523	Gene expression profiling reveals a regulatory role for ROR alpha and ROR gamma in phase I and phase II metabolism.	Pubmed	0.0001924	1	0.01315	0.1569	2	2	RORA,RORC
		Pubmed	23177620	NAADP mediates insulin-stimulated glucose uptake and insulin sensitization by PPARŒ≥ in adipocytes.	Pubmed	0.0001924	1	0.01315	0.1569	2	2	PPARG,CD38
		Pubmed	12517940	Long term maintenance of IgE-mediated memory in mast cells in the absence of detectable serum IgE.	Pubmed	0.0001924	1	0.01315	0.1569	2	2	FCER1A,IGHM
		Pubmed	21872251	A novel type of familial hypercholesterolemia: double heterozygous mutations in LDL receptor and LDL receptor adaptor protein 1 gene.	Pubmed	0.0001924	1	0.01315	0.1569	2	2	LDLRAP1,LDLR
		Pubmed	25802479	Identification of differentially expressed genes associated with prognosis of B acute lymphoblastic leukemia.	Pubmed	0.0001924	1	0.01315	0.1569	2	2	FLT3,DEFA1
		Pubmed	26957206	Inhibition of the Motor Protein Eg5/Kinesin-5 in Amyloid Œ≤-Mediated Impairment of Hippocampal Long-Term Potentiation and Dendritic Spine Loss.	Pubmed	0.0001924	1	0.01315	0.1569	2	2	APP,KIF11
		Pubmed	25092171	Cathepsin G activity lowers plasma LDL and reduces atherosclerosis.	Pubmed	0.0001924	1	0.01315	0.1569	2	2	CTSG,LDLR
		Pubmed	15879101	Selective expression of the 21-kilodalton tyrosine-phosphorylated form of TCR zeta promotes the emergence of T cells with autoreactive potential.	Pubmed	0.0001924	1	0.01315	0.1569	2	2	CD3E,CD247
		Pubmed	22778705	Ki-67 and MCM-2 in dental follicle and odontogenic cysts: the effects of inflammation on proliferative markers.	Pubmed	0.0001924	1	0.01315	0.1569	2	2	MCM2,MKI67
		Pubmed	22509010	Atomic structure of the autosomal recessive hypercholesterolemia phosphotyrosine-binding domain in complex with the LDL-receptor tail.	Pubmed	0.0001924	1	0.01315	0.1569	2	2	LDLRAP1,LDLR
		Pubmed	12649378	Ethanol differentially enhances hippocampal GABA A receptor-mediated responses in protein kinase C gamma (PKC gamma) and PKC epsilon null mice.	Pubmed	0.0001924	1	0.01315	0.1569	2	2	PRKCE,PRKCG
		Pubmed	19294646	Beta-amyloid protein (25-35) disrupts hippocampal network activity: role of Fyn-kinase.	Pubmed	0.0001924	1	0.01315	0.1569	2	2	APP,FYN
		Pubmed	28659468	Ionic CD3-Lck interaction regulates the initiation of T-cell receptor signaling.	Pubmed	0.0001924	1	0.01315	0.1569	2	2	LCK,CD3E
		Pubmed	18459177	Retinoblastoma (Rb) tumor-suppressor pathway alterations in meningeal hemangiopericytomas: High E2F transcription factor 1 expression and loss of Rb expression: study by double immunofluorescence staining and laser-scanning confocal microscopy.	Pubmed	0.0001924	1	0.01315	0.1569	2	2	RB1,E2F1
		Pubmed	24250814	The transcriptional co-regulator HCF-1 is required for INS-1 Œ≤-cell glucose-stimulated insulin secretion.	Pubmed	0.0001924	1	0.01315	0.1569	2	2	E2F1,HCFC1
		Pubmed	16496386	E2F1 identified by promoter and biochemical analysis as a central target of glioblastoma cell-cycle arrest in response to Ras inhibition.	Pubmed	0.0001924	1	0.01315	0.1569	2	2	RB1,E2F1
		Pubmed	26551565	APP and APLP2 interact with the synaptic release machinery and facilitate transmitter release at hippocampal synapses.	Pubmed	0.0001924	1	0.01315	0.1569	2	2	APLP2,APP
		Pubmed	22490781	Identification of a novel amyloid precursor protein processing pathway that generates secreted N-terminal fragments.	Pubmed	0.0001924	1	0.01315	0.1569	2	2	APLP2,APP
		Pubmed	8346196	E2F-1-mediated transactivation is inhibited by complex formation with the retinoblastoma susceptibility gene product.	Pubmed	0.0001924	1	0.01315	0.1569	2	2	RB1,E2F1
		Pubmed	21632707	Peroxisome proliferator-activated receptor Œ≥-regulated cathepsin D is required for lipid antigen presentation by dendritic cells.	Pubmed	0.0001924	1	0.01315	0.1569	2	2	PPARG,CTSD
		Pubmed	15869948	Chemokine- and neurotrophic factor-induced changes in E2F1 localization and phosphorylation of the retinoblastoma susceptibility gene product (pRb) occur by distinct mechanisms in murine cortical cultures.	Pubmed	0.0001924	1	0.01315	0.1569	2	2	RB1,E2F1
		Pubmed	34593632	Circuit-specific enteric glia regulate intestinal motor neurocircuits.	Pubmed	0.0001924	1	0.01315	0.1569	2	2	POLR2A,E2F1
		Pubmed	18450755	In vivo and in vitro regulation of syndecan 1 in prostate cells by n-3 polyunsaturated fatty acids.	Pubmed	0.0001924	1	0.01315	0.1569	2	2	SDC1,PPARG
		Pubmed	30889221	Myeloperoxidase inhibition in mice alters atherosclerotic lesion composition.	Pubmed	0.0001924	1	0.01315	0.1569	2	2	MPO,LDLR
		Pubmed	15855323	Rosiglitazone increases indexes of stearoyl-CoA desaturase activity in humans: link to insulin sensitization and the role of dominant-negative mutation in peroxisome proliferator-activated receptor-gamma.	Pubmed	0.0001924	1	0.01315	0.1569	2	2	SCD,PPARG
		Pubmed	8336704	A bipartite nuclear localization signal in the retinoblastoma gene product and its importance for biological activity.	Pubmed	0.0001924	1	0.01315	0.1569	2	2	RB1,E2F1
		Pubmed	18474654	The capsule sensitizes Streptococcus pneumoniae to alpha-defensins human neutrophil proteins 1 to 3.	Pubmed	0.0001924	1	0.01315	0.1569	2	2	DEFA1,DEFA3
		Pubmed	17088257	Influence of charge distribution at the active site surface on the substrate specificity of human neutrophil protease 3 and elastase. A kinetic and molecular modeling analysis.	Pubmed	0.0001924	1	0.01315	0.1569	2	2	PRTN3,ELANE
		Pubmed	18700005	Hospital acquired pneumonia with high-risk bacteria is associated with increased pulmonary matrix metalloproteinase activity.	Pubmed	0.0001924	1	0.01315	0.1569	2	2	MMP8,MMP9
		Pubmed	28723856	Fecal Matrix Metalloprotease-9 and Lipocalin-2 as Biomarkers in Detecting Endoscopic Activity in Patients With Inflammatory Bowel Diseases.	Pubmed	0.0001924	1	0.01315	0.1569	2	2	MMP9,LCN2
		Pubmed	39101473	Intrinsic link between PGRN and Gba1 D409V mutation dosage in potentiating Gaucher disease.	Pubmed	0.0001924	1	0.01315	0.1569	2	2	GBA1,GRN
		Pubmed	22514634	Role of misfolded N-CoR mediated transcriptional deregulation of Flt3 in acute monocytic leukemia (AML)-M5 subtype.	Pubmed	0.0001924	1	0.01315	0.1569	2	2	FLT3,NCOR1
		Pubmed	28287092	Loss of Centromere Cohesion in Aneuploid Human Oocytes Correlates with Decreased Kinetochore Localization of the Sac Proteins Bub1 and Bubr1.	Pubmed	0.0001924	1	0.01315	0.1569	2	2	BUB1,BUB1B
		Pubmed	31107524	Identification of Betamethasone-Regulated Target Genes and Cell Pathways in Fetal Rat Lung Mesenchymal Fibroblasts.	Pubmed	0.0001924	1	0.01315	0.1569	2	2	CRISPLD2,TGM2
		Pubmed	20800577	Non-acylated Mycobacterium bovis glycoprotein MPB83 binds to TLR1/2 and stimulates production of matrix metalloproteinase 9.	Pubmed	0.0001924	1	0.01315	0.1569	2	2	MMP9,TLR2
		Pubmed	17711877	Cell-surface transglutaminase undergoes internalization and lysosomal degradation: an essential role for LRP1.	Pubmed	0.0001924	1	0.01315	0.1569	2	2	TGM2,LRP1
		Pubmed	15967795	Methionine sulfoxide and proteolytic cleavage contribute to the inactivation of cathepsin G by hypochlorous acid: an oxidative mechanism for regulation of serine proteinases by myeloperoxidase.	Pubmed	0.0001924	1	0.01315	0.1569	2	2	MPO,CTSG
		Pubmed	30194384	MMP8 and MMP9 gene polymorphisms were associated with breast cancer risk in a Chinese Han population.	Pubmed	0.0001924	1	0.01315	0.1569	2	2	MMP8,MMP9
		Pubmed	25131918	Inverse relationship between raft LRP1 localization and non-raft ERK1,2/MMP9 activation in idiopathic dilated cardiomyopathy: potential impact in ventricular remodeling.	Pubmed	0.0001924	1	0.01315	0.1569	2	2	MMP9,LRP1
		Pubmed	28214203	Prognostic value of survivin and DNA topoisomerase IIŒ± in diffuse and anaplastic astrocytomas.	Pubmed	0.0001924	1	0.01315	0.1569	2	2	BIRC5,TOP2A
		Pubmed	25611342	A molecular basis for the differential roles of Bub1 and BubR1 in the spindle assembly checkpoint.	Pubmed	0.0001924	1	0.01315	0.1569	2	2	BUB1,BUB1B
		Pubmed	25248056	Quantitative analysis of elastase and cathepsin G mRNA levels in peripheral blood CD14(+) cells from patients with rheumatoid arthritis.	Pubmed	0.0001924	1	0.01315	0.1569	2	2	CTSG,ELANE
		Pubmed	9230441	Expression cloning of new receptors used by simian and human immunodeficiency viruses.	Pubmed	0.0001924	1	0.01315	0.1569	2	2	CXCR6,GPR15
		Pubmed	3060855	Isolation of human cDNA clones of myb-related genes, A-myb and B-myb.	Pubmed	0.0001924	1	0.01315	0.1569	2	2	MYBL1,MYBL2
		Pubmed	25968337	Hypoxia-driven sarcoplasmic/endoplasmic reticulum calcium ATPase 2 (SERCA2) downregulation depends on low-density lipoprotein receptor-related protein 1 (LRP1)-signalling in cardiomyocytes.	Pubmed	0.0001924	1	0.01315	0.1569	2	2	ATP2A2,LRP1
		Pubmed	19077036	E2F-like elements in p27(Kip1) promoter specifically sense deregulated E2F activity.	Pubmed	0.0001924	1	0.01315	0.1569	2	2	CDKN1B,E2F1
		Pubmed	9925946	Characterization and localization of the genes for mouse proteinase-3 (Prtn3) and neutrophil elastase (Ela2).	Pubmed	0.0001924	1	0.01315	0.1569	2	2	PRTN3,ELANE
		Pubmed	15713665	Activation of p27Kip1 Expression by E2F1. A negative feedback mechanism.	Pubmed	0.0001924	1	0.01315	0.1569	2	2	CDKN1B,E2F1
		Pubmed	18278188	Subendothelial infiltration of neutrophil granulocytes and liberation of matrix-destabilizing enzymes in an experimental model of human neo-intima.	Pubmed	0.0001924	1	0.01315	0.1569	2	2	MMP8,ELANE
		Pubmed	15772078	Sequences from the low density lipoprotein receptor-related protein (LRP) cytoplasmic domain enhance amyloid beta protein production via the beta-secretase pathway without altering amyloid precursor protein/LRP nuclear signaling.	Pubmed	0.0001924	1	0.01315	0.1569	2	2	APP,LRP1
		Pubmed	18332254	Hereditary spastic paraplegia with mental impairment and thin corpus callosum in Tunisia: SPG11, SPG15, and further genetic heterogeneity.	Pubmed	0.0001924	1	0.01315	0.1569	2	2	SPG11,ZFYVE26
		Pubmed	24305823	Neuronal clearance of amyloid-Œ≤ by endocytic receptor LRP1.	Pubmed	0.0001924	1	0.01315	0.1569	2	2	APP,LRP1
		Pubmed	23100268	œâ-3 Long-Chain Polyunsaturated Fatty Acids and Fatty Acid Desaturase Activity Ratios as Eventual Endophenotypes for ADHD.	Pubmed	0.0001924	1	0.01315	0.1569	2	2	MMP9,MPO
		Pubmed	21103325	Tyr(682) in the intracellular domain of APP regulates amyloidogenic APP processing in vivo.	Pubmed	0.0001924	1	0.01315	0.1569	2	2	APBB1,APP
		Pubmed	18332263	Ablation of matrix metalloproteinase-9 increases severity of viral myocarditis in mice.	Pubmed	0.0001924	1	0.01315	0.1569	2	2	MMP8,MMP9
		Pubmed	15684385	Unchanged survival rates of 14-3-3gamma knockout mice after inoculation with pathological prion protein.	Pubmed	0.0001924	1	0.01315	0.1569	2	2	YWHAG,NFATC4
		Pubmed	28067670	MerTK receptor cleavage promotes plaque necrosis and defective resolution in atherosclerosis.	Pubmed	0.0001924	1	0.01315	0.1569	2	2	MERTK,LDLR
		Pubmed	18381291	Structural and functional consequences of tyrosine phosphorylation in the LRP1 cytoplasmic domain.	Pubmed	0.0001924	1	0.01315	0.1569	2	2	PTPN11,LRP1
		Pubmed	19887608	Inhibition of lipocalin 2 impairs breast tumorigenesis and metastasis.	Pubmed	0.0001924	1	0.01315	0.1569	2	2	MMP9,LCN2
		Pubmed	21357542	Contributions of antinucleoprotein IgG to heterosubtypic immunity against influenza virus.	Pubmed	0.0001924	1	0.01315	0.1569	2	2	TLR7,IGHM
		Pubmed	15963783	Serine protease cathepsin G regulates adhesion-dependent neutrophil effector functions by modulating integrin clustering.	Pubmed	0.0001924	1	0.01315	0.1569	2	2	CTSG,ELANE
		Pubmed	10079287	Molecular cloning, characterization, and chromosomal localization of the mouse homologue of CD84, a member of the CD2 family of cell surface molecules.	Pubmed	0.0001924	1	0.01315	0.1569	2	2	CD84,LY9
		Pubmed	21911460	Cathepsin G and neutrophil elastase play critical and nonredundant roles in lung-protective immunity against Streptococcus pneumoniae in mice.	Pubmed	0.0001924	1	0.01315	0.1569	2	2	CTSG,ELANE
		Pubmed	32284991	The cohesin release factor Wapl interacts with Bub3 to govern SAC activity in female meiosis I.	Pubmed	0.0001924	1	0.01315	0.1569	2	2	TTK,BUB1B
		Pubmed	17889283	Low density lipoprotein receptor-related protein polymorphisms are not risk factors for venous thromboembolism.	Pubmed	0.0001924	1	0.01315	0.1569	2	2	LDLR,LRP1
		Pubmed	36820913	A RUNX1/ETO-SKP2-CDKN1B axis regulates expression of telomerase in t (8;21) acute myeloid leukemia.	Pubmed	0.0001924	1	0.01315	0.1569	2	2	RB1,E2F1
		Pubmed	6806821	Simultaneous expression of immunoglobulin mu and delta heavy chains by a cloned B-cell lymphoma: a single copy of the VH gene is shared by two adjacent CH genes.	Pubmed	0.0001924	1	0.01315	0.1569	2	2	IGHD,IGHM
		Pubmed	27469439	T-cell development is regulated by the coordinated function of proximal and distal Lck promoters active at different developmental stages.	Pubmed	0.0001924	1	0.01315	0.1569	2	2	FYN,LCK
		Pubmed	18356551	Increased ADAM17 mRNA expression and activity is associated with atherosclerosis resistance in LDL-receptor deficient mice.	Pubmed	0.0001924	1	0.01315	0.1569	2	2	ADAM17,LDLR
		Pubmed	24295734	HIC1 silencing in triple-negative breast cancer drives progression through misregulation of LCN2.	Pubmed	0.0001924	1	0.01315	0.1569	2	2	HIC1,LCN2
		Pubmed	15169882	ACTR/AIB1 functions as an E2F1 coactivator to promote breast cancer cell proliferation and antiestrogen resistance.	Pubmed	0.0001924	1	0.01315	0.1569	2	2	NCOA3,E2F1
		Pubmed	19667087	A TLR2 agonist in German cockroach frass activates MMP-9 release and is protective against allergic inflammation in mice.	Pubmed	0.0001924	1	0.01315	0.1569	2	2	MMP9,TLR2
		Pubmed	19393318	Neutrophil elastase and neurovascular injury following focal stroke and reperfusion.	Pubmed	0.0001924	1	0.01315	0.1569	2	2	MMP9,ELANE
		Pubmed	12653567	The transcriptional activity of the APP intracellular domain-Fe65 complex is inhibited by activation of the NF-kappaB pathway.	Pubmed	0.0001924	1	0.01315	0.1569	2	2	APBB1,APP
		Pubmed	24130054	Differential and common DNA repair pathways for topoisomerase I- and II-targeted drugs in a genetic DT40 repair cell screen panel.	Pubmed	0.0001924	1	0.01315	0.1569	2	2	TOP1,TOP2A
		Pubmed	25433221	Autophagy-related protein 7 deficiency in amyloid Œ≤ (AŒ≤) precursor protein transgenic mice decreases AŒ≤ in the multivesicular bodies and induces AŒ≤ accumulation in the Golgi.	Pubmed	0.0001924	1	0.01315	0.1569	2	2	ATG7,APP
		Pubmed	11971949	Upregulation of hepatic LDL transport by n-3 fatty acids in LDL receptor knockout mice.	Pubmed	0.0001924	1	0.01315	0.1569	2	2	LDLR,LRP1
		Pubmed	15517862	Interaction between the pura and E2F-1 transcription factors.	Pubmed	0.0001924	1	0.01315	0.1569	2	2	PURA,E2F1
		Pubmed	36883909	ASPM promotes migration and invasion of anaplastic thyroid carcinoma by stabilizing KIF11.	Pubmed	0.0001924	1	0.01315	0.1569	2	2	ASPM,KIF11
		Pubmed	19403832	AbetaPP/APLP2 family of Kunitz serine proteinase inhibitors regulate cerebral thrombosis.	Pubmed	0.0001924	1	0.01315	0.1569	2	2	APLP2,APP
		Pubmed	20587609	The role of the amino-terminal domain in the interaction of unliganded peroxisome proliferator-activated receptor gamma-2 with nuclear receptor co-repressor.	Pubmed	0.0001924	1	0.01315	0.1569	2	2	PPARG,NCOR1
		Pubmed	17635867	Human defensin alpha-1 causes Trypanosoma cruzi membrane pore formation and induces DNA fragmentation, which leads to trypanosome destruction.	Pubmed	0.0001924	1	0.01315	0.1569	2	2	DEFA1B,DEFA1
		Pubmed	31490025	A large-scale transcriptome analysis identified ELANE and PRTN3 as novel methylation prognostic signatures for clear cell renal cell carcinoma.	Pubmed	0.0001924	1	0.01315	0.1569	2	2	PRTN3,ELANE
		Pubmed	20960272	Disease and gender-specific dysregulation of NGAL and MMP-9 in type 1 diabetes mellitus.	Pubmed	0.0001924	1	0.01315	0.1569	2	2	MMP9,LCN2
		Pubmed	24036216	5-Lipoxygenase contributes to PPARŒ≥ activation in macrophages in response to apoptotic cells.	Pubmed	0.0001924	1	0.01315	0.1569	2	2	ALOX5,PPARG
		Pubmed	24291125	Development and validation of a lateral flow assay (LFA) for the determination of IgG-antibodies to Pr3 (cANCA) and MPO (pANCA).	Pubmed	0.0001924	1	0.01315	0.1569	2	2	MPO,PRTN3
		Pubmed	20974816	Neutrophil elastase and myeloperoxidase regulate the formation of neutrophil extracellular traps.	Pubmed	0.0001924	1	0.01315	0.1569	2	2	MPO,ELANE
		Pubmed	17909031	In vivo significance of the G2 restriction point.	Pubmed	0.0001924	1	0.01315	0.1569	2	2	CDKN1B,RB1
		Pubmed	17200716	Disruption of LDL but not VLDL clearance in autosomal recessive hypercholesterolemia.	Pubmed	0.0001924	1	0.01315	0.1569	2	2	LDLRAP1,LDLR
		Pubmed	21092856	Sortilin-mediated endocytosis determines levels of the frontotemporal dementia protein, progranulin.	Pubmed	0.0001924	1	0.01315	0.1569	2	2	SORT1,GRN
		Pubmed	17200715	Liver heparan sulfate proteoglycans mediate clearance of triglyceride-rich lipoproteins independently of LDL receptor family members.	Pubmed	0.0001924	1	0.01315	0.1569	2	2	NDST1,LDLR
		Pubmed	35063507	Competitively disrupting the neutrophil-specific receptor-autoantigen CD177:proteinase 3 membrane complex reduces anti-PR3 antibody-induced neutrophil activation.	Pubmed	0.0001924	1	0.01315	0.1569	2	2	PRTN3,CD177
		Pubmed	34353321	Origin of MMP-8 and Lactoferrin levels from gingival crevicular fluid, salivary glands and whole saliva.	Pubmed	0.0001924	1	0.01315	0.1569	2	2	MMP8,LTF
		Pubmed	12809602	Rb-mediated heterochromatin formation and silencing of E2F target genes during cellular senescence.	Pubmed	0.0001924	1	0.01315	0.1569	2	2	RB1,E2F1
		Pubmed	26418236	Matrix metalloproteinases -8 and -9 in the Airways, Blood and Urine During Exacerbations of COPD.	Pubmed	0.0001924	1	0.01315	0.1569	2	2	MMP8,MMP9
		Pubmed	17405931	Differential distribution of Alzheimer's amyloid precursor protein family variants in human sperm.	Pubmed	0.0001924	1	0.01315	0.1569	2	2	APLP2,APP
		Pubmed	26492282	Dynamic regulation of plasma matrix metalloproteinases in human diabetic ketoacidosis.	Pubmed	0.0001924	1	0.01315	0.1569	2	2	MMP8,MMP9
		Pubmed	29899496	Transcriptional control of intestinal cholesterol absorption, adipose energy expenditure and lipid handling by Sortilin.	Pubmed	0.0001924	1	0.01315	0.1569	2	2	SORT1,LDLR
		Pubmed	21969468	TPX2 regulates the localization and activity of Eg5 in the mammalian mitotic spindle.	Pubmed	0.0001924	1	0.01315	0.1569	2	2	TPX2,KIF11
		Pubmed	21470677	High expression of carcinoembryonic antigen-related cell adhesion molecule (CEACAM) 6 and 8 in primary myelofibrosis.	Pubmed	0.0001924	1	0.01315	0.1569	2	2	CEACAM8,CEACAM6
		Pubmed	28763457	RORŒ≥t and RORŒ± signature genes in human Th17 cells.	Pubmed	0.0001924	1	0.01315	0.1569	2	2	RORA,RORC
		Pubmed	34646389	Visualization of endogenous p27 and Ki67 reveals the importance of a c-Myc-driven metabolic switch in promoting survival of quiescent cancer cells.	Pubmed	0.0001924	1	0.01315	0.1569	2	2	CDKN1B,MKI67
		Pubmed	26100623	Molecular Determinants for the Inactivation of the Retinoblastoma Tumor Suppressor by the Viral Cyclin-dependent Kinase UL97.	Pubmed	0.0001924	1	0.01315	0.1569	2	2	RB1,E2F1
		Pubmed	19491197	The tumor suppressor gene hypermethylated in cancer 1 is transcriptionally regulated by E2F1.	Pubmed	0.0001924	1	0.01315	0.1569	2	2	HIC1,E2F1
		Pubmed	32274607	Evaluation of ASPM and TEF Gene Expressions as Potential Biomarkers for Bladder Cancer.	Pubmed	0.0001924	1	0.01315	0.1569	2	2	ASPM,TEF
		Pubmed	23374103	The CRTH2 agonist Pyl A prevents lipopolysaccharide-induced fetal death but induces preterm labour.	Pubmed	0.0001924	1	0.01315	0.1569	2	2	ITGAM,PTGDR2
		Pubmed	36512034	Antibody feedback contributes to facilitating the development of Omicron-reactive memory B cells in SARS-CoV-2 mRNA vaccinees.	Pubmed	0.0001924	1	0.01315	0.1569	2	2	SDC1,IGHM
		Pubmed	29738776	Neutralization of Pseudomonas auruginosa Exotoxin A by human neutrophil peptide 1.	Pubmed	0.0001924	1	0.01315	0.1569	2	2	DEFA1B,DEFA1
		Pubmed	9328355	Transcriptional activation and repression by RORalpha, an orphan nuclear receptor required for cerebellar development.	Pubmed	0.0001924	1	0.01315	0.1569	2	2	NCOR1,RORA
		Pubmed	9461064	Generation of APLP2 KO mice and early postnatal lethality in APLP2/APP double KO mice.	Pubmed	0.0001924	1	0.01315	0.1569	2	2	APLP2,APP
		Pubmed	23805466	[Ki-67 and matrix metalloproteinase-9 expression in the follicular cyst, keratocystic odontogenic tumor, and ameloblastoma].	Pubmed	0.0001924	1	0.01315	0.1569	2	2	MKI67,MMP9
[truncated: 83,915 more rows]

## Sheet: RSV_LRT
Input top 500 genes (FDR<0.05)	ToppGene enrichment		Category	ID	Name	Source	p-value	q-value Bonferroni	q-value FDR B&H	q-value FDR B&Y	Hit Count in Query List	Hit Count in Genome	Hit in Query List
[truncated: 60,501 more rows]

[truncated: 2 more sheets: PTB, COVID-19 severity]
