# Supplementary material for: Immune transcriptomic differences in paediatric patients with SARS-CoV-2 compared to other lower respiratory tract infections
Source: bioRxiv. 2025 Nov 7:2025.11.07.687132. Preprint. [Version 1] doi: 10.1101/2025.11.07.687132 (PMC12637703; doi:10.1101/2025.11.07.687132)
Supplement: Supplement 3 [file media-3.xlsx]

## Sheet: module per gene
	ENSEMBL	module	SYMBOL
	ENSG00000000003	ME0	TSPAN6
	ENSG00000000419	ME6	DPM1
	ENSG00000000457	ME0	SCYL3
	ENSG00000000460	ME0	FIRRM
	ENSG00000000938	ME1	FGR
	ENSG00000001036	ME20	FUCA2
	ENSG00000001084	ME5	GCLC
	ENSG00000001167	ME0	NFYA
	ENSG00000001460	ME0	STPG1
	ENSG00000001461	ME9	NIPAL3
	ENSG00000001497	ME21	LAS1L
	ENSG00000001561	ME15	ENPP4
	ENSG00000001629	ME30	ANKIB1
	ENSG00000001630	ME12	CYP51A1
	ENSG00000001631	ME16	KRIT1
	ENSG00000002016	ME0	RAD52
	ENSG00000002330	ME7	BAD
	ENSG00000002549	ME26	LAP3
	ENSG00000002586	ME0	CD99
	ENSG00000002587	ME8	HS3ST1
	ENSG00000002745	ME0	WNT16
	ENSG00000002746	ME0	HECW1
	ENSG00000002822	ME0	MAD1L1
	ENSG00000002834	ME4	LASP1
	ENSG00000002919	ME1	SNX11
	ENSG00000002933	ME0	TMEM176A
	ENSG00000003056	ME0	M6PR
	ENSG00000003147	ME0	ICA1
	ENSG00000003249	ME0	DBNDD1
	ENSG00000003393	ME22	ALS2
	ENSG00000003400	ME18	CASP10
	ENSG00000003402	ME1	CFLAR
	ENSG00000003436	ME3	TFPI
	ENSG00000003509	ME0	NDUFAF7
	ENSG00000003756	ME4	RBM5
	ENSG00000003987	ME0	MTMR7
	ENSG00000004059	ME13	ARF5
	ENSG00000004139	ME10	SARM1
	ENSG00000004142	ME0	POLDIP2
	ENSG00000004399	ME0	PLXND1
	ENSG00000004455	ME1	AK2
	ENSG00000004468	ME0	CD38
	ENSG00000004478	ME0	FKBP4
	ENSG00000004487	ME16	KDM1A
	ENSG00000004534	ME19	RBM6
	ENSG00000004660	ME1	CAMKK1
	ENSG00000004700	ME6	RECQL
	ENSG00000004766	ME16	VPS50
	ENSG00000004777	ME0	ARHGAP33
	ENSG00000004779	ME6	NDUFAB1
	ENSG00000004799	ME0	PDK4
	ENSG00000004809	ME34	SLC22A16
	ENSG00000004838	ME0	ZMYND10
	ENSG00000004846	ME2	ABCB5
	ENSG00000004864	ME0	SLC25A13
	ENSG00000004866	ME5	ST7-OT3
	ENSG00000004866	ME5	ST7
	ENSG00000004897	ME5	CDC27
	ENSG00000004939	ME5	SLC4A1
	ENSG00000004961	ME0	HCCS
	ENSG00000004975	ME1	DVL2
	ENSG00000005007	ME1	UPF1
	ENSG00000005020	ME1	SKAP2
	ENSG00000005022	ME11	SLC25A5
	ENSG00000005059	ME3	MCUB
	ENSG00000005075	ME19	POLR2J
	ENSG00000005100	ME21	DHX33
	ENSG00000005156	ME0	LIG3
	ENSG00000005175	ME0	RPAP3
	ENSG00000005187	ME22	ACSM3
	ENSG00000005189	ME0	REXO5
	ENSG00000005194	ME0	CIAPIN1
	ENSG00000005206	ME0	SPPL2B
	ENSG00000005238	ME33	ATOSB
	ENSG00000005249	ME25	PRKAR2B
	ENSG00000005302	ME1	MSL3
	ENSG00000005339	ME1	CREBBP
	ENSG00000005379	ME15	TSPOAP1
	ENSG00000005381	ME34	MPO
	ENSG00000005436	ME4	GCFC2
	ENSG00000005448	ME28	WDR54
	ENSG00000005469	ME0	CROT
	ENSG00000005471	ME8	ABCB4
	ENSG00000005483	ME1	KMT2E
	ENSG00000005486	ME13	RHBDD2
	ENSG00000005700	ME16	IBTK
	ENSG00000005801	ME4	ZNF195
	ENSG00000005810	ME19	MYCBP2
	ENSG00000005812	ME17	FBXL3
	ENSG00000005844	ME0	ITGAL
	ENSG00000005882	ME0	PDK2
	ENSG00000005884	ME2	ITGA3
	ENSG00000005889	ME36	ZFX
	ENSG00000005893	ME1	LAMP2
	ENSG00000005961	ME25	ITGA2B
	ENSG00000005981	ME7	ASB4
	ENSG00000006007	ME33	GDE1
	ENSG00000006015	ME10	REX1BD
	ENSG00000006016	ME0	CRLF1
	ENSG00000006025	ME1	OSBPL7
	ENSG00000006042	ME2	TMEM98
	ENSG00000006062	ME10	MAP3K14
	ENSG00000006118	ME4	TMEM132A
	ENSG00000006125	ME5	AP2B1
	ENSG00000006194	ME3	ZNF263
	ENSG00000006210	ME0	CX3CL1
	ENSG00000006282	ME0	SPATA20
	ENSG00000006327	ME4	TNFRSF12A
	ENSG00000006432	ME0	MAP3K9
	ENSG00000006451	ME3	RALA
	ENSG00000006453	ME1	BAIAP2L1
	ENSG00000006459	ME5	KDM7A
	ENSG00000006530	ME4	AGK
	ENSG00000006534	ME20	ALDH3B1
	ENSG00000006555	ME15	TTC22
	ENSG00000006576	ME16	PHTF2
	ENSG00000006607	ME0	FARP2
	ENSG00000006625	ME11	GGCT
	ENSG00000006634	ME11	DBF4
	ENSG00000006638	ME2	TBXA2R
	ENSG00000006652	ME4	IFRD1
	ENSG00000006695	ME1	COX10
	ENSG00000006704	ME0	GTF2IRD1
	ENSG00000006712	ME23	PAF1
	ENSG00000006715	ME0	VPS41
	ENSG00000006740	ME0	ARHGAP44
	ENSG00000006744	ME4	ELAC2
	ENSG00000006747	ME2	SCIN
	ENSG00000006756	ME20	ARSD
	ENSG00000006757	ME36	PNPLA4
	ENSG00000006831	ME0	ADIPOR2
	ENSG00000006837	ME3	CDKL3
	ENSG00000007047	ME0	MARK4
	ENSG00000007080	ME5	CCDC124
	ENSG00000007129	ME3	CEACAM21
	ENSG00000007168	ME0	PAFAH1B1
	ENSG00000007174	ME0	DNAH9
	ENSG00000007202	ME21	BLTP2
	ENSG00000007237	ME1	GAS7
	ENSG00000007255	ME3	TRAPPC6A
	ENSG00000007264	ME15	MATK
	ENSG00000007312	ME8	CD79B
	ENSG00000007341	ME0	ST7L
	ENSG00000007350	ME0	TKTL1
	ENSG00000007376	ME7	RPUSD1
	ENSG00000007392	ME13	LUC7L
	ENSG00000007402	ME15	CACNA2D2
	ENSG00000007516	ME0	BAIAP3
	ENSG00000007520	ME7	TSR3
	ENSG00000007541	ME0	PIGQ
	ENSG00000007545	ME0	CRAMP1
	ENSG00000007923	ME4	DNAJC11
	ENSG00000007933	ME0	FMO3
	ENSG00000007944	ME13	MYLIP
	ENSG00000007968	ME5	E2F2
	ENSG00000008018	ME6	PSMB1
	ENSG00000008083	ME23	JARID2
	ENSG00000008086	ME3	CDKL5
	ENSG00000008128	ME0	CDK11A
	ENSG00000008130	ME1	NADK
	ENSG00000008226	ME0	DLEC1
	ENSG00000008256	ME0	CYTH3
	ENSG00000008277	ME10	ADAM22
	ENSG00000008282	ME3	SYPL1
	ENSG00000008283	ME8	CYB561
	ENSG00000008294	ME4	SPAG9
	ENSG00000008300	ME0	CELSR3
	ENSG00000008311	ME2	AASS
	ENSG00000008323	ME4	PLEKHG6
	ENSG00000008324	ME6	SS18L2
	ENSG00000008382	ME0	MPND
	ENSG00000008394	ME35	MGST1
	ENSG00000008405	ME1	CRY1
	ENSG00000008438	ME34	PGLYRP1
	ENSG00000008441	ME5	NFIX
	ENSG00000008513	ME5	ST3GAL1
	ENSG00000008516	ME1	MMP25
	ENSG00000008517	ME28	IL32
	ENSG00000008710	ME0	PKD1
	ENSG00000008735	ME0	MAPK8IP2
	ENSG00000008838	ME21	MED24
	ENSG00000008853	ME0	RHOBTB2
	ENSG00000008869	ME8	HEATR5B
	ENSG00000008952	ME5	SEC62
	ENSG00000008988	ME3	RPS20
	ENSG00000009307	ME5	CSDE1
	ENSG00000009335	ME0	UBE3C
	ENSG00000009413	ME7	REV3L
	ENSG00000009694	ME0	TENM1
	ENSG00000009724	ME0	MASP2
	ENSG00000009765	ME2	IYD
	ENSG00000009780	ME3	FAM76A
	ENSG00000009790	ME9	TRAF3IP3
	ENSG00000009830	ME0	POMT2
	ENSG00000009844	ME6	VTA1
	ENSG00000009950	ME2	MLXIPL
	ENSG00000009954	ME21	BAZ1B
	ENSG00000010017	ME30	RANBP9
	ENSG00000010030	ME26	ETV7
	ENSG00000010072	ME0	SPRTN
	ENSG00000010165	ME4	METTL13
	ENSG00000010219	ME11	DYRK4
	ENSG00000010244	ME0	ZNF207
	ENSG00000010256	ME0	UQCRC1
	ENSG00000010270	ME17	STARD3NL
	ENSG00000010278	ME22	CD9
	ENSG00000010292	ME21	NCAPD2
	ENSG00000010295	ME0	IFFO1
	ENSG00000010310	ME0	GIPR
	ENSG00000010318	ME30	PHF7
	ENSG00000010322	ME0	NISCH
	ENSG00000010327	ME20	STAB1
	ENSG00000010361	ME29	FUZ
	ENSG00000010404	ME29	IDS
	ENSG00000010539	ME14	ZNF200
	ENSG00000010610	ME0	CD4
	ENSG00000010626	ME0	LRRC23
	ENSG00000010671	ME0	BTK
	ENSG00000010704	ME32	HFE
	ENSG00000010803	ME0	SCMH1
	ENSG00000010810	ME28	FYN
	ENSG00000010818	ME0	HIVEP2
	ENSG00000011007	ME21	ELOA
	ENSG00000011009	ME13	LYPLA2
	ENSG00000011021	ME8	CLCN6
	ENSG00000011028	ME5	MRC2
	ENSG00000011105	ME25	TSPAN9
	ENSG00000011114	ME0	BTBD7
	ENSG00000011132	ME10	APBA3
	ENSG00000011143	ME0	MKS1
	ENSG00000011198	ME4	ABHD5
	ENSG00000011243	ME0	AKAP8L
	ENSG00000011258	ME0	MBTD1
	ENSG00000011260	ME11	UTP18
	ENSG00000011275	ME0	RNF216
	ENSG00000011295	ME13	TTC19
	ENSG00000011304	ME21	PTBP1
	ENSG00000011376	ME0	LARS2
	ENSG00000011405	ME0	PIK3C2A
	ENSG00000011422	ME1	PLAUR
	ENSG00000011426	ME12	ANLN
	ENSG00000011451	ME0	WIZ
	ENSG00000011454	ME7	RABGAP1
	ENSG00000011465	ME0	DCN
	ENSG00000011478	ME0	QPCTL
	ENSG00000011485	ME1	PPP5C
	ENSG00000011523	ME1	CEP68
	ENSG00000011566	ME0	MAP4K3
	ENSG00000011590	ME0	ZBTB32
	ENSG00000011600	ME13	TYROBP
	ENSG00000011638	ME0	LDAF1
	ENSG00000012048	ME0	BRCA1
	ENSG00000012061	ME0	ERCC1
	ENSG00000012124	ME8	CD22
	ENSG00000012171	ME1	SEMA3B
	ENSG00000012174	ME16	MBTPS2
	ENSG00000012211	ME1	PRICKLE3
	ENSG00000012223	ME34	LTF
	ENSG00000012232	ME3	EXTL3
	ENSG00000012660	ME4	ELOVL5
	ENSG00000012779	ME1	ALOX5
	ENSG00000012817	ME36	KDM5D
	ENSG00000012822	ME4	CALCOCO1
	ENSG00000012963	ME16	UBR7
	ENSG00000012983	ME5	MAP4K5
	ENSG00000013016	ME25	EHD3
	ENSG00000013275	ME1	PSMC4
	ENSG00000013288	ME0	MAN2B2
	ENSG00000013293	ME0	SLC7A14
	ENSG00000013306	ME5	SLC25A39
	ENSG00000013364	ME14	MVP
	ENSG00000013374	ME18	NUB1
	ENSG00000013375	ME0	PGM3
	ENSG00000013392	ME0	RWDD2A
	ENSG00000013441	ME3	CLK1
	ENSG00000013503	ME0	POLR3B
	ENSG00000013523	ME1	ANGEL1
	ENSG00000013561	ME5	RNF14
	ENSG00000013563	ME1	DNASE1L1
	ENSG00000013573	ME0	DDX11
	ENSG00000013583	ME5	HEBP1
	ENSG00000013588	ME0	GPRC5A
	ENSG00000013619	ME5	MAMLD1
	ENSG00000013725	ME9	CD6
	ENSG00000013810	ME4	TACC3
	ENSG00000014123	ME16	UFL1
	ENSG00000014138	ME0	POLA2
	ENSG00000014164	ME1	ZC3H3
	ENSG00000014216	ME23	CAPN1
	ENSG00000014257	ME1	ACP3
	ENSG00000014641	ME11	MDH1
	ENSG00000014824	ME6	SLC30A9
	ENSG00000014914	ME0	MTMR11
	ENSG00000014919	ME20	COX15
	ENSG00000015133	ME28	CCDC88C
	ENSG00000015153	ME0	YAF2
	ENSG00000015171	ME28	ZMYND11
	ENSG00000015285	ME1	WAS
	ENSG00000015475	ME4	BID
	ENSG00000015479	ME3	MATR3
	ENSG00000015532	ME0	XYLT2
	ENSG00000015568	ME0	RGPD5
	ENSG00000015568	ME0	RGPD8
	ENSG00000015676	ME1	NUDCD3
	ENSG00000016391	ME2	CHDH
	ENSG00000016864	ME11	GLT8D1
	ENSG00000017260	ME0	ATP2C1
	ENSG00000017483	ME5	SLC38A5
	ENSG00000017797	ME33	RALBP1
	ENSG00000018189	ME0	RUFY3
	ENSG00000018280	ME1	SLC11A1
	ENSG00000018408	ME0	WWTR1
	ENSG00000018510	ME0	AGPS
	ENSG00000018610	ME2	STEEP1
	ENSG00000018625	ME0	ATP1A2
	ENSG00000018699	ME1	TTC27
	ENSG00000018869	ME3	ZNF582
	ENSG00000019102	ME25	VSIG2
	ENSG00000019144	ME2	PHLDB1
	ENSG00000019169	ME20	MARCO
	ENSG00000019485	ME10	PRDM11
	ENSG00000019505	ME0	SYT13
	ENSG00000019582	ME0	CD74
	ENSG00000019991	ME35	HGF
	ENSG00000019995	ME5	ZRANB1
	ENSG00000020129	ME1	NCDN
	ENSG00000020181	ME0	ADGRA2
	ENSG00000020256	ME1	ZFP64
	ENSG00000020426	ME4	MNAT1
	ENSG00000020577	ME0	SAMD4A
	ENSG00000020633	ME15	RUNX3
	ENSG00000020922	ME16	MRE11
	ENSG00000021300	ME9	PLEKHB1
	ENSG00000021355	ME1	SERPINB1
	ENSG00000021461	ME2	CYP3A43
	ENSG00000021574	ME0	SPAST
	ENSG00000021645	ME5	NRXN3
	ENSG00000021762	ME15	OSBPL5
	ENSG00000021776	ME0	AQR
	ENSG00000021826	ME2	CPS1
	ENSG00000022267	ME25	FHL1
	ENSG00000022277	ME4	RTF2
	ENSG00000022556	ME0	NLRP2
	ENSG00000022567	ME4	SLC45A4
	ENSG00000022840	ME5	RNF10
	ENSG00000022976	ME0	ZNF839
	ENSG00000023041	ME6	ZDHHC6
	ENSG00000023171	ME26	GRAMD1B
	ENSG00000023191	ME0	RNH1
	ENSG00000023228	ME0	NDUFS1
	ENSG00000023287	ME1	RB1CC1
	ENSG00000023318	ME0	ERP44
	ENSG00000023330	ME1	ALAS1
	ENSG00000023445	ME8	BIRC3
	ENSG00000023516	ME16	AKAP11
	ENSG00000023572	ME0	GLRX2
	ENSG00000023608	ME6	SNAPC1
	ENSG00000023697	ME0	DERA
	ENSG00000023734	ME6	STRAP
	ENSG00000023839	ME0	ABCC2
	ENSG00000023892	ME0	DEF6
	ENSG00000023902	ME0	PLEKHO1
	ENSG00000023909	ME5	GCLM
	ENSG00000024048	ME1	UBR2
	ENSG00000024422	ME0	EHD2
	ENSG00000024526	ME12	DEPDC1
	ENSG00000024862	ME17	CCDC28A
	ENSG00000025039	ME1	RRAGD
	ENSG00000025156	ME3	HSF2
	ENSG00000025293	ME0	PHF20
	ENSG00000025434	ME0	NR1H3
	ENSG00000025708	ME14	TYMP
	ENSG00000025770	ME0	NCAPH2
	ENSG00000025772	ME21	TOMM34
	ENSG00000025796	ME0	SEC63
	ENSG00000025800	ME5	KPNA6
	ENSG00000026025	ME20	VIM
	ENSG00000026036	ME0	RTEL1-TNFRSF6B
	ENSG00000026103	ME14	FAS
	ENSG00000026297	ME4	RNASET2
	ENSG00000026508	ME1	CD44
	ENSG00000026559	ME0	KCNG1
	ENSG00000026652	ME0	AGPAT4
	ENSG00000026751	ME12	SLAMF7
	ENSG00000026950	ME26	BTN3A1
	ENSG00000027001	ME4	MIPEP
	ENSG00000027075	ME28	PRKCH
	ENSG00000027697	ME1	IFNGR1
	ENSG00000027847	ME0	B4GALT7
	ENSG00000027869	ME15	SH2D2A
	ENSG00000028116	ME26	VRK2
	ENSG00000028137	ME13	TNFRSF1B
	ENSG00000028203	ME4	VEZT
	ENSG00000028277	ME8	POU2F2
	ENSG00000028310	ME1	BRD9
	ENSG00000028528	ME0	SNX1
	ENSG00000028839	ME14	TBPL1
	ENSG00000029153	ME0	BMAL2
	ENSG00000029363	ME0	BCLAF1
	ENSG00000029364	ME0	SLC39A9
	ENSG00000029534	ME5	ANK1
	ENSG00000029639	ME1	TFB1M
	ENSG00000029725	ME16	RABEP1
	ENSG00000029993	ME12	HMGB3
	ENSG00000030066	ME4	NUP160
	ENSG00000030110	ME12	BAK1
	ENSG00000030419	ME1	IKZF2
	ENSG00000030582	ME1	GRN
	ENSG00000031003	ME0	FAM13B
	ENSG00000031081	ME20	ARHGAP31
	ENSG00000031691	ME6	CENPQ
	ENSG00000031698	ME1	SARS1
	ENSG00000031823	ME0	RANBP3
	ENSG00000032219	ME1	ARID4A
	ENSG00000032389	ME0	EIPR1
	ENSG00000032444	ME22	PNPLA6
	ENSG00000032742	ME0	IFT88
	ENSG00000033011	ME1	ALG1
	ENSG00000033030	ME0	ZCCHC8
	ENSG00000033050	ME1	ABCF2
	ENSG00000033100	ME13	CHPF2
	ENSG00000033122	ME0	LRRC7
	ENSG00000033170	ME4	FUT8
	ENSG00000033178	ME0	UBA6
	ENSG00000033327	ME4	GAB2
	ENSG00000033627	ME28	ATP6V0A1
	ENSG00000033800	ME4	PIAS1
	ENSG00000033867	ME1	SLC4A7
	ENSG00000034053	ME9	APBA2
	ENSG00000034152	ME5	MAP2K3
	ENSG00000034510	ME6	TMSB10
	ENSG00000034533	ME3	ASTE1
	ENSG00000034677	ME0	RNF19A
	ENSG00000034693	ME3	PEX3
	ENSG00000034713	ME5	GABARAPL2
	ENSG00000035115	ME9	SH3YL1
	ENSG00000035141	ME11	FAM136A
	ENSG00000035403	ME25	VCL
	ENSG00000035499	ME12	DEPDC1B
	ENSG00000035664	ME4	DAPK2
	ENSG00000035681	ME1	NSMAF
	ENSG00000035687	ME34	ADSS2
	ENSG00000035720	ME8	STAP1
	ENSG00000035862	ME1	TIMP2
	ENSG00000035928	ME16	RFC1
	ENSG00000036054	ME0	TBC1D23
	ENSG00000036257	ME1	CUL3
	ENSG00000036448	ME0	MYOM2
	ENSG00000036530	ME2	CYP46A1
	ENSG00000036549	ME16	ZZZ3
	ENSG00000036828	ME7	CASR
	ENSG00000037042	ME0	TUBG2
	ENSG00000037241	ME6	RPL26L1
	ENSG00000037280	ME0	FLT4
	ENSG00000037474	ME4	NSUN2
	ENSG00000037637	ME0	FBXO42
	ENSG00000037749	ME0	MFAP3
	ENSG00000037757	ME1	MRI1
	ENSG00000037897	ME0	METTL1
	ENSG00000038002	ME11	AGA
	ENSG00000038210	ME0	PI4K2B
	ENSG00000038219	ME1	BOD1L1
	ENSG00000038274	ME5	MAT2B
	ENSG00000038358	ME0	EDC4
	ENSG00000038382	ME8	TRIO
	ENSG00000038427	ME20	VCAN
	ENSG00000038532	ME5	CLEC16A
	ENSG00000038945	ME26	MSR1
	ENSG00000039068	ME5	CDH1
	ENSG00000039123	ME4	MTREX
	ENSG00000039319	ME1	ZFYVE16
	ENSG00000039523	ME0	RIPOR1
	ENSG00000039650	ME0	PNKP
	ENSG00000040199	ME5	PHLPP2
	ENSG00000040275	ME11	SPDL1
	ENSG00000040341	ME0	STAU2
	ENSG00000040487	ME0	SLC66A1
	ENSG00000040531	ME0	CTNS
	ENSG00000040608	ME9	RTN4R
	ENSG00000040633	ME13	PHF23
	ENSG00000040933	ME15	INPP4A
	ENSG00000041353	ME25	RAB27B
	ENSG00000041357	ME6	PSMA4
	ENSG00000041802	ME1	LSG1
	ENSG00000041880	ME0	PARP3
	ENSG00000041988	ME7	THAP3
	ENSG00000042062	ME1	RIPOR3
	ENSG00000042088	ME9	TDP1
	ENSG00000042286	ME0	AIFM2
	ENSG00000042317	ME0	SPATA7
	ENSG00000042429	ME0	MED17
	ENSG00000042445	ME0	RETSAT
	ENSG00000042493	ME20	CAPG
	ENSG00000042753	ME5	AP2S1
	ENSG00000042832	ME1	TG
	ENSG00000042980	ME8	ADAM28
	ENSG00000043039	ME0	BARX2
	ENSG00000043093	ME5	DCUN1D1
	ENSG00000043143	ME10	JADE2
	ENSG00000043462	ME14	LCP2
	ENSG00000043514	ME0	TRIT1
	ENSG00000044090	ME0	CUL7
	ENSG00000044115	ME1	CTNNA1
	ENSG00000044446	ME1	PHKA2
	ENSG00000044459	ME0	CNTLN
	ENSG00000044574	ME24	HSPA5
	ENSG00000046604	ME2	DSG2
	ENSG00000046647	ME3	GEMIN8
	ENSG00000046651	ME1	OFD1
	ENSG00000046653	ME13	GPM6B
	ENSG00000046889	ME2	PREX2
	ENSG00000047056	ME1	WDR37
	ENSG00000047188	ME0	YTHDC2
	ENSG00000047230	ME0	CTPS2
	ENSG00000047249	ME0	ATP6V1H
	ENSG00000047315	ME0	POLR2B
	ENSG00000047346	ME0	ATOSA
	ENSG00000047365	ME15	ARAP2
	ENSG00000047410	ME0	TPR
	ENSG00000047457	ME0	CP
	ENSG00000047578	ME4	KATNIP
	ENSG00000047579	ME26	DTNBP1
	ENSG00000047597	ME5	XK
	ENSG00000047621	ME0	FERRY3
	ENSG00000047634	ME0	SCML1
	ENSG00000047644	ME1	WWC3
	ENSG00000047648	ME25	ARHGAP6
	ENSG00000047662	ME0	FAM184B
	ENSG00000047849	ME21	MAP4
	ENSG00000047932	ME16	GOPC
	ENSG00000048028	ME15	USP28
	ENSG00000048052	ME8	HDAC9
	ENSG00000048140	ME0	TSPAN17
	ENSG00000048162	ME11	NOP16
	ENSG00000048342	ME1	CC2D2A
	ENSG00000048392	ME4	RRM2B
	ENSG00000048405	ME3	ZNF800
	ENSG00000048462	ME24	TNFRSF17
	ENSG00000048471	ME8	SNX29
	ENSG00000048544	ME11	MRPS10
	ENSG00000048649	ME0	RSF1
	ENSG00000048707	ME19	VPS13D
	ENSG00000048740	ME4	CELF2
	ENSG00000048828	ME23	FAM120A
	ENSG00000048991	ME4	R3HDM1
	ENSG00000049089	ME0	COL9A2
	ENSG00000049167	ME4	ERCC8
	ENSG00000049192	ME0	ADAMTS6
	ENSG00000049239	ME1	H6PD
	ENSG00000049245	ME14	VAMP3
	ENSG00000049246	ME0	PER3
	ENSG00000049249	ME0	TNFRSF9
	ENSG00000049323	ME25	LTBP1
	ENSG00000049449	ME0	RCN1
	ENSG00000049541	ME0	RFC2
	ENSG00000049618	ME17	ARID1B
	ENSG00000049656	ME24	CLPTM1L
	ENSG00000049759	ME5	NEDD4L
	ENSG00000049768	ME4	FOXP3
	ENSG00000049769	ME9	PPP1R3F
	ENSG00000049860	ME20	HEXB
	ENSG00000049883	ME1	PTCD2
	ENSG00000050130	ME1	JKAMP
	ENSG00000050327	ME0	ARHGEF5
	ENSG00000050344	ME0	NFE2L3
	ENSG00000050393	ME0	MCUR1
	ENSG00000050405	ME28	LIMA1
	ENSG00000050426	ME1	LETMD1
	ENSG00000050438	ME2	SLC4A8
	ENSG00000050555	ME0	LAMC3
	ENSG00000050730	ME0	TNIP3
	ENSG00000050748	ME0	MAPK9
	ENSG00000051009	ME1	FHIP1B
	ENSG00000051108	ME13	HERPUD1
	ENSG00000051128	ME13	HOMER3
	ENSG00000051180	ME12	RAD51
	ENSG00000051341	ME12	POLQ
	ENSG00000051382	ME1	PIK3CB
	ENSG00000051523	ME13	CYBA
	ENSG00000051596	ME0	THOC3
	ENSG00000051620	ME17	HEBP2
	ENSG00000051825	ME1	MPHOSPH9
	ENSG00000052126	ME0	PLEKHA5
	ENSG00000052344	ME0	PRSS8
	ENSG00000052723	ME3	SIKE1
	ENSG00000052749	ME0	RRP12
	ENSG00000052795	ME0	FNIP2
	ENSG00000052802	ME0	MSMO1
	ENSG00000052841	ME13	TTC17
	ENSG00000053108	ME0	FSTL4
	ENSG00000053254	ME0	FOXN3
	ENSG00000053371	ME10	AKR7A2
	ENSG00000053372	ME11	MRTO4
	ENSG00000053438	ME0	NNAT
	ENSG00000053501	ME32	USE1
	ENSG00000053524	ME6	MCF2L2
	ENSG00000053702	ME0	NRIP2
	ENSG00000053770	ME0	AP5M1
	ENSG00000053900	ME0	ANAPC4
	ENSG00000053918	ME0	KCNQ1
	ENSG00000054116	ME19	TRAPPC3
	ENSG00000054118	ME23	THRAP3
	ENSG00000054148	ME0	PHPT1
	ENSG00000054219	ME0	LY75
	ENSG00000054267	ME14	ARID4B
	ENSG00000054277	ME8	OPN3
	ENSG00000054282	ME0	SDCCAG8
	ENSG00000054392	ME0	HHAT
	ENSG00000054523	ME1	KIF1B
	ENSG00000054611	ME0	TBC1D22A
	ENSG00000054654	ME39	SYNE2
	ENSG00000054690	ME2	PLEKHH1
	ENSG00000054793	ME1	ATP9A
	ENSG00000054965	ME1	FAM168A
	ENSG00000054967	ME1	RELT
	ENSG00000054983	ME32	GALC
	ENSG00000055044	ME11	NOP58
	ENSG00000055070	ME0	SZRD1
	ENSG00000055118	ME5	KCNH2
	ENSG00000055130	ME0	CUL1
	ENSG00000055147	ME0	FAM114A2
	ENSG00000055163	ME21	CYFIP2
	ENSG00000055208	ME33	TAB2
	ENSG00000055211	ME0	GINM1
	ENSG00000055332	ME18	EIF2AK2
	ENSG00000055483	ME0	USP36
	ENSG00000055609	ME3	KMT2C
	ENSG00000055732	ME39	MCOLN3
	ENSG00000055917	ME0	PUM2
	ENSG00000055950	ME3	MRPL43
	ENSG00000055955	ME0	ITIH4
	ENSG00000056050	ME6	HPF1
	ENSG00000056097	ME0	ZFR
	ENSG00000056277	ME4	ZNF280C
	ENSG00000056558	ME10	TRAF1
	ENSG00000056586	ME7	RC3H2
	ENSG00000056736	ME0	IL17RB
	ENSG00000056972	ME0	TRAF3IP2
	ENSG00000057019	ME7	DCBLD2
	ENSG00000057252	ME23	SOAT1
	ENSG00000057294	ME0	PKP2
	ENSG00000057608	ME6	GDI2
	ENSG00000057657	ME14	PRDM1
	ENSG00000057663	ME6	ATG5
	ENSG00000057704	ME4	TMCC3
	ENSG00000057757	ME5	PITHD1
	ENSG00000057935	ME0	MTA3
	ENSG00000058056	ME0	USP13
	ENSG00000058063	ME1	ATP11B
	ENSG00000058085	ME0	LAMC2
	ENSG00000058091	ME1	CDK14
	ENSG00000058262	ME24	SEC61A1
	ENSG00000058272	ME1	PPP1R12A
	ENSG00000058453	ME0	CROCC
	ENSG00000058600	ME1	POLR3E
	ENSG00000058668	ME23	ATP2B4
	ENSG00000058673	ME0	ZC3H11A
	ENSG00000058729	ME3	RIOK2
	ENSG00000058799	ME1	YIPF1
	ENSG00000058804	ME0	NDC1
	ENSG00000058866	ME4	DGKG
	ENSG00000059122	ME0	FLYWCH1
	ENSG00000059145	ME0	UNKL
	ENSG00000059377	ME1	TBXAS1
	ENSG00000059378	ME18	PARP12
	ENSG00000059573	ME21	ALDH18A1
	ENSG00000059588	ME4	TARBP1
	ENSG00000059691	ME0	GATB
	ENSG00000059728	ME1	MXD1
	ENSG00000059758	ME18	CDK17
	ENSG00000059769	ME0	DNAJC25
	ENSG00000059804	ME1	SLC2A3
	ENSG00000059915	ME0	PSD
	ENSG00000060069	ME1	CTDP1
	ENSG00000060138	ME5	YBX3
	ENSG00000060237	ME5	WNK1
	ENSG00000060339	ME16	CCAR1
	ENSG00000060491	ME14	OGFR
	ENSG00000060558	ME1	GNA15
	ENSG00000060642	ME0	PIGV
	ENSG00000060688	ME11	SNRNP40
	ENSG00000060749	ME0	QSER1
	ENSG00000060762	ME19	MPC1
	ENSG00000060971	ME1	ACAA1
	ENSG00000060982	ME38	BCAT1
	ENSG00000061273	ME0	HDAC7
	ENSG00000061337	ME0	LZTS1
	ENSG00000061676	ME25	NCKAP1
	ENSG00000061794	ME11	MRPS35
	ENSG00000061918	ME25	GUCY1B1
	ENSG00000061936	ME0	SFSWAP
	ENSG00000061938	ME18	TNK2
	ENSG00000061987	ME0	MON2
	ENSG00000062038	ME2	CDH3
	ENSG00000062194	ME18	GPBP1
	ENSG00000062282	ME1	DGAT2
	ENSG00000062485	ME0	CS
	ENSG00000062524	ME0	LTK
	ENSG00000062582	ME31	MRPS24
	ENSG00000062598	ME26	ELMO2
	ENSG00000062650	ME0	WAPL
	ENSG00000062716	ME4	VMP1
	ENSG00000062725	ME0	APPBP2
	ENSG00000062822	ME12	POLD1
	ENSG00000063015	ME0	SEZ6
	ENSG00000063046	ME3	EIF4B
	ENSG00000063127	ME0	SLC6A16
	ENSG00000063169	ME0	BICRA
	ENSG00000063176	ME10	SPHK2
	ENSG00000063177	ME3	RPL18
	ENSG00000063180	ME0	CA11
	ENSG00000063241	ME24	ISOC2
	ENSG00000063244	ME0	U2AF2
	ENSG00000063245	ME33	EPN1
	ENSG00000063322	ME7	MED29
	ENSG00000063587	ME1	ZNF275
	ENSG00000063587	ME1	LOC105373378
	ENSG00000063601	ME8	MTMR1
	ENSG00000063660	ME0	GPC1
	ENSG00000063761	ME0	ADCK1
	ENSG00000063854	ME5	HAGH
	ENSG00000063978	ME15	RNF4
	ENSG00000064012	ME4	CASP8
	ENSG00000064102	ME0	INTS13
	ENSG00000064115	ME0	TM7SF3
	ENSG00000064199	ME0	SPA17
	ENSG00000064201	ME0	TSPAN32
	ENSG00000064225	ME1	ST3GAL6
	ENSG00000064270	ME34	ATP2C2
	ENSG00000064309	ME0	CDON
	ENSG00000064313	ME0	TAF2
	ENSG00000064393	ME38	HIPK2
	ENSG00000064419	ME1	TNPO3
	ENSG00000064490	ME0	RFXANK
	ENSG00000064545	ME0	TMEM161A
	ENSG00000064547	ME4	LPAR2
	ENSG00000064601	ME1	CTSA
	ENSG00000064607	ME0	SUGP2
	ENSG00000064651	ME16	SLC12A2
	ENSG00000064652	ME0	SNX24
	ENSG00000064666	ME4	CNN2
	ENSG00000064687	ME0	ABCA7
	ENSG00000064703	ME16	DDX20
	ENSG00000064726	ME6	BTBD1
	ENSG00000064763	ME1	FAR2
	ENSG00000064787	ME0	BCAS1
	ENSG00000064886	ME4	CHI3L2
	ENSG00000064932	ME1	SBNO2
	ENSG00000064933	ME4	PMS1
	ENSG00000064961	ME0	HMG20B
	ENSG00000064989	ME0	CALCRL
	ENSG00000064995	ME6	TAF11
	ENSG00000064999	ME1	ANKS1A
	ENSG00000065000	ME23	AP3D1
	ENSG00000065029	ME1	ZNF76
	ENSG00000065054	ME0	NHERF2
	ENSG00000065057	ME11	NTHL1
	ENSG00000065060	ME0	BLTP3A
	ENSG00000065135	ME1	GNAI3
	ENSG00000065150	ME16	IPO5
	ENSG00000065154	ME5	OAT
	ENSG00000065183	ME16	WDR3
	ENSG00000065243	ME4	PKN2
	ENSG00000065268	ME0	WDR18
	ENSG00000065308	ME24	TRAM2
	ENSG00000065320	ME10	NTN1
	ENSG00000065328	ME12	MCM10
	ENSG00000065357	ME9	DGKA
	ENSG00000065361	ME0	ERBB3
	ENSG00000065413	ME11	ANKRD44
	ENSG00000065427	ME6	KARS1
	ENSG00000065457	ME0	ADAT1
	ENSG00000065485	ME24	PDIA5
	ENSG00000065491	ME5	TBC1D22B
	ENSG00000065518	ME31	NDUFB4
	ENSG00000065526	ME4	SPEN
	ENSG00000065534	ME25	MYLK
	ENSG00000065548	ME6	ZC3H15
	ENSG00000065559	ME29	MAP2K4
	ENSG00000065600	ME0	PACC1
	ENSG00000065613	ME14	SLK
	ENSG00000065615	ME1	CYB5R4
	ENSG00000065615	ME1	RIPPLY2-CYB5R4
	ENSG00000065618	ME34	COL17A1
	ENSG00000065621	ME1	GSTO2
	ENSG00000065665	ME4	SEC61A2
	ENSG00000065675	ME28	PRKCQ
	ENSG00000065717	ME0	TLE2
	ENSG00000065802	ME0	ASB1
	ENSG00000065809	ME0	FAM107B
	ENSG00000065882	ME1	TBC1D1
	ENSG00000065883	ME0	CDK13
	ENSG00000065911	ME26	MTHFD2
	ENSG00000065923	ME8	SLC9A7
	ENSG00000065970	ME33	FOXJ2
	ENSG00000065978	ME5	YBX1
	ENSG00000065989	ME0	PDE4A
	ENSG00000066027	ME1	PPP2R5A
	ENSG00000066044	ME2	ELAVL1
	ENSG00000066056	ME2	TIE1
	ENSG00000066084	ME14	DIP2B
	ENSG00000066117	ME21	SMARCD1
	ENSG00000066135	ME0	KDM4A
	ENSG00000066136	ME1	NFYC
	ENSG00000066230	ME0	SLC9A3
	ENSG00000066279	ME12	ASPM
	ENSG00000066294	ME10	CD84
	ENSG00000066322	ME13	ELOVL1
	ENSG00000066336	ME1	SPI1
	ENSG00000066379	ME3	POLR1H
	ENSG00000066382	ME0	MPPED2
	ENSG00000066422	ME0	ZBTB11
	ENSG00000066427	ME0	ATXN3
	ENSG00000066455	ME1	GOLGA5
	ENSG00000066468	ME22	FGFR2
	ENSG00000066557	ME11	LRRC40
	ENSG00000066583	ME0	ISOC1
	ENSG00000066629	ME0	EML1
	ENSG00000066651	ME4	TRMT11
	ENSG00000066654	ME22	THUMPD1
	ENSG00000066697	ME0	MSANTD3
	ENSG00000066739	ME0	ATG2B
	ENSG00000066777	ME0	ARFGEF1
	ENSG00000066813	ME0	ACSM2B
	ENSG00000066827	ME0	ZFAT
	ENSG00000066855	ME9	MTFR1
	ENSG00000066923	ME0	STAG3
	ENSG00000066926	ME5	FECH
	ENSG00000066933	ME1	MYO9A
	ENSG00000067048	ME36	DDX3Y
	ENSG00000067057	ME0	PFKP
	ENSG00000067064	ME0	IDI1
	ENSG00000067066	ME18	SP100
	ENSG00000067082	ME4	KLF6
	ENSG00000067113	ME1	PLPP1
	ENSG00000067141	ME0	NEO1
	ENSG00000067167	ME31	TRAM1
	ENSG00000067182	ME4	TNFRSF1A
	ENSG00000067191	ME0	CACNB1
	ENSG00000067208	ME9	EVI5
	ENSG00000067221	ME0	STOML1
	ENSG00000067225	ME35	PKM
	ENSG00000067248	ME30	DHX29
	ENSG00000067334	ME6	DNTTIP2
	ENSG00000067365	ME4	METTL22
	ENSG00000067369	ME0	TP53BP1
	ENSG00000067533	ME11	RRP15
	ENSG00000067560	ME23	RHOA
	ENSG00000067596	ME23	DHX8
	ENSG00000067606	ME0	PRKCZ
	ENSG00000067646	ME36	ZFY
	ENSG00000067704	ME21	IARS2
	ENSG00000067798	ME7	NAV3
	ENSG00000067829	ME0	IDH3G
	ENSG00000067836	ME5	ROGDI
	ENSG00000067840	ME0	PDZD4
	ENSG00000067900	ME1	ROCK1
	ENSG00000067955	ME0	CBFB
	ENSG00000067992	ME1	PDK3
	ENSG00000068001	ME1	HYAL2
	ENSG00000068024	ME1	HDAC4
	ENSG00000068028	ME0	RASSF1
	ENSG00000068079	ME18	IFI35
	ENSG00000068097	ME0	HEATR6
	ENSG00000068120	ME23	COASY
	ENSG00000068137	ME2	PLEKHH3
	ENSG00000068305	ME1	MEF2A
	ENSG00000068308	ME33	OTUD5
	ENSG00000068323	ME1	TFE3
	ENSG00000068354	ME5	TBC1D25
	ENSG00000068366	ME1	ACSL4
	ENSG00000068383	ME29	INPP5A
	ENSG00000068394	ME11	GPKOW
	ENSG00000068400	ME26	GRIPAP1
	ENSG00000068438	ME1	FTSJ1
	ENSG00000068489	ME12	PRR11
	ENSG00000068615	ME0	REEP1
	ENSG00000068650	ME1	ATP11A
	ENSG00000068654	ME4	POLR1A
	ENSG00000068697	ME17	LAPTM4A
	ENSG00000068724	ME8	TTC7A
	ENSG00000068745	ME0	IP6K2
	ENSG00000068784	ME26	SRBD1
	ENSG00000068796	ME0	KIF2A
	ENSG00000068831	ME0	RASGRP2
	ENSG00000068878	ME5	PSME4
	ENSG00000068885	ME0	IFT80
	ENSG00000068903	ME0	SIRT2
	ENSG00000068912	ME31	ERLEC1
	ENSG00000068971	ME5	PPP2R5B
	ENSG00000068976	ME1	PYGM
	ENSG00000069020	ME0	MAST4
	ENSG00000069188	ME0	SDK2
	ENSG00000069248	ME0	NUP133
	ENSG00000069275	ME11	NUCKS1
	ENSG00000069329	ME0	VPS35
	ENSG00000069345	ME17	DNAJA2
	ENSG00000069399	ME1	BCL3
	ENSG00000069424	ME0	KCNAB2
	ENSG00000069431	ME7	ABCC9
	ENSG00000069493	ME1	CLEC2D
	ENSG00000069509	ME6	FUNDC1
	ENSG00000069667	ME15	RORA
	ENSG00000069702	ME15	TGFBR3
	ENSG00000069812	ME2	HES2
	ENSG00000069849	ME0	ATP1B3
	ENSG00000069869	ME7	NEDD4
	ENSG00000069943	ME1	PIGB
	ENSG00000069956	ME0	MAPK6
	ENSG00000069966	ME1	GNB5
	ENSG00000069974	ME1	RAB27A
	ENSG00000069998	ME3	HDHD5
	ENSG00000070010	ME17	UFD1
	ENSG00000070018	ME0	LRP6
	ENSG00000070047	ME21	PHRF1
	ENSG00000070061	ME21	ELP1
	ENSG00000070081	ME6	NUCB2
	ENSG00000070087	ME1	PFN2
	ENSG00000070159	ME0	PTPN3
	ENSG00000070182	ME5	SPTB
	ENSG00000070190	ME14	DAPP1
	ENSG00000070214	ME24	SLC44A1
	ENSG00000070269	ME1	TMEM260
	ENSG00000070366	ME0	SMG6
	ENSG00000070367	ME0	EXOC5
	ENSG00000070371	ME34	CLTCL1
	ENSG00000070388	ME0	FGF22
	ENSG00000070404	ME0	FSTL3
	ENSG00000070413	ME4	DGCR2
	ENSG00000070423	ME1	RNF126
	ENSG00000070444	ME4	MNT
	ENSG00000070476	ME0	ZXDC
	ENSG00000070495	ME13	JMJD6
	ENSG00000070501	ME2	POLB
	ENSG00000070526	ME0	ST6GALNAC1
	ENSG00000070540	ME1	WIPI1
	ENSG00000070601	ME2	FRMPD1
	ENSG00000070610	ME4	GBA2
	ENSG00000070614	ME1	NDST1
	ENSG00000070669	ME0	ASNS
	ENSG00000070718	ME1	AP3M2
	ENSG00000070731	ME4	ST6GALNAC2
	ENSG00000070756	ME3	PABPC1
	ENSG00000070759	ME1	TESK2
	ENSG00000070761	ME11	CFAP20
	ENSG00000070770	ME21	CSNK2A2
	ENSG00000070785	ME11	EIF2B3
	ENSG00000070808	ME0	CAMK2A
	ENSG00000070814	ME21	TCOF1
	ENSG00000070831	ME17	CDC42
	ENSG00000070882	ME0	OSBPL3
	ENSG00000070950	ME0	RAD18
	ENSG00000070961	ME0	ATP2B1
	ENSG00000071051	ME25	NCK2
	ENSG00000071054	ME1	MAP4K4
	ENSG00000071073	ME9	MGAT4A
	ENSG00000071082	ME3	RPL31
	ENSG00000071127	ME23	WDR1
	ENSG00000071189	ME1	SNX13
	ENSG00000071205	ME15	ARHGAP10
	ENSG00000071242	ME22	RPS6KA2
	ENSG00000071243	ME6	ING3
	ENSG00000071246	ME0	VASH1
	ENSG00000071462	ME11	BUD23
	ENSG00000071537	ME1	SEL1L
	ENSG00000071539	ME12	TRIP13
	ENSG00000071553	ME1	ATP6AP1
	ENSG00000071564	ME5	TCF3
	ENSG00000071575	ME4	TRIB2
	ENSG00000071626	ME1	DAZAP1
	ENSG00000071655	ME10	MBD3
	ENSG00000071794	ME16	HLTF
	ENSG00000071859	ME0	FAM50A
	ENSG00000071889	ME7	FAM3A
	ENSG00000071894	ME1	CPSF1
	ENSG00000071909	ME39	MYO3B
	ENSG00000071967	ME33	CYBRD1
	ENSG00000071994	ME3	PDCD2
	ENSG00000072042	ME0	RDH11
	ENSG00000072062	ME1	PRKACA
	ENSG00000072071	ME10	ADGRL1
	ENSG00000072080	ME7	SPP2
	ENSG00000072110	ME1	ACTN1
	ENSG00000072121	ME18	ZFYVE26
	ENSG00000072133	ME2	RPS6KA6
	ENSG00000072134	ME22	EPN2
	ENSG00000072135	ME13	PTPN18
	ENSG00000072163	ME0	LIMS2
	ENSG00000072195	ME0	SPEG
	ENSG00000072210	ME0	ALDH3A2
	ENSG00000072274	ME5	TFRC
	ENSG00000072310	ME0	SREBF1
	ENSG00000072364	ME10	AFF4
	ENSG00000072401	ME1	UBE2D1
	ENSG00000072415	ME0	PALS1
	ENSG00000072422	ME25	RHOBTB1
	ENSG00000072501	ME21	SMC1A
	ENSG00000072506	ME31	HSD17B10
	ENSG00000072518	ME1	MARK2
	ENSG00000072571	ME12	HMMR
	ENSG00000072609	ME0	CHFR
	ENSG00000072682	ME1	P4HA2
	ENSG00000072694	ME0	FCGR2B
	ENSG00000072736	ME28	NFATC3
	ENSG00000072756	ME0	TRNT1
	ENSG00000072778	ME0	ACADVL
	ENSG00000072786	ME11	STK10
	ENSG00000072803	ME0	FBXW11
	ENSG00000072818	ME0	ACAP1
	ENSG00000072840	ME15	EVC
	ENSG00000072849	ME17	DERL2
	ENSG00000072858	ME0	SIDT1
	ENSG00000072864	ME29	NDE1
	ENSG00000072952	ME4	IRAG1
	ENSG00000072954	ME34	TMEM38A
	ENSG00000072958	ME0	AP1M1
	ENSG00000073008	ME0	PVR
	ENSG00000073050	ME0	XRCC1
	ENSG00000073060	ME0	SCARB1
	ENSG00000073067	ME0	CYP2W1
	ENSG00000073111	ME12	MCM2
	ENSG00000073146	ME0	MOV10L1
	ENSG00000073150	ME4	PANX2
	ENSG00000073169	ME0	SELENOO
	ENSG00000073331	ME1	ALPK1
	ENSG00000073350	ME15	LLGL2
	ENSG00000073417	ME0	PDE8A
	ENSG00000073464	ME8	CLCN4
	ENSG00000073536	ME9	NLE1
	ENSG00000073578	ME28	SDHA
	ENSG00000073584	ME11	SMARCE1
	ENSG00000073605	ME13	GSDMB
	ENSG00000073614	ME1	KDM5A
	ENSG00000073711	ME0	PPP2R3A
	ENSG00000073712	ME2	FERMT2
	ENSG00000073734	ME2	ABCB11
	ENSG00000073737	ME14	DHRS9
	ENSG00000073756	ME29	PTGS2
	ENSG00000073792	ME5	IGF2BP2
	ENSG00000073803	ME0	MAP3K13
	ENSG00000073849	ME1	ST6GAL1
	ENSG00000073861	ME15	TBX21
	ENSG00000073910	ME4	FRY
	ENSG00000073921	ME1	PICALM
	ENSG00000073969	ME0	NSF
	ENSG00000074054	ME1	CLASP1
	ENSG00000074071	ME31	MRPS34
	ENSG00000074181	ME0	NOTCH3
	ENSG00000074201	ME6	CLNS1A
	ENSG00000074219	ME0	TEAD2
	ENSG00000074266	ME6	EED
	ENSG00000074276	ME0	CDHR2
	ENSG00000074319	ME33	TSG101
	ENSG00000074356	ME0	NCBP3
	ENSG00000074370	ME0	ATP2A3
	ENSG00000074416	ME25	MGLL
	ENSG00000074582	ME1	BCS1L
	ENSG00000074603	ME0	DPP8
	ENSG00000074621	ME0	SLC24A1
	ENSG00000074657	ME0	ZNF532
	ENSG00000074660	ME14	SCARF1
	ENSG00000074695	ME24	LMAN1
	ENSG00000074696	ME0	HACD3
	ENSG00000074706	ME0	IPCEF1
	ENSG00000074755	ME3	ZZEF1
	ENSG00000074800	ME20	ENO1
	ENSG00000074803	ME0	SLC12A1
	ENSG00000074842	ME24	MYDGF
	ENSG00000074855	ME4	ANO8
	ENSG00000074935	ME1	TUBE1
	ENSG00000074964	ME0	ARHGEF10L
	ENSG00000074966	ME9	TXK
	ENSG00000075073	ME0	TACR2
	ENSG00000075089	ME6	ACTR6
	ENSG00000075131	ME0	TIPIN
	ENSG00000075142	ME19	SRI
	ENSG00000075151	ME32	EIF4G3
	ENSG00000075188	ME11	NUP37
	ENSG00000075218	ME12	GTSE1
	ENSG00000075223	ME0	SEMA3C
	ENSG00000075234	ME15	TTC38
	ENSG00000075239	ME0	ACAT1
	ENSG00000075240	ME0	GRAMD4
	ENSG00000075275	ME8	CELSR1
	ENSG00000075292	ME0	ZNF638
	ENSG00000075303	ME20	SLC25A40
	ENSG00000075336	ME11	TIMM21
	ENSG00000075340	ME5	ADD2
	ENSG00000075391	ME0	RASAL2
	ENSG00000075399	ME14	VPS9D1
	ENSG00000075407	ME3	ZNF37A
	ENSG00000075413	ME5	MARK3
	ENSG00000075415	ME0	SLC25A3
	ENSG00000075420	ME1	FNDC3B
	ENSG00000075426	ME1	FOSL2
	ENSG00000075539	ME7	FRYL
	ENSG00000075568	ME18	TMEM131
	ENSG00000075618	ME0	FSCN1
	ENSG00000075624	ME23	ACTB
	ENSG00000075643	ME2	MOCOS
	ENSG00000075651	ME34	PLD1
	ENSG00000075702	ME2	WDR62
	ENSG00000075711	ME16	DLG1
	ENSG00000075785	ME1	RAB7A
	ENSG00000075790	ME0	BCAP29
	ENSG00000075826	ME4	SEC31B
	ENSG00000075856	ME0	SART3
	ENSG00000075884	ME0	ARHGAP15
	ENSG00000075886	ME0	TUBA3D
	ENSG00000075914	ME0	EXOSC7
	ENSG00000075945	ME0	KIFAP3
	ENSG00000075975	ME0	MKRN2
	ENSG00000076003	ME12	MCM6
	ENSG00000076043	ME5	REXO2
	ENSG00000076053	ME6	RBM7
	ENSG00000076067	ME2	RBMS2
	ENSG00000076108	ME32	BAZ2A
	ENSG00000076201	ME0	PTPN23
	ENSG00000076242	ME4	MLH1
	ENSG00000076248	ME28	UNG
	ENSG00000076258	ME0	FMO4
	ENSG00000076321	ME3	KLHL20
	ENSG00000076351	ME0	SLC46A1
	ENSG00000076356	ME4	PLXNA2
	ENSG00000076382	ME12	SPAG5
	ENSG00000076513	ME1	ANKRD13A
	ENSG00000076554	ME8	TPD52
	ENSG00000076554	ME8	TPD52-MRPS28
	ENSG00000076555	ME22	ACACB
	ENSG00000076604	ME8	TRAF4
	ENSG00000076641	ME1	PAG1
	ENSG00000076650	ME0	GPATCH1
	ENSG00000076662	ME4	ICAM3
	ENSG00000076685	ME1	NT5C2
	ENSG00000076706	ME1	MCAM
	ENSG00000076770	ME5	MBNL3
	ENSG00000076864	ME5	RAP1GAP
	ENSG00000076924	ME0	XAB2
	ENSG00000076928	ME0	ARHGEF1
	ENSG00000076944	ME1	STXBP2
	ENSG00000076984	ME5	MAP2K7
	ENSG00000077044	ME8	DGKD
	ENSG00000077092	ME0	RARB
	ENSG00000077097	ME16	TOP2B
	ENSG00000077147	ME6	TM9SF3
	ENSG00000077150	ME1	NFKB2
	ENSG00000077152	ME12	UBE2T
	ENSG00000077157	ME29	PPP1R12B
	ENSG00000077232	ME8	DNAJC10
	ENSG00000077235	ME0	GTF3C1
	ENSG00000077238	ME1	IL4R
	ENSG00000077254	ME10	USP33
	ENSG00000077264	ME2	PAK3
	ENSG00000077312	ME4	SNRPA
	ENSG00000077348	ME3	EXOSC5
	ENSG00000077380	ME0	DYNC1I2
	ENSG00000077420	ME1	APBB1IP
	ENSG00000077454	ME0	LRCH4
	ENSG00000077458	ME0	FAM76B
	ENSG00000077463	ME0	SIRT6
	ENSG00000077514	ME1	POLD3
	ENSG00000077549	ME23	CAPZB
	ENSG00000077585	ME22	GPR137B
	ENSG00000077616	ME0	NAALAD2
	ENSG00000077684	ME29	JADE1
	ENSG00000077713	ME0	SLC25A43
	ENSG00000077721	ME19	UBE2A
	ENSG00000077782	ME0	FGFR1
	ENSG00000077800	ME0	FKBP6
	ENSG00000077942	ME7	FBLN1
	ENSG00000077943	ME0	ITGA8
	ENSG00000077984	ME1	CST7
	ENSG00000078043	ME0	PIAS2
	ENSG00000078053	ME35	AMPH
	ENSG00000078061	ME23	ARAF
	ENSG00000078070	ME1	MCCC1
	ENSG00000078081	ME18	LAMP3
	ENSG00000078114	ME0	NEBL
	ENSG00000078124	ME20	ACER3
	ENSG00000078140	ME0	UBE2K
	ENSG00000078142	ME4	PIK3C3
	ENSG00000078177	ME16	N4BP2
	ENSG00000078237	ME0	TIGAR
	ENSG00000078246	ME0	TULP3
	ENSG00000078269	ME19	SYNJ2
	ENSG00000078295	ME2	ADCY2
	ENSG00000078304	ME15	PPP2R5C
	ENSG00000078369	ME23	GNB1
	ENSG00000078403	ME0	MLLT10
	ENSG00000078487	ME1	ZCWPW1
	ENSG00000078589	ME3	P2RY10
	ENSG00000078596	ME3	ITM2A
	ENSG00000078618	ME1	NRDC
	ENSG00000078668	ME6	VDAC3
	ENSG00000078674	ME0	PCM1
	ENSG00000078687	ME0	TNRC6C
	ENSG00000078699	ME0	CBFA2T2
	ENSG00000078747	ME4	ITCH
	ENSG00000078795	ME2	PKD2L2
	ENSG00000078804	ME29	TP53INP2
	ENSG00000078808	ME13	SDF4
	ENSG00000078814	ME2	MYH7B
	ENSG00000078900	ME0	TP73
	ENSG00000078902	ME33	TOLLIP
	ENSG00000078967	ME0	UBE2D4
	ENSG00000079134	ME1	THOC1
	ENSG00000079156	ME0	OSBPL6
	ENSG00000079215	ME38	SLC1A3
	ENSG00000079246	ME0	XRCC5
	ENSG00000079257	ME17	LXN
	ENSG00000079263	ME18	SP140
	ENSG00000079277	ME1	MKNK1
	ENSG00000079308	ME5	TNS1
	ENSG00000079313	ME0	REXO1
	ENSG00000079332	ME0	SAR1A
	ENSG00000079335	ME9	CDC14A
	ENSG00000079337	ME14	RAPGEF3
	ENSG00000079385	ME14	CEACAM1
	ENSG00000079387	ME0	SENP1
	ENSG00000079432	ME23	CIC
	ENSG00000079435	ME10	LIPE
	ENSG00000079459	ME5	FDFT1
	ENSG00000079462	ME11	PAFAH1B3
	ENSG00000079482	ME7	OPHN1
	ENSG00000079616	ME28	KIF22
	ENSG00000079691	ME0	CARMIL1
	ENSG00000079739	ME1	PGM1
	ENSG00000079785	ME16	DDX1
	ENSG00000079805	ME4	DNM2
	ENSG00000079819	ME8	EPB41L2
	ENSG00000079931	ME8	MOXD1
	ENSG00000079950	ME1	STX7
	ENSG00000079974	ME1	RABL2B
	ENSG00000079974	ME1	RABL2A
	ENSG00000079999	ME0	KEAP1
	ENSG00000080007	ME0	DDX43
	ENSG00000080189	ME10	SLC35C2
	ENSG00000080200	ME0	CRYBG3
	ENSG00000080298	ME0	RFX3
	ENSG00000080345	ME0	RIF1
	ENSG00000080371	ME1	RAB21
	ENSG00000080493	ME15	SLC4A4
	ENSG00000080503	ME0	SMARCA2
	ENSG00000080546	ME0	SESN1
	ENSG00000080572	ME0	DNAAF6
	ENSG00000080573	ME0	COL5A3
	ENSG00000080603	ME21	SRCAP
	ENSG00000080608	ME16	PUM3
	ENSG00000080802	ME0	CNOT4
	ENSG00000080815	ME1	PSEN1
	ENSG00000080819	ME0	CPOX
	ENSG00000080822	ME3	CLDND1
	ENSG00000080823	ME0	MOK
	ENSG00000080824	ME6	HSP90AA1
	ENSG00000080839	ME30	RBL1
	ENSG00000080845	ME23	DLGAP4
	ENSG00000080854	ME0	IGSF9B
	ENSG00000080910	ME2	CFHR2
	ENSG00000080947	ME0	CROCCP3
	ENSG00000080986	ME12	NDC80
	ENSG00000081014	ME0	AP4E1
	ENSG00000081019	ME1	RSBN1
	ENSG00000081026	ME0	MAGI3
	ENSG00000081052	ME0	COL4A4
	ENSG00000081059	ME9	TCF7
	ENSG00000081087	ME17	OSTM1
	ENSG00000081138	ME2	CDH7
	ENSG00000081148	ME0	IMPG2
	ENSG00000081154	ME6	PCNP
	ENSG00000081177	ME1	EXD2
	ENSG00000081181	ME0	ARG2
	ENSG00000081189	ME8	MEF2C
	ENSG00000081237	ME1	PTPRC
	ENSG00000081307	ME16	UBA5
	ENSG00000081320	ME1	STK17B
	ENSG00000081377	ME25	CDC14B
	ENSG00000081386	ME3	ZNF510
	ENSG00000081665	ME9	ZNF506
	ENSG00000081692	ME10	JMJD4
	ENSG00000081721	ME3	DUSP12
	ENSG00000081760	ME2	AACS
	ENSG00000081791	ME0	DELE1
	ENSG00000081800	ME2	SLC13A1
	ENSG00000081870	ME0	IFT25
	ENSG00000081913	ME1	PHLPP1
	ENSG00000081923	ME19	ATP8B1
	ENSG00000081985	ME0	IL12RB2
	ENSG00000082014	ME1	SMARCD3
	ENSG00000082068	ME4	WDR70
	ENSG00000082074	ME14	FYB1
	ENSG00000082126	ME2	MPP4
	ENSG00000082146	ME5	STRADB
	ENSG00000082153	ME6	BZW1
	ENSG00000082196	ME0	C1QTNF3
	ENSG00000082212	ME0	ME2
	ENSG00000082213	ME0	C5orf22
	ENSG00000082258	ME0	CCNT2
	ENSG00000082269	ME0	FAM135A
	ENSG00000082293	ME8	COL19A1
	ENSG00000082397	ME20	EPB41L3
	ENSG00000082438	ME8	COBLL1
	ENSG00000082458	ME15	DLG3
	ENSG00000082512	ME8	TRAF5
	ENSG00000082515	ME6	MRPL22
	ENSG00000082516	ME21	GEMIN5
	ENSG00000082641	ME23	NFE2L1
	ENSG00000082684	ME2	SEMA5B
	ENSG00000082701	ME1	GSK3B
	ENSG00000082781	ME25	ITGB5
	ENSG00000082805	ME0	ERC1
	ENSG00000082898	ME30	XPO1
	ENSG00000082996	ME1	RNF13
	ENSG00000083067	ME2	TRPM3
	ENSG00000083093	ME4	PALB2
	ENSG00000083097	ME4	DOP1A
	ENSG00000083099	ME0	LYRM2
	ENSG00000083123	ME1	BCKDHB
	ENSG00000083168	ME1	KAT6A
	ENSG00000083223	ME1	TUT7
	ENSG00000083290	ME0	ULK2
	ENSG00000083307	ME0	GRHL2
	ENSG00000083312	ME0	TNPO1
	ENSG00000083444	ME1	PLOD1
	ENSG00000083454	ME8	P2RX5
	ENSG00000083457	ME3	ITGAE
	ENSG00000083520	ME11	DIS3
	ENSG00000083535	ME3	PIBF1
	ENSG00000083544	ME16	TDRD3
	ENSG00000083635	ME16	NUFIP1
	ENSG00000083642	ME0	PDS5B
	ENSG00000083720	ME1	OXCT1
	ENSG00000083750	ME0	RRAGB
	ENSG00000083799	ME0	CYLD
	ENSG00000083807	ME0	SLC27A5
	ENSG00000083812	ME10	ZNF324
	ENSG00000083814	ME9	ZNF671
	ENSG00000083817	ME3	ZNF416
	ENSG00000083828	ME4	ZNF586
	ENSG00000083838	ME10	ZNF446
	ENSG00000083844	ME0	ZNF264
	ENSG00000083845	ME3	RPS5
	ENSG00000083896	ME0	YTHDC1
	ENSG00000083937	ME17	CHMP2B
	ENSG00000084070	ME1	SMAP2
	ENSG00000084072	ME3	PPIE
	ENSG00000084073	ME0	ZMPSTE24
	ENSG00000084090	ME11	STARD7
	ENSG00000084092	ME3	NOA1
	ENSG00000084093	ME0	REST
	ENSG00000084110	ME4	HAL
	ENSG00000084112	ME1	SSH1
	ENSG00000084207	ME0	GSTP1
	ENSG00000084234	ME20	APLP2
	ENSG00000084444	ME0	FAM234B
	ENSG00000084453	ME0	SLCO1A2
	ENSG00000084463	ME21	WBP11
	ENSG00000084623	ME11	EIF3I
	ENSG00000084652	ME21	TXLNA
	ENSG00000084676	ME4	NCOA1
	ENSG00000084693	ME10	AGBL5
	ENSG00000084710	ME0	EFR3B
	ENSG00000084731	ME1	KIF3C
	ENSG00000084733	ME1	RAB10
	ENSG00000084754	ME23	HADHA
	ENSG00000084764	ME4	MAPRE3
	ENSG00000084774	ME0	CAD
	ENSG00000085063	ME14	CD59
	ENSG00000085117	ME1	CD82
	ENSG00000085185	ME1	BCORL1
	ENSG00000085224	ME0	ATRX
	ENSG00000085231	ME6	AK6
	ENSG00000085265	ME20	FCN1
	ENSG00000085274	ME3	MYNN
	ENSG00000085276	ME0	MECOM
	ENSG00000085365	ME0	SCAMP1
	ENSG00000085377	ME16	PREP
	ENSG00000085382	ME0	HACE1
	ENSG00000085415	ME4	SEH1L
	ENSG00000085433	ME1	WDR47
	ENSG00000085449	ME26	WDFY1
	ENSG00000085465	ME0	OVGP1
	ENSG00000085491	ME20	SLC25A24
	ENSG00000085511	ME13	MAP3K4
	ENSG00000085514	ME4	PILRA
	ENSG00000085563	ME15	ABCB1
	ENSG00000085644	ME0	ZNF213
	ENSG00000085662	ME35	AKR1B1
	ENSG00000085719	ME34	CPNE3
	ENSG00000085721	ME1	RRN3
	ENSG00000085733	ME25	CTTN
	ENSG00000085760	ME6	MTIF2
	ENSG00000085788	ME1	DDHD2
	ENSG00000085831	ME0	TTC39A
	ENSG00000085832	ME10	EPS15
	ENSG00000085840	ME12	ORC1
	ENSG00000085871	ME20	MGST2
	ENSG00000085872	ME0	CHERP
	ENSG00000085978	ME28	ATG16L1
	ENSG00000085982	ME0	USP40
	ENSG00000085998	ME1	POMGNT1
	ENSG00000085999	ME12	RAD54L
	ENSG00000086015	ME0	MAST2
	ENSG00000086061	ME6	DNAJA1
	ENSG00000086062	ME23	B4GALT1
	ENSG00000086065	ME14	CHMP5
	ENSG00000086102	ME8	NFX1
	ENSG00000086159	ME2	AQP6
	ENSG00000086189	ME3	DIMT1
	ENSG00000086200	ME0	IPO11
	ENSG00000086200	ME0	IPO11-LRRC70
	ENSG00000086232	ME5	EIF2AK1
	ENSG00000086288	ME1	NME8
	ENSG00000086300	ME1	SNX10
	ENSG00000086475	ME11	SEPHS1
	ENSG00000086504	ME0	MRPL28
	ENSG00000086506	ME5	HBQ1
	ENSG00000086544	ME35	ITPKC
	ENSG00000086548	ME34	CEACAM6
	ENSG00000086570	ME1	FAT2
	ENSG00000086589	ME17	RBM22
	ENSG00000086598	ME31	TMED2
	ENSG00000086619	ME0	ERO1B
	ENSG00000086666	ME30	ZFAND6
	ENSG00000086696	ME0	HSD17B2
	ENSG00000086712	ME36	TXLNG
	ENSG00000086730	ME1	LAT2
	ENSG00000086758	ME21	HUWE1
	ENSG00000086827	ME16	ZW10
	ENSG00000086848	ME0	ALG9
	ENSG00000086991	ME0	NOX4
	ENSG00000087008	ME0	ACOX3
	ENSG00000087053	ME16	MTMR2
	ENSG00000087074	ME4	PPP1R15A
	ENSG00000087077	ME0	TRIP6
	ENSG00000087086	ME5	FTL
	ENSG00000087087	ME0	SRRT
	ENSG00000087088	ME0	BAX
	ENSG00000087095	ME0	NLK
	ENSG00000087111	ME0	PIGS
	ENSG00000087152	ME13	ATXN7L3
	ENSG00000087157	ME1	PGS1
	ENSG00000087191	ME11	PSMC5
	ENSG00000087206	ME1	UIMC1
	ENSG00000087237	ME26	CETP
	ENSG00000087253	ME14	LPCAT2
	ENSG00000087258	ME15	GNAO1
	ENSG00000087263	ME1	OGFOD1
	ENSG00000087266	ME1	SH3BP2
	ENSG00000087269	ME21	NOP14
	ENSG00000087274	ME5	ADD1
	ENSG00000087299	ME7	L2HGDH
	ENSG00000087301	ME30	TXNDC16
	ENSG00000087302	ME6	RTRAF
	ENSG00000087338	ME0	GMCL1
	ENSG00000087365	ME23	SF3B2
	ENSG00000087448	ME1	KLHL42
	ENSG00000087460	ME5	GNAS
	ENSG00000087470	ME16	DNM1L
	ENSG00000087502	ME6	ERGIC2
	ENSG00000087586	ME30	AURKA
	ENSG00000087589	ME29	CASS4
	ENSG00000087884	ME0	AAMDC
	ENSG00000087903	ME1	RFX2
	ENSG00000087995	ME1	METTL2A
	ENSG00000088002	ME0	SULT2B1
	ENSG00000088035	ME0	ALG6
	ENSG00000088038	ME23	CNOT3
	ENSG00000088053	ME25	GP6
	ENSG00000088179	ME28	PTPN4
	ENSG00000088205	ME16	DDX18
	ENSG00000088247	ME21	KHSRP
	ENSG00000088256	ME0	GNA11
	ENSG00000088280	ME0	ASAP3
	ENSG00000088298	ME13	EDEM2
	ENSG00000088298	ME13	MMP24-AS1-EDEM2
	ENSG00000088305	ME0	DNMT3B
	ENSG00000088325	ME12	TPX2
	ENSG00000088340	ME0	FER1L4
	ENSG00000088356	ME3	PDRG1
	ENSG00000088386	ME2	SLC15A1
	ENSG00000088387	ME9	DOCK9
	ENSG00000088448	ME0	ANKRD10
	ENSG00000088451	ME3	TGDS
	ENSG00000088538	ME10	DOCK3
	ENSG00000088543	ME10	C3orf18
	ENSG00000088682	ME11	COQ9
	ENSG00000088726	ME25	TMEM40
	ENSG00000088727	ME0	KIF9
	ENSG00000088756	ME2	ARHGAP28
	ENSG00000088766	ME6	CRLS1
	ENSG00000088808	ME10	PPP1R13B
	ENSG00000088812	ME0	ATRN
	ENSG00000088826	ME5	SMOX
	ENSG00000088827	ME18	SIGLEC1
	ENSG00000088832	ME1	FKBP1A
	ENSG00000088833	ME4	NSFL1C
	ENSG00000088854	ME0	DNAAF9
	ENSG00000088876	ME1	ZNF343
	ENSG00000088888	ME0	MAVS
	ENSG00000088899	ME0	LZTS3
	ENSG00000088930	ME1	XRN2
	ENSG00000088970	ME0	KIZ
	ENSG00000088986	ME31	DYNLL1
	ENSG00000088992	ME5	TESC
	ENSG00000089006	ME16	SNX5
	ENSG00000089009	ME6	RPL6
	ENSG00000089012	ME9	SIRPG
	ENSG00000089022	ME1	MAPKAPK5
	ENSG00000089041	ME26	P2RX7
	ENSG00000089048	ME6	ESF1
	ENSG00000089050	ME0	RBBP9
	ENSG00000089053	ME4	ANAPC5
	ENSG00000089057	ME0	SLC23A2
	ENSG00000089060	ME0	SLC8B1
	ENSG00000089063	ME3	TMEM230
	ENSG00000089091	ME0	DZANK1
	ENSG00000089094	ME1	KDM2B
	ENSG00000089123	ME1	TASP1
	ENSG00000089127	ME18	OAS1
	ENSG00000089154	ME21	GCN1
	ENSG00000089157	ME3	RPLP0
	ENSG00000089159	ME1	PXN
	ENSG00000089169	ME0	RPH3A
	ENSG00000089177	ME0	KIF16B
	ENSG00000089195	ME0	TRMT6
	ENSG00000089199	ME0	CHGB
	ENSG00000089220	ME3	PEBP1
	ENSG00000089234	ME33	BRAP
	ENSG00000089248	ME3	ERP29
	ENSG00000089250	ME0	NOS1
	ENSG00000089280	ME21	FUS
	ENSG00000089289	ME6	IGBP1
	ENSG00000089327	ME10	FXYD5
	ENSG00000089335	ME3	ZNF302
	ENSG00000089351	ME1	GRAMD1A
	ENSG00000089486	ME9	CDIP1
	ENSG00000089505	ME1	CMTM1
	ENSG00000089597	ME21	GANAB
	ENSG00000089639	ME1	GMIP
	ENSG00000089682	ME16	RBM41
	ENSG00000089685	ME2	BIRC5
	ENSG00000089692	ME15	LAG3
	ENSG00000089693	ME4	MLF2
	ENSG00000089723	ME10	OTUB2
	ENSG00000089737	ME21	DDX24
	ENSG00000089775	ME9	ZBTB25
	ENSG00000089818	ME13	NECAP1
	ENSG00000089820	ME0	ARHGAP4
	ENSG00000089876	ME0	DHX32
	ENSG00000089902	ME1	RCOR1
	ENSG00000089916	ME0	GPATCH2L
	ENSG00000090006	ME0	LTBP4
	ENSG00000090013	ME5	BLVRB
	ENSG00000090020	ME1	SLC9A1
	ENSG00000090054	ME1	SPTLC1
	ENSG00000090060	ME0	PAPOLA
	ENSG00000090061	ME23	CCNK
	ENSG00000090097	ME10	PCBP4
	ENSG00000090104	ME0	RGS1
	ENSG00000090238	ME5	YPEL3
	ENSG00000090263	ME6	MRPS33
	ENSG00000090266	ME6	NDUFB2
	ENSG00000090273	ME21	NUDC
	ENSG00000090316	ME4	MAEA
	ENSG00000090339	ME14	ICAM1
	ENSG00000090372	ME4	STRN4
	ENSG00000090376	ME1	IRAK3
	ENSG00000090382	ME20	LYZ
	ENSG00000090432	ME13	MUL1
	ENSG00000090447	ME1	TFAP4
	ENSG00000090470	ME28	PDCD7
	ENSG00000090487	ME20	SPG21
	ENSG00000090520	ME24	DNAJB11
	ENSG00000090539	ME0	CHRD
	ENSG00000090554	ME9	FLT3LG
	ENSG00000090565	ME1	RAB11FIP3
	ENSG00000090581	ME0	GNPTG
	ENSG00000090612	ME3	ZNF268
	ENSG00000090615	ME0	GOLGA3
	ENSG00000090621	ME32	PABPC4
	ENSG00000090659	ME0	CD209
	ENSG00000090661	ME0	CERS4
	ENSG00000090674	ME5	MCOLN1
	ENSG00000090686	ME0	USP48
	ENSG00000090776	ME0	EFNB1
	ENSG00000090857	ME0	LOC124907803
	ENSG00000090857	ME0	PDPR
	ENSG00000090857	ME0	LOC128966601
	ENSG00000090861	ME21	AARS1
	ENSG00000090863	ME21	GLG1
	ENSG00000090889	ME12	KIF4A
	ENSG00000090905	ME17	TNRC6A
	ENSG00000090924	ME4	PLEKHG2
	ENSG00000090971	ME0	NAT14
	ENSG00000090975	ME4	PITPNM2
	ENSG00000090989	ME1	EXOC1
	ENSG00000091009	ME0	RBM27
	ENSG00000091039	ME1	OSBPL8
	ENSG00000091073	ME1	DTX2
	ENSG00000091106	ME1	NLRC4
	ENSG00000091127	ME0	PUS7
	ENSG00000091128	ME2	LAMB4
	ENSG00000091129	ME10	NRCAM
	ENSG00000091136	ME0	LAMB1
	ENSG00000091137	ME2	SLC26A4
	ENSG00000091140	ME6	DLD
	ENSG00000091157	ME0	WDR7
	ENSG00000091164	ME6	TXNL1
	ENSG00000091181	ME22	IL5RA
	ENSG00000091262	ME29	ABCC6
	ENSG00000091317	ME1	CMTM6
	ENSG00000091409	ME0	ITGA6
	ENSG00000091436	ME1	MAP3K20
	ENSG00000091483	ME16	FH
	ENSG00000091490	ME24	SEL1L3
	ENSG00000091513	ME0	TF
	ENSG00000091527	ME23	CDV3
	ENSG00000091536	ME0	MYO15A
	ENSG00000091542	ME0	ALKBH5
	ENSG00000091592	ME29	NLRP1
	ENSG00000091640	ME6	SPAG7
	ENSG00000091651	ME3	ORC6
	ENSG00000091732	ME4	ZC3HC1
	ENSG00000091831	ME0	ESR1
	ENSG00000091844	ME0	RGS17
	ENSG00000091879	ME19	ANGPT2
	ENSG00000091947	ME3	TMEM101
	ENSG00000091972	ME8	CD200
	ENSG00000091986	ME0	CCDC80
	ENSG00000092010	ME26	PSME1
	ENSG00000092020	ME17	PPP2R3C
	ENSG00000092036	ME1	HAUS4
	ENSG00000092067	ME22	CEBPE
	ENSG00000092068	ME22	SLC7A8
	ENSG00000092094	ME1	OSGEP
	ENSG00000092098	ME26	RNF31
	ENSG00000092108	ME0	SCFD1
	ENSG00000092140	ME0	G2E3
	ENSG00000092148	ME0	HECTD1
	ENSG00000092199	ME17	HNRNPC
	ENSG00000092200	ME29	RPGRIP1
	ENSG00000092201	ME21	SUPT16H
	ENSG00000092203	ME23	TOX4
	ENSG00000092208	ME6	GEMIN2
	ENSG00000092295	ME0	TGM1
	ENSG00000092330	ME0	TINF2
	ENSG00000092421	ME8	SEMA6A
	ENSG00000092439	ME0	TRPM7
	ENSG00000092445	ME2	TYRO3
	ENSG00000092470	ME12	WDR76
	ENSG00000092529	ME1	CAPN3
	ENSG00000092531	ME4	SNAP23
	ENSG00000092621	ME0	PHGDH
	ENSG00000092758	ME0	COL9A3
	ENSG00000092820	ME21	EZR
	ENSG00000092841	ME17	MYL6
	ENSG00000092847	ME23	AGO1
	ENSG00000092853	ME12	CLSPN
	ENSG00000092871	ME29	RFFL
	ENSG00000092929	ME1	UNC13D
	ENSG00000092931	ME0	MFSD11
	ENSG00000092964	ME20	DPYSL2
	ENSG00000092978	ME16	GPATCH2
	ENSG00000093000	ME4	NUP50
	ENSG00000093009	ME12	CDC45
	ENSG00000093010	ME20	COMT
	ENSG00000093072	ME18	ADA2
	ENSG00000093144	ME6	ECHDC1
	ENSG00000093167	ME1	LRRFIP2
	ENSG00000093183	ME0	SEC22C
	ENSG00000093217	ME0	XYLB
	ENSG00000094631	ME0	HDAC6
	ENSG00000094661	ME2	OR1I1
	ENSG00000094755	ME3	GABRP
	ENSG00000094804	ME12	CDC6
	ENSG00000094841	ME4	UPRT
	ENSG00000094880	ME1	CDC23
	ENSG00000094914	ME4	AAAS
	ENSG00000094916	ME21	CBX5
	ENSG00000094975	ME30	SUCO
	ENSG00000095002	ME16	MSH2
	ENSG00000095015	ME10	MAP3K1
	ENSG00000095059	ME10	DHPS
	ENSG00000095066	ME2	HOOK2
	ENSG00000095139	ME23	ARCN1
	ENSG00000095209	ME0	TMEM38B
	ENSG00000095261	ME0	PSMD5
	ENSG00000095303	ME25	PTGS1
	ENSG00000095319	ME21	NUP188
	ENSG00000095321	ME5	CRAT
	ENSG00000095370	ME1	SH2D3C
	ENSG00000095380	ME14	NANS
	ENSG00000095383	ME1	TBC1D2
	ENSG00000095397	ME0	WHRN
	ENSG00000095485	ME0	CWF19L1
	ENSG00000095539	ME0	SEMA4G
	ENSG00000095564	ME16	BTAF1
	ENSG00000095574	ME3	IKZF5
	ENSG00000095585	ME8	BLNK
	ENSG00000095587	ME2	TLL2
	ENSG00000095637	ME0	SORBS1
	ENSG00000095752	ME0	IL11
	ENSG00000095787	ME33	WAC
	ENSG00000095794	ME0	CREM
	ENSG00000095906	ME10	NUBP2
	ENSG00000095932	ME5	SMIM24
	ENSG00000095951	ME0	HIVEP1
	ENSG00000096006	ME34	CRISP3
	ENSG00000096060	ME38	FKBP5
	ENSG00000096063	ME1	SRPK1
	ENSG00000096070	ME0	BRPF3
	ENSG00000096080	ME3	MRPS18A
	ENSG00000096092	ME0	TMEM14A
	ENSG00000096093	ME7	EFHC1
	ENSG00000096384	ME21	HSP90AB1
	ENSG00000096401	ME0	CDC5L
	ENSG00000096433	ME1	ITPR3
	ENSG00000096654	ME3	ZNF184
	ENSG00000096696	ME0	DSP
	ENSG00000096717	ME0	SIRT1
	ENSG00000096746	ME0	HNRNPH3
	ENSG00000096872	ME0	IFT74
	ENSG00000096968	ME32	JAK2
	ENSG00000096996	ME15	IL12RB1
	ENSG00000097007	ME21	ABL1
	ENSG00000097021	ME12	ACOT7
	ENSG00000097033	ME1	SH3GLB1
	ENSG00000097046	ME12	CDC7
	ENSG00000097096	ME0	SYDE2
	ENSG00000099139	ME9	PCSK5
	ENSG00000099194	ME12	SCD
	ENSG00000099203	ME0	TMED1
	ENSG00000099204	ME9	ABLIM1
	ENSG00000099219	ME1	ERMP1
	ENSG00000099246	ME17	RAB18
	ENSG00000099250	ME0	NRP1
	ENSG00000099284	ME0	MACROH2A2
	ENSG00000099290	ME26	WASHC2A
	ENSG00000099308	ME4	MAST3
	ENSG00000099326	ME0	MZF1
	ENSG00000099330	ME0	OCEL1
	ENSG00000099331	ME4	MYO9B
	ENSG00000099337	ME22	KCNK6
	ENSG00000099338	ME0	CATSPERG
	ENSG00000099341	ME0	PSMD8
	ENSG00000099364	ME0	FBXL19
	ENSG00000099365	ME0	STX1B
	ENSG00000099377	ME1	HSD3B7
	ENSG00000099381	ME21	SETD1A
	ENSG00000099385	ME3	BCL7C
	ENSG00000099622	ME10	CIRBP
	ENSG00000099624	ME3	ATP5F1D
	ENSG00000099715	ME2	PCDH11Y
	ENSG00000099715	ME2	PCDH11X
	ENSG00000099783	ME21	HNRNPM
	ENSG00000099785	ME5	MARCHF2
	ENSG00000099795	ME3	NDUFB7
	ENSG00000099797	ME1	TECR
	ENSG00000099800	ME3	TIMM13
	ENSG00000099804	ME5	CDC34
	ENSG00000099810	ME4	MTAP
	ENSG00000099814	ME0	CEP170B
	ENSG00000099817	ME0	POLR2E
	ENSG00000099821	ME0	POLRMT
	ENSG00000099822	ME0	HCN2
	ENSG00000099834	ME0	CDHR5
	ENSG00000099840	ME0	IZUMO4
	ENSG00000099849	ME10	RASSF7
	ENSG00000099860	ME14	GADD45B
	ENSG00000099875	ME4	MKNK2
	ENSG00000099889	ME15	ARVCF
	ENSG00000099899	ME1	TRMT2A
	ENSG00000099901	ME11	RANBP1
	ENSG00000099904	ME1	ZDHHC8
	ENSG00000099910	ME9	KLHL22
	ENSG00000099917	ME0	MED15
	ENSG00000099937	ME0	SERPIND1
	ENSG00000099940	ME13	SNAP29
	ENSG00000099942	ME33	CRKL
	ENSG00000099949	ME0	LZTR1
	ENSG00000099953	ME8	MMP11
	ENSG00000099954	ME0	CECR2
	ENSG00000099956	ME8	SMARCB1
	ENSG00000099958	ME24	DERL3
	ENSG00000099968	ME5	BCL2L13
	ENSG00000099974	ME0	DDTL
	ENSG00000099977	ME3	DDT
	ENSG00000099977	ME3	DDTL
	ENSG00000099985	ME1	OSM
	ENSG00000099991	ME29	CABIN1
	ENSG00000099992	ME10	TBC1D10A
	ENSG00000099995	ME23	SF3A1
	ENSG00000099998	ME0	GGT5
	ENSG00000099999	ME0	RNF215
	ENSG00000100003	ME9	SEC14L2
	ENSG00000100014	ME0	SPECC1L
	ENSG00000100023	ME21	PPIL2
	ENSG00000100024	ME1	UPB1
	ENSG00000100027	ME15	YPEL1
	ENSG00000100028	ME6	SNRPD3
	ENSG00000100029	ME4	PES1
	ENSG00000100030	ME33	MAPK1
	ENSG00000100031	ME1	GGT1
	ENSG00000100033	ME0	PRODH
	ENSG00000100034	ME4	PPM1F
	ENSG00000100036	ME0	SLC35E4
	ENSG00000100038	ME4	TOP3B
	ENSG00000100055	ME4	CYTH4
	ENSG00000100056	ME0	ESS2
	ENSG00000100060	ME10	MFNG
	ENSG00000100075	ME10	SLC25A1
	ENSG00000100077	ME0	GRK3
	ENSG00000100079	ME0	LGALS2
	ENSG00000100083	ME10	GGA1
	ENSG00000100084	ME23	HIRA
	ENSG00000100092	ME0	SH3BP1
	ENSG00000100097	ME20	LGALS1
	ENSG00000100099	ME0	HPS4
	ENSG00000100100	ME9	PIK3IP1
	ENSG00000100104	ME5	SRRD
	ENSG00000100105	ME9	PATZ1
	ENSG00000100106	ME4	TRIOBP
	ENSG00000100109	ME0	TFIP11
	ENSG00000100116	ME5	GCAT
	ENSG00000100124	ME3	ANKRD54
	ENSG00000100129	ME3	EIF3L
	ENSG00000100138	ME3	SNU13
	ENSG00000100139	ME0	MICALL1
	ENSG00000100142	ME7	POLR2F
	ENSG00000100146	ME0	SOX10
	ENSG00000100147	ME0	CCDC134
	ENSG00000100150	ME22	DEPDC5
	ENSG00000100151	ME0	PICK1
	ENSG00000100154	ME0	TTC28
	ENSG00000100162	ME12	CENPM
	ENSG00000100196	ME0	KDELR3
	ENSG00000100197	ME0	CYP2D6
	ENSG00000100201	ME0	DDX17
	ENSG00000100206	ME2	DMC1
	ENSG00000100207	ME0	TCF20
	ENSG00000100209	ME0	HSCB
	ENSG00000100211	ME9	CBY1
	ENSG00000100216	ME31	TOMM22
	ENSG00000100219	ME24	XBP1
	ENSG00000100220	ME0	RTCB
	ENSG00000100221	ME0	JOSD1
	ENSG00000100225	ME5	FBXO7
	ENSG00000100226	ME14	GTPBP1
	ENSG00000100227	ME23	POLDIP3
	ENSG00000100228	ME1	RAB36
	ENSG00000100239	ME0	PPP6R2
	ENSG00000100241	ME0	SBF1
	ENSG00000100242	ME0	SUN2
	ENSG00000100243	ME5	CYB5R3
	ENSG00000100246	ME7	DNAL4
	ENSG00000100253	ME2	MIOX
	ENSG00000100258	ME0	LMF2
	ENSG00000100263	ME0	RHBDD3
	ENSG00000100266	ME4	PACSIN2
	ENSG00000100271	ME9	TTLL1
	ENSG00000100280	ME23	AP1B1
	ENSG00000100281	ME0	HMGXB4
	ENSG00000100284	ME1	TOM1
	ENSG00000100285	ME12	NEFH
	ENSG00000100288	ME0	CHKB
	ENSG00000100290	ME24	BIK
	ENSG00000100292	ME20	HMOX1
	ENSG00000100294	ME0	MCAT
	ENSG00000100296	ME1	THOC5
	ENSG00000100297	ME12	MCM5
	ENSG00000100299	ME1	ARSA
	ENSG00000100300	ME1	TSPO
	ENSG00000100304	ME0	TTLL12
	ENSG00000100307	ME10	CBX7
	ENSG00000100311	ME0	PDGFB
	ENSG00000100314	ME0	CABP7
	ENSG00000100316	ME3	RPL3
	ENSG00000100319	ME13	ZMAT5
	ENSG00000100321	ME0	SYNGR1
	ENSG00000100324	ME1	TAB1
	ENSG00000100325	ME5	ASCC2
	ENSG00000100330	ME1	MTMR3
	ENSG00000100335	ME1	MIEF1
	ENSG00000100336	ME26	APOL4
	ENSG00000100342	ME26	APOL1
	ENSG00000100344	ME1	PNPLA3
	ENSG00000100345	ME23	MYH9
	ENSG00000100346	ME0	CACNA1I
	ENSG00000100347	ME1	SAMM50
	ENSG00000100348	ME3	TXN2
	ENSG00000100350	ME0	FOXRED2
	ENSG00000100351	ME0	GRAP2
	ENSG00000100353	ME3	EIF3D
	ENSG00000100354	ME31	TNRC6B
	ENSG00000100359	ME1	SGSM3
	ENSG00000100360	ME10	IFT27
	ENSG00000100364	ME20	KIAA0930
	ENSG00000100365	ME1	NCF4
	ENSG00000100368	ME1	CSF2RB
	ENSG00000100372	ME1	SLC25A17
	ENSG00000100376	ME0	FAM118A
	ENSG00000100379	ME10	KCTD17
	ENSG00000100380	ME5	ST13
	ENSG00000100385	ME15	IL2RB
	ENSG00000100387	ME5	RBX1
	ENSG00000100393	ME1	EP300
	ENSG00000100395	ME1	L3MBTL2
	ENSG00000100401	ME1	RANGAP1
	ENSG00000100403	ME21	ZC3H7B
	ENSG00000100410	ME3	PHF5A
	ENSG00000100412	ME21	ACO2
	ENSG00000100413	ME1	POLR3H
	ENSG00000100416	ME1	TRMU
	ENSG00000100417	ME7	PMM1
	ENSG00000100418	ME14	DESI1
	ENSG00000100422	ME10	CERK
	ENSG00000100425	ME0	BRD1
	ENSG00000100426	ME26	ZBED4
	ENSG00000100427	ME0	MLC1
	ENSG00000100429	ME0	HDAC10
	ENSG00000100439	ME4	ABHD4
	ENSG00000100441	ME0	KHNYN
	ENSG00000100442	ME6	FKBP3
	ENSG00000100445	ME9	SDR39U1
	ENSG00000100450	ME15	GZMH
	ENSG00000100453	ME15	GZMB
	ENSG00000100461	ME33	RBM23
	ENSG00000100462	ME0	PRMT5
	ENSG00000100473	ME0	COCH
	ENSG00000100478	ME4	AP4S1
	ENSG00000100479	ME30	POLE2
	ENSG00000100483	ME1	VCPKMT
	ENSG00000100485	ME1	SOS2
	ENSG00000100490	ME5	CDKL1
	ENSG00000100503	ME1	NIN
	ENSG00000100504	ME1	PYGL
	ENSG00000100505	ME1	TRIM9
	ENSG00000100519	ME6	PSMC6
	ENSG00000100522	ME1	GNPNAT1
	ENSG00000100523	ME4	DDHD1
	ENSG00000100526	ME30	CDKN3
	ENSG00000100528	ME3	CNIH1
	ENSG00000100532	ME3	CGRRF1
	ENSG00000100554	ME17	ATP6V1D
	ENSG00000100557	ME0	CCDC198
	ENSG00000100558	ME5	PLEK2
	ENSG00000100564	ME0	PIGH
	ENSG00000100567	ME6	PSMA3
	ENSG00000100568	ME5	VTI1B
	ENSG00000100575	ME11	TIMM9
	ENSG00000100577	ME0	GSTZ1
	ENSG00000100578	ME0	KIAA0586
	ENSG00000100580	ME35	TMED8
	ENSG00000100591	ME0	AHSA1
	ENSG00000100592	ME0	DAAM1
	ENSG00000100596	ME1	SPTLC2
	ENSG00000100599	ME1	RIN3
	ENSG00000100600	ME2	LGMN
	ENSG00000100601	ME0	ALKBH1
	ENSG00000100603	ME6	SNW1
	ENSG00000100604	ME4	CHGA
	ENSG00000100605	ME4	ITPK1
	ENSG00000100612	ME13	DHRS7
	ENSG00000100614	ME5	PPM1A
	ENSG00000100625	ME2	SIX4
	ENSG00000100626	ME2	GALNT16
	ENSG00000100628	ME22	ASB2
	ENSG00000100629	ME24	CEP128
	ENSG00000100632	ME6	ERH
	ENSG00000100644	ME1	HIF1A
	ENSG00000100647	ME4	SUSD6
	ENSG00000100650	ME0	SRSF5
	ENSG00000100652	ME0	SLC10A1
	ENSG00000100664	ME5	EIF5
	ENSG00000100697	ME1	DICER1
	ENSG00000100711	ME0	ZFYVE21
	ENSG00000100714	ME21	MTHFD1
	ENSG00000100721	ME8	TCL1A
	ENSG00000100722	ME1	ZC3H14
	ENSG00000100726	ME4	TELO2
	ENSG00000100731	ME1	PCNX1
	ENSG00000100744	ME6	GSKIP
	ENSG00000100749	ME30	VRK1
	ENSG00000100764	ME0	PSMC1
	ENSG00000100767	ME1	PAPLN
	ENSG00000100784	ME29	RPS6KA5
	ENSG00000100796	ME0	PPP4R3A
	ENSG00000100802	ME0	C14orf93
	ENSG00000100804	ME31	PSMB5
	ENSG00000100811	ME0	YY1
	ENSG00000100813	ME0	ACIN1
	ENSG00000100814	ME0	CCNB1IP1
	ENSG00000100815	ME0	TRIP11
	ENSG00000100823	ME11	APEX1
	ENSG00000100836	ME0	PABPN1
	ENSG00000100852	ME16	ARHGAP5
	ENSG00000100865	ME19	CINP
	ENSG00000100867	ME0	DHRS2
	ENSG00000100883	ME0	SRP54
[truncated: 15,768 more rows]

## Sheet: module significancy
Modules	logFC	AveExpr	t	P.Value	adj.P.Val	B
ME10	-0.0912981	-3.45091e-17	-10.0832	1.66642e-20	6.99898e-19	35.7859
ME32	0.0741964	-8.63389e-18	7.32027	2.83542e-12	5.95437e-11	17.1155
ME0	0.0730016	3.41648e-18	7.20195	5.89568e-12	8.25395e-11	16.3977
ME28	-0.0720127	-2.12404e-17	-6.89375	3.82641e-11	4.01773e-10	14.5658
ME29	-0.0535806	4.34343e-18	-6.50306	3.78636e-10	2.99174e-09	12.3249
ME9	-0.0692221	7.4421e-18	-6.48197	4.27392e-10	2.99174e-09	12.2066
ME7	0.0632726	7.75991e-18	5.95246	8.16942e-09	4.90165e-08	9.33098
ME38	0.0646727	2.26441e-17	5.83915	1.5006e-08	7.87813e-08	8.73982
ME20	0.064802	-1.92276e-17	5.75848	2.30144e-08	1.07401e-07	8.32436
ME34	0.0650599	1.5202e-17	5.73293	2.63291e-08	1.10582e-07	8.19371
ME3	-0.0585354	-1.93865e-17	-5.32636	2.11065e-07	8.05884e-07	6.17681
ME15	-0.0552586	-4.76718e-18	-5.09515	6.54934e-07	2.18725e-06	5.08336
ME12	0.0498614	-1.58906e-19	5.08826	6.77007e-07	2.18725e-06	5.0514
ME22	-0.0523851	-5.61468e-18	-4.87366	1.86924e-06	5.60773e-06	4.07354
ME19	0.051117	-5.09823e-18	4.83023	2.28645e-06	6.40207e-06	3.87991
ME35	0.0525852	-9.42842e-18	4.58616	6.91075e-06	1.81407e-05	2.81914
ME1	0.0478023	5.82655e-19	4.29535	2.43446e-05	6.01456e-05	1.61696
ME18	0.0461487	1.16531e-18	4.12837	4.87136e-05	0.000113665	0.9577
ME2	0.0448733	-2.32268e-17	3.82791	0.000160618	0.000355051	-0.170194
ME26	0.0407976	6.13112e-18	3.65794	0.000305566	0.000641688	-0.77442
ME25	0.0386285	-2.75437e-18	3.53397	0.000481322	0.000962644	-1.19941
ME8	0.0303996	-8.42202e-18	3.17152	0.00169114	0.00309823	-2.36484
ME40	-0.0359536	-3.18342e-17	-3.17054	0.00169665	0.00309823	-2.36783
ME23	0.037003	7.41561e-19	3.13198	0.00192696	0.00337218	-2.48491
ME24	0.0346325	-2.56898e-18	2.94276	0.00353521	0.00593916	-3.04015
ME21	0.0298057	1.44737e-17	2.90559	0.00396879	0.00641112	-3.1454
ME14	0.028209	-6.56811e-18	2.47812	0.0138185	0.0214955	-4.26485
ME5	0.0268039	-3.76077e-18	2.26225	0.0244761	0.036329	-4.76563
ME30	0.0268611	1.03554e-17	2.25263	0.0250843	0.036329	-4.78691
ME39	-0.0234871	-2.69412e-17	-1.98791	0.0478305	0.0669627	-5.3385
ME33	0.0222168	8.63389e-18	1.9734	0.049468	0.0670211	-5.36679
ME31	-0.0186016	-3.41118e-17	-1.58191	0.114839	0.150726	-6.054
ME11	-0.0145596	6.35624e-18	-1.34626	0.179346	0.228259	-6.396
ME36	-0.00541519	1.29773e-17	-1.31762	0.188745	0.233156	-6.43386
ME41	-0.011856	2.7014e-17	-0.985048	0.325481	0.390577	-6.81454
ME37	0.0107289	1.12294e-17	0.919414	0.358699	0.418482	-6.87678
ME16	0.00823413	-1.5255e-17	0.80887	0.419301	0.475963	-6.97197
ME6	-0.0085502	-9.26951e-18	-0.722435	0.470652	0.520194	-7.03795
ME4	-0.00636606	3.81374e-18	-0.62514	0.532406	0.573361	-7.10334
ME27	0.00253533	2.11875e-19	0.210574	0.833378	0.875047	-7.27629
ME13	0.00120621	-3.44296e-18	0.107866	0.914182	0.936479	-7.29263
ME17	-0.000596523	1.78835e-17	-0.0504062	0.959836	0.959836	-7.29717

## Sheet: Eieigegne_modules_resp_all
sample	ME12	ME24	ME8	ME16	ME21	ME27	ME37	ME3	ME6	ME11	ME31	ME9	ME10	ME22	ME39	ME15	ME28	ME5	ME30	ME25	ME40	ME18	ME32	ME14	ME26	ME34	ME35	ME38	ME20	ME23	ME29	ME17	ME33	ME13	ME1	ME4	ME2	ME7	ME19	ME36	ME41	Resp_infect
s324876	-0.0517173	-0.0329599	-0.00618504	-0.110087	-0.0515977	-0.0593983	-0.0661413	-0.117277	-0.121553	-0.131137	-0.109837	-0.029147	-0.0148791	0.011691	0.0409098	-0.0499658	-0.0562225	-0.0224514	-0.0583844	0.0154096	0.0447501	-0.0204791	0.0765146	0.0478041	-0.0198857	-0.0041598	-0.0123385	0.0029894	-0.0313566	0.0770109	0.189649	-0.0356662	0.0815688	0.0384882	0.0913939	0.158227	0.0265389	0.0625516	0.0494545	-0.0570322	0.00493048	0
s324888	-0.0559725	-0.0388178	-0.0460223	-0.00713038	-0.0267514	-0.0901973	-0.0889329	-0.0654281	-0.0792019	-0.0725712	-0.089763	-0.00643769	-0.0376606	0.0239392	0.0657315	-0.00131633	-0.0105485	0.0119054	-0.0164532	0.00887248	0.0605023	-0.0404023	0.0222007	-0.0274888	-0.0440263	-0.0115321	-0.00840119	-0.0100051	-0.0173559	-0.0128109	0.0366041	-0.0498066	0.0197343	-0.039768	0.0104071	0.0244411	0.0610101	0.0983181	0.0554117	0.0679662	0.0157483	0
s142918	-0.0438468	-0.0458049	-0.0174225	-0.0197526	-0.0724553	0.0160849	0.024343	0.0496593	0.00712165	0.00181312	0.0180945	0.0154282	0.0778354	0.0201688	0.0132985	0.0111133	0.0135257	-0.0031858	-0.00407941	0.0253382	-0.00694281	-0.035394	-0.0490174	-0.0310732	-0.0317036	-0.0140184	-0.0163831	-0.0141568	-0.00667487	-0.0738361	0.0116843	0.0101827	-0.0288712	-0.00239161	-0.0328351	-0.00122791	-0.0357493	-0.0526907	-0.0553653	0.0610702	0.0430995	0
s324949	-0.048027	-0.0329022	-0.0240191	0.0140948	-0.00823577	-0.032178	-0.0364183	0.0167887	-0.0290474	-0.00863663	-0.020932	0.0207245	0.0361167	0.0242134	0.0315888	0.0634812	0.041853	0.0134076	-0.00611447	-0.047004	0.111408	-0.0333228	-0.0406709	-0.0405114	-0.0326687	-0.0215666	-0.0167073	-0.0157991	-0.0230402	-0.0299938	-0.00819824	-0.0270459	-0.00851649	-0.0261661	-0.0380991	-0.0255739	-0.0145546	0.00361217	0.000176114	-0.0693408	-0.0191553	0
s143060	-0.0135192	-0.010026	-0.00845905	0.0214927	0.00721812	0.0339266	0.0750545	0.0953806	0.0789355	0.0436038	0.0503978	0.0364945	0.0332493	0.0187998	-0.102154	-0.0456064	-0.00356835	0.0710374	0.175065	0.0798921	0.0642677	-0.0200357	-0.0569266	0.00189721	-0.0132813	-0.011363	-0.00372826	-0.00823958	0.0279794	0.0164214	0.0428714	0.075142	0.0399117	0.0356425	-0.0162009	0.0054375	-0.108209	-0.114781	-0.0919966	-0.0770312	0.0186432	0
s143081	-0.00727297	-0.0235213	-0.0622531	-0.00397846	-0.000440701	-0.0735797	-0.0804504	0.0462986	0.0386754	0.0160235	0.0335027	0.0222233	0.00423713	-0.0228684	-0.0719481	-0.0130901	0.0083714	0.0060929	0.0207924	0.0112155	-0.0384279	0.0608349	0.00526993	0.0995923	0.0747349	0.00435841	0.00502987	-0.0199753	0.069183	0.0552448	-0.00720607	0.0982304	0.0465265	0.0787374	0.0500805	0.0282381	-0.0737121	-0.0639204	-0.0870188	0.050904	-0.128468	0
s143176	-0.0386448	-0.0356625	-0.0312186	-0.0586319	-0.0392972	0.0723527	0.0141104	0.0609688	0.0427807	-0.00104754	0.0326159	-0.00187942	0.0757396	0.00975518	-0.0817009	0.0187665	-0.00234956	0.00877958	0.0139607	0.048585	-0.0164662	-0.0338575	-0.0577911	0.00464377	-0.0288788	-0.0149224	-0.00227828	-0.00991511	0.00998571	0.0451636	0.112429	0.0670586	0.0482544	0.0832389	0.0116515	0.0731757	-0.0237592	-0.144871	-0.100046	0.0403253	-0.0403587	0
s143407	-0.0153233	0.00345904	0.0274034	0.0254354	0.0170247	-0.000656625	-0.00244339	0.0650936	0.0185334	0.0451285	0.0442027	0.0445591	0.0645303	0.0141901	0.0156466	0.0115532	0.0487081	0.0115203	-0.00230164	-0.00974852	0.0242138	-0.0115491	-0.053087	-0.0257869	-0.0107339	-0.0195848	-0.0132699	-0.014576	-0.00762347	-0.00299775	-0.00602058	0.0169163	-0.0093123	0.0137257	-0.0441915	-0.0247977	-0.10653	-0.0599107	-0.0569316	-0.0759023	0.0840914	0
s325562	-0.00604812	-0.04517	-0.0543655	0.00852512	-0.059734	-0.00342023	-0.0145014	-0.00151319	-0.00675458	-0.00364337	0.0049769	0.000537914	0.00303534	-0.0239493	0.11295	0.105661	0.0388539	-0.0198939	-0.00582581	-0.0474715	-0.0225997	0.052324	0.0149254	0.00710735	0.0153268	-0.0221058	-0.0309471	-0.0241586	-0.0210475	-0.0777868	-0.0391798	-0.0104851	-0.0436728	-0.0231349	-0.0161319	-0.0214605	-0.0590917	0.0169334	0.00778195	0.0679636	-0.0958463	0
s325601	-0.0171867	-0.0168563	-0.0449077	0.0124196	0.0304681	-0.0649165	-0.0620291	-0.0021081	0.0238436	-0.0026888	-0.038849	0.036002	-0.0044977	-0.00494598	0.0301001	0.0429567	0.0378598	-0.0036063	-0.00630526	-0.00999089	0.036531	-0.0323099	-0.0267453	-0.0234021	-0.0426099	-0.0174457	-0.0136974	-0.0124401	-0.042286	0.0390661	0.0575431	0.0136732	0.0182055	-0.00665201	-0.00788549	0.0203004	-0.0131352	0.0192535	0.00261014	-0.0758326	0.000708824	0
s325630	-0.0412137	-0.0465095	-0.0510987	-0.0437909	-0.0261804	-0.0339858	-0.0285552	-0.0416757	-0.0815383	-0.0631868	-0.0644425	0.0050072	0.0131135	0.0745876	0.048171	-0.0257611	-0.0153876	-0.0176014	-0.0389109	-0.0301972	0.0469104	0.000805742	-0.0120964	-0.00964239	-0.0128238	-0.012683	-0.0204743	-0.0134029	-0.0154001	0.0101479	0.0558273	-0.0482848	0.00246538	0.00313421	-0.00396968	0.0311788	0.0414714	0.0263099	0.0146388	0.0496394	-0.00808581	0
s325706	-0.0457549	-0.0216747	-0.00632286	-0.0348459	-0.0045596	-0.0593775	-0.0642377	-0.0501861	-0.0849314	-0.0646229	-0.0775838	-0.0069961	0.0157625	0.0152671	0.0589898	0.0495732	0.0239978	-0.00819226	-0.0386202	-0.0104404	0.0922271	-0.038286	-0.0195949	-0.0225663	-0.040582	-0.0166896	-0.0221743	-0.0194784	-0.0237739	0.0257255	0.0487042	-0.0619024	0.0132503	-0.00702357	-0.00480864	0.0290985	0.0212621	0.0379865	0.0376226	0.0519187	-0.0481403	0
s325692	0.00282674	0.0795171	0.0269409	-0.012917	0.0084613	0.00851204	-0.00724388	0.0186892	-0.0334194	0.0114823	0.032313	0.039045	0.0664146	0.131676	-0.00927066	-0.0177941	0.0205153	-0.00737255	-0.0210136	-0.0193716	0.0526809	-0.0443765	-0.0497118	-0.0510095	-0.0525977	-0.0075312	-0.0166637	-0.0167519	-0.0338157	-0.00324374	0.0141982	-0.0340786	-0.0142894	-0.00131149	-0.0419765	-0.0144653	-0.0123556	-0.0456662	-0.0150168	0.0567823	-0.0410979	0
s325726	0.0162359	0.0763609	-0.0336276	-0.0132915	0.0287633	-0.0516099	-0.0562147	0.0448955	0.0581257	0.0524139	0.0763239	0.011358	0.0605654	0.0186977	0.00206941	0.0554741	0.0683946	-0.00251041	-0.00755797	-0.0165121	-0.0143392	-0.0298122	-0.0579054	-0.0213757	-0.0241388	-0.0134138	-0.0143055	-0.0215094	0.00760088	0.0391216	0.0248008	0.030853	0.00746777	0.0508042	-0.0274698	0.000967665	-0.0272655	-0.0937609	-0.0739948	-0.0688527	0.0492971	0
s325720	-0.0475809	-0.0351614	-0.0300688	-0.00703858	0.00299201	-0.0692978	-0.062301	-0.0284857	-0.0389465	-0.0374716	-0.0489439	-0.0488735	-0.0247078	-0.00140685	0.0987198	0.0927531	0.0284089	-0.020648	-0.0258071	-0.00386379	0.0179482	0.0239925	0.00994538	0.0444044	0.0160179	-0.0169507	-0.0107792	-0.0158932	0.0102091	0.0541171	0.0703817	0.0177068	0.0210841	0.0264554	0.0350325	0.0557189	-0.0641059	0.0216577	-0.00991885	0.0528496	0.0108951	0
s325713	-0.0405022	-0.00473999	-0.0419186	-0.0486714	0.0116102	-0.0199814	-0.0106822	-0.0353769	-0.0456857	-0.0507057	-0.0434049	-0.0570194	0.00862395	0.196612	0.00714383	0.0478321	-0.000968525	-0.00399416	-0.0376517	-0.000747464	0.0203271	-0.0273167	-0.00901839	0.00911462	-0.0180008	-0.00109575	-0.0182681	-0.00587688	-0.004534	0.0880992	0.0972714	0.0139619	0.0410983	0.0498332	0.0268482	0.0729752	-0.0507112	-0.0463277	-0.0281339	0.0449247	0.0415209	0
s143581	-0.0376355	-0.0206263	-0.032885	-0.00773995	0.00148348	0.0145816	0.0334987	0.0417309	0.027233	0.0023502	0.00603944	0.00405082	0.0322195	0.0614665	-0.0131835	0.0222644	0.0200544	0.0168392	0.010041	-0.0450589	-0.0386873	-0.0390347	-0.0392616	-0.0188677	-0.040692	0.053687	-0.0111486	-0.0198758	-0.0131344	0.00495813	0.0575129	0.0316053	0.00746768	0.0118023	-0.00780121	0.0245233	-0.0649729	-0.0574752	-0.0501512	-0.0639955	-0.0081271	0
s325743	-0.0288125	-0.0177975	-0.0416064	-0.00907029	0.0257936	-0.0195232	-0.0180523	-0.0143597	-0.0535441	-0.0295559	-0.0372206	0.0129621	0.0479005	0.070004	0.181567	0.0895312	0.0864845	-0.0223846	-0.0282827	-0.0226722	0.0439687	-0.0240957	-0.0237953	-0.0364043	-0.0132351	0.00207956	-0.0282385	-0.0324762	-0.0438007	0.00717473	-0.0146624	-0.0611866	-0.0303303	-0.0224645	-0.0414714	-0.0239835	0.00941447	0.000162409	0.0150849	0.0626608	-0.0121876	0
s143617	0.0396221	0.0456778	-0.0134386	0.0435419	-0.037452	0.00680043	0.0261724	0.0418307	0.0360918	0.0399909	0.0588069	-0.02279	0.0472993	-0.0250554	0.123868	0.156838	0.0603341	-0.0479857	0.00427807	-0.0579863	-0.0584926	0.00561971	-0.0279815	-0.0415174	-0.0164808	-0.0211902	-0.0237417	-0.0246104	-0.0080966	-0.0882814	-0.0689447	-0.0227567	-0.084792	-0.0370323	-0.0528612	-0.0575788	-0.0564259	0.0113405	-0.0171839	0.072523	-0.058092	0
s325763	-0.00845607	-0.0135093	-0.0495599	-0.0156286	-0.0160775	-0.014206	-0.0219062	-0.0171928	-0.0457029	-0.0289193	-0.0252471	0.0126953	0.0173688	0.00064878	0.16568	0.0535534	0.0260962	0.00846842	-0.00770982	0.117451	0.111496	-0.0433541	-0.029311	-0.0388908	-0.0369841	-0.0194079	-0.0164613	-0.0216797	-0.00725794	-0.020731	-0.00510848	-0.0457112	-0.00239154	-0.0158054	-0.0242243	-0.0134005	-0.00342555	0.0186387	0.0221744	0.0630478	0.0264662	0
s325798	0.0327453	0.122811	0.00255154	-0.0652363	-0.0918234	0.0575265	0.0181826	0.0611574	0.0318505	0.0479074	0.162447	0.0270704	0.129743	-0.00263019	-0.0311688	-0.00922284	0.00381342	-0.036536	-0.0327689	-0.0199635	-0.0318429	-0.0115537	-0.058781	-0.00874778	-0.00795266	-0.0177932	-0.0171929	-0.0154154	-0.0144149	-0.0817729	0.00712995	0.0148882	-0.0439073	0.0300123	-0.0351202	0.00724065	-0.0205299	-0.102527	-0.0819471	-0.062706	0.0137854	0
s143752	-0.0285543	-0.0175936	-0.0782911	-0.0146562	0.00565347	0.12077	0.162368	0.0332291	0.107831	0.017011	0.050456	-0.0646402	-0.0564351	-0.0121869	-0.0779148	0.011287	-0.0232345	0.00159525	0.107467	0.0519383	0.102515	0.0486159	0.0438065	0.223567	0.146817	0.000883087	0.0170296	-0.00206369	0.112211	0.175267	0.0475722	0.247887	0.12343	0.16015	0.134949	0.106673	-0.0634027	-0.0898697	-0.134535	-0.0747307	-0.0744823	0
s143758	-0.02451	-0.0283847	0.00556913	-0.00309817	-0.00930176	0.0270795	0.00784004	0.0673379	-0.0100628	0.0285705	0.0184132	0.0777505	0.120965	0.00652871	0.0382931	0.0393921	0.0758067	-0.0174956	-0.0273405	-0.00987205	0.0358631	-0.0462992	-0.0697136	-0.0656335	-0.0509116	-0.0234257	-0.018874	-0.0202979	-0.0467608	-0.0567471	-0.0219927	-0.0416786	-0.0438687	-0.0222471	-0.0702329	-0.0447205	0.0161779	-0.0668158	-0.031053	0.0485619	0.0156781	0
s143782	-0.0205645	-0.00729726	-0.0373896	-0.00909948	0.0292391	0.0198062	0.0490179	0.0470054	0.0197361	0.00970086	0.0208596	0.0183107	0.0342996	0.00662796	0.006451	0.0290656	0.0601459	0.0294399	0.0344265	0.00917127	0.00246913	-0.0316581	-0.0420999	-0.000295812	-0.0255992	-0.0167909	-0.00666616	-0.0141897	-0.00517102	0.068922	0.0490505	0.038152	0.05329	0.0390473	-0.00176981	0.0243349	-0.0718486	-0.0888854	-0.0617776	0.0543297	-0.0487844	0
s325847	-0.0445094	-0.032278	-0.0710284	-0.0700159	-0.0144638	0.0144126	-0.00668175	-0.0141552	-0.0435594	-0.041823	-0.0146396	-0.011115	0.0549101	0.0971892	0.0407762	0.0582396	0.0370805	0.0238911	-0.0317443	0.0241578	0.0526449	-0.0396682	-0.0311984	-0.00757069	-0.0413748	-0.0063403	-0.002029	-0.0105777	0.017177	0.0611284	0.0704055	0.000195442	0.056583	0.0662322	0.00894094	0.0544047	3.96605e-05	-0.0697366	-0.0371363	-0.0577525	-0.03793	0
s325854	-0.0552195	-0.0468914	-0.0472676	-0.0203794	0.0453435	-0.0795757	-0.0752436	-0.0636106	-0.100786	-0.0736236	-0.0998284	0.0321453	0.0216521	0.0156037	0.243319	0.0937253	0.0977333	-0.0368488	-0.0367183	-0.0277122	0.0727066	-0.0375887	-0.0172525	-0.0384204	-0.031187	-0.0201873	-0.0311782	-0.0226221	-0.0569483	0.0210577	0.00157206	-0.106086	-0.036207	-0.0528334	-0.0316042	-0.011498	0.0590127	0.0586472	0.0801352	-0.058605	0.00469265	0
s325860	-0.0280288	0.021253	-0.00828166	0.0163139	-0.00760259	-0.0456423	-0.0636549	0.0308087	0.0704961	0.0366292	0.0224703	0.00536957	-0.0107609	-0.00509893	-0.0145168	0.0262865	0.00818682	-0.0165597	-0.0028634	-0.034115	-0.0358805	-0.0279119	-0.0387054	-0.0109554	-0.0344011	-0.0198341	-0.00871359	-0.0113372	-0.00078046	0.0116814	0.0556505	0.0603134	0.00974655	0.018894	0.000196615	0.0232869	-0.0532185	-0.00733053	-0.0415303	-0.0700284	-0.123029	0
s325916	-0.0344653	-0.0373333	-0.0441713	-0.0780454	-0.0649521	-0.0459866	-0.0650069	-0.0192374	0.0232755	-0.0251815	-0.00370632	-0.0348922	-0.00396378	0.0411053	-0.021126	0.0274804	-0.0221535	-0.0261949	-0.0373463	-0.0173242	-0.0497628	0.0650967	0.00227555	0.0635135	0.0223374	-0.00607138	-0.0182315	-0.0169727	0.00616457	0.0214166	0.0687199	0.0781174	0.0320302	0.0871393	0.0422594	0.0798723	0.0465259	-0.0299321	-0.0615922	-0.0587297	0.031709	0
s143877	-0.0469604	-0.0217389	-0.0140081	0.0229154	-0.0412243	0.0359473	0.0978446	0.0725065	0.0297391	0.0139174	0.00441507	0.0503009	0.0721316	0.00274199	0.00249055	0.0148611	0.0479447	-0.0271697	0.022993	-0.00737573	0.0101045	-0.033074	-0.0471026	-0.0261165	-0.0321195	-0.0152922	-0.0205943	-0.0210483	-0.0550031	-0.0786082	0.0200931	0.00347388	-0.0565409	-0.0328473	-0.040969	-0.0133509	-0.0277193	-0.0516158	-0.0313657	-0.0707985	0.0264225	0
s325949	-0.0196782	-0.0183272	-0.0112966	-0.0205087	-0.0603957	0.0891587	0.0631768	0.065492	-2.25295e-05	0.0321605	0.0638592	0.0585474	0.10574	0.019342	-0.027061	0.0304454	0.0463166	-0.0274437	-0.0337064	-0.0468609	0.0234755	-0.043946	-0.0565201	-0.0262066	-0.0291628	-0.0221448	-0.0306355	-0.026732	-0.0582036	-0.0780047	0.00597011	0.00496081	-0.0412039	0.00379782	-0.0375855	-0.00106541	-0.022615	-0.0931731	-0.0668931	-0.0736435	-0.0406538	0
s325987	-0.0367155	-0.0152963	-0.0305636	-0.0319391	-0.0540531	0.0364266	0.0345564	0.0531024	-0.0130266	0.00050724	0.0369133	0.0280993	0.0949828	0.176368	-0.0177267	0.025782	0.0218451	0.00204485	-0.0335072	-0.0273101	0.0123014	-0.0474168	-0.054912	-0.0342386	-0.0419896	-0.00751602	-0.0181811	-0.0233435	-0.0285832	-0.0686832	0.00903216	0.00221753	-0.0220375	0.00777811	-0.0379526	-0.00206848	-0.0181376	-0.0692834	-0.0638905	0.0577484	-0.0468617	0
s326039	-0.0351332	-0.0184604	-0.0335837	-0.0108427	-0.0462032	0.00261564	-0.000155917	0.0234177	-0.000503101	-0.00186422	0.0117558	-0.0231741	0.0157976	0.00593052	-0.00981076	0.0543485	0.0212986	-0.00207385	-0.0175963	0.00999625	0.0158152	-0.027428	-0.0362081	0.00176	-0.0241999	-0.00752612	-0.00495753	-0.0128075	-0.00350297	-0.0281554	0.0657556	0.037974	0.00464266	0.0302628	0.000559331	0.032557	-0.029899	-0.0364204	-0.0559592	0.0423005	-0.0970755	0
s326060	-0.0552717	-0.0326073	-0.0215203	-0.0185876	-0.0284529	-0.0175031	-0.0482011	0.0146494	0.0439705	-0.000382043	0.00894483	0.0329009	0.0185289	0.0441327	-0.024815	-0.0367401	-0.0159151	-0.0182908	-0.0141825	-0.039828	-0.0138424	-0.012063	-0.0201103	-0.0167203	-0.0212369	-0.0139327	-0.00723523	-0.0191756	0.0166457	-0.00704202	0.037813	0.0156529	-0.0101293	0.0218956	-0.0173145	0.00453138	0.0178448	-0.0181699	-0.0249114	-0.058135	0.00779217	0
s326067	-0.0502153	-0.0397109	-0.0217571	-0.00964599	9.45258e-05	-0.0685437	-0.0615224	-0.0273415	-0.058373	-0.0454449	-0.052966	-0.0205614	0.0243053	0.0368161	0.132155	0.131047	0.05989	-0.0221145	-0.0313071	-0.047156	-0.00249537	-0.0308246	-0.018305	-0.0275284	-0.0335727	-0.0195749	-0.0235024	-0.00962273	-0.0248971	0.00170644	0.0146805	-0.0479402	-0.016599	-0.0195928	-0.0225819	-0.00157029	-0.0156969	0.0253238	0.0248832	0.0568205	0.0615513	0
s144072	-0.0245436	-0.0028411	-0.0112522	0.0554237	0.0258788	-0.0333953	-0.0139399	0.0694694	0.0448572	0.026228	0.0147467	0.055576	0.0189051	0.0738931	-0.0236888	0.0223691	0.042532	0.00534977	0.0600096	0.0852039	0.0176382	-0.0339212	-0.0478445	-0.0489548	-0.0438538	-0.0146604	-0.0222687	-0.0136898	-0.0182551	4.56579e-05	-0.013301	0.00842701	-0.0198314	-0.0266533	-0.0406445	-0.0387697	-0.0581682	-0.023135	-0.0293902	0.0638459	-0.0442296	0
s326081	-0.02952	-0.0073956	-0.0452206	-0.0628559	-0.0590665	-0.0223964	-0.0384977	0.00414909	0.0358104	-0.0106642	0.00187296	0.000904618	0.0233557	0.027749	0.0251038	-0.000400491	-0.000481562	-0.00442028	-0.0204774	-0.0548061	-0.0276831	-0.043343	-0.030736	0.0119345	-0.0412549	-0.00938898	-0.0159124	-0.019076	-0.0399667	0.0146647	0.117461	0.06732	0.0484306	0.0572726	0.0348183	0.0875669	-0.00615825	-0.017497	-0.0532096	-0.058257	-0.0267796	0
s326088	-0.0502765	-0.0320793	-0.00245607	-0.0222998	-0.00697983	-0.0532118	-0.0589742	-0.0345132	-0.0625132	-0.0520268	-0.0630027	-0.000107076	0.00747766	0.0562073	0.00890819	0.00204617	-0.00388307	-0.0230917	-0.0342917	0.000648878	0.0192451	-0.0136725	0.00548927	0.0247167	-0.00610888	-0.0141862	-0.0136693	-0.0208474	-0.0165334	0.0219867	0.0381049	-0.0187918	0.0151702	0.00467115	0.0201122	0.0418686	-0.0334207	0.0225357	0.0147029	-0.0598324	-0.0256954	0
s326137	-0.0300696	-0.0150789	-0.0219183	0.0226909	-0.0191559	0.0524392	0.0241525	0.104158	0.108411	0.0676368	0.0668485	0.0409961	0.070719	0.066664	-0.0787017	-0.0126219	0.0101748	-0.0259494	-0.0042309	-0.0402835	0.0273297	-0.0250551	-0.058103	-0.00471277	-0.0214441	-0.00814507	-0.00997518	-0.0182111	0.00264432	-0.0195028	0.0635447	0.110539	-0.0109702	0.0426726	-0.0192849	0.0227938	-0.0925454	-0.102796	-0.114867	-0.0788145	-0.0375414	0
s326130	-0.0527887	-0.0519365	-0.0366789	-0.0335187	-0.0399772	0.0429453	0.00557907	0.0180748	-0.0363307	-0.0129897	-0.00140157	0.0599113	0.0853962	-0.0245542	0.0809539	0.132838	0.0870692	0.0096165	-0.0258196	-0.0053965	0.0837026	-0.0481154	-0.0593378	-0.0465905	-0.0513601	-0.0238367	-0.0235164	-0.0238463	-0.0423113	-0.0404509	0.0143817	-0.0361361	-0.00961736	-0.00502614	-0.0419055	-0.0021362	-0.00973156	-0.0296225	-0.020724	-0.0687696	-0.0875156	0
s144215	-0.0659958	-0.0552792	0.00170428	-0.0179712	-0.0914696	0.00901794	0.0280486	0.0075429	-0.0233506	-0.0473561	-0.052758	0.026128	0.0291897	-0.0273077	-0.000791616	-0.0527675	-0.0353174	-0.0308134	-0.0167568	-0.0411223	-0.0534115	-0.0477292	-0.0213463	-0.0224072	-0.0489632	-0.0190553	-0.0200575	-0.0261758	-0.0562356	-0.0991184	0.0644153	-0.0152875	-0.0491126	-0.0469998	-0.00737021	0.0292221	0.017054	0.0390728	0.0150619	0.0660607	0.0357574	0
s144223	-0.0440857	-0.0152217	-0.0340979	-0.0313257	-0.0710942	0.0457833	0.0254818	0.0592671	0.00518736	0.00804225	0.0310763	0.0409275	0.0753423	0.0128601	-0.036358	-0.00267506	0.0133005	-0.0195848	-0.0234812	-0.0203227	0.0622463	-0.0446106	-0.0528092	-0.0254737	-0.0477434	-0.0169245	-0.017816	-0.0161717	-0.0200753	-0.0509728	0.05953	0.0293216	-0.0015336	0.0256379	-0.0137242	0.0328342	-0.0326675	-0.0743269	-0.0644163	0.0504934	0.066719	0
s144267	-0.0262005	-0.0141414	-0.0416397	-0.0456095	-0.0562542	0.0784508	0.061001	0.0538475	0.0227947	0.0205821	0.0313472	0.0273293	0.0722021	-0.00787942	-0.0252798	0.0259388	0.0288109	-0.0115715	-0.0115227	-0.0226458	-0.0055143	-0.0107174	-0.0547064	-0.00926306	-0.0203687	-0.0209853	-0.0122633	-0.0191772	-0.0168914	-0.0483794	0.0211202	0.0258544	-0.0124065	0.0324641	-0.0211437	0.0148444	-0.00596964	-0.100943	-0.0705231	0.0597448	0.113576	0
s144258	-0.0390377	-0.0113209	-0.0380389	0.0245286	-0.0153284	0.0472485	0.113816	0.0835042	0.0375786	0.0257617	0.0270949	0.0410659	0.067001	-0.00440221	-0.000606319	0.0680638	0.0553869	-0.00961865	0.0464889	0.00608984	0.0206876	-0.0291117	-0.0600992	-0.0223773	-0.0354497	-0.0148037	-0.0134444	-0.0169379	-0.0283817	-0.0253328	0.0205577	0.0363929	-0.01383	-0.00152936	-0.0264025	-0.00209685	-0.0887865	-0.0767869	-0.0665374	-0.0748449	-0.0265227	0
s326198	-0.0641758	-0.0509049	-0.0326852	-0.0314216	-0.0300754	-0.0268851	-0.0316908	-0.0565522	-0.0639631	-0.0739866	-0.0763947	-0.0170368	-0.0417649	0.0028666	-0.0114733	-0.00119993	-0.0276932	-0.0251181	-0.0321984	0.00487681	0.0508706	0.0657225	0.0447279	0.0778101	0.0603704	-0.0142385	-0.017823	-0.0136342	-0.000538384	0.00910968	0.0375136	-0.0137623	0.00114453	0.00127703	0.0331707	0.0410082	0.0411789	0.0624492	0.0270433	-0.0625498	-0.156338	0
s144300	-0.0219842	-0.0247759	-0.0672614	-0.0699133	-0.0806763	0.0511594	0.042215	0.00868497	0.00603064	-0.0342344	0.00101029	-0.0551717	0.00421046	-0.000899435	-0.0249618	0.0675292	-0.00381869	0.0167535	0.0192438	0.0722312	0.0192816	-0.0264476	-0.0162637	0.0514326	-0.0138928	-0.00207197	-0.00789837	-0.0102072	-0.0237504	0.0275223	0.169774	0.10574	0.0777235	0.0895	0.0673488	0.130793	-0.013828	-0.0648134	-0.0912045	-0.0714067	0.0202491	0
s144322	-0.0543922	-0.0405676	-0.03369	-0.00120901	-0.0447423	0.0399092	0.0574208	0.103394	0.0216764	0.0389522	0.0512906	0.0885332	0.14185	-0.0333041	0.030267	0.0426103	0.068347	0.00535326	-0.0160112	0.00474575	0.0140133	-0.0530219	-0.0758317	-0.0494518	-0.0521617	-0.015892	-0.0151242	-0.0244263	-0.0360191	-0.0700267	0.0103966	0.00604329	-0.022956	-0.00677127	-0.0548233	-0.0144138	-0.0637296	-0.0829496	-0.0713162	-0.0813552	0.129612	0
s326255	-0.0507256	-0.0436829	0.0147867	0.00239547	0.0073214	-0.0417022	-0.0460644	0.0240474	-0.0487428	-0.0151904	-0.0361397	0.0978034	0.0826259	0.0142613	0.0422531	0.00194229	0.0548849	-0.00771553	-0.027837	-0.0132315	-0.00606761	-0.039836	-0.0495186	-0.0469528	-0.0328188	-0.0246992	-0.0249394	-0.0206589	-0.0495562	-0.0442671	-0.0094388	-0.0688452	-0.0278567	-0.044539	-0.0601259	-0.0337732	0.00272805	0.00330649	0.0189781	0.0623985	0.0837026	0
s144365	-0.0453959	-0.0386602	-0.0321676	0.0323516	0.0534032	0.0188071	0.10711	0.0690065	0.0610265	0.025519	0.00791259	0.017475	0.0287833	-0.0084156	-0.0231603	0.143139	0.0928146	0.00395173	0.0747984	-0.00595727	0.0162923	-0.0332521	-0.0568909	-0.0231941	-0.0309941	-0.0187491	-0.0198095	-0.0081442	-0.0274441	0.0544084	0.0539826	0.0577879	0.0101082	0.0152248	-0.0150185	0.0134703	-0.106867	-0.0819014	-0.0672427	-0.0844101	0.0201294	0
s144360	-0.0234383	0.00140733	-0.0125646	0.0348943	0.0687899	0.0123852	0.0231302	0.102115	0.104191	0.0761127	0.0732462	0.0374229	0.0410656	0.00263001	-0.0677813	0.083277	0.0989356	0.0999498	0.0966627	0.178899	0.035227	-0.0431147	-0.0813818	-0.0381307	-0.0444849	-0.017787	-0.012431	-0.0113678	-0.00865523	0.0852069	0.0415231	0.0777457	0.0972997	0.0561291	-0.0309275	-0.00482641	-0.133752	-0.12394	-0.102468	0.0520378	-0.0171973	0
s326288	-0.0240194	-0.0205107	-0.0374883	0.0111339	0.0197629	0.0776501	0.104569	0.158643	0.110087	0.104063	0.123105	0.0978324	0.132627	0.0763359	-0.0685184	0.06431	0.0897363	-0.0166147	-0.00244824	0.00301736	0.0318471	-0.0466192	-0.0907711	-0.0439388	-0.0457944	-0.0157532	-0.0133112	-0.00925631	-0.0138706	0.0387282	0.0615921	0.0784605	0.0113897	0.0702274	-0.0429708	0.00296481	-0.13836	-0.165945	-0.145446	0.0455611	-0.0811891	0
s144398	-0.0395946	-0.0371674	-0.0631769	-0.00599533	-0.0349321	0.00821493	0.0784558	0.0315785	0.0225334	-0.0207456	-0.0238118	0.0270549	0.00511594	0.089866	-0.0531303	-0.0524455	-0.0141262	-0.0179371	0.0647464	-0.0137835	-0.0169134	-0.0380101	-0.0168542	0.0154292	-0.0346188	-0.002864	-0.0134737	-0.0159791	-0.0214682	-0.00977052	0.063779	0.0564468	-0.000917754	0.00995871	0.0325067	0.05464	-0.0415198	-0.0207156	-0.0407591	-0.057225	-0.00729573	0
s326316	-0.0313871	-0.0109815	-0.0526514	-0.0228196	0.0219992	-0.0571777	-0.0582461	-0.0560625	-0.0652094	-0.0469476	-0.061998	-0.034762	-0.0125824	0.0415088	0.227261	0.153083	0.0825304	-0.00590816	-0.0346163	0.0421445	0.0554965	0.269322	0.0637839	0.112042	0.197297	-0.009663	-0.0273714	-0.0234912	-0.0177409	0.0471507	-0.0154087	-0.0463591	-0.00119278	0.018776	-0.0118512	-0.00257021	0.0553345	0.0393092	0.0119361	-0.0735308	-0.0509583	0
s144482	-0.0489436	-0.0265406	0.00556859	-0.0264634	-0.00950116	-0.042029	-0.0329224	-0.0235947	-0.0713587	-0.0345077	-0.0449805	-0.000448271	0.0359919	-0.0190748	0.0163868	0.0474803	0.0270451	-0.0207002	-0.0361654	-0.038416	0.0651173	-0.0287991	-0.0184863	-0.0261489	-0.0169869	-0.0232592	-0.00770152	0.000950933	0.00285869	-0.0027526	0.0236702	-0.0475569	-0.0143536	-0.0109124	-0.0221295	-0.00156662	0.0228996	-0.00463601	0.0239166	-0.0639538	0.0396262	0
s326363	-0.0486705	-0.040608	-0.00613079	0.00523406	-0.00271459	-0.0991882	-0.0906614	-0.0335463	-0.0599933	-0.0498509	-0.0942835	0.000693401	-0.0155696	0.00623294	0.0143155	-0.0238556	-0.0308823	-0.0109026	-0.0185395	-0.0223839	-0.0833519	-0.0391216	-0.0238585	-0.0300626	-0.0481801	-0.00931069	-0.010487	-9.62036e-05	-0.0204919	0.0166767	0.0822026	-0.0331536	0.0156914	-0.0307215	-0.00178015	0.0281793	0.215449	-0.0239312	0.0461269	0.0502324	0.0136333	0
s326376	-0.0395542	-0.0227002	-0.0149831	0.000319844	-0.0172474	0.0488005	0.168679	0.0719959	0.0598109	0.0211265	0.0373843	0.0229652	0.0510398	0.0123032	-0.0281263	0.0206547	0.0202268	-0.0386465	0.0169203	-0.0419042	-0.0145573	-0.0462467	-0.052019	-0.0327421	-0.0445653	-0.0206078	-0.01378	-0.0183293	-0.0123765	-0.0246301	0.0527025	0.0338073	-0.0355558	0.00784273	-0.0221257	0.0127851	-0.0394979	-0.0703662	-0.0528619	0.0483621	-0.0186714	0
s326478	-0.0449467	-0.0371811	-0.0553218	-0.0404941	-0.0414242	-0.0562589	-0.0640824	0.0216057	0.0208653	-0.00857365	0.00684163	0.0521831	0.065176	-0.0143158	0.0178664	0.0191457	0.0448892	0.0425551	-0.000977348	0.0032491	-0.00460738	-0.0495656	-0.0392672	-0.0271912	-0.0465113	-0.0153193	-0.0137235	-0.0160109	-0.0235302	0.00222918	0.0548963	0.0135423	0.0457297	0.0305755	-0.0120104	0.0242575	-0.0166478	-0.0418002	-0.0276787	-0.0627661	-0.0540986	0
s326474	-0.0572697	-0.03288	-0.0491248	-0.076773	-0.0602225	-0.0511656	-0.0477297	-0.0633285	-0.0673729	-0.0851375	-0.0688162	-0.0481801	-0.0335965	0.13885	0.015499	-0.0464699	-0.0573002	0.0247769	-0.0306444	0.055666	-0.0158645	0.022603	0.0327159	0.045977	0.00553581	-0.00759557	0.00564026	-0.00209977	0.0313946	0.0297421	0.0688205	0.0055689	0.0563655	0.044726	0.0493966	0.0712633	0.067703	0.0172945	0.00206644	-0.0541585	-0.111881	0
s326610	-0.0488453	-0.0322253	-0.0635513	-0.0531695	-0.00991238	-0.0526813	-0.057885	-0.0566548	-0.0743284	-0.0767508	-0.0723573	-0.0181526	-0.0101741	0.0877913	0.0132975	0.00572431	-0.0157996	0.0294132	-0.0340412	0.0265804	0.0723606	0.000975011	0.0284754	0.0469922	0.0508322	-0.0125088	-0.026175	-0.0236014	-0.0115864	0.0375108	0.0323094	-0.0374764	0.0403117	0.011162	0.0139441	0.0301291	0.0577372	0.0195524	0.0241052	0.0575089	-0.0647103	0
s326494	-0.0552953	-0.0509155	-0.00450762	-0.0328729	0.0602494	-0.0830184	-0.0686177	-0.0583417	-0.104872	-0.0784519	-0.0928008	0.0299692	0.0483158	0.0810768	0.164497	0.0969932	0.0740709	-0.0320747	-0.041035	-0.0126298	0.0770786	-0.0441813	-0.0236187	-0.0548368	-0.0525671	-0.0211899	-0.0298468	-0.0246952	-0.0582956	0.0430176	0.0274535	-0.104089	-0.0238739	-0.0410647	-0.0384786	-0.00789633	0.0251317	0.0535597	0.0740014	0.0606298	0.02329	0
s326618	-0.0345158	-0.0284546	-0.0502884	0.00160545	-0.0112212	-0.0731641	-0.0737393	0.0859383	0.0924731	0.077422	0.0769664	0.0893136	0.101015	-0.011509	0.0021463	0.158992	0.140215	-0.0112623	-0.0168777	0.001914	-0.0184817	-0.0427276	-0.0756861	-0.0384748	-0.0449167	-0.0156858	-0.00887732	-0.0128042	-0.0153646	0.0267397	0.06088	0.0617182	0.0283591	0.0597111	-0.0366598	0.00893502	-0.0755996	-0.0676481	-0.0907651	0.0538397	0.103747	0
s326602	-0.0405697	-0.0353149	-0.0452913	-0.000839207	0.0634565	0.0196078	0.0448266	0.0180321	-0.0124393	-0.00452308	-0.00909027	-0.000874556	0.0393586	0.00116018	0.0931649	0.133246	0.0927144	0.00441043	-0.0133078	0.0328351	0.0517483	-0.0188532	-0.0310687	-0.000791421	0.00331326	-0.00795232	-0.0217643	-0.0170732	-0.00789043	0.0765977	0.0273431	0.00609286	0.0245689	0.0399312	-0.0174098	0.00718652	-0.0542083	-0.076807	-0.0558186	0.0412849	0.0367204	0
s326518	-0.0502688	-0.0250916	-0.0278584	0.00224609	-0.00624258	-0.100327	-0.0925428	-0.0321151	-0.0532215	-0.0535874	-0.0797169	-0.0151759	-0.0358237	0.0922544	0.0864926	0.0479391	0.00693962	-0.00525971	-0.00899209	-0.0112107	0.0308291	-0.024757	-0.00745607	-0.0192417	-0.0266761	-0.00956113	-0.0158474	-0.00688227	-0.0157265	0.00156763	0.0292225	-0.025891	0.000773523	-0.0292718	0.000966858	0.0134249	0.0309846	0.0560019	0.0303372	-0.0719725	-0.0203057	0
s144648	-0.0037869	0.0465964	0.00354094	0.0867869	0.0640693	0.0270046	0.117484	0.119004	0.126969	0.0795185	0.0592656	0.024649	0.0348078	0.000419019	0.00697545	0.103251	0.0900344	0.000873271	0.182152	0.0231373	0.0101565	-0.03471	-0.0608523	-0.0366627	-0.0300187	-0.0252824	-0.0261359	-0.0104854	-0.0414767	0.0221725	0.013934	0.0530405	-0.0158808	-0.00769672	-0.0430432	-0.0293183	-0.100596	-0.0854063	-0.0719283	0.0646014	-0.146517	0
s144778	-0.0385466	-0.0176973	-0.0652642	-0.0636518	-0.0139305	-0.0352355	-0.0450928	-0.0568179	0.0141708	-0.0560122	-0.0311866	-0.080054	-0.0471385	0.0256199	-0.0225126	-0.0273832	-0.0663624	0.0862877	0.00423323	0.122515	0.0593616	-0.00484176	0.0206143	0.0615942	-0.0138163	0.0316214	0.0178532	0.013375	0.0744617	0.196285	0.218121	0.130368	0.203115	0.140573	0.104421	0.158419	-0.03741	0.000630217	-0.0565531	0.0412041	-0.0647197	0
s326674	-0.0532066	-0.0441934	-0.019038	-0.0633317	0.00987407	-0.0541598	-0.0517215	-0.0602292	-0.0985596	-0.0772234	-0.0855439	0.026966	0.0211324	-0.0172655	0.0266265	-0.0327099	-0.00795716	-0.00471886	-0.0460533	0.00749195	0.0936419	-0.0304905	-0.0231011	-0.0180367	-0.0453348	-0.0122212	-0.00723433	-0.0032501	-0.0203026	0.0434644	0.0910454	-0.0655127	0.0320739	6.39262e-05	0.00314563	0.0438478	0.0595714	0.0309181	0.0529643	-0.0596705	-0.00819179	0
s326678	-0.0475487	-0.0447982	-0.0529965	-0.0263052	-0.0408599	0.0277057	0.0397189	0.01524	-0.0224956	-0.0212817	-0.014433	0.022145	0.0545891	0.00459751	0.0825257	0.125681	0.0735938	-0.0301593	-0.0224883	-0.0514878	0.00924617	-0.0339085	-0.0347874	-0.0331439	-0.0329336	-0.0247188	-0.0250043	-0.0164384	-0.0545152	-0.0505994	0.0207974	-0.0195895	-0.0408161	-0.0138484	-0.0336925	0.00140034	0.0155545	-0.0246471	-0.0170609	-0.0565587	0.186995	0
s326706	-0.0559415	-0.037993	-0.0326583	-0.0595485	-0.0226048	-0.00409602	-0.00552658	-0.0366604	-0.0702726	-0.0653694	-0.0583053	-0.00983724	0.0341766	0.180869	0.0652285	0.0489535	0.0161806	-0.0131763	-0.0336409	0.000362254	0.020771	-0.040148	-0.0221847	-0.0291884	-0.0495563	-0.0100562	-0.024422	-0.0150099	-0.0516754	0.0166035	0.0643115	-0.0379916	0.00153342	0.00507723	-0.00456951	0.0386446	0.0632324	-0.0249648	0.0154221	-0.0647612	-0.00739054	0
s326594	-0.0387805	0.00158235	0.0499059	0.0033272	0.00882597	-0.0652525	-0.0704739	0.053741	-0.0089931	0.0136566	0.0211592	0.0330466	0.0727375	0.0346121	-0.0450098	-0.0130056	0.0243453	-0.0378926	-0.024014	-0.0404305	-0.0373943	-0.0156316	-0.0539272	-0.0173602	-0.0132934	-0.0195856	-0.0167172	-0.0126122	-0.00824132	-0.00786275	0.0337405	0.00828414	-0.0278615	0.0106273	-0.0327598	0.00238817	-0.0713501	-0.0614717	-0.0549128	0.0411957	0.0196582	0
s144957	-0.0366459	-0.00787112	0.00643254	-0.0263881	0.0167233	-0.073634	-0.0691466	-0.0424889	-0.0730258	-0.0499648	-0.0511401	-0.00148611	0.013183	0.0664961	0.0509567	0.0182203	0.0144276	0.128479	0.00198124	0.0495017	0.0751711	-0.0381258	-0.0237045	-0.0371575	-0.0453145	-0.0165246	-0.0124318	-0.0174691	-0.0262696	0.0240109	0.00942933	-0.0628576	0.0845252	-0.0158974	-0.0215473	-0.00445279	0.00618417	0.0128826	0.0362774	-0.056224	0.022864	0
s326830	-0.0458091	-0.0326823	-0.0122987	-0.0247704	-0.0859192	0.0604475	0.00746742	0.0871713	0.0311754	0.0418791	0.0655956	0.0647657	0.133322	0.0760479	-0.00898313	0.0233892	0.0457948	0.0295975	0.0239787	-0.0222103	0.0957649	-0.0408161	-0.0699009	-0.0438981	-0.048557	-0.0197753	-0.018731	-0.0216624	-0.03898	-0.085541	0.0304102	0.0310284	-0.00904739	0.00835059	-0.0525327	-0.00291287	-0.0334812	-0.0990809	-0.0905033	-0.0610409	-0.0355486	0
s144902	-0.0210661	-0.0168634	-0.0410414	-0.0282906	-0.0751111	0.0953991	0.051071	0.0873683	0.0811773	0.027116	0.0435437	0.0133799	0.0629282	-0.0278464	-0.0553772	0.0209407	0.00158252	-0.0395923	-0.00976449	-0.0513399	-0.07506	-0.0337036	-0.0431471	0.0235495	-0.00820561	-0.0119251	-0.00923814	-0.0229999	-0.0113384	-0.0678975	0.0109938	0.0617819	-0.038338	0.022465	-0.000577161	0.0260648	-0.0287662	-0.0835739	-0.0847536	-0.0777497	-0.0312475	0
s144977	-0.055604	-0.0476247	0.00748623	-0.0284523	0.0339657	-0.0689846	-0.0697038	-0.0639763	-0.106302	-0.0850808	-0.104075	0.0538407	0.0266723	0.0600174	0.0363593	-0.0169608	0.0264974	-0.00963174	-0.0368292	0.147915	0.141142	-0.0374485	-0.0187922	-0.048143	-0.0512865	-0.0145552	-0.0139968	-0.0234957	-0.0578741	0.0251199	0.0116467	-0.11608	-0.00252942	-0.0593903	-0.0351935	-0.0121019	0.0620214	0.0539595	0.0946983	0.0622471	0.0543517	0
s144926	-0.0390157	-0.028879	0.00132913	0.0365762	-0.0341777	0.0386665	0.00538862	0.141376	0.103734	0.0718641	0.0413407	0.13237	0.104706	-0.0333731	-0.0784289	-0.0359004	0.0472231	-0.0431922	0.0021262	-0.0583528	-0.0793975	-0.0454325	-0.0723113	-0.0409633	-0.0438072	-0.0240973	-0.0298335	-0.0288287	-0.058593	-0.0880471	-0.00213841	0.0172826	-0.0712533	-0.041453	-0.062534	-0.0377051	-0.0374117	-0.0502521	-0.0572046	0.0577085	0.144729	0
s144981	-0.0230241	0.038261	-0.0448728	-0.0283386	-0.00238538	-0.0303955	-0.0340709	0.0212327	-0.01558	0.00223865	0.0246093	-0.00203221	0.0670726	-0.0164654	0.0329705	0.0826902	0.0575463	-0.0147541	-0.0230045	-0.00713346	-0.00922227	0.0338814	-0.0341292	0.0169564	0.00800706	-0.0188213	-0.00858957	-0.0276187	0.0143744	0.0197989	0.00845778	0.00328659	-0.00458309	0.045728	-0.0178654	0.0118685	-0.0476939	-0.0723027	-0.0516308	-0.0711068	0.0867912	0
s145018	-0.0425892	-0.027773	-0.0285794	0.0622988	0.0682615	-0.0257039	-0.00541271	0.109074	0.0808781	0.0908734	0.0515047	0.165292	0.12809	-0.0336148	0.00069274	0.0308626	0.131844	-0.0206995	-0.00328136	-0.0393522	-0.0313966	-0.0480126	-0.0810216	-0.0751569	-0.0619904	-0.0241349	-0.0299731	-0.0173133	-0.0634788	-0.0036625	-0.0210265	-0.00896869	-0.0316258	-0.0361419	-0.0826512	-0.0642986	-0.0346074	-0.0532012	-0.0344439	0.0546233	0.0277552	0
s326857	-0.000282846	-0.0264998	-0.052645	-0.0743309	-0.0275988	0.00404221	-0.0244891	-0.0414251	-0.0634645	-0.0537909	-0.0134216	-0.0360876	0.0068462	0.118592	-0.0221438	-0.0275006	-0.025555	0.0360949	-0.0323022	0.0585501	0.0507289	0.00822349	0.0385157	0.119094	0.0901287	-0.000747399	-0.00140326	-0.0207144	0.0306526	0.0692088	0.0488375	0.0228	0.0872042	0.103138	0.0606864	0.0803567	-0.0252834	-0.0359667	-0.0535409	0.0393885	-0.0270716	0
s326795	-0.0254426	-0.0157237	-0.037897	-0.0528965	-0.101268	0.102704	0.0872868	0.0478869	0.051676	-0.0106947	0.0496935	-0.00958855	0.0370031	0.0342186	-0.0138543	-0.00031753	-0.0126416	0.0318867	0.0315748	-0.0343301	-0.0435324	-0.0389364	-0.0400854	-0.0192425	-0.029456	0.0206971	-0.0147604	-0.0207011	-0.015773	-0.103093	0.0160526	0.0238255	-0.0134599	0.0035153	-0.0159634	0.00590884	0.0159818	-0.0425916	-0.0562501	-0.0600686	-0.043936	0
s326962	-0.0410853	-0.0374804	-0.0515706	-0.0626024	-0.0438624	-0.0117497	-0.0277615	-0.0381802	-0.0484802	-0.0610701	-0.0422974	0.00438606	-0.021786	3.52865e-07	-0.0268122	-0.0382737	-0.0225532	0.107809	0.00486851	0.0746974	0.0393821	0.247369	0.0590864	0.153117	0.133411	-0.00694772	-0.0115795	-0.0123312	0.00121299	0.022219	0.037342	0.0099243	0.0927669	0.0358168	0.027499	0.0484326	0.0648487	-0.00514893	-0.0212991	-0.0708877	0.0569277	0
s327003	-0.0168623	0.0315946	-0.0315215	-0.0333887	-0.0366747	0.0607037	0.00591015	0.057946	0.0594724	0.0412214	0.0856473	0.0241545	0.0899373	0.00593342	-0.00310791	0.0257186	0.0326345	-0.0117258	-0.0241789	-0.0347823	-0.0520554	-0.0438121	-0.0543673	-0.018886	-0.0339696	-0.0123693	0.000990417	-0.0159523	0.0196542	-0.00111536	0.0351225	0.0435134	0.00752396	0.0595854	-0.0186836	0.0232012	-0.0584039	-0.0987904	-0.0882125	0.055983	-0.0222793	0
s326955	-0.045512	-0.0303459	-0.0128414	-0.0606468	-0.0604423	-0.017452	-0.0395979	0.00090678	-0.0336618	-0.0176435	0.0345157	0.00834779	0.0856132	0.0949257	-0.0015053	-0.0119005	0.00298894	-0.0211057	-0.0415475	0.00952347	0.11567	-0.0253485	-0.0156661	-0.0133225	-0.015658	-0.00396759	-0.0131829	-0.0167088	-0.00502036	-0.026217	0.0726886	0.00348321	0.00316045	0.0376026	-0.0142318	0.0325463	-0.00929363	-0.0558402	-0.0514531	0.0552983	-0.00240941	0
s145169	-0.0169911	-0.0075775	-0.0477284	-0.0273886	-0.0343027	0.106746	0.0635343	0.00584814	-0.0293476	-0.0247099	0.0104326	-0.00630857	0.0276602	0.0114105	0.065433	0.00590216	0.0131914	-0.00567359	-0.0293454	0.0382483	0.0327857	-0.0397682	-0.038437	-0.0146261	-0.0412754	0.0133184	-0.0111864	-0.0103176	-0.0161259	0.00509515	0.0778403	0.0180428	0.0241781	0.0301572	0.00521606	0.0450705	-0.0189633	-0.0324375	-0.0463882	0.0561028	-0.0534585	0
s145356	-0.0122208	0.0228806	-0.0469055	-0.0229989	0.0276349	-0.00911298	-0.0370929	-0.0112152	-0.0679632	-0.0181996	0.00838678	0.0157063	0.0728452	-0.0140049	0.0957318	0.150777	0.0920354	0.00713715	-0.0241987	-0.0197519	0.0628549	-0.0393575	-0.0394578	-0.0273071	-0.0364529	-0.0165798	-0.0126657	-0.00944175	-0.0291731	0.0501368	0.0189476	-0.0428396	0.027897	0.02938	-0.0220391	0.00860292	-0.0156444	-0.0383095	-0.0236157	-0.0619033	0.00635626	0
s145381	-0.0407848	-0.0417807	-0.0327946	-0.0253212	0.0594183	-0.0769853	-0.0632661	-0.105029	-0.107739	-0.0882182	-0.107965	-0.033386	-0.024236	-0.0363538	0.13609	0.149016	0.0600576	-0.0374434	-0.0375674	-0.0226407	0.0371573	-0.0169707	0.0546579	-0.00570398	0.012143	-0.0195868	-0.0287388	-0.0200312	-0.0269143	0.0378847	-0.0149979	-0.110955	-0.029479	-0.0507513	-0.00558368	-0.0093483	-0.0155315	0.0785216	0.112465	0.0577951	0.00221767	0
s145290	-0.0106317	0.00622036	-0.0153541	-0.021323	-0.072471	-0.0765619	-0.0873643	0.116758	0.141747	0.0994299	0.152214	0.0178322	0.076179	0.0160731	-0.051785	0.034547	0.0277177	0.0181662	0.00433716	0.012531	-0.0717904	0.00890033	-0.0583127	0.0145031	0.00981271	-0.0177561	0.000283442	-0.0228831	0.0202575	-0.0362912	0.0357767	0.107869	0.0247182	0.0767243	-0.020212	0.0123327	-0.100835	-0.0984739	-0.141522	0.0455975	-0.103503	0
s327210	-0.00651482	0.145171	-0.0351756	-0.0132248	-0.0180038	-0.00268128	0.0173127	0.0176537	-0.00886354	0.00423945	0.0508004	0.0348946	0.0114792	-0.041456	-0.0640893	-0.0379651	-0.00752889	-0.0420835	-0.019903	-0.0564307	-0.00922624	-0.0331344	-0.020373	0.0131609	-0.0296265	-0.0205689	-0.0261941	-0.0220546	-0.0459624	-0.015196	0.0543295	0.0110528	-0.0205197	0.00628992	0.0131314	0.031215	0.0109898	-0.0318604	-0.0282546	0.046828	0.0175749	0
s145338	-0.0562885	-0.0535719	-0.0522976	0.0173866	-0.0224019	-0.087848	-0.0849528	0.0123541	-0.0249159	-0.0218644	-0.0498454	0.050353	0.0129335	0.0536579	0.00473935	0.00750156	0.0259837	-0.016574	-0.011681	0.00165797	0.012166	-0.0146897	-0.0128613	-0.00752156	-0.0305489	-0.0123048	-0.020767	-0.0153321	-0.0286849	-0.0159488	0.0576673	0.00487976	-0.00114172	-0.0134015	-0.00617566	0.023417	-0.0124813	0.0124617	-0.0192787	-0.0664462	0.00251195	0
s327199	-0.0288206	-0.0302653	-0.0255638	0.0145784	0.0306803	-0.00297818	-0.0161894	0.0510464	-0.0270638	0.0224716	0.00884788	0.128423	0.112023	-0.0223991	-0.0216194	0.0208374	0.0933888	0.0107378	-0.0138063	0.00459276	0.0452132	-0.0483583	-0.0637252	-0.0685348	-0.050906	-0.0173682	-0.0210644	-0.0146281	-0.0532825	-0.020113	-0.0241052	-0.0562666	-0.0201053	-0.0399984	-0.0728648	-0.0479205	-0.0120151	-0.0482766	-0.00219404	0.0550574	0.0482746	0
s327262	-0.0503549	-0.0243376	-0.000125029	-0.0455105	0.0220946	-0.0867593	-0.075452	-0.0671893	-0.109142	-0.0841216	-0.0966743	0.0329219	0.0392112	0.0373923	0.0579205	0.0486587	0.0403386	-0.0080026	-0.0399701	0.0106333	0.0588723	-0.0434082	-0.0276453	-0.0469822	-0.0510734	-0.016991	-0.0238626	-0.0146248	-0.0515163	0.0155648	0.0175576	-0.12108	-0.00970775	-0.0428806	-0.0305226	-0.000299087	0.0449836	0.0426895	0.0807579	-0.0610756	0.00687694	0
s145526	-0.0324562	-0.0317443	-0.0105481	-0.02477	0.00973057	-0.00301251	-0.0128695	-0.00656314	-0.0484557	-0.0268508	-0.0328349	0.0145985	0.0545384	-0.0229179	0.0850909	0.109314	0.0796418	0.0211111	-0.0133222	0.0678416	0.1018	-0.0401606	-0.051447	-0.0403428	-0.0415785	-0.0229396	-0.0173191	-0.00716319	-0.0617545	-0.000307721	0.0160323	-0.0442457	0.013781	-0.00684601	-0.0381527	-0.011823	0.00559701	-0.0191447	0.00617304	-0.0617749	-0.0215934	0
s327419	-0.0454333	-0.0318875	-0.0556963	-0.0602685	-0.0389682	-0.0168571	-0.0533545	0.0187291	0.0244717	-0.00569264	0.0172626	0.0262843	0.0635118	0.0360234	-0.0610572	0.0347711	0.0250918	-0.0139486	-0.027737	-0.0163822	-0.00801347	-0.0406302	-0.0312924	0.00354512	-0.0356861	-0.00871214	-0.00685162	-0.0106077	0.00185853	0.061445	0.112377	0.0628574	0.0672567	0.0969091	0.018665	0.077134	-0.0185706	-0.0915786	-0.0716111	-0.0613055	-0.0299667	0
s327440	-0.0142422	0.0234408	-0.0159862	-0.0307741	-0.0277867	-0.0673383	-0.0710936	-0.00641626	-0.0422067	-0.022747	-0.00386566	0.0111272	0.0255544	0.0158187	0.018706	-0.018336	0.00357818	0.00959039	-0.02027	0.0127036	0.0791099	-0.023076	-0.0223666	0.00349015	-0.013786	-0.0105242	-0.0113653	-0.0173651	-0.0115973	-0.0105715	0.021739	-0.00710202	0.0227431	0.0172981	-0.00624669	0.0162085	-0.0178764	-0.000629256	-0.0175753	0.0522723	0.0884502	0
s145733	-0.04166	-0.0317431	-0.034916	0.0117187	-0.0194719	-0.0803962	-0.0606005	-0.0281567	0.0144766	-0.0159158	-0.0423092	-0.0097455	-0.0487972	-0.0449526	0.117837	0.0222242	-0.00900705	-0.0145728	-0.00317413	-0.0266322	-0.0328961	-0.0173691	0.0136513	0.00211394	-0.00442	-0.014094	-0.0215348	-0.0179661	-0.0257968	-0.0226479	-0.00420874	-0.000168898	-0.0162068	-0.0288444	0.00654327	-0.00140019	0.0436587	0.0787025	0.0369215	-0.060646	0.00945872	0
s145873	-0.0554975	-0.0551603	-0.0208121	0.00291173	-0.0706224	-0.0715037	-0.0734708	0.0241025	-0.00508112	-0.0162552	-0.0379044	0.0538515	0.0283833	0.0818379	0.0570993	0.0181579	0.0132911	-0.0300379	-0.00424307	-0.0355859	-0.00666279	-0.0528125	-0.0316903	-0.0524386	-0.0571396	-0.0183351	-0.0231086	-0.0248989	-0.0745113	-0.11413	0.0135566	-0.0281842	-0.0594128	-0.0795251	-0.0388127	-0.0159472	0.0114419	0.0588127	0.0244321	0.0626289	-0.0484513	0
s327561	-0.0559569	-0.0381718	-0.00351631	-0.0209333	-0.0834836	0.179005	0.122573	0.0720646	0.00758184	0.00202633	0.0710181	-0.00479083	0.10956	0.58057	-0.0707114	-0.0354234	-0.0325614	-0.00272836	-0.00158882	-0.00356196	0.135235	0.0116961	0.0102263	0.0172635	-0.00842776	0.0120061	-0.0179925	-0.0141111	-0.0133644	-0.0233007	0.116834	0.0872302	0.0178168	0.0691074	0.0064355	0.0628367	-0.114127	-0.126414	-0.128535	-0.0621931	-0.0193833	0
s145892	-0.0150155	0.0404383	-0.0174201	-0.0524494	-0.112431	0.0841423	0.0531127	0.0225919	0.0273881	-0.00727784	0.0679838	-0.0266937	0.0174025	-0.0442869	-0.061892	-0.0608576	-0.0577068	0.0211116	0.00240136	0.0284082	0.0482222	0.0313982	0.0337221	0.165568	0.166452	-0.0197556	-0.0232699	-0.0315902	-0.00866101	-0.0912534	0.00110783	0.0752573	0.000752999	0.0370036	0.0265271	0.0296538	0.0142432	-0.040759	-0.0733987	0.0623301	0.0243385	0
s327596	-0.0512641	-0.0420016	-0.0392808	-0.0357323	-0.00636799	-0.0499965	-0.0415943	-0.046984	-0.067855	-0.0736221	-0.0729082	-0.0231958	-0.0151384	0.0929141	0.0557873	0.00645976	-0.00486728	0.00420795	-0.0256726	0.0417742	0.0236965	-0.0156471	0.00574426	0.0091458	-0.021625	-0.00388944	-0.0112526	-0.00820111	-0.0272305	0.0583759	0.138752	-0.00810537	0.0517178	0.0223704	0.0272485	0.0710405	0.0178842	0.0127346	0.0039213	0.0476856	-0.000193034	0
s327691	-0.0242876	0.00438211	-0.0310663	-0.072716	-0.0809781	0.15717	0.0277524	0.120051	0.103136	0.0647578	0.173616	0.0345152	0.15387	0.172414	-0.10615	-0.0236129	0.00208156	0.0211079	-0.0204557	-0.0192212	-0.0624197	-0.0406603	-0.0735516	0.00210854	-0.0372427	-0.00638987	0.00546102	-0.0151101	0.0277915	-0.00458336	0.0999889	0.109655	0.0534292	0.126791	-0.000858176	0.0673016	-0.0717945	-0.181082	-0.179288	0.0518068	-0.00676643	0
s328417	0.0299102	-0.0241018	-0.0217217	-0.0381327	-0.022658	0.00516391	-0.0318892	0.0751239	0.0868184	0.0664171	0.10427	0.00608173	0.103569	0.171103	-0.0027817	0.0726908	0.0565992	-0.0151625	-0.0272863	-0.0306962	-0.0234829	-0.0259689	-0.0472366	-0.0025207	0.0012871	-0.0116041	-0.0160929	-0.0265158	-0.00180152	0.0123842	0.0389335	0.0626149	0.00701589	0.0866565	-0.023391	0.023087	-0.0620537	-0.133062	-0.120561	0.0489271	-0.0322274	0
s328531	-0.0183639	0.038881	-0.025581	-0.045586	-0.051976	0.0283807	-0.00772027	0.0119638	0.0438317	0.000539482	0.0414258	0.00789539	0.0141735	0.114661	-0.0310452	-0.0182938	-0.0132222	-0.016788	-0.0198515	0.00598255	-0.0478883	0.0446376	-0.00644701	0.0601881	0.0296501	0.00354139	-0.0164395	-0.0239157	-0.0273807	-0.00495263	0.025951	0.0667324	0.00788089	0.04985	0.0192337	0.0387402	-0.017991	-0.0342863	-0.0592366	-0.0586753	-0.0688035	0
s147240	-0.0472754	-0.0458358	-0.0435671	-0.02748	-0.0334608	-0.0123087	-0.0182244	-0.0223791	-0.0539235	-0.0493096	-0.055805	0.0637237	0.0269039	-0.0270723	0.024829	-0.00185592	0.028204	0.036491	0.00173406	0.0392048	0.107356	-0.0529802	-0.033139	-0.0547059	-0.0588273	-0.0243539	-0.0229183	-0.0220259	-0.0587267	-0.0525346	0.00836229	-0.0711198	0.00251992	-0.0630288	-0.0343524	-0.0146683	0.0459574	0.0429561	0.0572162	0.0601453	0.225148	0
s329033	-0.043516	-0.0379148	-0.0181698	-0.0121091	-0.0530942	0.00189851	-0.040739	0.0538981	0.0831539	0.0375272	0.0411156	-0.00182573	0.0209586	-0.00592989	-0.00291676	0.0419266	0.020498	0.00607785	0.00419475	-0.00630557	-0.0432016	-0.037302	-0.041725	-0.0186451	-0.021195	-0.0174303	-0.0117453	-0.0211782	0.000649922	-0.0476681	0.0313213	0.0473531	-0.00227044	0.01374	-0.0234251	0.00663753	-0.0128066	-0.0193178	-0.0561111	0.048577	-0.0073453	0
s147132	-0.0502904	-0.0386315	-0.0569782	-0.0415574	-0.102231	0.0486043	0.0182497	0.0706589	0.00631725	-0.0017456	0.0245611	0.0551075	0.104603	-0.0257185	-0.0276578	0.0182106	0.0231124	0.00635822	-0.0116236	0.023289	0.0681838	-0.0513119	-0.0630653	-0.0366881	-0.0575128	-0.0179176	-0.0247675	-0.0115636	-0.0471106	-0.0733389	0.0924206	0.0435389	0.0117537	0.019295	-0.0218843	0.0343416	-0.00542345	-0.0849363	-0.0810069	0.0570937	-0.017132	0
s147362	-0.0622773	-0.0684291	-0.0779127	-0.0842299	-0.1367	0.0293925	-0.0193448	0.00203911	0.00812377	-0.0629959	-0.0409836	-0.00539772	0.0303996	-0.0303531	0.00266026	0.0224234	-0.027225	-0.0439408	-0.0335952	-0.0493076	-0.0968027	-0.0575912	-0.0274186	-0.0215474	-0.0577679	-0.015563	-0.0176353	-0.0187199	-0.0502838	-0.105054	0.150737	0.0191349	-0.0301509	-0.00909072	0.0165785	0.0873672	0.0880871	0.0215936	-0.0161049	0.0501438	-0.00910977	0
s329057	-0.0311802	-0.0182935	-0.0670919	0.0135846	0.0132058	0.0742666	0.040307	0.0919928	0.0269363	0.0583881	0.0378734	0.145295	0.102174	-0.00614781	-0.0501601	0.00109017	0.085995	0.0276647	0.00960306	-0.0368317	0.0277349	-0.0213158	-0.0782312	-0.0423807	-0.0383753	-0.0236413	-0.0291065	-0.0248126	-0.055969	-0.0355825	-0.00881128	-0.00838514	-0.00757851	-0.012652	-0.0640612	-0.0382522	0.00917295	-0.0949726	-0.0517103	-0.0769759	0.0478607	0
s329064	-0.0459507	-0.0442971	-0.058576	-0.0503461	-0.0547802	-0.0118786	-0.0383834	0.0386845	-0.0113358	-0.0102746	0.0274572	0.0315288	0.0944915	0.015271	0.0112198	0.0094421	0.0176432	0.0493412	-0.0152261	0.0750328	0.0322207	-0.0315376	-0.0535252	-0.0102351	-0.0406447	-0.00331752	-0.00591361	-0.019229	0.00714272	0.0110258	0.093306	0.0404163	0.0650458	0.0797217	0.00563541	0.0675483	-0.0139204	-0.103534	-0.0875939	-0.0859343	0.0280126	0
s147325	-0.00825269	0.0470212	-0.0204147	-0.0593627	-0.0810966	-0.00990178	-0.0214825	0.0026114	-0.030352	-0.0303441	0.00176586	0.0105307	0.0515471	-0.0222131	-0.065352	-0.0579985	-0.0419945	-0.0274951	-0.026099	-0.0308903	-0.0350207	-0.0556477	-0.0401117	-0.0358245	-0.0576417	-0.0194753	-0.0174209	-0.0128682	-0.0458096	-0.0704623	0.0871787	-0.0154188	-0.0357881	-0.000751891	-0.0101891	0.03995	0.100602	-0.0411463	-0.00968874	-0.0609572	-0.0111029	0
s147488	-0.035153	-0.0231678	-0.0341566	-0.00047424	0.00646015	0.139858	0.160956	0.154716	0.100293	0.0765168	0.0849657	0.152471	0.158612	-0.0252662	-0.0947449	-0.00110485	0.0793146	0.00511655	0.0569187	-0.023432	0.0403245	-0.042319	-0.0951204	-0.0386667	-0.046031	-0.0223361	-0.0269286	-0.0239183	-0.0584192	0.0205585	0.0625034	0.0608158	0.0150471	0.0408098	-0.0506051	0.00287457	-0.0757466	-0.171499	-0.118782	-0.0860257	0.0697406	0
s329197	-0.059713	-0.050837	-0.0395798	-0.0562823	-0.0556339	-0.0206442	-0.0115677	-0.0284446	-0.0534523	-0.0607129	-0.0510015	1.01158e-05	0.0122924	0.000130819	0.00830666	-0.00558867	-0.0114826	0.00868787	-0.0137463	-0.0239839	0.00271457	-0.0373141	-0.00580795	-0.00193597	-0.0382982	-0.00639148	-0.0152876	-0.00927774	-0.0179732	-0.00233579	0.104559	-0.00523373	0.021227	0.0159748	0.0240211	0.070249	0.0270564	0.0102709	-0.00617819	-0.064972	-0.030152	0
s147653	-0.05197	-0.0360648	-0.0155648	0.00393438	-0.0475141	0.0475592	0.072969	0.033474	0.00315201	-9.15163e-05	-0.00431412	0.0240763	0.0542558	0.0386072	0.00641244	-0.0132862	0.0151595	-0.0249724	-0.00753349	-0.0488912	0.0193468	-0.0471206	-0.0336451	-0.0408138	-0.0556471	-0.0153828	-0.0198516	-0.0285757	-0.0313596	-0.0646483	0.0396011	-0.00251514	-0.0368572	-0.0206378	-0.026415	0.00307028	-0.0356402	-0.0115358	-0.0135298	0.0631693	0.056526	0
s147668	-0.0395193	-0.028198	-0.0344722	-0.00101228	-0.101137	0.0360935	0.0195329	0.0109056	-0.0252548	-0.0256161	-0.0159785	0.0302121	0.017529	-0.0020894	0.0210111	-0.0336598	-0.0252271	0.0329211	0.00494722	0.043905	0.0976291	-0.0389473	-0.0259781	-0.0426571	-0.0485433	-0.0116643	-0.0153711	-0.01802	-0.0290937	-0.119416	-0.00786987	-0.0261971	-0.0224075	-0.0582314	-0.0297205	-0.0162884	0.0121098	0.0228002	0.0164464	0.0700365	0.0520615	0
s329345	-0.0635708	-0.0558054	-0.063763	-0.0649524	-0.0473647	-0.0320059	-0.0397302	-0.0666004	-0.0741292	-0.0911053	-0.0714318	-0.051771	-0.0319965	0.023792	0.0468353	0.0136811	-0.0287421	0.0290469	-0.0257229	0.0252986	0.0473199	-0.0238906	0.0329655	0.0335006	-0.0138615	-0.00299373	-0.00785404	-0.0062574	0.00408009	0.0828447	0.162483	0.0160372	0.0865398	0.0569798	0.0648603	0.105515	0.0239173	0.0246298	-0.00788494	0.0569956	0.0162163	0
s329502	-0.0149416	-0.00498702	-0.0554784	-0.0344102	-0.0514143	0.0202192	0.0108082	0.0230919	-0.0299521	-0.0242526	-0.0041305	0.0203021	0.06864	0.242785	-0.0352259	0.0070815	0.0150144	-0.0358745	-0.0324143	-0.0318651	-0.0313309	-0.0185769	-0.0320784	-0.0122755	-0.0296894	0.00215874	-0.0145983	-0.0231859	-0.0370757	-0.035172	0.0468119	0.0026581	-0.018308	0.0243917	-0.00780975	0.0301919	-0.0248221	-0.0336933	-0.0523116	-0.059535	-0.0575771	0
s329469	-0.0437241	-0.0235946	-0.0526524	-0.0045317	0.0533181	-0.0294539	-0.0479782	0.0415407	0.0622424	0.0373194	0.0372816	0.0152907	0.0366399	0.0129573	-0.0197569	0.0722374	0.0583862	0.0478396	0.0127967	0.0611056	-0.0352017	-0.0342729	-0.0529442	-0.0116066	-0.0365075	-0.0131239	0.0121002	-0.004779	0.0377177	0.126919	0.106836	0.0804732	0.0919301	0.0917139	0.00482633	0.0507579	-0.0479739	-0.098256	-0.0852421	-0.075617	-0.0241986	0
s147829	-0.0355887	-0.0277799	-0.0318808	-0.106607	-0.0444343	-0.00439385	-0.0423662	-0.127347	-0.118407	-0.127634	-0.108011	-0.0401045	-0.0178244	-0.0282854	-0.0066296	-0.0505692	-0.0573397	-0.0138734	-0.0645005	0.0171912	0.00359073	-0.0212434	0.0867856	0.0655747	-0.0186434	0.0188212	0.0267744	0.00699405	0.0162126	0.144283	0.174027	-0.0235419	0.125436	0.0857164	0.145585	0.191421	-0.0334519	0.0133774	0.0495946	-0.0596642	0.0640012	0
s329495	-0.0431743	0.0183225	0.0269561	0.0806172	-0.0276518	-0.108794	-0.0940384	-0.00701833	0.0105155	-0.011274	-0.0560898	-0.0349318	-0.0906758	-0.010896	0.070914	0.0110748	-0.014207	-0.024578	0.0155023	-0.0300238	-0.0172773	0.0192845	0.0300316	0.0330704	-0.00392086	-0.0078579	-0.0130246	-0.0145406	-0.0123929	-0.0183921	0.0692992	0.045856	-0.00481849	-0.0373472	0.0286307	0.0318497	-0.0626814	0.172973	0.0137295	0.0575068	0.0309001	0
s329541	-0.0599649	-0.0479155	0.0762885	0.00590002	-0.0158321	-0.0333166	-0.0181283	-0.0278586	-0.0830158	-0.0521507	-0.0832498	0.0852471	0.0302511	0.0193489	0.0432545	-0.0463219	0.000154189	0.00495893	-0.02201	0.0279461	0.150181	-0.0534056	-0.0457638	-0.0686476	-0.0664493	-0.0242805	-0.0367185	-0.0210494	-0.0822807	-0.0901279	-0.026045	-0.116305	-0.0422051	-0.108973	-0.0604417	-0.0517451	0.0845837	0.0965403	0.104052	-0.0573528	0.10838	0
s148069	0.0129473	0.0672264	0.0227084	0.0497457	-0.0519931	-0.0527141	-0.0730155	0.0933454	0.0233285	0.0647853	0.0708691	0.0992136	0.11715	-0.0247208	0.0236916	0.0143617	0.067961	-0.0155915	0.00154798	-0.0247236	-0.0385344	-0.0463665	-0.0735645	-0.0632323	-0.0535031	-0.0235389	-0.0268728	-0.0254973	-0.0818567	-0.116869	-0.0294934	-0.0159412	-0.0624612	-0.0632892	-0.0747664	-0.0538053	-0.0181015	-0.00939449	-0.0301453	0.0727167	0.0394389	0
s329580	-0.0072122	-0.0142543	-0.0455946	-0.0408065	-0.0811128	0.0781714	0.0308815	0.059394	-0.0035706	0.0123833	0.0690616	0.0390187	0.149822	0.0199079	0.0324719	0.0630003	0.056649	-0.0067626	-0.0254201	-0.0192749	0.0359402	-0.0296111	-0.0537276	-0.0247623	-0.0144072	-0.0252199	-0.0188383	-0.0231857	-0.0187174	-0.0744373	0.018913	0.00560274	-0.0247512	0.0314365	-0.0413038	0.00565147	-0.0413292	-0.0941723	-0.079462	0.0544252	0.0472735	0
s329636	0.0181303	-0.0247839	-0.0695616	-0.0579044	-0.0367585	0.00909183	-0.0241345	-0.00450252	-0.039869	-0.00796472	0.0291659	0.00407257	0.0691928	0.0227783	0.162667	0.122762	0.0909015	0.00392224	-0.0226546	0.00155688	0.0596919	-0.0111248	-0.00618826	0.0107711	0.0376642	-0.0178011	-0.0296174	-0.0217219	-0.0301941	-0.0139463	0.00970062	-0.0159518	0.00119183	0.0382889	-0.0213105	0.00915372	-0.00192748	-0.0480288	-0.0474141	-0.0630853	0.0307068	0
s148187	-0.00667635	0.142929	-0.0261246	-0.0199372	-0.0402723	0.0268377	-0.00399761	0.0651508	0.0782592	0.0449289	0.104717	0.0494713	0.0569731	0.0646518	-0.0466239	-0.0106009	0.0157173	-0.025903	-0.0194087	-0.048148	-0.0629648	-0.0398349	-0.0504565	-0.0115531	-0.0432914	-0.00925064	-0.024311	-0.0185598	-0.0533046	-0.0213227	0.0556842	0.0629872	-0.00228583	0.0371644	-0.0112435	0.0312429	-0.0512289	-0.0637777	-0.0842346	0.0437721	-0.050972	0
s148023	-0.0482148	-0.0388634	-0.0565404	-0.0339439	-0.103492	0.0700699	0.0489932	0.105029	0.0909976	0.0267151	0.0476677	0.0425196	0.0745193	-0.0265757	0.0127358	0.0742248	0.068912	-0.0365682	0.0100055	-0.0640789	-0.105834	-0.0363633	-0.0487111	-0.0132904	-0.0334743	-0.0133712	-0.0158726	-0.0263793	-0.0620357	-0.10144	0.0419816	0.0510601	-0.0492197	-0.00512124	-0.0119817	0.0240954	-0.0247521	-0.0478546	-0.0807279	-0.0806716	-0.0418264	0
s148250	-0.039225	-0.0371278	-0.0547139	-0.0240409	-0.0785128	0.0963456	-0.00783955	0.0752888	0.0759931	0.0370264	0.0528798	0.0406611	0.0682832	-0.0355476	0.026299	0.127292	0.0621897	0.00706537	0.0131112	-0.0527631	-0.0658899	-0.0205215	-0.0483091	-0.0150849	0.013383	-0.0240512	-0.0396953	-0.0249328	-0.056002	-0.094547	-0.0263491	0.0168149	-0.0391979	-0.0116417	-0.0485313	-0.0267585	0.0231125	-0.0360839	-0.0527388	-0.0745776	0.0660961	0
s330006	-0.031754	-0.044076	-0.0427562	-0.046656	-0.0311713	-0.0843044	-0.0622238	-0.0761356	-0.103601	-0.0855479	-0.0926355	0.0205389	0.0066366	0.00510617	0.0925723	0.0374295	0.0245981	-0.00890256	-0.0387636	0.0218277	0.146447	-0.0301207	-0.00606426	-0.0302978	-0.0406883	-0.0207296	-0.0180908	-0.0215818	-0.0545106	-0.0238979	0.0223141	-0.0961738	-0.0031935	-0.0468826	-0.0161345	0.0134585	0.0567751	0.0934853	0.0752463	-0.0492157	0.0490711	0
s329996	-0.0474456	-0.0392825	-0.0436949	-0.0474268	-0.082507	0.0284509	-0.0174545	0.0267641	0.0370291	-0.0165158	-0.00561311	0.0465186	0.0391026	-0.0120132	-0.0603754	-0.00616937	0.00375344	-0.0267543	-0.0186127	-0.0627129	-0.0469929	-0.0440008	-0.0288746	0.000539616	-0.0427611	-0.0104735	-0.0149446	-0.0182663	-0.0417553	-0.0511817	0.120392	0.0427899	-0.00333419	0.0189691	0.0104826	0.0658261	-0.00451296	-0.00478545	-0.0399934	0.0557638	0.0207433	0
s330057	0.0598902	0.322043	0.00380043	-0.00524562	0.0192604	-0.0142663	-0.0274467	0.0604931	0.0281205	0.0868299	0.200312	0.0267778	0.101546	-0.0150703	0.023255	0.0743821	0.0739363	0.0292274	0.000147206	-0.00421345	0.122277	-0.0407931	-0.0613958	-0.0450685	-0.0358972	-0.0190082	-0.0174527	-0.0090655	-0.00939406	0.0300456	0.0159959	0.0032327	0.0252752	0.0525801	-0.0470352	-0.0183362	-0.0837255	-0.0909748	-0.0684873	0.0483787	0.0451433	0
s331239	-0.0405061	-0.0253945	-0.0248909	-0.0368633	-0.0623189	-0.0249564	-0.0352155	0.00680439	-0.038697	-0.0137215	0.00302471	0.00836717	0.0456224	0.128925	0.0170199	0.0110467	0.00968936	-0.00373678	-0.0318686	0.0109437	0.0836529	-0.0359535	-0.031874	-0.0290228	-0.0369904	-0.0105114	-0.0220151	-0.0276962	-0.0169433	-0.0414373	0.0173899	-0.0171502	-0.00557915	0.00414564	-0.0244673	0.00524779	0.0167538	-0.0295532	-0.0296301	0.0597897	0.00201397	0
s148793	-0.00561755	0.0335788	-0.0253034	0.00190302	-0.0702138	0.0752215	0.0714719	0.0814286	0.0442133	0.0300295	0.0726423	0.0118696	0.065756	0.0230449	-0.0477802	0.0237691	0.0183296	-0.00272719	0.035351	0.010443	0.0379284	-0.0452781	-0.0505905	-0.0299529	-0.0445313	-0.0137679	-0.00806698	0.00340762	-0.0157178	-0.0539239	0.0667438	0.0583343	-0.00145412	0.0197682	-0.0173826	0.019293	-0.0812328	-0.0705546	-0.0833302	0.0676368	-0.0251985	0
s2306246	1.98182e-05	-0.0177731	0.230085	0.120421	0.0855621	-0.0800567	-0.0803272	0.0142875	-0.0129154	0.0316034	-0.030428	0.0412021	-0.020874	-0.0367633	0.0599906	-0.0171449	0.0303738	-0.0153564	0.00106845	-0.0508375	-0.0855004	-0.0227307	-0.0354462	-0.0744974	-0.0353798	-0.0275817	-0.0260021	-0.0302467	-0.0609118	-0.0470445	-0.0886814	-0.0832827	-0.0724971	-0.12376	-0.0743568	-0.100247	0.00398878	0.0772743	0.0945745	0.0616561	-0.0172563	1
s2306270	-0.0335461	0.0110991	-0.0644772	-0.0798065	-0.052622	0.0012589	-0.0499445	-0.0672382	-0.027674	-0.0843157	-0.0397782	-0.109431	-0.0827716	-0.0190227	-0.0737684	-0.09594	-0.143052	0.183685	0.104257	0.283603	0.0337287	-0.0369233	0.0474526	-0.012508	-0.0542718	0.0738309	0.235678	0.498923	0.135633	0.0930844	0.0971485	0.0637054	0.184073	0.0685601	0.108785	0.107526	0.0330586	0.011357	-0.00673106	-0.0651336	-0.0807445	1
s2306272	-0.00985318	-0.0280985	0.0506827	-0.0155342	0.0925202	-0.0488894	-0.0425679	-0.0530256	-0.0713155	-0.0265094	-0.054939	0.0246814	-0.0182076	0.00475261	0.0513852	-0.0714442	-0.0127795	0.12043	-0.0126801	0.0440473	0.0564041	-0.0434647	-0.0190482	-0.0681117	-0.053694	0.00684292	-0.00911885	-0.0149359	-0.0138689	0.0332483	-0.047644	-0.100943	0.0482521	-0.0636712	-0.0392807	-0.0515194	0.103784	0.00832703	0.108896	0.0466662	-0.0251847	1
s2306300	-0.0529597	-0.0342542	0.0806075	-0.0601871	-0.0364908	0.0866466	0.0824062	-0.0935404	-0.0662197	-0.0846605	-0.0921916	-0.079152	-0.0965273	-0.0209521	-0.0471706	-0.0937371	-0.0999737	-0.0296652	-0.033462	-0.0172689	0.00905643	0.0689197	0.103248	0.0462561	0.0206688	-0.00991538	-0.0022526	-0.0162171	0.00429804	-0.0107752	0.0237692	-0.0320424	-0.0161088	-0.0163915	0.0556964	0.0373335	0.127042	0.101847	0.0793366	0.0528952	0.175265	1
s2306313	-0.0224851	-0.0267189	0.128774	0.0260951	0.0654074	0.0601259	0.0605017	-0.0216936	-0.0241579	0.000564909	-0.02019	-0.0290431	-0.0336816	-0.041709	0.0411152	0.0692286	0.0419253	-0.0392418	-0.021202	-0.0531904	-0.00818435	0.275726	0.0653337	0.0721816	0.142702	-0.019995	-0.024333	-0.0207281	0.0103274	0.0223879	-0.0738833	-0.0497956	-0.052336	-0.0264299	-0.0300655	-0.0554495	-0.0380792	0.0396317	0.0347828	-0.0936092	-0.00185616	1
s2306301	0.161565	0.19643	0.126935	0.0351665	0.121005	0.138598	0.207033	-0.0218935	-0.0343505	0.0374425	0.044288	-0.0141716	-0.0166157	-0.0281362	0.0319991	0.0243862	0.0561011	-0.049133	-0.0081863	-0.0662598	0.0451362	-0.0441938	-0.0373778	-0.0803216	-0.0518427	-0.0198176	-0.0365801	-0.0293637	-0.0924689	-0.0106608	-0.0796596	-0.107969	-0.0894357	-0.0797979	-0.0703771	-0.0899187	0.0703921	0.0341023	0.0996729	0.0579456	0.134999	1
s2306333	-0.0482192	-0.0436995	-0.0570212	-0.15769	-0.113701	-0.0246509	-0.0327068	-0.170407	-0.100403	-0.168823	-0.130694	-0.136352	-0.127558	-0.0503192	-0.0229414	-0.0776626	-0.148533	-0.0540705	-0.0591483	-0.0448127	-0.0734435	0.0318671	0.234683	0.176042	0.0293964	0.0424263	0.167846	0.145004	0.0431457	0.0809621	0.0954772	0.0667854	0.0758466	0.102546	0.303629	0.216731	0.227066	0.199677	0.0405496	0.0389879	0.00441367	1
s2306507	0.0386085	0.0367667	0.112006	0.09805	0.0362417	0.0273545	0.0722465	0.0576082	0.0481497	0.079172	0.0545763	0.0330148	-0.0171826	-0.0295049	-0.0504766	-0.0650228	-0.00911451	0.0577589	0.0321039	-0.0644151	-0.0256944	-0.0306583	-0.0398115	-0.0650216	-0.0393515	-0.00930438	-0.0158106	-0.0242973	0.00333825	-0.0523102	-0.0710128	-0.0220529	-0.0283391	-0.0750207	-0.0586851	-0.085167	-0.0228957	0.0164013	0.0302115	-0.0814313	0.0660867	1
s2306798	-0.00346942	0.00396475	0.0252382	-0.051182	-0.0759774	0.00250903	0.00447812	-0.05037	-0.0117947	-0.0417541	0.00337931	-0.0991717	-0.0736957	-0.0286978	-0.0871108	-0.106816	-0.130387	-0.00685509	-0.0251977	-0.0396252	-0.0617028	-0.0383006	0.074771	0.0255136	-0.048048	0.0423043	0.092509	0.0207812	0.129354	0.0278218	-0.010136	0.0951187	0.0499771	0.0862657	0.147047	0.081892	0.00843496	0.0283272	-0.0204115	-0.0642226	-0.0373272	1
s2306829	0.0131509	0.0727301	-0.0223679	-0.0126284	0.0130659	-0.02331	-0.0283511	-0.006904	0.0858651	0.0486176	0.100904	-0.0995965	-0.0394804	-0.0403927	-0.0562206	-0.0498627	-0.0762655	-0.0259821	-0.0209663	-0.007868	-0.044388	0.0218946	0.068168	0.10593	0.1698	0.0619288	0.0330968	0.0154433	0.219725	0.104278	-0.0284223	0.106518	0.0461751	0.134925	0.0585304	0.0234241	-0.0360316	-0.0355128	-0.0885568	-0.072799	0.0112582	1
s2306863	-0.0517009	-0.0551348	0.000848062	-0.0521981	0.0162627	-0.0407401	-0.0156269	-0.0491485	-0.0738046	-0.0668847	-0.0776758	-0.00809152	0.0268616	-0.00292447	0.117474	0.0497044	0.0263861	-0.0531895	-0.0499266	-0.0487572	-0.0117451	-0.0442749	-0.0108057	-0.050802	-0.0445066	-0.0207342	-0.0141003	-0.0209997	-0.00767931	-0.0290114	-0.0336354	-0.100161	-0.0640312	-0.0499897	-0.0345288	-0.0318795	0.150226	0.0307685	0.0968951	0.0548866	0.116503	1
s2306867	-0.0171954	-0.0618052	0.0167805	0.0642614	0.0399304	0.0123462	0.0219383	0.023651	0.0361685	0.0515472	-0.00491286	0.114531	0.00431993	-0.0258117	-0.0125185	-0.0529142	0.0315715	-0.0323236	-0.00276426	-0.0454311	-0.0503164	0.0438956	-0.0338064	-0.0477664	-0.0295593	-0.0177715	-0.030404	-0.0284471	-0.0589615	-0.0443879	-0.0730123	-0.0497733	-0.0681581	-0.0775949	-0.0593528	-0.0830242	0.039211	0.0108623	0.0687758	0.0689333	0.0525073	1
s2306870	-0.0278929	-0.0459467	-0.00863993	-0.0241367	0.0210272	0.0302912	0.109578	-0.0747329	-0.0580356	-0.0655941	-0.0930201	-0.0357733	-0.0687401	-0.0186024	0.102936	0.0577116	0.0136454	-0.0164815	-0.0229659	-0.0524806	0.00638196	-0.0393277	0.0177044	-0.0523748	-0.0351817	-0.0117339	-0.0258751	-0.0190127	-0.039126	-0.0402689	-0.039536	-0.100039	-0.0616688	-0.0946903	-0.0234707	-0.0445471	0.273894	0.0777375	0.139068	0.0627269	-0.0760518	1
s2306884	0.0175823	-0.0400932	0.0522441	0.0231876	-0.0447635	0.147013	0.0749106	0.0200055	0.0474623	0.0305255	0.0183737	0.00314777	-0.0291276	-0.0262192	-0.0601612	-0.0496558	-0.0419643	-0.0202826	0.000298196	-0.0505697	-0.102338	-0.0535811	-0.0208586	-0.0550628	-0.0563127	-0.00473068	-0.00718549	-0.0128202	-0.0162859	-0.0889348	-0.0260291	-0.0156791	-0.0607911	-0.0576968	-0.015297	-0.0286901	-0.00570269	0.00754003	0.0413835	0.0669068	0.111822	1
s2306886	-0.0452783	0.00299956	0.0699651	0.0345107	-0.053627	-0.0707787	-0.0558363	-0.011594	-0.0160289	-0.0264638	-0.0519122	-0.0139595	-0.0350769	-0.0167288	-0.0193128	-0.0574161	-0.0516873	0.00143381	-0.000463918	-0.0150482	-0.032642	-0.029534	-0.00312994	-0.0376896	-0.0450059	-0.00979907	-0.00876676	-0.00833048	-0.0147095	-0.0762385	0.0169072	-0.0172227	-0.0229356	-0.0661811	-0.00890976	-0.00500915	-0.00586649	0.102298	0.0468074	0.0590694	-0.0867421	1
s2306888	-0.0359329	-0.0168204	0.0599127	0.0122528	0.00435074	-0.0266982	-0.0116712	-0.0212339	0.0146643	-0.0127478	-0.0443011	-0.0125823	-0.0487524	-0.0220616	-0.027915	-0.0514007	-0.0266602	-0.029478	-0.0190609	-0.0152862	-0.0413856	0.15073	0.0542182	0.0799437	0.0833813	-0.0114663	-0.0184399	-0.0298796	-0.0128536	-0.0165141	-0.0418916	0.000109376	-0.0356567	-0.0302566	0.00401584	-0.0184257	0.0357469	0.0722227	0.0398008	0.0619631	-0.0287408	1
s2306893	0.0747579	-0.0214176	0.0684067	0.0103733	0.0498862	-0.00529526	-0.000437539	-0.0126977	-0.021041	0.0177974	0.00901194	0.000671841	-0.0146273	-0.00892858	0.0934416	0.0204483	0.0437283	0.0840426	0.0491193	0.00431325	0.00187095	-0.00323659	-0.0195061	-0.0556555	-0.0167023	-0.00984923	-0.0181012	-0.0241649	-0.0369149	-0.0147275	-0.0641493	-0.0681733	0.00027673	-0.0588202	-0.057825	-0.0701982	0.06488	0.0120969	0.0552265	-0.0663655	-0.00532117	1
s2306898	0.0550649	0.00209486	-0.0281365	0.0271396	0.0259551	0.00979265	0.0121311	0.0312419	0.117738	0.0904127	0.119731	-0.0288594	-0.040309	-0.00575539	-0.0650112	-0.0950214	-0.0784195	-0.0276374	-0.00502514	0.0927523	-0.065712	-0.0456418	-0.00883546	-0.0230328	-0.0471251	0.181638	0.12661	0.0122906	0.290317	0.0863157	-0.0573441	0.104573	0.0248013	0.0899303	0.0617541	-0.0105732	-0.027057	-0.0488284	-0.0605272	-0.0819376	-0.0706938	1
s2306905	0.0462048	0.150968	-0.0598739	-0.0506714	0.0016287	-0.0685273	-0.0706648	-0.0893053	-0.0712501	-0.0440006	0.0123179	-0.114813	-0.0487671	-0.00267097	-0.0165416	-0.00639205	-0.0789365	-0.0159041	-0.0429064	0.0943755	0.0172952	0.0035664	0.0909363	0.0400772	0.0714714	0.000553777	0.0105488	0.0215445	0.11873	0.0889641	0.00685714	-0.00278532	0.0482307	0.0822768	0.0608977	0.0525392	-0.00723356	0.0105901	0.00281727	0.0423851	0.0219161	1
s2306922	0.084927	0.22835	0.121478	0.0305164	0.085427	0.0454193	0.0734827	-0.0144976	-0.0297229	0.0381024	0.0547872	-0.00927992	-0.0293545	-0.0126943	0.00233896	-0.0312587	-0.00935546	-0.0079532	0.00247415	-0.0237918	0.0669261	-0.0414291	-0.0351774	-0.0744774	-0.046008	-0.0193233	-0.0152905	-0.00765346	-0.0234291	-0.00876657	-0.0749114	-0.0917305	-0.0582189	-0.0644192	-0.0592228	-0.0823279	0.0834141	0.0138695	0.0901197	-0.0692663	0.0363593	1
s2306940	0.0752742	-0.0351866	0.00372218	-0.0293523	-0.0960242	0.0476902	0.00742543	-0.0236348	0.0848631	-0.024646	0.0175249	-0.147088	-0.101148	-0.00482179	-0.120604	-0.109619	-0.181557	0.0385661	0.0465562	-0.0140032	-0.0807106	-0.035013	0.0710601	0.0172721	-0.0344155	0.858758	0.220061	0.182495	0.146417	-0.00271949	0.0608829	0.147602	0.0641776	0.075067	0.108516	0.0740792	-0.00491729	0.0426722	-0.0545465	-0.0781674	-0.0833002	1
s2306954	0.0720635	0.049953	0.0816779	0.0520153	0.0309307	-0.0628334	-0.0649332	-0.0197723	-0.0322016	0.0143294	-0.0160762	0.0502924	-0.0418486	-0.039616	-0.0197328	-0.0657318	-0.0162294	0.270455	0.0663257	-0.0109455	-0.0332276	-0.0519695	-0.0345734	-0.0836227	-0.0628779	-0.00740403	-0.013746	-0.0239234	-0.0847742	-0.0881811	-0.0846684	-0.089064	0.0631833	-0.135083	-0.0680527	-0.0987568	0.0745872	0.0956392	0.12089	-0.065019	0.0265608	1
s2306961	-0.0355287	-0.0299625	0.0077323	0.00217601	-0.0598738	0.0867838	0.073303	0.0728907	0.0158302	0.0243615	0.0478423	0.0642586	0.0745375	0.0256108	-0.0857938	-0.0713375	-0.0214602	0.0216177	-0.00785621	-0.0355317	-0.0317459	-0.01701	-0.0340487	-0.00836468	-0.010621	-0.0137387	-0.021619	-0.0287925	-0.0210725	-0.0809905	0.002041	0.0216655	-0.0221982	-0.00863781	-0.0243292	-0.00514216	-0.071136	-0.0700255	-0.0516964	-0.0672285	0.0778347	1
s2307375	0.00273867	-0.0076339	0.0853764	0.0595352	0.0893811	0.0602175	0.158107	-0.00965939	-0.0177075	0.0118755	-0.0293528	0.0376785	-0.0460509	-0.0421642	-0.0156001	-0.0842333	-0.013969	-0.0270154	-0.0170325	-0.0273376	-0.00339637	-0.0429742	-0.031551	-0.0741866	-0.0557541	-0.00688824	-0.0102748	-0.0211918	-0.0160905	-0.0294222	-0.0692561	-0.0791817	-0.0653764	-0.0984852	-0.0489566	-0.0779351	0.0689088	0.0465203	0.103258	0.0626435	0.0551087	1
s2307373	-0.0615177	-0.0433794	0.0269514	-0.022444	0.0141589	-0.0413982	-0.0262284	-0.032951	-0.0756229	-0.0600353	-0.0780697	0.0355049	0.0207182	0.00458765	0.0515105	-0.0289283	-0.0023196	0.0210977	-0.0166871	-0.0153052	0.0848192	-0.0504317	-0.0312366	-0.0531401	-0.0582188	-0.00514548	-0.0225647	-0.0130512	-0.047601	0.00228889	0.0424481	-0.0749271	0.0118593	-0.0491508	-0.0252336	0.000353078	0.0259473	0.0665653	0.0653172	-0.0557229	-0.052284	1
s2307384	0.113294	0.302655	-0.0238842	0.0575762	0.107876	-0.0804559	-0.072881	-0.0252963	-0.0423533	0.0199967	0.0241802	0.0112326	-0.0170914	-0.0364097	0.0536433	0.0250522	0.0401341	-0.0459357	0.000620348	0.00689849	0.0204072	0.0891684	0.00183552	-0.0169556	0.0143548	-0.0195509	-0.0239919	-0.0202329	-0.0400636	0.0353711	-0.0401	-0.0714829	-0.0525886	-0.0379638	-0.0375603	-0.0504701	-0.0233373	0.0538131	0.0605605	0.0509053	-0.00447675	1
s2307397	0.0120157	-0.00345774	0.0569884	0.119375	0.0300656	-0.00336363	0.0962564	0.0290076	0.100697	0.0605087	0.0070409	0.0221612	-0.0597122	-0.0547634	-0.00745244	-0.0437426	-0.0154764	-0.054507	0.0397239	-0.0715105	-0.0859119	0.161535	0.044715	0.0237392	0.0844788	-0.0232531	-0.0315821	-0.0284047	-0.020907	-0.0676951	-0.0965134	-0.000460812	-0.0893776	-0.0852911	-0.0335384	-0.0848121	-0.0218416	0.0769818	0.04274	0.0740691	-0.0323967	1
s2307398	-0.0366285	-0.0635469	-0.0732844	-0.156307	-0.0828902	0.0818329	-0.000523345	-0.138642	-0.0580298	-0.137748	-0.0555333	-0.164649	-0.096335	0.0166343	-0.0970646	-0.102561	-0.177116	-0.0218357	-0.0483182	0.0498586	0.0726881	0.000551406	0.18359	0.176115	0.0397325	0.104626	0.154029	0.0568964	0.23455	0.255601	0.0673611	0.159559	0.203574	0.276899	0.313212	0.236702	-0.00909479	0.0108604	-0.0692369	0.0335911	0.00127484	1
s2307401	0.0666962	0.0419255	0.0249282	0.0168264	0.01617	0.023284	0.0110855	0.00891318	0.0883269	-0.00293854	0.0133163	-0.106889	-0.104731	-0.038478	-0.078289	-0.0168867	-0.0592508	0.639006	0.812838	0.0201808	0.0287744	0.0352414	0.0465936	0.072959	0.0586094	0.0638106	0.0916111	0.188459	0.00588972	0.112499	0.054397	0.135443	0.394913	0.0666356	0.0827932	0.0679696	-0.0807446	-0.0651708	-0.0828305	-0.0811686	-0.0746433	1
s2307407	0.118953	0.00390623	0.135627	0.111988	0.100598	-0.0300222	-0.0231078	0.014115	-0.00209021	0.0744999	0.023403	0.00578142	0.004386	-0.0582246	0.055292	0.184771	0.126843	-0.041021	0.00553604	-0.0634794	-0.0610758	0.0831785	-0.0122972	-0.039401	0.0253415	-0.0256358	-0.0418663	-0.0372403	-0.0974987	-0.0162069	-0.10724	-0.083	-0.0868561	-0.0813328	-0.0739176	-0.105286	-0.0571455	0.0382955	0.0482431	0.068019	0.0208409	1
s2307409	0.045423	0.0319263	0.150994	0.201196	0.19858	0.00299904	0.107737	0.0840582	0.118293	0.142754	0.0542302	0.0683643	-0.0319593	-0.0495983	-0.097934	-0.083287	0.0141206	-0.0185266	0.0995909	0.0187984	-0.0562112	0.0932738	-0.0371311	-0.0368933	0.00481394	-0.0131968	-0.0126191	-0.0132442	0.00531346	0.0425831	-0.089202	0.00654015	-0.0433214	-0.0601187	-0.0602997	-0.10905	-0.0831432	-0.0240283	0.00534431	-0.0923323	-0.0240752	1
s2307412	0.119825	0.0138307	-0.000518522	0.0518933	0.0441435	0.093791	0.0755226	0.0189246	0.00913282	0.0546713	0.0291889	0.00779688	-0.0168823	-0.0516109	-0.00353086	0.0475826	0.0662779	-0.0290399	0.00417768	-0.0532088	-0.0473074	0.0665224	-0.00129841	-0.00468775	0.0274088	-0.0186138	-0.0264007	-0.0203498	-0.0395658	-0.0208465	-0.0752741	-0.0220917	-0.0515255	-0.0293636	-0.032573	-0.0593039	-0.0155751	0.00541192	0.00611146	-0.0755581	-0.0899091	1
s2307413	0.0495841	-0.0327091	0.0476247	0.154775	0.0924222	0.000476686	0.0474981	0.0160088	0.0141774	0.0851822	-0.0165661	0.054964	-0.0564441	-0.0563459	0.0266239	-0.0133295	0.0273774	-0.0453576	0.0152914	-0.0427766	-0.0872064	0.034908	-0.0284358	-0.058179	-0.0162598	-0.0157498	-0.0260803	-0.0267464	-0.0565953	-0.0638451	-0.105772	-0.0694882	-0.0996204	-0.11247	-0.0656206	-0.113458	0.0485644	0.0508005	0.0876816	-0.0789475	0.0720503	1
s2307439	0.220715	0.0834434	0.118136	0.158733	0.069396	-0.0491956	-0.0344753	0.0955348	0.117453	0.165475	0.122715	0.0358564	0.00843074	-0.0511919	-0.00925298	0.043674	0.0707648	-0.0458927	0.0368212	-0.0660033	-0.0938756	-0.0309532	-0.061745	-0.0726638	-0.0444249	-0.0295097	-0.0302986	-0.0294389	-0.0766367	-0.0664734	-0.082891	-0.0193764	-0.0980789	-0.0858291	-0.0796995	-0.105936	-0.0140301	0.0118866	0.00681338	0.0622113	0.00148196	1
s2307471	0.138205	0.0914678	-0.0828566	0.0202147	0.0919751	0.023945	0.0615044	-0.0255493	0.0989656	0.0342435	0.0716808	-0.0851102	-0.117273	-0.00815316	-0.089492	-0.0892427	-0.108954	-0.0205035	0.0563556	0.0502242	-0.022832	0.235205	0.0964469	0.118165	0.127429	0.119661	0.0636671	0.0430604	0.252321	0.192413	-0.0702418	0.124499	0.0576813	0.118564	0.100187	0.00218064	-0.0402785	-0.0159624	-0.0395894	0.0390924	0.0796626	1
s2307477	0.0717031	0.0693295	-0.0422114	-0.0723313	-0.00350649	-0.0136888	-0.02371	-0.0867317	-0.041508	-0.0406558	0.000500238	-0.120614	-0.080979	-0.0335993	0.0353583	0.0227819	-0.0779801	-0.0236787	-0.0372367	0.237811	-0.0296598	0.102632	0.0770102	0.0310469	0.0518898	0.0908486	0.107724	0.209267	0.0692016	0.0415574	-0.060016	-0.00702915	0.0105875	0.0568657	0.0562131	0.00270255	0.0870886	0.00702479	0.0187732	0.0492229	-0.0874569	1
s2307551	0.0603787	0.0647933	-0.0882656	-0.0817847	-0.0527469	-0.0114645	-0.0180842	-0.1272	-0.0366586	-0.0654259	-0.0307625	-0.151615	-0.148273	-0.0459335	-0.0696303	-0.073428	-0.146653	0.042128	0.0191851	0.410801	-0.0246552	0.129525	0.23805	0.137348	0.196433	0.0587845	0.152629	0.274847	0.121783	0.0907857	-0.0196914	0.0682098	0.106258	0.0868883	0.139051	0.0756981	0.0604555	0.0748864	0.0175892	0.0367906	-0.0986951	1
s2307751	0.0357431	-0.0240483	0.0918466	0.0598303	0.0219403	0.0734431	0.0746465	0.0486546	0.117514	0.0952023	0.0705388	-0.0702599	-0.0486702	-0.0191994	-0.0992175	-0.114629	-0.109212	0.0121908	0.00847955	-0.0467587	-0.0574583	-0.0265993	-0.0291885	-0.00703804	-0.0400511	0.0975705	0.0701563	0.00328174	0.158214	0.0302677	-0.0450853	0.0900864	0.0338734	0.0548879	0.0286346	-0.0237216	-0.0495961	-0.0454922	-0.0564634	0.0369792	-0.0198533	1
s2307763	-0.0529483	-0.0487293	-0.097023	-0.035032	0.0373682	0.0477477	0.104408	-0.0378622	0.00239145	-0.0474927	-0.0316461	-0.0742448	-0.0755653	-0.0206627	-0.0255191	0.00646676	-0.0421604	0.0115101	0.00481758	0.128556	0.0338516	-0.0199749	0.0507339	0.0627301	0.0122005	0.00833125	0.0454935	0.00524015	0.175331	0.16595	-0.00757354	0.081024	0.0879813	0.0911659	0.105961	0.0525773	-0.00122869	-0.0123297	-0.0259395	0.0474258	-0.156103	1
s2308270	-0.0188324	-0.0374043	-0.0549822	0.0108173	0.0470662	-0.0279357	-0.0166046	-0.0182115	-0.0398239	-0.00553984	-0.031943	0.0636416	-0.014438	-0.00501887	-0.0135339	-0.00213992	0.0510515	0.0559451	-0.0227326	0.0882563	-0.0170557	-0.0198469	-0.0161067	-0.0431884	-0.0352661	-0.0124668	-0.0109743	-0.0217188	-0.0201435	0.00824897	-0.0453304	-0.0571561	0.0177563	-0.0438083	-0.0301648	-0.0426854	0.01785	0.028267	0.0490548	-0.0638079	0.00525678	1
s2308434	0.0229648	0.00279625	0.145299	0.0825516	0.058105	-0.0268679	0.00101627	0.0448217	0.0549665	0.0594809	0.00312219	0.0135314	0.0107152	-0.0453287	-0.0041108	0.0584187	0.0650719	-0.0490853	-0.0100319	-0.0803383	-0.109882	-0.00432786	-0.0492434	-0.0636258	-0.0260845	-0.0334032	-0.0370035	-0.0316557	-0.0559264	-0.0448927	-0.0821124	-0.0391288	-0.0884548	-0.0651654	-0.071988	-0.0875429	0.0182885	-0.0069803	0.0282794	0.0565482	-0.00941258	1
s2306285	0.076423	-0.0312749	0.171041	0.0239357	0.11974	0.0455688	0.0945843	-0.03103	-0.0485736	0.0167718	-0.024819	0.0101917	-0.0109755	-0.0524857	0.00958798	0.0046133	0.0456642	-0.0511661	-0.028917	-0.0534939	-0.00616992	0.0167672	-0.0198185	-0.064821	-0.00778522	-0.0279084	-0.0343777	-0.028226	-0.0654606	-0.0149076	-0.100059	-0.12478	-0.0902397	-0.0885072	-0.075783	-0.102656	0.112881	0.023552	0.117956	0.0517828	-0.00293385	33
s2306367	0.0501546	0.00752513	0.0843403	0.0928697	0.0449528	-0.0344458	-0.0314196	0.0426588	0.0154953	0.0696439	0.0196072	0.0752613	0.0185413	-0.0442911	0.022287	0.00681341	0.0732325	-0.0470668	-0.00294964	-0.0495741	-0.046098	-0.0109543	-0.0448331	-0.0607883	-0.03635	-0.0224106	-0.0310838	-0.0274014	-0.0504337	-0.0567601	-0.0686188	-0.0514307	-0.0745257	-0.0716175	-0.0685556	-0.0778141	-0.0309927	0.0246128	0.0251759	-0.0767221	0.021482	33
s2306406	0.0493054	0.0237214	0.0354437	0.00178025	0.06283	-0.0896213	-0.0828305	-0.0766369	-0.077746	-0.0332142	-0.0605032	-0.0567728	-0.0601302	-0.0317807	-0.0323724	-0.0592297	-0.0529585	-0.0383906	-0.0269866	-0.0335464	-0.0016204	0.0478142	0.0539978	0.0193516	0.0438272	-0.00516041	0.0175124	-0.00151626	0.0854209	0.0658647	-0.0587441	-0.0528245	-0.00964563	0.0115658	0.0297631	-0.0088027	-0.00268345	0.0657121	0.0585687	-0.0660723	-0.0375845	33
s2306408	0.0647872	-0.0186072	0.0112862	0.0668797	0.0800182	0.00641686	-0.017934	0.0507233	0.0701358	0.100738	0.0698029	0.0744583	0.0285963	-0.021613	-0.0153618	-0.0286261	0.0428594	-0.0213153	-0.00228844	-0.0187452	0.00607444	-0.0242385	-0.0473866	-0.0501066	-0.0387631	-0.00743962	-0.00334166	-0.0191665	0.032211	0.0380197	-0.05824	0.00273308	-0.0179123	-0.000199181	-0.0406456	-0.0646448	-0.0617092	-0.0527527	-0.00988492	-0.0825276	-0.0801647	33
s2306409	0.117868	0.0155813	-0.0161012	-0.0359136	0.0400687	-0.061822	-0.065565	-0.085861	-0.0715699	-0.0441775	-0.0448311	-0.0676793	-0.0601003	-0.0435227	-0.0400082	-0.0171032	-0.0421481	0.0339304	-0.00900175	0.0387834	-0.00619539	0.0708199	0.0907848	0.075067	0.114108	-0.00938609	0.0411719	0.135913	-0.022713	0.106928	-0.00218313	0.00569485	0.0694327	0.0686819	0.0728605	0.0572591	-0.0243539	0.0469365	0.00442042	-0.0660761	0.0298088	33
s2306429	0.222948	0.0455606	0.0957268	0.124332	0.160501	0.0124311	0.0537908	0.035169	0.0366905	0.108579	0.0697907	0.0156954	-0.0168502	-0.0506969	0.00427346	0.0693544	0.0989883	-0.0235711	0.0275866	-0.0354279	-0.0373609	-0.0218988	-0.0457131	-0.0664887	-0.0274416	-0.0212427	-0.0266411	-0.0265484	-0.0487078	0.0293303	-0.0877005	-0.0484358	-0.0561102	-0.0596739	-0.0691126	-0.100503	-0.0158617	-0.00585644	0.0260743	0.0512549	-0.0327304	33
s2306440	0.012904	-0.0286001	-0.0230049	-0.051684	0.0215492	-0.0755204	-0.0735016	-0.106984	-0.0952418	-0.0750473	-0.0786481	-0.0730644	-0.0663827	-0.0310195	-0.0250906	-0.0693301	-0.0783158	-0.0325975	-0.036449	-0.0335554	0.0163779	0.0835616	0.112964	0.0803802	0.102472	-0.00806716	0.00839921	0.0079101	0.0982094	0.0844974	-0.0246961	-0.0369199	0.0208363	0.0421886	0.0725267	0.0358086	0.0243196	0.0765599	0.0575056	0.045209	0.0319412	33
s2306474	0.0220024	-0.00679681	0.194116	0.141596	0.106508	0.0312274	0.102713	0.028059	0.0443231	0.0706454	-0.0135464	0.0485659	-0.0204309	-0.0098029	-0.0281566	-0.00657226	0.033441	-0.0446081	0.00533359	-0.0744842	-0.0653007	-0.0236815	-0.0393702	-0.0760367	-0.0441072	-0.0265123	-0.0305847	-0.0246605	-0.0628263	-0.0380845	-0.0855444	-0.0634458	-0.0931612	-0.124036	-0.0789226	-0.105084	-0.070466	0.0522501	0.104604	-0.0875488	-0.0560778	33
s2306486	-0.00503417	-0.00349298	-0.0540694	-0.0248432	0.00424695	-0.0817659	-0.0769249	-0.0796591	-0.0582777	-0.0565319	-0.071973	-0.0195745	-0.0689586	0.0217261	0.00774476	-0.00500569	-0.017959	-0.0173156	-0.0254475	0.00231723	-0.0234961	0.261207	0.121012	0.110275	0.168853	-0.0126211	-0.0118659	-0.00652828	0.0168711	0.0181983	-0.0398547	-0.0301383	-0.00982152	-0.00221249	0.0248443	0.00323332	0.0602583	0.0909959	0.0566393	-0.0698991	-0.0685991	33
s2306493	0.0803684	-0.0155759	0.00887148	0.217778	0.177549	-0.076691	-0.0466215	0.0979166	0.132083	0.133937	0.0427938	0.151504	-0.0365502	-0.0143675	-0.0481376	-0.0480457	0.0661565	-0.0331639	0.0824265	-0.0177676	-0.0591963	0.0288697	-0.0189361	-0.0396324	-0.00121372	-0.0161446	-0.0196691	-0.0155232	-0.0221678	0.0215268	-0.0733718	0.00231714	-0.0623582	-0.0917455	-0.0591809	-0.101764	-0.0829927	0.0237086	0.0237479	-0.0858688	0.0188465	33
s2306496	0.0092362	-0.0196346	-0.0500377	-0.00406589	0.0712496	-0.00849852	-0.00449696	-0.0493088	-0.0383229	-0.0073599	-0.0231197	-0.000353874	-0.0414256	0.00214818	0.0515527	-0.0463955	-0.0302649	0.0493139	0.00101874	0.0597282	0.0590298	0.0435367	0.0144893	-0.0284294	-0.00560142	0.00708502	0.00431467	-0.00065333	0.102363	0.0490867	-0.0511678	-0.0462366	0.0192526	-0.00419676	-0.0137582	-0.0419993	0.021734	-0.0132599	0.0531631	0.0450905	0.0368494	33
s2306500	0.00894605	0.0065093	0.0100071	-0.0598469	0.0854628	0.0375276	0.00272058	-0.0961917	-0.0977384	-0.0585388	-0.0676498	-0.0726696	-0.0462104	-0.0172476	0.0394973	0.0315974	-0.00774533	-0.0195014	-0.0478915	-0.00925005	0.0928503	0.0980668	0.0680989	0.0189975	0.0892924	-0.025073	-0.0204749	-0.0146689	0.0513049	0.0848288	-0.0622555	-0.0878159	-0.00556118	0.0142066	-0.0067533	-0.026055	0.114553	0.00272527	0.0720838	0.0431654	-0.0468783	33
s2306508	0.0480227	0.0164838	-0.0246364	0.0342247	0.0471871	-0.0526114	-0.0520615	-0.0154696	-0.0266202	0.0358329	-0.00421054	0.0132695	-0.0238058	-0.044504	-0.0328473	-0.0142489	0.00966604	0.000162728	-0.00393144	0.0117048	-0.0180527	0.0441572	0.00204999	-0.000554065	0.0218441	-0.0155046	-0.0123548	-0.0261798	0.0113731	0.00825368	-0.0678296	-0.035546	-0.00499972	-0.0115809	-0.016477	-0.0464401	-0.0364924	0.0275676	0.0297407	0.0463436	-0.00928078	33
s2306558	0.136162	0.0988885	0.0251388	0.0316853	0.0471268	-0.0100737	0.0249428	-0.00275022	0.0149826	0.044722	0.0529309	-0.0366269	-0.0258095	-0.0472477	-0.0117068	0.0148138	0.00137729	-0.02438	0.00206552	-0.0747693	-0.052233	-0.0299492	-0.00878817	-0.025766	-0.00612472	-0.0144344	-0.0176705	-0.025081	-0.00937724	-0.00492708	-0.0718724	-0.0248505	-0.0435865	-0.0138716	-0.0187832	-0.0494312	0.00802834	-0.0196395	0.0194284	0.059192	-0.0519108	33
s2306559	0.0564881	-0.0341368	-0.0732085	-0.0471382	0.0343572	0.0160085	0.00343418	-0.0922357	-0.0512726	-0.0475626	-0.0589997	-0.0792554	-0.105642	-0.0329158	0.0442912	0.10545	0.027319	0.193006	0.0343982	0.118459	0.0632839	0.219753	0.109602	0.0697836	0.097497	0.0621723	0.011915	0.00145608	0.0234701	0.0556713	-0.0752889	-0.029985	0.104337	0.00211168	0.0312403	-0.0256378	0.0593878	0.0577351	0.04951	0.0521847	-0.0634097	33
s2306575	0.175235	0.00829404	-0.0261951	0.049826	0.145438	-0.0656151	-0.0544541	-0.0376863	0.0274335	0.0566054	0.0147815	-0.0428219	-0.06129	-0.00574548	0.0026726	-0.00751517	-0.000393152	0.00300554	0.0212306	0.0466455	-0.01364	0.0143826	0.0311852	-0.00487522	0.0285367	0.00577394	0.00712199	-0.0056806	0.0960887	0.129089	-0.0505076	-0.000675977	0.0268692	0.0256284	0.00532241	-0.0331915	-0.0696028	-0.00914722	0.0213087	0.0508839	-0.00799137	33
s2306589	0.0188549	0.0215123	0.0374284	0.07949	0.0498429	0.0173667	0.0655413	0.022768	0.00760174	0.0482587	0.00646354	0.0565509	-0.025292	-0.0470147	-0.0168956	-0.0658372	-0.00580667	-0.0121348	-0.00123808	-0.059379	-0.0394855	-0.0220156	-0.0224734	-0.0482686	-0.0356634	-0.00945442	-0.0226063	-0.0220252	-0.020454	-0.0390017	-0.0671683	-0.039513	-0.0498328	-0.0691879	-0.0378435	-0.0700931	-0.00644951	0.0359801	0.0472775	-0.0668915	0.0127545	33
s2306599	-0.00761484	-0.00671891	0.0371675	-0.00183542	0.0681083	0.00736606	-0.00978323	-0.0445972	-0.0633681	-0.0233372	-0.0371538	-0.00764334	-0.0250067	0.0170293	-0.0294958	-0.0702665	-0.0418003	-0.0110798	-0.0243554	-0.0142421	0.0923593	-0.0394169	-0.0121431	-0.0564681	-0.0473625	0.0628068	0.0249922	0.000677137	0.080783	0.0295474	-0.020975	-0.0664525	-0.0241881	-0.0265353	-0.015004	-0.0277682	-0.00830645	0.0124049	0.0724774	0.0538762	0.0665878	33
s2306608	0.0382138	0.0392118	0.0834405	0.0426774	0.0301879	-0.0373984	-0.036412	0.0427458	0.0574834	0.0699967	0.0670164	0.0604384	0.0528043	-0.0408513	-0.0656863	-0.0680633	0.00875785	-0.0109755	-0.00308766	-0.0502591	-0.0386848	-0.040423	-0.0482522	-0.059257	-0.0433124	-0.0154072	-0.0250548	-0.0263539	-0.0155891	-0.0277017	-0.0618866	-0.023524	-0.0358923	-0.0260647	-0.0573332	-0.0594458	-0.0195252	-0.0133242	0.00464037	-0.0668886	0.0278689	33
s2306629	-0.0366891	-0.0539311	-0.0304372	-0.0638435	-0.029844	-0.0355263	-0.0427905	-0.0780589	-0.0531095	-0.0715595	-0.0726517	-0.0830733	-0.0484711	-0.0206337	0.000307802	0.0250074	-0.0286119	-0.0240808	-0.0290079	0.0035199	-0.0634212	0.117553	0.0902999	0.0927406	0.0720716	0.00538384	-0.00265316	-0.0141694	0.0510053	0.0711062	-0.003844	0.022479	0.0403364	0.0770986	0.074938	0.0612327	0.0413676	0.0361658	0.00841482	0.048015	-0.0245681	33
s2306660	0.0642202	0.0832373	0.119623	0.102927	0.112159	-0.00101371	0.00387443	0.0191048	0.0613493	0.0825359	0.0398514	0.0206343	-0.0380563	-0.0453695	0.00258187	-0.0265968	0.019591	-0.0442519	0.00676957	-0.0630122	-0.0708665	-0.0277781	-0.0350887	-0.0686578	-0.0394283	-0.0235312	-0.0212822	-0.0223368	-0.0249513	-0.0258296	-0.0872318	-0.0492057	-0.0830253	-0.0818803	-0.0637512	-0.096685	0.0445944	0.0305375	0.0690444	-0.0708849	0.0584084	33
s2306669	-9.25023e-05	-0.00808458	0.113689	0.0852525	0.10177	0.00916297	0.0292035	0.000107478	-0.0321436	0.0256	-0.0395315	0.0790835	0.0059232	-0.0509834	-0.0203854	-0.0381122	0.0304376	-0.0461737	-0.0143277	-0.0612475	-0.0393615	0.0338481	-0.0303554	-0.0683842	-0.0157643	-0.0264139	-0.0391677	-0.0329971	-0.0821888	-0.051399	-0.103507	-0.112316	-0.0888039	-0.120189	-0.0862542	-0.112542	0.041651	0.0587066	0.10395	-0.0780442	-0.0865166	33
s2306695	-0.00224119	-0.0278827	0.0846369	0.0558224	0.0809176	0.0702097	0.0677552	-0.0246338	-0.0565426	0.00337647	-0.0595899	0.0503855	-0.0226405	-0.0339979	-0.00812102	-0.0650476	-0.00764692	0.0284258	0.000267384	-0.0266546	-0.00109836	-0.0188925	-0.035989	-0.0783934	-0.0452217	-0.0219809	-0.0260855	-0.0151193	-0.0566158	-0.0468294	-0.0767009	-0.113468	-0.0529365	-0.108147	-0.0662812	-0.0893097	0.16285	0.0099436	0.119445	0.0600263	0.070928	33
s2306720	0.0240623	0.00292316	0.0965709	0.0792756	0.00922899	0.00567119	0.0207262	0.0344431	0.026078	0.0628147	0.0237654	0.0251727	-0.00827993	-0.0437882	-0.0765451	-0.0883374	-0.0340413	-0.0304567	0.00107846	-0.0254645	-0.0531714	0.000465189	-0.0139235	-0.0245495	0.00795769	-0.0238702	-0.0242229	-0.0206353	0.00236656	-0.0650239	-0.0821728	-0.0246124	-0.066666	-0.0550161	-0.0430647	-0.0712926	-0.00149186	-0.00343748	0.0142495	0.0625753	-0.0370243	33
s2306738	0.0613908	0.0941336	-0.0255409	0.0228865	0.0224077	-0.00146654	0.0112938	-0.00716703	0.00510742	0.0310354	0.0394232	-0.0267731	-0.028778	-0.010997	0.000643879	-0.0174073	-0.0253586	-0.0335373	-0.0150706	-0.0128934	-0.0379487	0.118949	0.0241633	0.0191426	0.0724842	-0.0106461	-0.0112859	-0.00704965	0.0744797	-0.00348036	-0.0649004	-0.00131567	-0.032355	0.018209	-0.0113393	-0.0345125	-0.0390723	0.00894852	-0.00538795	-0.0694049	-0.0449436	33
s2306791	0.0839999	0.0130702	-0.00603764	0.0632209	-0.0383209	0.181804	0.162533	0.110065	0.146798	0.101046	0.109141	0.031511	0.0192759	-0.0155829	0.00742856	0.0661312	0.0546215	-0.00196206	0.174947	0.0427213	-0.00398064	0.0209833	-0.0460944	-0.0353036	-0.00799294	-0.0147097	-0.0160607	-0.0193599	-0.0379479	-0.0994165	-0.0779077	0.0282112	-0.0678358	-0.0544582	-0.0531254	-0.0693103	-0.0375313	-0.0410343	-0.0449311	0.0621999	-0.027578	33
s2306794	0.255184	0.0456889	-0.0411463	0.0798018	0.0644436	-0.0298563	-0.0290466	0.0270024	0.0296781	0.124662	0.100965	0.0397157	0.0206467	-0.00572841	-0.0278489	0.023587	0.0611413	-0.0378884	0.0130496	-0.0116529	0.015159	-0.0372839	-0.0484512	-0.0539883	-0.0350167	-0.0202728	-0.0102231	-0.0212645	0.00958702	-0.0132706	-0.0594424	-0.0300146	-0.0466897	-0.0155319	-0.0515174	-0.0636292	-0.0141569	-0.0167182	-0.00668219	0.050713	0.0111301	33
s2306846	0.0836401	-0.0518842	-0.00702684	0.0651134	0.104492	-0.0198209	-0.0105994	-0.00499475	-0.0267633	0.045575	-0.0064582	0.0617475	-0.00553912	-0.000536202	0.044873	0.0338573	0.0765694	-0.0283761	-0.00628993	0.0316693	0.0439774	-0.0127508	-0.0306657	-0.0605817	-0.0199977	-0.0205556	-0.0162794	-0.0181617	-0.00830602	0.00654557	-0.0736484	-0.0777721	-0.0563656	-0.0553436	-0.056735	-0.0802394	0.00512119	0.00960923	0.0627875	0.0567222	-0.031186	33
s2306864	0.0221047	-0.0292053	0.00813884	0.0681516	-0.008851	-0.01539	-0.011394	-0.000574623	0.0037668	0.0386763	-0.00884898	0.0066951	-0.0456653	-0.0409309	0.0306334	-0.0399034	-0.0235654	-0.0339031	-0.0101401	-0.037567	-0.076618	0.0181165	0.0113213	-0.0137667	0.0289969	-0.0138739	-0.01954	-0.0152933	0.00917764	-0.0750217	-0.0743092	-0.0321847	-0.0710578	-0.0615504	-0.0288061	-0.0601989	0.0484396	0.022061	0.0422395	-0.0653404	0.00850592	33
s2306981	0.00647635	0.0294155	0.0665212	0.0423797	0.0125964	0.0115051	0.0200047	0.0420524	0.056767	0.0712629	0.0865887	-0.0310402	-0.00327219	-0.0416931	-0.0767904	-0.0518983	-0.028431	-0.0350294	-0.0149283	-0.00700133	-0.00116919	0.0773896	0.0199925	0.04997	0.148405	-0.010604	-0.000534896	-0.0203313	0.0983172	-0.0140766	-0.0555641	0.0398289	-0.0283619	0.0328744	-0.0194926	-0.0423097	-0.0561994	-0.0324396	-0.0515839	0.0404461	0.077388	33
s2307104	0.0702138	0.00149703	0.114708	0.0487127	0.0742093	-0.0219313	-0.0278445	-0.011639	-0.028153	0.0180874	-0.00125499	0.0116374	-0.00656112	-0.0391053	0.0255429	-0.0125164	0.0188161	-0.0487722	-0.0159871	-0.0621279	-0.0623849	-0.0129988	-0.0236565	-0.0536237	-0.0247761	-0.0247412	-0.0155729	-0.0159517	-0.00746823	-0.0207292	-0.0665278	-0.076694	-0.0748408	-0.0616569	-0.0487665	-0.0690678	-0.00421286	0.0326083	0.0692478	0.0568648	0.106247	33
s2307222	-0.0236257	-0.0522186	-0.0398103	0.0651673	0.0102921	-0.0338379	-0.0282626	0.00670014	0.019668	0.025236	-0.003953	0.00971811	-0.0521264	-0.0256318	-0.00655556	-0.0405961	-0.0177049	0.0962033	0.0090124	-0.0414686	-0.0582436	0.0781483	0.0221119	-0.0140255	0.00406208	0.011117	0.00943117	-0.0219581	0.0873198	-0.0113345	-0.075037	0.0119415	0.0298692	-0.0207497	-0.00880834	-0.0532354	-0.049424	0.0308068	0.0155343	0.0551851	-0.100555	33
s2307928	-0.0185505	-0.0289508	-0.0612637	0.00197093	-0.0246424	0.0177167	0.0703954	0.0270824	0.0711723	0.00909899	0.0128886	0.0136112	-0.00740221	-0.0385222	-0.0173325	-0.0167434	-0.0138328	-0.0488226	0.00726788	-0.041091	-0.0920747	-0.0269572	-0.0162424	-0.0183585	-0.0343957	0.0384656	-0.00244966	-0.0134423	0.0253535	-0.0141076	-0.00969509	0.0479967	-0.0269033	0.0104775	0.0160732	0.00545257	-0.0604653	0.0136112	-0.015692	0.0563426	0.0135202	33
s2307966	0.320787	0.198819	0.000377897	0.0483065	0.185559	-0.0369208	-0.00851896	-0.0381863	0.00343859	0.0820725	0.098055	-0.0623084	-0.0631131	-0.0463089	0.0110228	0.0616159	0.0564906	-0.0455567	0.00730438	-0.0508705	-0.0616067	0.153153	0.0552416	0.00793139	0.0965235	-0.0204363	-0.0220038	-0.0141828	0.00119778	0.0812731	-0.105237	-0.0564865	-0.0547047	-0.00647506	-0.0299065	-0.0831772	0.053283	0.00508259	0.0394422	0.0478221	-0.0538293	33
s2307972	0.144232	0.126901	-0.0471382	0.00513143	-0.0136237	-0.0485224	-0.0683384	-0.0179555	0.102506	0.0651746	0.0761581	-0.0936424	-0.0878225	-0.0522089	-0.0651419	0.0633258	-0.016804	-0.0187651	0.00462723	-0.0369928	-0.102843	0.222187	0.0938009	0.157856	0.114264	0.0116834	0.0865949	0.0897854	0.0168896	0.0570395	-0.0174554	0.151016	0.0476793	0.0923457	0.117009	0.0586984	-0.0209829	0.0402594	-0.0646774	0.0379766	-0.0777284	33
s2307997	0.0618806	0.0626815	0.0133912	0.0322416	0.0138609	-0.0468908	-0.0567785	-0.0228917	0.0536627	0.0381815	0.010702	-0.0220081	-0.0867654	-0.04262	-0.0500115	-0.076932	-0.0568584	-0.051037	-0.00658079	-0.0210802	-0.0691696	0.0721668	0.043338	0.0144567	0.0193494	-0.00768665	0.0190036	0.0015615	0.0503263	-0.0130214	-0.0775538	0.0131236	-0.0516586	-0.0207764	0.0182677	-0.0413982	0.0343682	0.0466535	0.035217	-0.06572	0.00175157	33
s2308027	0.00344311	0.064115	-0.0291489	0.0258274	0.0525517	-0.0813345	-0.0843022	-0.0117496	0.0575577	0.0286654	0.0350737	-0.0606305	-0.0576253	-0.021802	-0.0520981	-0.0322805	-0.057144	-0.0331203	-0.0155243	-0.0472595	-0.108525	0.0679827	0.0403749	0.0355547	0.0323833	-0.00351725	0.0242925	-0.00988278	0.152608	0.0940218	-0.0235154	0.0747595	0.0193334	0.0694248	0.0538298	0.0211952	-0.084529	-0.0121877	-0.0344588	-0.0688232	0.017124	33
s2308041	0.104879	0.00585839	0.0299523	0.0602651	0.0711678	-0.0113028	-0.00489476	0.00353168	0.0173524	0.0616494	0.0420128	-0.0294724	-0.0505516	-0.0416818	-0.00592462	0.0565641	0.0540956	0.036002	0.00863449	-0.0063418	-0.0486038	0.113163	0.0192768	0.00115156	0.0712274	-0.0205761	-0.0139835	-0.0182522	0.034051	0.0167328	-0.0906811	-0.0159931	-0.00799194	-0.0123997	-0.0339611	-0.0726533	-0.00378065	0.00976393	0.00987303	0.0520644	0.025245	33
s2308061	0.00592183	-0.0187922	0.0751111	0.0413493	-0.0104911	-0.0174971	-0.0162354	0.0087998	0.039492	0.0228543	-0.00529038	0.0241701	-0.0220924	-0.0422088	0.0224548	-0.00971859	0.00368711	-0.0550663	-0.0113363	-0.0749173	-0.103254	-0.0112257	-0.020907	-0.0459465	-0.0280319	-0.0191853	-0.0249088	-0.0275215	-0.0343663	-0.0790697	-0.0661247	-0.0390634	-0.0861285	-0.0766919	-0.0396252	-0.0624416	0.0413071	0.0713199	0.0612636	0.0608051	-0.0219788	33
s2308067	-0.0415229	-0.0583456	-0.0259161	-0.0387189	-0.0209218	0.285601	0.234058	-0.0548245	-0.0334772	-0.0601947	-0.0593613	0.00764628	-0.086074	-0.0466795	-0.0660441	-0.0954819	-0.0648771	-0.0512437	-0.0346787	-0.0763244	-0.0591892	0.18311	0.137519	0.205992	0.244739	-0.0126827	-0.029478	-0.0246995	-0.00166339	-0.0168361	-0.0672136	0.00715854	-0.0499673	-0.0183155	0.053072	-0.00791401	0.115204	0.0746956	0.0403854	-0.0679681	-0.0361369	33
s2308091	0.18328	0.317324	-0.00708891	0.0109343	0.00441091	-0.0151155	-0.019572	-0.0211523	0.00249033	0.0444873	0.136356	-0.0836937	-0.0590403	-0.0576542	-0.0353548	0.00941652	-0.0333401	-0.0351486	-0.00441499	-0.0375017	-0.0551272	-0.0362749	0.0315724	0.0217645	-0.0332952	0.0233794	0.0613663	0.122246	-0.0327152	0.0444178	0.0171217	0.0542302	0.0181845	0.0448372	0.0884917	0.0612979	-0.00778421	0.0152711	-0.0298208	0.0413877	-0.039575	33
s2308100	0.104945	0.177349	-0.00863881	-0.0212896	0.0171746	-0.017281	-0.0166512	-0.0557648	-0.0532526	-0.0179241	0.021698	-0.0658353	-0.0354701	-0.0510126	-0.00607679	0.00365629	-0.0305331	-0.0439454	-0.0354721	-0.0452316	-0.0175511	0.0517023	0.0380941	0.0163793	0.03754	-0.00787331	0.0234284	0.146513	-0.0299094	0.0225367	-0.0287778	-0.0259477	-0.0139102	0.0179288	0.0274935	0.00806096	0.0294505	0.0263712	0.0268672	0.0475962	-0.0561588	33
s2308102	-0.00591903	-0.0289776	0.0706693	0.0943347	0.0278731	-0.0265022	-0.0295222	0.0584754	0.104521	0.0884217	0.0349461	0.0647937	-0.0186176	-0.0343597	-0.0173808	-0.0400671	0.0179958	-0.0379113	0.00396186	-0.0662167	-0.0793105	0.093846	-0.0176228	-0.0181374	0.0151774	-0.0167502	-0.0221696	-0.0342042	0.0120972	-0.0597341	-0.0713382	0.00451047	-0.0697934	-0.0588229	-0.0516285	-0.0789857	-0.0216168	0.030571	0.00872534	-0.0833399	0.0207143	33
s2308107	0.0526497	-0.00954088	0.0945043	0.0636519	0.0185105	-0.0265747	-0.0417487	0.0519755	0.090774	0.0963505	0.0657725	0.00562655	-0.00780464	-0.0216908	-0.0651855	-0.0706277	-0.0224284	-0.00248442	0.00212381	-0.0527632	-0.0966699	-0.011534	-0.0392254	-0.024561	-0.0232786	0.00425264	0.000231491	-0.0221195	0.0545884	-0.0229121	-0.0464507	0.0390673	-0.0238688	0.00387641	-0.0222759	-0.0453351	-0.0620732	-0.0236391	-0.0358911	0.0519637	0.0293947	33
s2308109	0.061219	0.0252889	0.0498955	0.120242	0.0651232	-0.0711807	-0.0732551	0.0624147	0.0436085	0.0987145	0.0514481	0.0601298	0.00521497	-0.0460253	0.0671398	0.0262477	0.066412	-0.0452042	0.0128107	-0.0705133	-0.0786032	-0.032269	-0.0456568	-0.0531457	-0.029242	-0.0192973	-0.022544	-0.0309239	-0.0232687	-0.0327842	-0.0645426	-0.023775	-0.0736549	-0.0702446	-0.0556967	-0.075153	-0.0983929	0.0101547	0.0209462	0.0619923	-0.0139584	33
s2308110	0.0323521	-0.00386125	0.0623027	0.0548647	-0.0210995	-0.00940587	0.0253978	0.0352083	0.0524967	0.0380843	0.0140456	-0.000965885	-0.0304114	-0.0434491	-0.0830854	-0.0690599	-0.0368255	-0.0462895	0.00883366	-0.0792098	-0.0741625	-0.00611374	-0.00409644	-0.0101671	-0.0317136	0.004909	-0.00184611	-0.0191369	0.00788655	-0.0432128	-0.0504595	0.0446538	-0.0490729	-0.0167661	0.0226463	-0.0193865	-0.0331508	0.00299181	-0.0114203	-0.0690272	0.00848603	33
s2308172	0.0413153	-0.0495641	-0.035621	0.125683	0.0960128	0.0348549	0.168517	0.0290972	0.0768446	0.0733416	-0.000601529	0.0963224	-0.0543603	-0.0280504	0.0221714	-0.0504863	0.0237789	-0.0487042	0.0283335	-0.0542098	-0.0595713	-0.00913062	-0.0199047	-0.0562465	-0.0276389	-0.0120169	-0.0202426	-0.0241162	-0.0250263	-0.042518	-0.08761	-0.0478479	-0.0908637	-0.104893	-0.0525965	-0.0966855	0.0454906	0.0375452	0.0850838	-0.0722098	0.0331946	33
s13181	0.023581	0.0622669	0.186107	-0.0184629	0.0523164	-0.036146	-0.019726	-0.0848604	-0.0794862	-0.0504307	-0.0605297	-0.0842806	-0.0579796	-0.0401738	-0.0564451	-0.0864217	-0.0867746	-0.0103512	-0.0273687	-0.00467152	0.0849598	-0.0355313	0.0108166	-0.0116059	-0.0257749	0.00422951	0.000331032	0.00234041	0.0017063	0.061624	-0.00763253	-0.0590052	0.0189719	-0.00675107	0.0217609	0.00827099	0.0519181	0.0495655	0.0865483	0.0465463	-0.0220019	55
s13186	-0.0149548	0.00267624	0.0693145	-0.0489189	-0.0353499	-0.0248061	-0.0532677	-0.078741	-0.0710057	-0.0632287	-0.0598142	-0.083101	-0.0545737	-0.0477296	-0.0299212	-0.077186	-0.102685	-0.0249331	-0.0422573	0.0212345	-0.00509089	0.0483285	0.116975	0.156762	0.145817	2.97882e-05	0.0659105	0.136791	0.0319068	0.045145	-0.00621869	0.0210106	0.0450457	0.0653757	0.108932	0.0643969	-0.0438013	0.0335757	0.015195	-0.0662852	0.00836567	55
s50203	0.199982	-0.0339717	-0.0965373	0.0479289	0.0525981	-0.0191482	-0.0167457	-0.0105836	0.0215277	0.0589671	0.0580467	-0.0125255	-0.0320627	-0.0389525	0.168104	0.204123	0.126261	-0.0298921	0.00803953	-0.0451621	-0.0697043	0.0525865	0.0340156	0.0130678	0.043842	0.0239733	-0.0147588	-0.0289536	-0.0172009	0.0231178	-0.069395	-0.019218	-0.0384993	-0.0155026	-0.00857099	-0.0444986	-0.0673568	0.0182334	-0.000662326	-0.0732022	0.0369487	55
s13234	0.0118876	0.0532725	-0.0212297	-0.0593022	-0.0779778	-0.0295135	-0.0461699	-0.0532685	-0.00760141	-0.0511605	0.00664902	-0.114464	-0.0644787	-0.0386781	-0.0711541	-0.08193	-0.134607	0.0631739	0.0165774	0.0563648	-0.0485269	-0.0234047	0.0716715	0.0866385	0.0247512	0.0915055	0.0697556	0.0220265	0.105867	0.0568757	0.045124	0.115477	0.126441	0.112384	0.137277	0.115768	-0.0374259	0.00340513	-0.0480586	0.0466023	-0.0127562	55
s50336	0.0157932	0.0885109	-0.0669912	-0.0398612	-0.0421434	-0.0757558	-0.0716998	-0.0812935	-0.0278653	-0.0628117	-0.0275743	-0.101958	-0.103969	-0.0273761	-0.0569921	-0.0803447	-0.125542	0.00983373	-0.00425881	0.0346029	-0.0568629	0.00150354	0.124882	0.111863	0.0968847	0.0835928	0.0214376	0.00135196	0.0973167	0.0307245	0.0265924	0.0526754	0.0382297	0.0551036	0.108402	0.0825045	-0.00288357	0.121123	0.00131766	-0.0627139	0.0402078	55
s50343	-0.00875038	0.00435613	0.038338	-0.00099782	0.0320619	-0.0231717	-0.000451455	-0.0700731	-0.0568711	-0.0442008	-0.0522985	-0.0357957	-0.075564	0.0345292	-0.0222171	-0.0823343	-0.0637614	-0.0204602	-0.0294529	-0.0227379	0.0113424	-0.0132228	0.0417564	-0.0154227	-0.0245391	0.0106197	-0.000474043	-0.0127854	0.0409646	0.0216221	-0.0344635	-0.0499089	-0.0185344	-0.0380589	0.0204526	-0.010877	-0.00423606	0.0863982	0.093766	0.0571092	0.0198397	55
s2054H	-0.0126752	0.00294821	-0.0863815	-0.104503	-0.0992449	-0.0530376	-0.0644303	-0.11226	0.012989	-0.0993907	-0.0529393	-0.159439	-0.147707	-0.0472997	-0.0768331	-0.0993585	-0.17576	0.0532243	0.0299875	0.0860075	-0.0647422	0.00251945	0.172474	0.169633	0.0903479	0.0461068	0.0960033	0.0881513	0.15044	0.0559257	0.0501461	0.158077	0.123424	0.107449	0.198018	0.13043	0.074997	0.10734	-0.0225785	0.0425483	-0.00303147	55
s13299	0.0580024	0.170981	-0.0808242	-0.0507336	-0.040227	0.00991467	-0.0167855	0.00118355	0.0468098	0.0117892	0.111317	-0.0622741	0.00787949	-0.0190038	0.113378	0.0872803	0.0118819	-0.00144996	-0.0206618	0.0875748	-0.0472007	-0.0195931	-0.0132607	0.0172265	0.00197816	0.0683703	0.0165164	-0.0108101	0.0466958	0.0193642	0.0126256	0.043642	0.0220212	0.0685944	0.0216364	0.0309961	-0.0275943	-0.0566856	-0.0696347	0.0497135	-0.0850143	55
s2074P	0.0118074	0.00893264	0.0398779	0.0116227	-0.00263743	-0.0194485	-0.0330715	0.0630167	0.0603173	0.0622975	0.0731772	0.0762194	0.0622567	-0.0263723	-0.0621208	-0.0630583	0.00865479	-0.0103629	6.68858e-05	-0.0142527	-0.0874028	-0.0210838	-0.0395359	-0.0216345	0.0166809	-0.0149264	-0.022505	-0.0095745	-0.0197854	-0.0416445	-0.0551497	-0.011046	-0.0344208	-0.0118771	-0.0482921	-0.0477124	-0.034314	-0.0623338	-0.0227715	-0.0740597	-0.0233865	55
s2097A	-0.0259511	-0.0176009	0.0626802	-0.00690539	0.000141629	-0.00591385	-0.0205731	-0.0345915	-0.0213594	-0.0115563	-0.0104999	-0.10372	-0.0510282	-0.0365285	-0.0193251	-0.0355778	-0.0869247	-0.00266797	-0.00399974	-0.0194281	0.0842691	0.018666	0.0370339	0.0296124	0.00887529	0.0130763	0.126844	0.145284	0.159259	0.0708413	-0.0136282	0.0430755	0.0534121	0.0682298	0.0697041	0.0390556	-0.0597713	0.00139861	-0.0211007	-0.0763583	0.0449339	55
s50418	-0.0380404	-0.0392678	0.109009	0.0691192	0.0230077	0.000881163	-0.00550178	0.0631651	0.0581026	0.0604972	-0.00361903	0.110581	0.0238025	0.0147452	-0.0512187	-0.0709541	0.0153266	0.00939969	-0.00351769	-0.0422233	-0.0777268	-0.0548423	-0.0639746	-0.0798993	-0.0726154	-0.00434804	-0.0233949	-0.0202252	-0.0653326	-0.0565956	-0.0312654	-0.0334569	-0.0432163	-0.0780586	-0.0658971	-0.06603	0.015129	0.0151598	0.0320417	0.057474	0.244005	55
s2121N	-0.0423163	-0.0422726	0.122205	0.04287	0.114995	0.00725177	0.0549006	-0.0478127	-0.0849158	-0.045302	-0.103088	0.106846	-0.0124911	-0.0351928	0.0145007	-0.0613264	0.0311055	-0.0426703	-0.024377	-0.0322379	0.167357	-0.0328591	-0.0348786	-0.068708	-0.0526167	-0.0275515	-0.0324054	-0.0249263	-0.0902249	-0.011108	-0.0607313	-0.135344	-0.0737852	-0.134999	-0.0665757	-0.078892	0.0830846	0.100526	0.168734	-0.0610503	0.112272	55
s2125S	-0.0029678	0.0597579	-0.0765635	-0.112505	-0.0425856	-0.0472369	-0.0555895	-0.136979	-0.108415	-0.120907	-0.0761182	-0.104665	-0.0965356	0.0495006	0.0591439	0.00114865	-0.065745	0.0695981	-0.0388086	0.0420565	0.0714087	0.181349	0.164625	0.124027	0.143284	-0.000881561	-0.0125281	-0.0153679	0.0337241	0.0597216	-0.00367083	-0.0534496	0.0722276	0.0489401	0.0660859	0.0498992	0.117382	0.0839397	0.0531192	-0.059572	-0.0713953	55
s50446	0.0356492	0.0921492	-0.0437875	-0.0140627	-0.011692	-0.00330652	-0.00929112	-0.0312488	0.0729848	0.00832928	0.0267823	-0.0840465	-0.0960143	-0.0591008	-0.0479309	-0.0213596	-0.0727715	-0.0355881	-0.00309141	0.0215257	-0.0605554	0.0192184	0.111534	0.128992	0.143756	-0.0116742	-0.00260476	-0.00286666	0.0344726	0.0249578	-0.0274893	0.108026	0.013174	0.0521184	0.0829578	0.0345358	0.0583749	0.0279847	-0.0294916	0.0496636	-0.0486525	55
s50445	0.0463477	0.117555	-0.00116758	0.0317435	0.0142113	0.0129078	-0.00786857	0.0505221	0.00083125	0.0498641	0.0846161	0.0297026	0.0580091	0.143321	-0.0262168	-0.0291412	0.0180333	0.0386172	-0.00726351	0.0133834	0.0122757	-0.0278528	-0.0363421	-0.0375626	-0.0310156	-0.00373312	-0.0197552	-0.0243373	-0.0243122	-0.0158073	-0.0185467	-0.00421324	0.00462678	-0.00714913	-0.0401029	-0.0276214	-0.0713374	-0.0775987	-0.0529094	0.0671274	-0.0342042	55
s2133G	-0.0385365	-0.0399691	-0.00608067	0.00662368	-0.0412812	-0.0367697	0.0104437	-0.0537162	0.00814769	-0.0358899	-0.0519943	-0.0863474	-0.0906298	-0.0417993	-0.00661318	-0.0281752	-0.0771888	-0.00682353	0.0329966	0.26222	0.0907982	-0.0155515	0.0373149	0.0191425	0.0218606	-0.0105664	0.00943589	0.0197791	0.0547454	0.0021472	0.0150975	0.0399884	0.00614672	0.00467321	0.034128	0.0159303	0.076815	0.0296462	0.026263	0.0465477	-0.0326151	55
s2144Z	-0.0611932	-0.0491163	-0.0539197	-0.100334	-0.078973	-0.0482017	-0.0524549	-0.0970986	-0.0670703	-0.108711	-0.0731589	-0.117668	-0.0648181	-0.0397975	0.000701687	-0.0513249	-0.118352	-0.00210975	-0.0191401	0.1241	0.0234766	-0.0196902	0.0723413	0.0391833	0.0119753	0.0338764	0.139191	0.284508	0.0618578	0.0530704	0.0213683	0.0327371	0.082534	0.0786698	0.114536	0.0966628	0.075061	0.0569105	0.00577718	-0.059596	-0.0326181	55
s50480	-0.0165279	-0.0243209	0.0749437	-0.0167959	-0.0638775	-0.0803477	-0.0796447	-0.0819619	-0.0208828	-0.0617648	-0.0646713	-0.125618	-0.13567	-0.0583372	-0.0731976	-0.113019	-0.153762	0.358495	0.0847606	0.111494	-0.0359008	-0.0049472	0.109885	0.0658694	0.0789047	0.0921297	0.107616	0.173829	0.050604	-0.0132539	-0.0134562	0.0623401	0.246066	-0.00625684	0.0895925	0.0356373	0.00872022	0.130016	0.0369219	-0.0575625	-0.0522931	55
s50494	-0.0242899	-0.0540787	0.116064	0.0212385	0.0281353	-0.0319151	-0.0193732	-0.0202208	-0.04526	-0.0227975	-0.0667696	0.0511096	-0.0198551	-0.010979	0.0141359	-0.0649114	-0.00653436	0.0362072	0.000235724	0.044457	0.111221	-0.0522582	-0.0335682	-0.0768161	-0.0705424	-0.00122391	-0.0254646	-0.017119	-0.0624301	-0.0469251	-0.0316962	-0.0940275	-0.0182832	-0.106067	-0.0506719	-0.0581864	0.0817255	0.0880597	0.114386	0.0703833	0.0665094	55
s50493	-0.0289703	0.0375925	-0.0644122	-0.0885966	-0.0386465	0.0130455	-0.0325461	-0.0642982	-0.0220174	-0.0516804	0.0364967	-0.144569	-0.0702904	-0.0311829	-0.117268	-0.108571	-0.154746	0.0304783	-0.0155209	0.126349	-0.003199	-0.0276556	0.0855863	0.0992434	-0.0269764	0.238357	0.769836	0.443481	0.265685	0.175198	0.0536718	0.152987	0.206628	0.204235	0.226929	0.153658	-0.0268914	-0.00841704	-0.0901903	0.021258	-0.0625493	55
s2160Z	-0.0339736	-0.0192795	0.179144	0.0398624	0.0339989	-0.0359713	-8.02497e-05	-0.0404074	-0.038121	-0.0168762	-0.0467091	-0.0680288	-0.0546534	-0.0418231	-0.0152739	-0.0827056	-0.0849018	-0.0488924	-0.0247885	-0.0234448	0.0426252	-0.0314141	0.00906729	-0.0314589	-0.020156	0.00047069	0.017567	0.0233503	0.088696	-0.00393719	-0.0552102	-0.047635	-0.0470402	-0.0428914	-0.00337727	-0.03697	0.00389027	0.0844611	0.0904872	-0.0627422	-0.0635902	55
s2175W	-0.031404	-0.0406557	0.126209	0.0295937	-0.0437638	0.0735209	0.0175204	0.00470549	0.0367421	0.00505639	-0.0374776	-0.0011817	-0.0316654	0.00349213	0.0237669	0.0217382	0.00546719	-0.0490397	0.0102095	-0.0544769	-0.058835	0.0458773	0.00272679	-0.04429	-0.0055859	-0.0210294	-0.0278873	-0.0359972	-0.080406	-0.131547	-0.0755661	-0.0508114	-0.10465	-0.105764	-0.0548453	-0.0725281	0.0248121	0.0804837	0.0858163	0.0645361	0.0450305	55
s50528	0.0285017	0.0362044	0.0958781	0.128676	0.00635642	0.0871523	0.200333	0.0206104	0.0582666	0.0380111	0.00767399	-0.0131927	-0.0620605	-0.0188103	0.10829	0.0351028	0.0127034	-0.018484	0.0575359	-0.0612665	-0.0384989	-0.0231158	0.0108708	-0.0572485	-0.0275553	-0.0208094	-0.0349962	-0.0286685	-0.057791	-0.0990202	-0.0733372	-0.0480189	-0.0914418	-0.128496	-0.0486417	-0.0810259	-0.015854	0.0930035	0.0883881	-0.0749791	-0.0511302	55
s50544	0.0124713	-0.013612	0.106014	0.128093	0.0533222	0.0387253	0.013952	0.144079	0.135697	0.153568	0.106511	0.146135	0.0489869	-0.0318218	-0.0713908	-0.0561921	0.0536618	-0.00690285	0.0243808	-0.0381037	-0.0858561	-0.0338088	-0.0825858	-0.0746039	-0.0507965	-0.0212674	-0.0153903	-0.0294531	-0.0479422	-0.053893	-0.0584302	0.0131297	-0.0473503	-0.0595883	-0.0801199	-0.0935928	-0.0291257	-0.0478699	-0.0303578	0.0600859	0.0793359	55
s7.2.0002A	-0.0557127	-0.0771099	-0.0954726	-0.0688296	-0.0570597	-0.00596392	-0.0317723	-0.107918	-0.0835744	-0.111727	-0.107668	-0.0861104	-0.0831134	-0.00922838	0.156875	0.0575969	-0.0360295	0.0864477	-0.0105162	0.0605255	0.0611708	-0.0192104	0.0795067	0.0451879	0.0483209	-0.00124211	-0.0121199	-0.0128182	-0.00552811	-0.00540352	0.0260484	-0.0290405	0.063471	-0.0063088	0.0476	0.0451458	0.0775584	0.104536	0.0648536	-0.0536225	-0.0741384	55
s7.2.0008A	0.0254502	-0.0347987	0.00336343	0.0226167	0.0332932	0.0131037	-0.0129662	-0.0450076	0.013929	-0.00685024	-0.036664	-0.0249706	-0.100017	-0.0537431	-0.0377973	-0.0456458	-0.0528153	0.0985372	0.114642	0.0900231	0.151144	0.0100769	0.0756506	0.0254144	0.115944	-0.0165599	0.00487063	0.0518507	-0.00295166	-0.0169267	-0.0761545	-0.0206225	0.0336038	-0.057134	-0.00890833	-0.0633925	0.129812	0.0104646	0.0769733	0.0642482	-0.0288299	55
s5002	-0.0468488	-0.0435033	0.171944	0.0448202	0.0605956	-0.0642563	-0.0488151	-0.0522677	-0.0637898	-0.0407343	-0.100823	-0.0025121	-0.0595015	-0.052309	-0.0301867	-0.0899825	-0.0520217	-0.0382273	-0.0287901	-0.0134379	-0.0107872	-0.0265189	0.0207744	-0.0273131	-0.0147273	-0.0135811	-0.0178315	-0.00442768	-0.0417246	-0.0407294	-0.0464663	-0.0895251	-0.0679332	-0.112375	-0.025342	-0.0542052	0.0894564	0.145309	0.142817	-0.0674523	0.0500489	55
s7.2.0012A	-0.0369563	-0.0338562	0.0923796	-0.113521	0.0575018	0.175177	0.120403	-0.09652	-0.113965	-0.0908536	-0.0819376	-0.0425829	-0.0336086	-0.0387445	0.0240508	-0.0333985	-0.0289309	0.0438201	-0.0386453	0.0577225	0.259329	-0.0029016	0.0537327	0.0228546	0.0510954	-0.0263314	-0.00686666	0.00587111	0.00630792	0.0771024	-0.0243727	-0.085235	0.0425616	0.0068827	0.0150212	0.0017437	0.111648	-0.080361	0.0881116	0.0667383	0.0365801	55
s5017	-0.071129	-0.0980816	-0.0871336	-0.130385	-0.221941	0.278283	3.55054e-06	-0.0679702	-0.0497269	-0.159412	-0.11129	-0.09149	0.0228763	-0.0302214	-0.0521844	-0.026946	-0.131319	0.0186115	0.00261828	0.00586356	-0.0557286	0.0371748	0.222017	0.227838	0.181918	-0.00603237	-0.00751587	-0.0140155	-0.0121779	-0.150688	0.0390049	0.0927032	0.00860029	0.0153189	0.132203	0.147722	-0.0244716	0.003849	-0.042429	0.0814896	0.101765	55
s7.2.0020A	-0.0669947	-0.0705817	-0.0450774	-0.102531	0.0199406	-0.0826505	-0.0728087	-0.156972	-0.136882	-0.158818	-0.14965	-0.0638638	-0.0638609	-0.0118657	0.162413	0.00949399	-0.0449982	-0.0220408	-0.065214	0.1444	0.16927	0.00969925	0.123382	0.0660102	0.04654	0.0210438	-0.00414344	-0.00127661	0.00607113	0.127544	0.0662802	-0.0847069	0.056959	0.0185724	0.0719104	0.0804647	0.0801921	0.0906261	0.105109	0.0537429	0.0048361	55
s7.2.0021A	-0.0339396	-0.0606874	-0.0748719	-0.0997222	-0.0374228	0.0394409	0.0375621	-0.101603	-0.0550303	-0.0908769	-0.0731085	-0.0789721	-0.100052	-0.0508715	-0.0512852	-0.0136367	-0.0831311	0.0672218	-0.0154607	-0.0190607	-0.0118744	0.0711036	0.181254	0.158235	0.271132	0.0268701	0.0435147	0.123555	0.0493408	0.0323508	-0.0525618	0.0135077	0.0634857	0.0485518	0.102077	0.032914	0.13529	0.0426827	0.0418072	-0.0535482	-0.0787815	55
s7.2.0025A	0.00756226	0.00651081	-0.00788784	-0.0880973	0.0100983	0.0389626	0.0619758	-0.093754	-0.0706899	-0.0689771	-0.0504728	-0.0994125	-0.0770083	-0.0395435	0.0266681	-0.00615431	-0.057307	-0.0391974	-0.0462963	0.0022786	0.0224536	-0.0232184	0.068467	0.00351318	0.000946458	-0.0102046	0.0339052	0.038326	0.0592405	0.0422584	-0.0411066	-0.0449621	-0.00916283	0.020734	0.0490918	0.0119222	0.128112	-0.00299857	0.0601978	0.0489418	-0.0609998	55
s7.2.0032A	-0.0288394	-0.00994466	0.0970249	0.0686558	0.0558503	-0.0660112	-0.0470719	-0.0173269	-0.0532559	-0.0204059	-0.0736703	0.033297	-0.00421701	0.00483916	0.104273	0.0397199	0.0534051	-0.015027	-0.00680905	-0.0280601	0.0331551	-0.0398117	-0.0367189	-0.0655617	-0.0553572	-0.0180485	-0.026916	-0.0249746	-0.079663	-0.0276255	-0.0325565	-0.0971062	-0.0502605	-0.109783	-0.0580776	-0.0618236	0.0135365	0.0961515	0.105795	0.0647181	0.0451404	55
s7.2.0033A	-0.0468109	-0.0956201	-0.0271606	-0.131469	-0.224304	0.23142	-0.024919	-0.10614	-0.0648751	-0.180219	-0.136674	-0.121352	-0.0335513	-0.053029	-0.041682	-0.0562743	-0.154647	0.0877458	0.0610427	0.100408	-0.0145833	0.0121553	0.212193	0.147672	0.112831	0.0239397	0.0491218	0.107894	-0.0726563	-0.130595	0.030122	0.105993	0.0593234	0.0130895	0.155995	0.153951	-0.0447141	0.0292417	-0.0155846	0.0725989	0.0289347	55
s5045	0.0179303	0.0694489	0.0595059	-0.0415401	-0.0205342	-0.0299045	-0.0144829	-0.0722696	-0.0628857	-0.0472288	-0.0306856	-0.10159	-0.0824035	-0.0425481	-0.0148758	-0.0594302	-0.0896089	-0.004154	-0.0308829	0.0642706	-0.0272202	-0.0293834	0.0327884	0.0107516	-0.0224734	0.00336206	0.00811693	0.0114462	0.0139862	0.00280574	0.00101413	-0.0145255	0.0183064	-0.00241298	0.0519295	0.0267079	0.0575471	0.0695909	0.0513538	0.0418108	-0.0123554	55
s7.2.0043A	0.0677966	0.0273711	0.0118215	0.0730926	0.0259848	0.0111698	0.0158682	0.051579	0.0631558	0.0761684	0.0549463	0.106015	0.0293304	-0.0326197	-0.0190142	-0.0317564	0.0319866	-0.0392493	0.00485686	-0.0397912	-0.0830611	-0.0457848	-0.0700204	-0.0851491	-0.0667903	0.0349207	-0.0162445	-0.0195624	-0.0418364	-0.0700962	-0.0803049	-0.054218	-0.0821126	-0.0850389	-0.077686	-0.0963934	0.0151647	0.00963096	0.0424207	0.0561121	0.0441527	55
s7.2.0057A	-0.0330983	-0.0369582	-0.0136781	0.0157839	-0.0119588	-0.0764473	-0.0666067	-0.01028	0.0201391	-0.0175787	-0.0403237	0.0017682	-0.0404919	-0.0415983	-0.0321062	-0.0462753	-0.0337461	0.0319299	0.00902598	0.0965036	0.0134815	0.00805343	0.01492	0.0439353	0.0326116	-0.00957639	-0.0124835	-0.0123467	-0.017363	0.0073965	-0.00619936	0.0357995	0.0388178	-0.00386151	0.0154083	0.00223701	-0.036743	0.057996	0.00776667	-0.070342	0.180261	55
s7.2.0058A	-0.00716013	0.0286578	0.0961799	-0.00701767	-0.0104042	0.0210749	0.0457251	-0.00798515	-0.00421604	-0.00314092	0.0131927	-0.0592419	-0.0286955	-0.0475934	-0.0837656	-0.0489127	-0.0647666	-0.0377918	-0.0253453	-0.0436397	-0.067626	0.0302858	0.0431641	0.0825058	0.105868	-0.00923595	0.0218186	0.00163656	0.0518995	0.0231726	-0.0424074	0.0502575	-0.00202029	0.0491458	0.0506723	0.0148967	-0.0851145	-0.0173364	-0.0219599	0.0454907	0.129408	55
s7.2.0059A	-0.0414418	-0.0374753	0.00351164	-0.0531832	-0.0286624	0.0232935	0.0159778	-0.0901228	-0.0562303	-0.068806	-0.0596142	-0.0774466	-0.0997128	-0.0416057	-0.0496528	-0.092044	-0.11618	0.0263058	-0.031408	-0.0348107	-0.00532193	0.0169994	0.115887	0.0789836	0.0897833	-0.00729988	0.00894267	-0.00278518	0.0590646	0.0243503	-0.0170613	0.0028357	0.0335884	0.0189583	0.0756994	0.0351858	0.0743682	0.058372	0.0470627	0.0561663	-0.108372	55
s5066	0.0210735	0.0398639	-0.025318	0.0992669	0.0342526	-0.0165343	0.0542591	0.0552697	0.0318704	0.0569057	0.0211937	0.0720573	-0.00359414	-0.0182482	-0.073478	-0.057897	-0.00805473	-0.0416891	0.0145195	-0.0242561	-0.0703634	-0.0377104	-0.0278275	-0.0545836	-0.0580878	0.0107299	-0.00116266	0.00492607	-0.0101618	-0.0453704	-0.0686496	-0.0162198	-0.0599928	-0.0772939	-0.0285146	-0.0645965	-0.041149	0.0212846	0.0314787	-0.0798182	0.0161157	55
s7.2.0068A	0.027881	0.0143933	0.0303475	0.0379065	0.0249143	-0.0376183	-0.0342815	0.00717275	0.0630608	0.0417741	0.0228674	-0.00740621	-0.0460142	-0.0321162	-0.0328902	-0.0639939	-0.0425794	-0.045693	-0.0102964	-0.0655343	-0.066654	-0.010249	0.0220134	0.0291566	0.0166666	-0.0148032	-0.00162137	-0.0155032	0.0578679	0.00384277	-0.0344917	0.0279955	-0.0348351	-0.00554637	0.0147172	-0.0190181	-0.0878609	0.0253145	0.00375914	0.0555885	-0.0568663	55
s7.2.0076A	-0.010984	-0.0115444	-0.0215411	-0.0717214	-0.0440463	0.0477419	0.0132707	-0.079914	0.00311305	-0.0586314	-0.0331004	-0.111843	-0.106176	-0.0391058	-0.0606937	-0.0545651	-0.106438	-0.0501817	-0.0383535	-0.0137346	-0.0563167	0.0717909	0.133127	0.138802	0.157256	-0.0122348	0.00806913	0.00586008	0.0779771	0.014364	-0.0336706	0.0501114	-0.0117201	0.0518985	0.0866702	0.0303509	0.141121	0.0449195	0.0148321	0.0458588	-0.0253621	55
s7.2.0081A	0.234125	0.160978	-0.0205963	0.184463	0.169568	-0.0162854	0.0945807	0.0892807	0.154623	0.170254	0.165102	0.0724697	-0.0124294	-0.0480494	-0.0094732	0.031189	0.08123	-0.033815	0.0623949	-0.0708488	-0.0684679	-0.026271	-0.040336	-0.0714715	-0.0280912	-0.00776888	-0.0140412	-0.0188416	-0.00141406	0.0106127	-0.0871293	-0.0151507	-0.0754762	-0.0728962	-0.0745328	-0.112805	-0.0809643	0.00631268	0.0140753	-0.0798171	0.0351128	55
s5101	0.010783	0.00520499	0.0462675	-0.0547078	-0.0106058	-0.0211046	0.0111133	-0.0959917	-0.0598136	-0.0621506	-0.0474327	-0.116966	-0.0939151	-0.0443867	-0.0705861	-0.109266	-0.144043	-0.0386592	-0.0373908	0.0579392	-0.0371719	0.0218398	0.114725	0.0816585	0.0871722	0.0458932	0.027653	0.0171278	0.0694046	0.0375973	-0.0222645	-0.00154507	0.0111184	0.0328812	0.0819018	0.0368432	0.0422089	0.0688355	0.0396673	-0.0552633	-0.0349425	55
s5112	0.0381581	-0.0468358	0.0424884	0.170276	0.11649	-0.0421	-0.0131106	0.0521616	0.0262175	0.0824569	-0.00312087	0.0821501	-0.0281569	-0.0286337	0.0738673	0.0418838	0.0811894	-0.00572578	0.0246501	-0.044143	0.0444972	-0.0197124	-0.0373582	-0.0507542	-0.0146713	-0.0190043	-0.0200533	-0.0231502	-0.0410853	-0.0143308	-0.0731153	-0.0379328	-0.0544378	-0.0969638	-0.0651134	-0.0918581	-0.0687577	0.0673064	0.0335446	0.0656536	0.0670875	55
s5147	0.0525869	0.0561474	0.0460168	0.0450864	0.0205471	0.051	0.101727	-0.0097277	0.0117001	0.0370092	0.0139911	-0.0124267	-0.0773735	-0.0559661	-0.0845207	-0.109664	-0.0714472	-0.0272627	0.010935	0.0627778	-0.00057166	0.0564925	0.0339585	0.0356509	0.0557586	0.00106438	-0.0205761	-0.0187954	-0.0560725	-0.0263007	-0.0446095	0.0132148	-0.0287831	-0.0327865	0.0143104	-0.0249603	-0.00591178	0.0498048	0.026822	-0.0644003	-0.0493447	55
s7.2.0116A	0.0865897	-0.0183971	0.0974047	0.141363	0.0234592	0.0911355	0.150186	0.117045	0.104877	0.152288	0.0910157	0.0548673	0.0385433	-0.046061	-0.0103184	0.0779158	0.0934809	-0.0202522	0.031214	-0.0733325	-0.068615	-0.029264	-0.0635381	-0.0695157	-0.021359	-0.0264088	-0.0306074	-0.0275525	-0.0495149	-0.084989	-0.090645	-0.00454097	-0.0839451	-0.0736478	-0.0869089	-0.10554	-0.0493595	-0.0384767	-0.0206096	0.0672704	0.0191012	55
