# Supplementary material for: Immune transcriptomic differences in paediatric patients with SARS-CoV-2 compared to other lower respiratory tract infections
Source: bioRxiv. 2025 Nov 7:2025.11.07.687132. Preprint. [Version 1] doi: 10.1101/2025.11.07.687132 (PMC12637703; doi:10.1101/2025.11.07.687132)
Supplement: Supplement 4 [file media-4.xlsx]

## Sheet: ME1
annotation name	annotations	AverageShortestPathLength	BetweennessCentrality	ClosenessCentrality	ClusteringCoefficient	Degree	Eccentricity	Ensembl Gene ID	Ensembl Protein ID	Entrez Gene ID	gene name	IsSingleNode	log score	name	NeighborhoodConnectivity	node type	NumberOfDirectedEdges	NumberOfUndirectedEdges	PartnerOfMultiEdgedNodePairs	query term	Radiality	RefSeq Protein ID	score	selected	SelfLoops	shared name	Stress	Synonym	TopologicalCoefficient	Uniprot ID
myeloid cell differentiation|macromolecule deacylation|protein deacylation	GO:0030099|GO:0098732|GO:0035601	1.40532	0.00157084	0.711581	0.394086	1136	2	Q13547	ENSP00000407859	3065	HDAC1	FALSE	-0.242857	H__sapiens__1_-777321	573.377	query	0	1136	132	ENSG00000116478	0.999623	NP_004955	0.784383	FALSE	0	H__sapiens__1_-777321	570462	NM_004964	0.354812	RPD3L1
phosphatase complex|protein serine/threonine phosphatase complex|phosphatase activity	GO:1903293|GO:0008287|GO:0016791	1.33601	0.00152663	0.748495	0.438451	1093	3	Q8TF05	ENSP00000464394	9989	PPP4R1	FALSE	-0.132202	H__sapiens__1_-782567	606.627	query	0	1093	17	ENSG00000154845	0.999687	NP_005125	0.876164	FALSE	0	H__sapiens__1_-782567	656874	NM_005134	0.375853	PP4R1
immune receptor activity|regulation of innate immune response	GO:0140375|GO:0045088	1.35396	0.0013796	0.738574	0.471834	1077	2	P38484	ENSP00000461231	3460	IFNGR2	FALSE	-0.13357	H__sapiens__1_-783051	624.706	query	0	1077	27	ENSG00000159128	0.999671	NP_005525	0.874966	FALSE	0	H__sapiens__1_-783051	610876	NM_005534	0.386575	IFNGT1
response to peptide hormone|response to insulin|cellular monovalent inorganic cation homeostasis|cellular response to insulin stimulus|cellular response to peptide|regulation of autophagy|cellular response to peptide hormone stimulus|intracellular pH reduction|regulation of cellular pH|regulation of intracellular pH|regulation of pH|macroautophagy|pH reduction	GO:0043434|GO:0032868|GO:0030004|GO:0032869|GO:1901653|GO:0010506|GO:0071375|GO:0051452|GO:0030641|GO:0051453|GO:0006885|GO:0016236|GO:0045851	1.37562	0.00123785	0.726946	0.466924	1077	3	P21281	ENSP00000430866	526	ATP6V1B2	FALSE	-0.163065	H__sapiens__1_-781721	619.533	query	0	1077	58	ENSG00000147416	0.999651	NP_001684	0.849536	FALSE	0	H__sapiens__1_-781721	552420	NM_001693	0.383612	HO57
Fc-gamma receptor signaling pathway|response to peptide hormone|response to insulin|reactive oxygen species metabolic process|secretory granule lumen|cellular response to insulin stimulus|sphingolipid metabolic process|carbohydrate derivative catabolic process|cellular response to peptide|cellular response to chemical stress|membrane lipid metabolic process|primary lysosome|cellular response to p…	GO:0038094|GO:0043434|GO:0032868|GO:0072593|GO:0034774|GO:0032869|GO:0006665|GO:1901136|GO:1901653|GO:0062197|GO:0006643|GO:0005766|GO:0071375|GO:0033673|GO:0071901|GO:0044242|GO:0002433|GO:0051348|GO:0032102|GO:0045088|GO:0038093|GO:0051258|GO:0042542|GO:0006979|GO:0018212|GO:0032956|GO:1902903|GO:0031349|GO:0043409|GO:1903509|GO:0005775|GO:0006664|GO:0042582|GO:0001933|GO:0034599|GO:0032271|GO:…	1.39418	0.00118774	0.717266	0.467495	1061	3	Q05655	ENSP00000499558	5580	PRKCD	FALSE	-0.167175	H__sapiens__1_-783932	620.363	query	0	1061	68	ENSG00000163932	0.999633	NP_997704	0.846052	FALSE	0	H__sapiens__1_-783932	520044	NM_212539	0.384126
		1.35829	0.00156202	0.736219	0.431024	1056	3	Q92625	ENSP00000497939	23294	ANKS1A	FALSE	-0.12334	H__sapiens__1_-773649	604.55	query	0	1056	17	ENSG00000064999	0.999667	NP_056060	0.883963	FALSE	0	H__sapiens__1_-773649	625016	NM_015245	0.374566	ANKS1
carbohydrate catabolic process|glucan catabolic process|polysaccharide catabolic process|ficolin-1-rich granule|cellular carbohydrate catabolic process|cellular polysaccharide catabolic process	GO:0016052|GO:0009251|GO:0000272|GO:0101002|GO:0044275|GO:0044247	1.37438	0.00128294	0.7276	0.479451	1052	3	P06737	ENSP00000443787	5836	PYGL	FALSE	-0.145334	H__sapiens__1_-775071	622.707	query	0	1052	37	ENSG00000100504	0.999652	NP_002854	0.864733	FALSE	0	H__sapiens__1_-775071	545050	NM_002863	0.385577	GSD6
positive regulation of DNA-binding transcription factor activity|pattern recognition receptor signaling pathway|toll-like receptor signaling pathway	GO:0051091|GO:0002221|GO:0002224	1.49938	0.0011264	0.666942	0.45949	1042	2	P0CG48	ENSP00000445337	7316	UBC	FALSE	-3.25242	H__sapiens__1_-782102	616.785	result	0	1042	193		0.999535	NP_066289	0.0386806	FALSE	0	H__sapiens__1_-782102	374052	NM_021009	0.381674
		1.36324	0.00157325	0.733545	0.434767	1041	2	Q96QU8	ENSP00000459736	23214	XPO6	FALSE	-0.119821	H__sapiens__1_-785286	605.695	query	0	1041	12	ENSG00000169180	0.999662	NP_055986	0.887079	FALSE	0	H__sapiens__1_-785286	610952	NM_015171	0.374811	RANBP20
positive regulation of DNA-binding transcription factor activity|response to peptide hormone|response to molecule of bacterial origin|secretory granule lumen|specific granule|positive regulation of defense response|cellular response to molecule of bacterial origin|cellular response to peptide|regulation of type I interferon production|cellular response to peptide hormone stimulus|type I interfero…	GO:0051091|GO:0043434|GO:0002237|GO:0034774|GO:0042581|GO:0031349|GO:0071219|GO:1901653|GO:0032479|GO:0071375|GO:0032606|GO:0045088|GO:0038093|GO:0071216	1.43131	0.00108669	0.69866	0.45822	1040	2	P19838	ENSP00000499031	4790	NFKB1	FALSE	-3.372	H__sapiens__1_-776401	620.316	result	0	1040	86		0.999599	NP_003989	0.0343208	FALSE	0	H__sapiens__1_-776401	465862	NM_003998	0.383859	NFKB-p50
immune receptor activity	GO:0140375	1.38366	0.00129145	0.722719	0.476761	1038	2	Q08334	ENSP00000489965	3588	IL10RB	FALSE	-0.135479	H__sapiens__1_-811321	628.467	query	0	1038	41	ENSG00000243646	0.999643	NP_000619	0.873298	FALSE	0	H__sapiens__1_-811321	553378	NM_000628	0.388903	IL-10R2
regulation of protein polymerization|peptidyl-tyrosine phosphorylation|peptidyl-tyrosine modification|regulation of actin cytoskeleton organization|regulation of supramolecular fiber organization|homeostasis of number of cells|actin cytoskeleton reorganization|myeloid cell differentiation|myeloid cell homeostasis|protein polymerization	GO:0032271|GO:0018108|GO:0018212|GO:0032956|GO:1902903|GO:0048872|GO:0031532|GO:0030099|GO:0002262|GO:0051258	1.38181	0.00121245	0.72369	0.463945	1034	2	P14317	ENSP00000420507	3059	HCLS1	FALSE	-0.157568	H__sapiens__1_-787605	621.09	query	0	1034	28	ENSG00000180353	0.999645	NP_005326	0.854219	FALSE	0	H__sapiens__1_-787605	544430	NM_005335	0.384338	CTTNL
positive regulation of DNA-binding transcription factor activity|response to molecule of bacterial origin|cellular response to lipoprotein particle stimulus|pattern recognition receptor signaling pathway|positive regulation of defense response|cellular response to molecule of bacterial origin|regulation of interleukin-8 production|interleukin-6 production|regulation of type I interferon productio…	GO:0051091|GO:0002237|GO:0071402|GO:0002221|GO:0031349|GO:0071219|GO:0032677|GO:0032635|GO:0032479|GO:0032675|GO:0032606|GO:0032637|GO:0002224|GO:0071216	1.41027	0.00114467	0.709083	0.483854	1034	3	Q99836	ENSP00000499012	4615	MYD88	FALSE	-3.30999	H__sapiens__1_-786167	630.828	result	0	1034	45		0.999618	NP_002459	0.0365167	FALSE	0	H__sapiens__1_-786167	478926	NM_002468	0.390606
		1.36881	0.00115746	0.730561	0.476521	1031	3	Q6IQ26	ENSP00000436780	23258	DENND5A	FALSE	-0.123796	H__sapiens__1_-788392	625.076	query	0	1031	10	ENSG00000184014	0.999657	NP_056028	0.88356	FALSE	0	H__sapiens__1_-788392	553240	NM_015213	0.387044	RAB6IP1
Fc-gamma receptor signaling pathway|peptidyl-tyrosine modification|regulation of actin cytoskeleton organization|response to molecule of bacterial origin|regulation of supramolecular fiber organization|positive regulation of defense response|actin cytoskeleton reorganization|cellular response to molecule of bacterial origin|regulation of protein polymerization|extrinsic component of plasma membra…	GO:0038094|GO:0018212|GO:0032956|GO:0002237|GO:1902903|GO:0031349|GO:0031532|GO:0071219|GO:0032271|GO:0019897|GO:0006909|GO:0002431|GO:0098857|GO:0018108|GO:0002433|GO:0019898|GO:0045088|GO:0038093|GO:0051258|GO:0071216|GO:0071222	1.43069	0.000854905	0.698962	0.511396	1030	3	P08631	ENSP00000486627	3055	HCK	FALSE	-0.157319	H__sapiens__1_-775246	633.715	query	0	1030	84	ENSG00000101336	0.999599	NP_002101	0.854431	FALSE	0	H__sapiens__1_-775246	420636	NM_002110	0.392636	JTK9
secretory granule membrane|lysosomal membrane|regulation of endocytosis|primary lysosome|azurophil granule|receptor-mediated endocytosis	GO:0030667|GO:0005765|GO:0030100|GO:0005766|GO:0042582|GO:0006898	1.39666	0.00117309	0.715995	0.469126	1026	3	P08962	ENSP00000450191	967	CD63	FALSE	-0.151377	H__sapiens__1_-779815	621.004	query	0	1026	47	ENSG00000135404	0.999631	NP_001771	0.859524	FALSE	0	H__sapiens__1_-779815	514276	NM_001780	0.384523	TSPAN30
centrosome|immune receptor activity|cold-induced thermogenesis|adaptive thermogenesis	GO:0005813|GO:0140375|GO:0106106|GO:1990845	1.39851	0.00125774	0.715044	0.470145	1024	3	P24394	ENSP00000486645	3566	IL4R	FALSE	-0.150762	H__sapiens__1_-774116	624.231	query	0	1024	41	ENSG00000077238	0.999629	NP_001244926	0.860052	FALSE	0	H__sapiens__1_-774116	534192	NM_001257997	0.386521	CD124
		1.38243	0.00140317	0.723366	0.443472	1023	3	Q9H8J5	ENSP00000487587	54682	MANSC1	FALSE	-0.113381	H__sapiens__1_-776613	604.961	query	0	1023	23	ENSG00000111261	0.999644	NP_060520	0.89281	FALSE	0	H__sapiens__1_-776613	564106	NM_018050	0.374589	LOH12CR3
positive regulation of transcription from RNA polymerase II promoter in response to stress|myeloid cell differentiation|cold-induced thermogenesis|adaptive thermogenesis	GO:0036003|GO:0030099|GO:0106106|GO:1990845	1.41213	0.000928027	0.708151	0.497615	1010	3	P17676	ENSP00000305422	1051	CEBPB	FALSE	-0.163086	H__sapiens__1_-786003	635.53	query	0	1010	36	ENSG00000172216	0.999617	NP_005185	0.849518	FALSE	0	H__sapiens__1_-786003	461018	NM_005194	0.393517	TCF5
negative regulation of MAPK cascade|myeloid cell differentiation|negative regulation of protein phosphorylation	GO:0043409|GO:0030099|GO:0001933	1.52228	0.00110643	0.656911	0.404531	1007	3	P01106	ENSP00000499182	4609	MYC	FALSE	-3.38873	H__sapiens__1_-780139	583.023	result	0	1007	206		0.999514	NP_002458	0.0337517	FALSE	0	H__sapiens__1_-780139	364036	NM_002467	0.361453	MYCC
peptidyl-tyrosine modification|secretory granule lumen|specific granule|tertiary granule|interleukin-6 production|negative regulation of protein phosphorylation|regulation of tumor necrosis factor superfamily cytokine production|regulation of interleukin-6 production|tumor necrosis factor production|peptidyl-tyrosine phosphorylation|tumor necrosis factor superfamily cytokine production|regulation…	GO:0018212|GO:0034774|GO:0042581|GO:0070820|GO:0032635|GO:0001933|GO:1903555|GO:0032675|GO:0032640|GO:0018108|GO:0071706|GO:0045088|GO:0032680|GO:0016791	1.44121	0.00120041	0.69386	0.448347	1006	3	P29350	ENSP00000476175	5777	PTPN6	FALSE	-0.186659	H__sapiens__1_-776675	605.857	query	0	1006	75	ENSG00000111679	0.99959	NP_536859	0.829726	FALSE	0	H__sapiens__1_-776675	461254	NM_080549	0.375376	SHP1
pattern recognition receptor signaling pathway|positive regulation of pattern recognition receptor signaling pathway|regulation of toll-like receptor signaling pathway|interleukin-8 production|toll-like receptor signaling pathway|regulation of interleukin-8 production|regulation of pattern recognition receptor signaling pathway	GO:0002221|GO:0062208|GO:0034121|GO:0032637|GO:0002224|GO:0032677|GO:0062207	1.39666	0.0013199	0.715995	0.458867	1003	3	O60602	ENSP00000496355	7100	TLR5	FALSE	-0.115095	H__sapiens__1_-789232	613.291	query	0	1003	18	ENSG00000187554	0.999631	NP_003259	0.891281	FALSE	0	H__sapiens__1_-789232	523986	NM_003268	0.379982	TIL3
		1.38552	0.00145673	0.721751	0.462163	1002	3	Q9Y548	ENSP00000432266	54432	YIPF1	FALSE	-0.110656	H__sapiens__1_-773534	621.218	query	0	1002	8	ENSG00000058799	0.999641	NP_061855	0.895247	FALSE	0	H__sapiens__1_-773534	568526	NM_018982	0.384655	FinGER1
cold-induced thermogenesis|adaptive thermogenesis	GO:0106106|GO:1990845	1.39295	0.0013331	0.717903	0.454491	1002	3	Q92618	ENSP00000478712	9658	ZNF516	FALSE	-0.109013	H__sapiens__1_-775290	613.796	query	0	1002	20	ENSG00000101493	0.999634	NP_055458	0.896718	FALSE	0	H__sapiens__1_-775290	538722	NM_014643	0.38006	KIAA0222
regulation of leukocyte mediated immunity|regulation of endocytosis|negative regulation of response to external stimulus|regulation of innate immune response|receptor-mediated endocytosis	GO:0002703|GO:0030100|GO:0032102|GO:0045088|GO:0006898	1.43007	0.00106434	0.699264	0.4826	1001	3	P32121	ENSP00000466857	409	ARRB2	FALSE	-3.41601	H__sapiens__1_-780872	623.549	result	0	1001	71		0.9996	NP_945355	0.0328432	FALSE	0	H__sapiens__1_-780872	447380	NM_199004	0.386098	DKFZp686L0365
response to molecule of bacterial origin|reactive oxygen species metabolic process|phosphatase binding|homeostasis of number of cells|cellular response to molecule of bacterial origin|myeloid cell differentiation|myeloid cell homeostasis|ficolin-1-rich granule|cellular response to biotic stimulus	GO:0002237|GO:0072593|GO:0019902|GO:0048872|GO:0071219|GO:0030099|GO:0002262|GO:0101002|GO:0071216	1.47463	0.000852828	0.678137	0.501732	999	3	Q16539	ENSP00000478079	1432	MAPK14	FALSE	-0.183485	H__sapiens__1_-776740	639.579	query	0	999	106	ENSG00000112062	0.999558	NP_620583	0.832364	FALSE	0	H__sapiens__1_-776740	367544	NM_139014	0.39627	PRKM15
		1.39604	0.00103371	0.716312	0.483166	997	3	P53801	ENSP00000395374	754	PTTG1IP	FALSE	-0.118939	H__sapiens__1_-788196	632.261	query	0	997	18	ENSG00000183255	0.999632	NP_004330	0.887862	FALSE	0	H__sapiens__1_-788196	500896	NM_004339	0.391735	C21orf3
		1.38985	0.00146412	0.719501	0.428107	994	2	Q9BQA9	ENSP00000489494	79415	CYBC1	FALSE	-0.106618	H__sapiens__1_-787328	601.631	query	0	994	8	ENSG00000178927	0.999637	NP_001180586	0.898869	FALSE	0	H__sapiens__1_-787328	567124	NM_001193657	0.372296	MGC4368
autophagosome organization|regulation of autophagy|macroautophagy|vacuole organization	GO:1905037|GO:0010506|GO:0016236|GO:0007033	1.39542	0.00133393	0.71663	0.436263	985	3	Q9P2M4	ENSP00000414951	57533	TBC1D14	FALSE	-0.0851723	H__sapiens__1_-779327	611.107	query	0	985	7	ENSG00000132405	0.999632	NP_065824	0.918354	FALSE	0	H__sapiens__1_-779327	548584	NM_020773	0.378395	KIAA1322
secretory granule lumen|vacuolar lumen|primary lysosome|azurophil granule	GO:0034774|GO:0005775|GO:0005766|GO:0042582	1.43069	0.00105951	0.698962	0.494188	984	3	P28676	ENSP00000412899	25801	GCA	FALSE	-0.124083	H__sapiens__1_-777144	621.928	query	0	984	59	ENSG00000115271	0.999599	NP_036330	0.883306	FALSE	0	H__sapiens__1_-777144	436788	NM_012198	0.385334
regulation of exocytosis|membrane microdomain|secretory granule lumen|regulation of endocytosis|phosphatidylinositol binding|vacuolar lumen|primary lysosome|azurophil granule|receptor-mediated endocytosis	GO:0017157|GO:0098857|GO:0034774|GO:0030100|GO:0035091|GO:0005775|GO:0005766|GO:0042582|GO:0006898	1.42265	0.000952807	0.702914	0.501517	981	3	O00560	ENSP00000487245	6386	SDCBP	FALSE	-0.1694	H__sapiens__1_-780252	628.421	query	0	981	43	ENSG00000137575	0.999607	NP_005616	0.844171	FALSE	0	H__sapiens__1_-780252	442140	NM_005625	0.389356	SYCL
		1.40161	0.00114463	0.713466	0.476593	980	3	P31949	ENSP00000271638	6282	S100A11	FALSE	-0.150804	H__sapiens__1_-783693	619.72	query	0	980	12	ENSG00000163191	0.999626	NP_005611	0.860017	FALSE	0	H__sapiens__1_-783693	498480	NM_005620	0.383728	S100C
Fc-gamma receptor signaling pathway|response to peptide hormone|regulation of leukocyte degranulation|response to molecule of bacterial origin|regulation of leukocyte mediated immunity|amyloid precursor protein catabolic process|cellular response to peptide|regulation of mast cell activation|regulation of mast cell activation involved in immune response|myeloid cell homeostasis|cellular response …	GO:0038094|GO:0043434|GO:0043300|GO:0002237|GO:0002703|GO:0042987|GO:1901653|GO:0033003|GO:0033006|GO:0002262|GO:0071375|GO:0033673|GO:0071901|GO:0002433|GO:0051348|GO:0019898|GO:0045088|GO:0038093|GO:0062207|GO:0071216|GO:0071222|GO:0002886|GO:0018212|GO:0002221|GO:0042982|GO:0031349|GO:0043409|GO:0048872|GO:0071219|GO:0050869|GO:0030099|GO:0001933|GO:0019897|GO:0006909|GO:0002431|GO:0017157|GO:…	1.47587	0.000646857	0.677568	0.533573	976	2	P07948	ENSP00000428924	4067	LYN	FALSE	-0.170401	H__sapiens__1_-816215	647.57	query	0	976	86	ENSG00000254087	0.999557	NP_002341	0.843327	FALSE	0	H__sapiens__1_-816215	340634	NM_002350	0.400724	JTK8
		1.40656	0.00145669	0.710955	0.419851	974	3	Q71RG4	ENSP00000468765	79089	TMUB2	FALSE	-0.103533	H__sapiens__1_-785152	597.436	query	0	974	14	ENSG00000168591	0.999622	NP_803190	0.901646	FALSE	0	H__sapiens__1_-785152	544742	NM_177441	0.36993	MGC3123
response to peptide hormone|response to insulin|cellular response to insulin stimulus|cellular response to peptide|cellular response to peptide hormone stimulus	GO:0043434|GO:0032868|GO:0032869|GO:1901653|GO:0071375	1.41399	0.0017429	0.707221	0.387794	973	3	ENSG00000160999	ENSP00000483034	10603	SH2B2	FALSE	-0.156015	H__sapiens__1_-783321	560.975	query	0	973	24	ENSG00000160999	0.999615	NP_066189	0.855547	FALSE	0	H__sapiens__1_-783321	562512	NM_020979	0.347353
		1.41027	0.00143088	0.709083	0.418964	971	3	Q96RL1	ENSP00000427480	51720	UIMC1	FALSE	-0.138494	H__sapiens__1_-774470	594.378	query	0	971	16	ENSG00000087206	0.999618	NP_057374	0.870668	FALSE	0	H__sapiens__1_-774470	537560	NM_016290	0.368036	RAP80
		1.43193	0.0009576	0.698358	0.485244	970	3	Q9BUB5	ENSP00000498143	8569	MKNK1	FALSE	-0.118149	H__sapiens__1_-774197	637.448	query	0	970	46	ENSG00000079277	0.999598	NP_945324	0.888564	FALSE	0	H__sapiens__1_-774197	441792	NM_198973	0.394949	MNK1
cold-induced thermogenesis|adaptive thermogenesis	GO:0106106|GO:1990845	1.40347	0.00130583	0.712522	0.445629	968	2	Q96H78	ENSP00000407560	9673	SLC25A44	FALSE	-0.102115	H__sapiens__1_-783284	613.391	query	0	968	4	ENSG00000160785	0.999625	NP_055470	0.902926	FALSE	0	H__sapiens__1_-783284	524716	NM_014655	0.379574	KIAA0446
phagocytosis|ficolin-1-rich granule	GO:0006909|GO:0101002	1.43936	0.0010135	0.694755	0.482843	967	3	Q9UBW5	ENSP00000483983	51411	BIN2	FALSE	-0.124929	H__sapiens__1_-776576	630.503	query	0	967	60	ENSG00000110934	0.999591	NP_057377	0.88256	FALSE	0	H__sapiens__1_-776576	432804	NM_016293	0.390404	BRAP-1
		1.41522	0.00112194	0.706603	0.46794	965	3	Q9H015	ENSP00000200652	6583	SLC22A4	FALSE	-0.114688	H__sapiens__1_-790107	617.355	query	0	965	18	ENSG00000197208	0.999614	NP_003050	0.891644	FALSE	0	H__sapiens__1_-790107	484070	NM_003059	0.3825	OCTN1
lytic vacuole organization|vacuole organization|vacuolar transport	GO:0080171|GO:0007033|GO:0007034	1.41089	0.00152956	0.708772	0.426539	964	3	Q8N612	ENSP00000431773	84067	FAM160A2	FALSE	-0.0969254	H__sapiens__1_-773428	599.285	query	0	964	11	ENSG00000051009	0.999618	NP_115503	0.907624	FALSE	0	H__sapiens__1_-773428	532578	NM_032127	0.371075	KIAA1759
phagocytosis|Fc receptor mediated stimulatory signaling pathway|Fc-gamma receptor signaling pathway|immune response-regulating cell surface receptor signaling pathway involved in phagocytosis|Fc receptor signaling pathway	GO:0006909|GO:0002431|GO:0038094|GO:0002433|GO:0038093	1.45978	0.000941144	0.685036	0.472469	963	2	P15498	ENSP00000472929	7409	VAV1	FALSE	-0.16575	H__sapiens__1_-780939	622.9	query	0	963	56	ENSG00000141968	0.999572	NP_005419	0.847258	FALSE	0	H__sapiens__1_-780939	410592	NM_005428	0.385458	VAV
reactive oxygen species metabolic process|cellular response to chemical stress|response to oxidative stress	GO:0072593|GO:0062197|GO:0006979	1.44431	0.000878968	0.692374	0.529212	962	3	P19878	ENSP00000407217	4688	NCF2	FALSE	-2.99307	H__sapiens__1_-777351	640.475	result	0	962	57		0.999587	NP_001177723	0.0501333	FALSE	0	H__sapiens__1_-777351	390818	NM_001190794	0.396579	p67phox
		1.41894	0.00119421	0.704754	0.455901	960	3	P49757	ENSP00000453209	8650	NUMB	FALSE	-0.111495	H__sapiens__1_-779557	611.426	query	0	960	14	ENSG00000133961	0.99961	NP_003735	0.894496	FALSE	0	H__sapiens__1_-779557	488378	NM_003744	0.378592	C14orf41
Fc-gamma receptor signaling pathway|response to peptide hormone|response to insulin|pattern recognition receptor signaling pathway|cellular response to insulin stimulus|regulation of endocytosis|cellular response to peptide|regulation of phagocytosis|adaptive thermogenesis|cellular response to peptide hormone stimulus|phagocytosis|Fc receptor mediated stimulatory signaling pathway|immune response…	GO:0038094|GO:0043434|GO:0032868|GO:0002221|GO:0032869|GO:0030100|GO:1901653|GO:0050764|GO:1990845|GO:0071375|GO:0006909|GO:0002431|GO:0002433|GO:0038093|GO:0034121|GO:0106106|GO:0002224|GO:0062207	1.41894	0.00128405	0.704754	0.433037	959	3	Q8NEU8	ENSP00000449767	55198	APPL2	FALSE	-0.137924	H__sapiens__1_-779950	594.884	query	0	959	16	ENSG00000136044	0.99961	NP_060641	0.871165	FALSE	0	H__sapiens__1_-779950	509900	NM_018171	0.368349	FLJ10659
Fc-gamma receptor signaling pathway|peptidyl-tyrosine modification|regulation of actin cytoskeleton organization|regulation of supramolecular fiber organization|actin cytoskeleton reorganization|cellular response to chemical stress|negative regulation of protein phosphorylation|cellular response to oxidative stress|regulation of protein polymerization|negative regulation of kinase activity|phagoc…	GO:0038094|GO:0018212|GO:0032956|GO:1902903|GO:0031532|GO:0062197|GO:0001933|GO:0034599|GO:0032271|GO:0033673|GO:0006909|GO:0002431|GO:0018108|GO:0002433|GO:0051348|GO:0038093|GO:0006469|GO:0051258|GO:0042542|GO:0006979	1.47587	0.00106722	0.677568	0.416531	956	2	P00519	ENSP00000376971	25	ABL1	FALSE	-3.38343	H__sapiens__1_-774815	588.379	result	0	956	78		0.999557	NP_009297	0.0339309	FALSE	0	H__sapiens__1_-774815	426292	NM_007313	0.364096	JTK7
regulation of protein polymerization|regulation of actin cytoskeleton organization|regulation of supramolecular fiber organization|protein polymerization	GO:0032271|GO:0032956|GO:1902903|GO:0051258	1.43812	0.000988086	0.695353	0.479986	954	3	P50552	ENSP00000467773	7408	VASP	FALSE	-0.156865	H__sapiens__1_-778452	624.468	query	0	954	39	ENSG00000125753	0.999592	NP_003361	0.85482	FALSE	0	H__sapiens__1_-778452	435980	NM_003370	0.386907
regulation of adaptive immune response based on somatic recombination of immune receptors built from immunoglobulin superfamily domains|adaptive immune response|adaptive immune response based on somatic recombination of immune receptors built from immunoglobulin superfamily domains|regulation of adaptive immune response	GO:0002822|GO:0002250|GO:0002460|GO:0002819	1.43812	0.000845754	0.695353	0.50574	952	3	P41182	ENSP00000479784	604	BCL6	FALSE	-0.126842	H__sapiens__1_-776988	639.03	query	0	952	37	ENSG00000113916	0.999592	NP_001697	0.880873	FALSE	0	H__sapiens__1_-776988	413526	NM_001706	0.395684	ZNF51
homeostasis of number of cells|myeloid cell differentiation|myeloid cell homeostasis	GO:0048872|GO:0030099|GO:0002262	1.47339	0.000870472	0.678706	0.487926	952	3	P17947	ENSP00000443865	6688	SPI1	FALSE	-0.156361	H__sapiens__1_-773711	617.697	query	0	952	65	ENSG00000066336	0.99956	NP_003111	0.85525	FALSE	0	H__sapiens__1_-773711	378126	NM_003120	0.382475	SPI-A
regulation of cellular pH|cellular monovalent inorganic cation homeostasis|regulation of pH	GO:0030641|GO:0030004|GO:0006885	1.4146	0.00133123	0.706912	0.418381	951	3	Q9Y2E8	ENSP00000416418	23315	SLC9A8	FALSE	-0.0980542	H__sapiens__1_-790298	595.982	query	0	951	3	ENSG00000197818	0.999614	NP_056081	0.9066	FALSE	0	H__sapiens__1_-790298	528674	NM_015266	0.369258	NHE8
ficolin-1-rich granule	GO:0101002	1.42141	0.000941349	0.703526	0.491429	949	2	Q8TD55	ENSP00000483505	80301	PLEKHO2	FALSE	-0.121282	H__sapiens__1_-810560	627.491	query	0	949	14	ENSG00000241839	0.999608	NP_079477	0.885784	FALSE	0	H__sapiens__1_-810560	451274	NM_025201	0.388299	pp9099
		1.4375	0.000855542	0.695652	0.508476	941	3	Q16649	ENSP00000297689	4783	NFIL3	FALSE	-0.127998	H__sapiens__1_-784259	635.238	query	0	941	30	ENSG00000165030	0.999593	NP_005375	0.879856	FALSE	0	H__sapiens__1_-784259	413256	NM_005384	0.393337	NFIL3A
immune receptor activity	GO:0140375	1.44988	0.00102486	0.689714	0.504586	940	3	P32927	ENSP00000393585	1439	CSF2RB	FALSE	-0.155196	H__sapiens__1_-775030	630.663	query	0	940	38	ENSG00000100368	0.999582	NP_000386	0.856247	FALSE	0	H__sapiens__1_-775030	418170	NM_000395	0.390746	IL5RB
positive regulation of DNA-binding transcription factor activity|response to molecule of bacterial origin|regulation of phagocytosis|regulation of type I interferon production|tumor necrosis factor production|type I interferon production|tumor necrosis factor superfamily cytokine production|positive regulation of tumor necrosis factor superfamily cytokine production|regulation of tumor necrosis f…	GO:0051091|GO:0002237|GO:0050764|GO:0032479|GO:0032640|GO:0032606|GO:0071706|GO:1903557|GO:0032680|GO:0062207|GO:0071216|GO:0002221|GO:0031349|GO:0071219|GO:0062208|GO:0030099|GO:0032677|GO:0032635|GO:1903555|GO:0032675|GO:0006909|GO:0098857|GO:0034121|GO:0032637|GO:0002224	1.45668	0.000671364	0.686491	0.535751	937	3	O60603	ENSP00000496676	7097	TLR2	FALSE	-0.132622	H__sapiens__1_-780226	643.596	query	0	937	39	ENSG00000137462	0.999575	NP_003255	0.875796	FALSE	0	H__sapiens__1_-780226	363538	NM_003264	0.398512	TIL4
Fc-gamma receptor signaling pathway|peptidyl-tyrosine modification|regulation of leukocyte degranulation|regulation of leukocyte mediated immunity|regulation of mast cell activation|regulation of mast cell activation involved in immune response|extrinsic component of plasma membrane|phagocytosis|Fc receptor mediated stimulatory signaling pathway|regulation of exocytosis|regulation of regulated se…	GO:0038094|GO:0018212|GO:0043300|GO:0002703|GO:0033003|GO:0033006|GO:0019897|GO:0006909|GO:0002431|GO:0017157|GO:1903305|GO:0018108|GO:0002433|GO:0043303|GO:0019898|GO:0038093|GO:0002886	1.46163	0.000675096	0.684166	0.529859	935	3	P09769	ENSP00000407670	2268	FGR	FALSE	-0.130947	H__sapiens__1_-772746	644.634	query	0	935	47	ENSG00000000938	0.999571	NP_005239	0.877264	FALSE	0	H__sapiens__1_-772746	361578	NM_005248	0.399402	SRC2
secretory granule lumen|vacuolar lumen|primary lysosome|azurophil granule	GO:0034774|GO:0005775|GO:0005766|GO:0042582	1.44926	0.000778535	0.690009	0.508143	935	3	Q01518	ENSP00000413656	10487	CAP1	FALSE	-0.15726	H__sapiens__1_-779169	640.333	query	0	935	40	ENSG00000131236	0.999582	NP_006358	0.854482	FALSE	0	H__sapiens__1_-779169	396656	NM_006367	0.396737
protein polymerization	GO:0051258	1.43255	0.000964218	0.698056	0.487116	934	2	Q9NZV6	ENSP00000480943	51734	MSRB1	FALSE	-0.09612	H__sapiens__1_-790599	627.149	query	0	934	17	ENSG00000198736	0.999598	NP_057416	0.908355	FALSE	0	H__sapiens__1_-790599	439188	NM_016332	0.388088	SEPX1
reactive oxygen species metabolic process|phosphatidylinositol binding|cellular response to chemical stress|response to oxidative stress	GO:0072593|GO:0035091|GO:0062197|GO:0006979	1.45545	0.000834105	0.687075	0.513972	931	3	Q15080	ENSP00000498381	4689	NCF4	FALSE	-0.127786	H__sapiens__1_-775029	636.753	query	0	931	41	ENSG00000100365	0.999576	NP_038202	0.880042	FALSE	0	H__sapiens__1_-775029	383972	NM_013416	0.394274	SH3PXD4
ubiquitin-like protein ligase activity	GO:0061659	1.43379	0.00098611	0.697454	0.498174	931	3	Q8NC42	ENSP00000399090	284996	RNF149	FALSE	-0.0788802	H__sapiens__1_-783689	625.683	query	0	931	14	ENSG00000163162	0.999596	NP_775918	0.924151	FALSE	0	H__sapiens__1_-783689	428050	NM_173647	0.38766	FLJ90504
		1.43812	0.00101558	0.695353	0.485003	930	3	O95198	ENSP00000437526	11275	KLHL2	FALSE	-0.107546	H__sapiens__1_-776413	616.913	query	0	930	18	ENSG00000109466	0.999592	NP_009177	0.898035	FALSE	0	H__sapiens__1_-776413	432728	NM_007246	0.382463	MAV
		1.42636	0.00101892	0.701085	0.488931	930	3	Q96MS3	ENSP00000445064	144423	GLT1D1	FALSE	-0.061757	H__sapiens__1_-782231	622.391	query	0	930	2	ENSG00000151948	0.999603	NP_653270	0.940111	FALSE	0	H__sapiens__1_-782231	446826	NM_144669	0.385382	FLJ31978
cellular lipid catabolic process	GO:0044242	1.44802	0.000807934	0.690598	0.511259	929	3	Q6P4A8	ENSP00000441278	79887	PLBD1	FALSE	-0.109269	H__sapiens__1_-777900	637.336	query	0	929	34	ENSG00000121316	0.999583	NP_079105	0.896489	FALSE	0	H__sapiens__1_-777900	396284	NM_024829	0.395125	FLJ22662
		1.43131	0.000906648	0.69866	0.48747	928	3	O95197	ENSP00000442733	10313	RTN3	FALSE	-0.0970501	H__sapiens__1_-779495	632.467	query	0	928	7	ENSG00000133318	0.999599	NP_958833	0.907511	FALSE	0	H__sapiens__1_-779495	440244	NM_201430	0.391621	RTN3-A1
autophagosome organization|regulation of autophagy|macroautophagy|vacuole organization	GO:1905037|GO:0010506|GO:0016236|GO:0007033	1.44926	0.000979737	0.690009	0.503606	927	3	P11234	ENSP00000487037	5899	RALB	FALSE	-0.125654	H__sapiens__1_-781275	634.33	query	0	927	31	ENSG00000144118	0.999582	NP_002872	0.88192	FALSE	0	H__sapiens__1_-781275	401886	NM_002881	0.393261
cold-induced thermogenesis|adaptive thermogenesis	GO:0106106|GO:1990845	1.43688	0.000820181	0.695952	0.517584	927	3	P33121	ENSP00000485264	2180	ACSL1	FALSE	-0.126249	H__sapiens__1_-782204	640.02	query	0	927	16	ENSG00000151726	0.999594	NP_001986	0.881396	FALSE	0	H__sapiens__1_-782204	406410	NM_001995	0.396297	LACS1
phagocytosis|centrosome|macrophage activation|regulation of phagocytosis	GO:0006909|GO:0005813|GO:0042116|GO:0050764	1.43874	0.000940429	0.695054	0.492566	926	3	O75923	ENSP00000407046	8291	DYSF	FALSE	-0.0983389	H__sapiens__1_-779869	621.84	query	0	926	16	ENSG00000135636	0.999592	NP_003485	0.906342	FALSE	0	H__sapiens__1_-779869	424916	NM_003494	0.385279	LGMD2B
response to molecule of bacterial origin|pattern recognition receptor signaling pathway|cellular response to molecule of bacterial origin|positive regulation of pattern recognition receptor signaling pathway|regulation of interleukin-8 production|interleukin-6 production|regulation of tumor necrosis factor superfamily cytokine production|regulation of interleukin-6 production|tumor necrosis facto…	GO:0002237|GO:0002221|GO:0071219|GO:0062208|GO:0032677|GO:0032635|GO:1903555|GO:0032675|GO:0032640|GO:0098857|GO:0071706|GO:0034134|GO:1903557|GO:0034121|GO:0034135|GO:0032680|GO:0032637|GO:0002224|GO:0062207|GO:0071216	1.44554	0.000741148	0.691781	0.522659	925	3	Q15399	ENSP00000424894	7096	TLR1	FALSE	-0.112561	H__sapiens__1_-786397	638.742	query	0	925	17	ENSG00000174125	0.999586	NP_003254	0.893543	FALSE	0	H__sapiens__1_-786397	389206	NM_003263	0.395996	rsc786
response to peptide hormone|response to insulin|cellular monovalent inorganic cation homeostasis|cellular response to insulin stimulus|cellular response to peptide|regulation of autophagy|cellular response to peptide hormone stimulus|intracellular pH reduction|regulation of cellular pH|regulation of intracellular pH|regulation of pH|macroautophagy|pH reduction	GO:0043434|GO:0032868|GO:0030004|GO:0032869|GO:1901653|GO:0010506|GO:0071375|GO:0051452|GO:0030641|GO:0051453|GO:0006885|GO:0016236|GO:0045851	1.44678	0.0011934	0.691189	0.469211	917	3	P61421	ENSP00000473515	9114	ATP6V0D1	FALSE	-0.180314	H__sapiens__1_-783136	617.936	query	0	917	18	ENSG00000159720	0.999584	NP_004682	0.835008	FALSE	0	H__sapiens__1_-783136	452484	NM_004691	0.382623	VPATPD
secretory granule lumen|positive regulation of defense response|regulation of innate immune response|vacuolar lumen|negative regulation of B cell activation|primary lysosome|azurophil granule|ficolin-1-rich granule	GO:0034774|GO:0031349|GO:0045088|GO:0005775|GO:0050869|GO:0005766|GO:0042582|GO:0101002	1.47525	0.000676743	0.677852	0.531355	914	3	P41218	ENSP00000406800	4332	MNDA	FALSE	-0.125157	H__sapiens__1_-783802	637.971	query	0	914	62	ENSG00000163563	0.999558	NP_002423	0.882358	FALSE	0	H__sapiens__1_-783802	342666	NM_002432	0.395273	PYHIN3
		1.44678	0.000915091	0.691189	0.485246	910	3	O60664	ENSP00000468476	10226	PLIN3	FALSE	-0.127739	H__sapiens__1_-775826	626.45	query	0	910	14	ENSG00000105355	0.999584	NP_005808	0.880083	FALSE	0	H__sapiens__1_-775826	419734	NM_005817	0.387895	TIP47
extrinsic component of plasma membrane|extrinsic component of membrane	GO:0019897|GO:0019898	1.45606	0.00109772	0.686783	0.461988	909	3	P30679	ENSP00000467256	2769	GNA15	FALSE	-0.157786	H__sapiens__1_-773556	610.35	query	0	909	24	ENSG00000060558	0.999576	NP_002059	0.854032	FALSE	0	H__sapiens__1_-773556	425212	NM_002068	0.378395	GNA16
		1.44864	0.000866961	0.690303	0.494245	909	3	Q8IZD6	ENSP00000358515	55356	SLC22A15	FALSE	-0.0671961	H__sapiens__1_-783746	628.61	query	0	909	16	ENSG00000163393	0.999583	NP_060890	0.935012	FALSE	0	H__sapiens__1_-783746	407788	NM_018420	0.389474	FLIPT1
regulation of leukocyte mediated immunity|reactive oxygen species metabolic process|negative regulation of B cell activation|myeloid cell differentiation|interleukin-6 production|regulation of tumor necrosis factor superfamily cytokine production|regulation of interleukin-6 production|tumor necrosis factor production|phagocytosis|tumor necrosis factor superfamily cytokine production|macrophage ac…	GO:0002703|GO:0072593|GO:0050869|GO:0030099|GO:0032635|GO:1903555|GO:0032675|GO:0032640|GO:0006909|GO:0071706|GO:0042116|GO:1903557|GO:0032680|GO:0002886	1.4802	0.00103848	0.675585	0.528402	907	3	O43914	ENSP00000468608	7305	TYROBP	FALSE	-3.33683	H__sapiens__1_-773047	635.956	result	0	907	63		0.999553	NP_937758	0.0355493	FALSE	0	H__sapiens__1_-773047	482182	NM_198125	0.393781	PLOSL
ribonucleoside metabolic process|carbohydrate derivative catabolic process	GO:0009119|GO:1901136	1.44307	0.000993067	0.692967	0.487074	906	3	Q16831	ENSP00000414963	7378	UPP1	FALSE	-0.131148	H__sapiens__1_-788313	625.479	query	0	906	5	ENSG00000183696	0.999588	NP_003355	0.877088	FALSE	0	H__sapiens__1_-788313	424634	NM_003364	0.387294	UPP
ubiquitin-like protein ligase activity	GO:0061659	1.45916	0.00108404	0.685327	0.440561	906	3	Q6ZNA4	ENSP00000453872	54778	RNF111	FALSE	-0.148925	H__sapiens__1_-782856	584.827	query	0	906	29	ENSG00000157450	0.999573	NP_060080	0.861634	FALSE	0	H__sapiens__1_-782856	436138	NM_017610	0.362571	FLJ38008
		1.46597	0.000765225	0.682144	0.517075	905	3	P13796	ENSP00000501964	3936	LCP1	FALSE	-0.142129	H__sapiens__1_-779980	638.846	query	0	905	37	ENSG00000136167	0.999567	NP_002289	0.867509	FALSE	0	H__sapiens__1_-779980	366430	NM_002298	0.39557	PLS2
tertiary granule|ribonucleoside metabolic process|carbohydrate derivative catabolic process|ficolin-1-rich granule	GO:0070820|GO:0009119|GO:1901136|GO:0101002	1.47092	0.000800153	0.679849	0.499213	904	3	P32320	ENSP00000364212	978	CDA	FALSE	-0.128178	H__sapiens__1_-783024	624.202	query	0	904	47	ENSG00000158825	0.999562	NP_001776	0.879697	FALSE	0	H__sapiens__1_-783024	373140	NM_001785	0.386503	CDD
immune receptor activity	GO:0140375	1.47463	0.000834969	0.678137	0.516425	903	3	Q99062	ENSP00000435218	1441	CSF3R	FALSE	-0.126294	H__sapiens__1_-777662	632.091	query	0	903	45	ENSG00000119535	0.999558	NP_758519	0.881355	FALSE	0	H__sapiens__1_-777662	372956	NM_172313	0.391387	GCSFR
		1.44864	0.00104292	0.690303	0.455493	902	3	Q9NW15	ENSP00000416266	55129	ANO10	FALSE	-0.104087	H__sapiens__1_-783277	616.684	query	0	902	9	ENSG00000160746	0.999583	NP_060545	0.901147	FALSE	0	H__sapiens__1_-783277	440088	NM_018075	0.382084	TMEM16K
carbohydrate catabolic process|homeostasis of number of cells|positive regulation of transcription from RNA polymerase II promoter in response to stress|positive regulation of transcription from RNA polymerase II promoter involved in cellular response to chemical stimulus|cellular response to chemical stress|myeloid cell differentiation|myeloid cell homeostasis|cellular response to oxidative stre…	GO:0016052|GO:0048872|GO:0036003|GO:1901522|GO:0062197|GO:0030099|GO:0002262|GO:0034599|GO:0006979	1.48453	0.000753849	0.673614	0.507194	902	3	Q16665	ENSP00000437955	3091	HIF1A	FALSE	-0.252472	H__sapiens__1_-775108	628.414	query	0	902	50	ENSG00000100644	0.999549	NP_851397	0.776878	FALSE	0	H__sapiens__1_-775108	348478	NM_181054	0.389593	PASD8
cellular response to chemical stress	GO:0062197	1.44616	0.000859324	0.691485	0.493951	901	3	Q9UHW9	ENSP00000502539	9990	SLC12A6	FALSE	-0.0867685	H__sapiens__1_-780681	637.535	query	0	901	4	ENSG00000140199	0.999585	NP_598408	0.916889	FALSE	0	H__sapiens__1_-780681	412570	NM_133647	0.395003	KCC3
		1.4474	0.000772658	0.690894	0.518625	901	3	O43315	ENSP00000452673	366	AQP9	FALSE	-0.117117	H__sapiens__1_-775584	634.207	query	0	901	7	ENSG00000103569	0.999584	NP_066190	0.889481	FALSE	0	H__sapiens__1_-775584	390130	NM_020980	0.392698	HsT17287
positive regulation of DNA-binding transcription factor activity|response to molecule of bacterial origin|reactive oxygen species metabolic process|cellular response to peptide|cellular response to chemical stress|adaptive thermogenesis|regulation of type I interferon production|tumor necrosis factor production|type I interferon production|tumor necrosis factor superfamily cytokine production|mac…	GO:0051091|GO:0002237|GO:0072593|GO:1901653|GO:0062197|GO:1990845|GO:0032479|GO:0032640|GO:0032606|GO:0071706|GO:0042116|GO:1903557|GO:0032680|GO:0002460|GO:0062207|GO:0071216|GO:0071222|GO:0006979|GO:0071402|GO:0002221|GO:0002250|GO:0031349|GO:0043409|GO:0071219|GO:0030099|GO:0032677|GO:0032635|GO:0001933|GO:0034599|GO:1903555|GO:0032675|GO:0034122|GO:0034121|GO:0032637|GO:0106106|GO:0002224	1.48082	0.000647198	0.675303	0.53175	901	3	O00206	ENSP00000496429	7099	TLR4	FALSE	-0.120881	H__sapiens__1_-780104	641.171	query	0	901	34	ENSG00000136869	0.999553	NP_612567	0.886139	FALSE	0	H__sapiens__1_-780104	335318	NM_138557	0.39701	TLR-4
phosphatase binding|cellular response to chemical stress|cellular response to oxidative stress|response to hydrogen peroxide|response to oxidative stress	GO:0019902|GO:0062197|GO:0034599|GO:0042542|GO:0006979	1.48082	0.000709462	0.675303	0.515761	900	3	Q99683	ENSP00000351908	4217	MAP3K5	FALSE	-0.157209	H__sapiens__1_-790178	639.292	query	0	900	49	ENSG00000197442	0.999553	NP_005914	0.854525	FALSE	0	H__sapiens__1_-790178	347340	NM_005923	0.396337	MEKK5
myeloid cell differentiation	GO:0030099	1.45978	0.00107865	0.685036	0.460061	900	3	Q14739	ENSP00000499114	3930	LBR	FALSE	-0.164467	H__sapiens__1_-781225	604.686	query	0	900	24	ENSG00000143815	0.999572	NP_919424	0.848346	FALSE	0	H__sapiens__1_-781225	420378	NM_194442	0.37465	TDRD18
		1.44988	0.000794224	0.689714	0.519238	900	3	O00160	ENSP00000494550	4542	MYO1F	FALSE	-3.36927	H__sapiens__1_-780980	638.16	result	0	900	10		0.999582	NP_036467	0.0344147	FALSE	0	H__sapiens__1_-780980	387350	NM_012335	0.395145
cellular lipid catabolic process	GO:0044242	1.47587	0.000970475	0.677568	0.448968	899	3	P55084	ENSP00000444295	3032	HADHB	FALSE	-0.184248	H__sapiens__1_-780341	605.198	query	0	899	50	ENSG00000138029	0.999557	NP_001268442	0.831729	FALSE	0	H__sapiens__1_-780341	402100	NM_001281513	0.374736	MTPB
myeloid cell differentiation	GO:0030099	1.4474	0.000840103	0.690894	0.509208	897	3	P34910	ENSP00000462682	2124	EVI2B	FALSE	-0.132377	H__sapiens__1_-788842	633.235	query	0	897	3	ENSG00000185862	0.999584	NP_006486	0.87601	FALSE	0	H__sapiens__1_-788842	398826	NM_006495	0.392096	EVDB
secretory granule lumen|specific granule|tertiary granule|ficolin-1-rich granule	GO:0034774|GO:0042581|GO:0070820|GO:0101002	1.45359	0.000792783	0.687952	0.51315	895	3	Q16769	ENSP00000498156	25797	QPCT	FALSE	-0.107884	H__sapiens__1_-777237	633.859	query	0	895	10	ENSG00000115828	0.999578	NP_036545	0.897732	FALSE	0	H__sapiens__1_-777237	386484	NM_012413	0.392725	QC
carbohydrate catabolic process|phosphatase activity	GO:0016052|GO:0016791	1.46225	0.000764927	0.683876	0.510347	895	3	Q16875	ENSP00000492001	5209	PFKFB3	FALSE	-0.110338	H__sapiens__1_-785604	637.341	query	0	895	20	ENSG00000170525	0.99957	NP_004557	0.895532	FALSE	0	H__sapiens__1_-785604	376250	NM_004566	0.394639
secretory granule membrane|carbohydrate catabolic process|glucan catabolic process|polysaccharide catabolic process|tertiary granule|ficolin-1-rich granule|cellular carbohydrate catabolic process|cellular polysaccharide catabolic process	GO:0030667|GO:0016052|GO:0009251|GO:0000272|GO:0070820|GO:0101002|GO:0044275|GO:0044247	1.45359	0.000864001	0.687952	0.50625	894	3	O43451	ENSP00000488282	8972	MGAM	FALSE	-0.109341	H__sapiens__1_-818226	630.01	query	0	894	8	ENSG00000257335	0.999578	NP_004659	0.896425	FALSE	0	H__sapiens__1_-818226	392720	NM_004668	0.390583
pattern recognition receptor signaling pathway|macrophage activation|toll-like receptor 2 signaling pathway|positive regulation of pattern recognition receptor signaling pathway|regulation of toll-like receptor signaling pathway|regulation of toll-like receptor 2 signaling pathway|toll-like receptor signaling pathway|regulation of pattern recognition receptor signaling pathway	GO:0002221|GO:0042116|GO:0034134|GO:0062208|GO:0034121|GO:0034135|GO:0002224|GO:0062207	1.46349	0.00106707	0.683298	0.464508	892	3	O43164	ENSP00000355284	9867	PJA2	FALSE	-0.164601	H__sapiens__1_-790726	600.834	query	0	892	21	ENSG00000198961	0.999569	NP_055634	0.848232	FALSE	0	H__sapiens__1_-790726	412018	NM_014819	0.372495	RNF131
peptidyl-tyrosine modification|regulation of actin cytoskeleton organization|regulation of leukocyte degranulation|regulation of leukocyte mediated immunity|regulation of supramolecular fiber organization|actin cytoskeleton reorganization|regulation of mast cell activation|regulation of mast cell activation involved in immune response|myeloid cell differentiation|regulation of protein polymerizat…	GO:0018212|GO:0032956|GO:0043300|GO:0002703|GO:1902903|GO:0031532|GO:0033003|GO:0033006|GO:0030099|GO:0032271|GO:0019897|GO:0017157|GO:1903305|GO:0018108|GO:0043303|GO:0019898|GO:0051258|GO:0002886	1.49072	0.00083604	0.670818	0.485816	891	3	P07332	ENSP00000454146	2242	FES	FALSE	-0.140971	H__sapiens__1_-788015	617.873	query	0	891	58	ENSG00000182511	0.999544	NP_001996	0.868515	FALSE	0	H__sapiens__1_-788015	356002	NM_002005	0.382821	FPS
		1.4901	0.0010068	0.671096	0.456301	891	3	Q96SB4	ENSP00000425172	6732	SRPK1	FALSE	-0.157703	H__sapiens__1_-774794	607.089	query	0	891	55	ENSG00000096063	0.999544	NP_003128	0.854104	FALSE	0	H__sapiens__1_-774794	377830	NM_003137	0.376373	SFRSK1
response to peptide hormone|secretory granule membrane|response to insulin|cellular monovalent inorganic cation homeostasis|cellular response to insulin stimulus|tertiary granule|cellular response to peptide|cellular response to peptide hormone stimulus|intracellular pH reduction|regulation of cellular pH|regulation of intracellular pH|regulation of pH|ficolin-1-rich granule|pH reduction	GO:0043434|GO:0030667|GO:0032868|GO:0030004|GO:0032869|GO:0070820|GO:1901653|GO:0071375|GO:0051452|GO:0030641|GO:0051453|GO:0006885|GO:0101002|GO:0045851	1.45668	0.00112953	0.686491	0.463161	889	3	Q13488	ENSP00000436082	10312	TCIRG1	FALSE	-0.144692	H__sapiens__1_-776548	610.81	query	0	889	10	ENSG00000110719	0.999575	NP_006044	0.865289	FALSE	0	H__sapiens__1_-776548	425338	NM_006053	0.378211	TIRC7
response to molecule of bacterial origin|pattern recognition receptor signaling pathway|cellular response to molecule of bacterial origin|regulation of tumor necrosis factor superfamily cytokine production|tumor necrosis factor production|tumor necrosis factor superfamily cytokine production|negative regulation of toll-like receptor signaling pathway|positive regulation of tumor necrosis factor s…	GO:0002237|GO:0002221|GO:0071219|GO:1903555|GO:0032640|GO:0071706|GO:0034122|GO:1903557|GO:0034121|GO:0032680|GO:0002224|GO:0062207|GO:0071216|GO:0071222	1.50186	0.000547869	0.665843	0.54833	889	3	Q9Y6Y9	ENSP00000430533	23643	LY96	FALSE	-3.38683	H__sapiens__1_-782536	648.99	result	0	889	67		0.999533	NP_056179	0.0338158	FALSE	0	H__sapiens__1_-782536	297702	NM_015364	0.402599	MD-2
response to peptide hormone|response to insulin|cellular response to insulin stimulus|cellular response to peptide|cellular response to peptide hormone stimulus	GO:0043434|GO:0032868|GO:0032869|GO:1901653|GO:0071375	1.48639	0.000815224	0.672773	0.495577	887	3	Q9H2Y7	ENSP00000475881	64397	ZNF106	FALSE	-0.107217	H__sapiens__1_-775608	639.782	query	0	887	56	ENSG00000103994	0.999548	NP_071918	0.89833	FALSE	0	H__sapiens__1_-775608	357276	NM_022473	0.39615	ZFP106
		1.4703	0.000885268	0.680135	0.487299	887	3	P12429	ENSP00000426591	306	ANXA3	FALSE	-0.122694	H__sapiens__1_-780491	623.038	query	0	887	28	ENSG00000138772	0.999563	NP_005130	0.884534	FALSE	0	H__sapiens__1_-780491	382896	NM_005139	0.386021	ANX3
cellular response to lipoprotein particle stimulus|secretory granule membrane|adaptive immune response|positive regulation of defense response|tertiary granule|regulation of phagocytosis|phagocytosis|immune receptor activity|regulation of innate immune response|Fc receptor signaling pathway|adaptive immune response based on somatic recombination of immune receptors built from immunoglobulin super…	GO:0071402|GO:0030667|GO:0002250|GO:0031349|GO:0070820|GO:0050764|GO:0006909|GO:0140375|GO:0045088|GO:0038093|GO:0002460|GO:0101002|GO:0006898	1.51609	0.00059467	0.659592	0.549015	886	3	P30273	ENSP00000356971	2207	FCER1G	FALSE	-0.155952	H__sapiens__1_-783032	644.941	query	0	886	88	ENSG00000158869	0.99952	NP_004097	0.855601	FALSE	0	H__sapiens__1_-783032	281996	NM_004106	0.39984
		1.46844	0.000712365	0.680995	0.519406	886	3	Q9BX69	ENSP00000371093	84674	CARD6	FALSE	-0.0833292	H__sapiens__1_-779318	640.066	query	0	886	20	ENSG00000132357	0.999564	NP_115976	0.920048	FALSE	0	H__sapiens__1_-779318	360188	NM_032587	0.396817	CINCIN1
peptidyl-tyrosine phosphorylation|peptidyl-tyrosine modification|secretory granule membrane|reactive oxygen species metabolic process|specific granule	GO:0018108|GO:0018212|GO:0030667|GO:0072593|GO:0042581	1.48205	0.00063455	0.674739	0.532801	885	3	Q10588	ENSP00000424761	683	BST1	FALSE	-0.113797	H__sapiens__1_-776441	641.147	query	0	885	47	ENSG00000109743	0.999552	NP_004325	0.892439	FALSE	0	H__sapiens__1_-776441	332992	NM_004334	0.396995	CD157
ubiquitin-like protein ligase activity|negative regulation of response to external stimulus|regulation of autophagy	GO:0061659|GO:0032102|GO:0010506	1.46844	0.0014812	0.680995	0.392772	885	3	O15553	ENSP00000461186	4210	MEFV	FALSE	-0.145351	H__sapiens__1_-775542	563.776	query	0	885	22	ENSG00000103313	0.999564	NP_001185465	0.864719	FALSE	0	H__sapiens__1_-775542	459416	NM_001198536	0.34952	TRIM20
		1.46163	0.000781341	0.684166	0.506337	881	3	Q14774	ENSP00000408248	3142	HLX	FALSE	-0.116309	H__sapiens__1_-780052	633.488	query	0	881	8	ENSG00000136630	0.999571	NP_068777	0.8902	FALSE	0	H__sapiens__1_-780052	380610	NM_021958	0.392739	HLX1
secretory granule membrane|specific granule|lysosomal membrane|primary lysosome|azurophil granule	GO:0030667|GO:0042581|GO:0005765|GO:0005766|GO:0042582	1.46658	0.00100619	0.681857	0.457657	881	3	O60784	ENSP00000477471	10043	TOM1	FALSE	-0.135535	H__sapiens__1_-774988	603.452	query	0	881	17	ENSG00000100284	0.999566	NP_005479	0.873249	FALSE	0	H__sapiens__1_-774988	411342	NM_005488	0.373654
macromolecule deacylation|protein deacylation	GO:0098732|GO:0035601	1.47896	0.00107514	0.676151	0.434905	881	2	Q9NRC8	ENSP00000461044	51547	SIRT7	FALSE	-0.332362	H__sapiens__1_-789222	602.871	query	0	881	39	ENSG00000187531	0.999554	NP_057622	0.717227	FALSE	0	H__sapiens__1_-789222	409826	NM_016538	0.373063
phagocytosis|response to peptide hormone|response to insulin|regulation of endocytosis|cellular response to peptide|regulation of phagocytosis|cellular response to peptide hormone stimulus|receptor-mediated endocytosis	GO:0006909|GO:0043434|GO:0032868|GO:0030100|GO:1901653|GO:0050764|GO:0071375|GO:0006898	1.47277	0.000700914	0.678992	0.53695	878	3	Q13636	ENSP00000464046	11031	RAB31	FALSE	-0.120261	H__sapiens__1_-785120	647.698	query	0	878	22	ENSG00000168461	0.99956	NP_006859	0.886689	FALSE	0	H__sapiens__1_-785120	342422	NM_006868	0.4013	Rab22B
		1.46597	0.00106067	0.682144	0.443007	878	3	Q7LBC6	ENSP00000439462	51780	KDM3B	FALSE	-0.140751	H__sapiens__1_-777840	599.444	query	0	878	13	ENSG00000120733	0.999567	NP_057688	0.868706	FALSE	0	H__sapiens__1_-777840	423320	NM_016604	0.371403	NET22
		1.46906	0.000812618	0.680708	0.503752	877	3	O75840	ENSP00000413590	8609	KLF7	FALSE	-0.0958186	H__sapiens__1_-777541	641.827	query	0	877	18	ENSG00000118263	0.999564	NP_003700	0.908629	FALSE	0	H__sapiens__1_-777541	375506	NM_003709	0.397416	UKLF
		1.48577	0.000659362	0.673053	0.528612	877	3	O95498	ENSP00000436935	8875	VNN2	FALSE	-0.10047	H__sapiens__1_-776787	640.46	query	0	877	44	ENSG00000112303	0.999548	NP_511043	0.904413	FALSE	0	H__sapiens__1_-776787	331444	NM_078488	0.396815	GPI-80
positive regulation of DNA-binding transcription factor activity|response to molecule of bacterial origin|pattern recognition receptor signaling pathway|positive regulation of defense response	GO:0051091|GO:0002237|GO:0002221|GO:0031349	1.49629	0.000617819	0.668321	0.537586	877	3	P06702	ENSP00000357727	6280	S100A9	FALSE	-0.126985	H__sapiens__1_-783703	639.607	query	0	877	54	ENSG00000163220	0.999538	NP_002956	0.880747	FALSE	0	H__sapiens__1_-783703	311596	NM_002965	0.396287	NIF
response to peptide hormone|response to insulin|amyloid precursor protein metabolic process|cellular response to insulin stimulus|negative regulation of MAPK cascade|amyloid precursor protein catabolic process|cellular response to peptide|amyloid-beta metabolic process|adaptive thermogenesis|negative regulation of protein phosphorylation|cellular response to peptide hormone stimulus|vacuolar tran…	GO:0043434|GO:0032868|GO:0042982|GO:0032869|GO:0043409|GO:0042987|GO:1901653|GO:0050435|GO:1990845|GO:0001933|GO:0071375|GO:0007034|GO:0033673|GO:0071901|GO:0044242|GO:0051348|GO:0006469	1.46844	0.000908617	0.680995	0.486522	876	3	Q92673	ENSP00000436447	6653	SORL1	FALSE	-0.120064	H__sapiens__1_-780256	631.184	query	0	876	14	ENSG00000137642	0.999564	NP_003096	0.886863	FALSE	0	H__sapiens__1_-780256	386626	NM_003105	0.391068	SorLA-1
		1.47463	0.000750987	0.678137	0.518065	873	3	Q7LFX5	ENSP00000487014	51363	CHST15	FALSE	-0.10174	H__sapiens__1_-787905	645.761	query	0	873	22	ENSG00000182022	0.999558	NP_056976	0.903265	FALSE	0	H__sapiens__1_-787905	353480	NM_015892	0.4001	KIAA0598
regulation of exocytosis|response to peptide hormone|response to insulin|cellular monovalent inorganic cation homeostasis|regulation of pH|cellular response to insulin stimulus|cellular response to peptide|myeloid cell differentiation|cellular response to peptide hormone stimulus	GO:0017157|GO:0043434|GO:0032868|GO:0030004|GO:0006885|GO:0032869|GO:1901653|GO:0030099|GO:0071375	1.47215	0.000949438	0.679277	0.459604	873	3	Q15904	ENSP00000482243	537	ATP6AP1	FALSE	-0.140777	H__sapiens__1_-773898	613.785	query	0	873	19	ENSG00000071553	0.999561	NP_001174	0.868683	FALSE	0	H__sapiens__1_-773898	400996	NM_001183	0.380052	XAP3
		1.47463	0.000881776	0.678137	0.486509	873	3	Q99805	ENSP00000494275	9375	TM9SF2	FALSE	-0.148271	H__sapiens__1_-778374	618.387	query	0	873	22	ENSG00000125304	0.999558	NP_004791	0.862198	FALSE	0	H__sapiens__1_-778374	377484	NM_004800	0.383139
		1.46597	0.000701359	0.682144	0.517097	872	3	Q9H1U4	ENSP00000363040	1955	MEGF9	FALSE	-0.0924619	H__sapiens__1_-776104	638.904	query	0	872	8	ENSG00000106780	0.999567	NP_001073966	0.911684	FALSE	0	H__sapiens__1_-776104	365658	NM_001080497	0.395606	EGFL5
secretory granule membrane|carbohydrate catabolic process|lysosomal membrane|carbohydrate derivative catabolic process|vacuolar lumen|primary lysosome|azurophil granule	GO:0030667|GO:0016052|GO:0005765|GO:1901136|GO:0005775|GO:0005766|GO:0042582	1.46658	0.000825286	0.681857	0.494498	871	3	O00462	ENSP00000496399	4126	MANBA	FALSE	-0.102618	H__sapiens__1_-776403	638.955	query	0	871	8	ENSG00000109323	0.999566	NP_005899	0.902472	FALSE	0	H__sapiens__1_-776403	383374	NM_005908	0.395638
		1.47958	0.000979734	0.675868	0.432859	871	3	Q96S53	ENSP00000361158	10420	TESK2	FALSE	-0.111192	H__sapiens__1_-773869	610.293	query	0	871	27	ENSG00000070759	0.999554	NP_009101	0.894767	FALSE	0	H__sapiens__1_-773869	409730	NM_007170	0.378359
		1.47896	0.000612666	0.676151	0.536194	870	3	Q5TEJ8	ENSP00000413725	9473	THEMIS2	FALSE	-0.115342	H__sapiens__1_-779088	646.784	query	0	870	26	ENSG00000130775	0.999554	NP_004839	0.891061	FALSE	0	H__sapiens__1_-779088	334078	NM_004848	0.400734	ICB-1
cellular response to chemical stress	GO:0062197	1.4703	0.000931118	0.680135	0.458473	870	3	Q9BPX6	ENSP00000493232	10367	MICU1	FALSE	-0.120936	H__sapiens__1_-776188	619.502	query	0	870	13	ENSG00000107745	0.999563	NP_006068	0.886091	FALSE	0	H__sapiens__1_-776188	404258	NM_006077	0.383592	FLJ12684
		1.49814	0.000539734	0.667493	0.55293	869	3	P20292	ENSP00000479870	241	ALOX5AP	FALSE	-0.134422	H__sapiens__1_-779437	654.287	query	0	869	53	ENSG00000132965	0.999537	NP_001620	0.874221	FALSE	0	H__sapiens__1_-779437	298682	NM_001629	0.405382	FLAP
secretory granule lumen|cellular monovalent inorganic cation homeostasis|positive regulation of defense response|lytic vacuole organization|vacuolar lumen|primary lysosome|azurophil granule|vacuole organization|vacuolar transport|intracellular pH reduction|regulation of cellular pH|regulation of intracellular pH|regulation of pH|macrophage activation|negative regulation of response to external st…	GO:0034774|GO:0030004|GO:0031349|GO:0080171|GO:0005775|GO:0005766|GO:0042582|GO:0007033|GO:0007034|GO:0051452|GO:0030641|GO:0051453|GO:0006885|GO:0042116|GO:0032102|GO:0045088|GO:0045851	1.48577	0.000883867	0.673053	0.507792	869	3	P28799	ENSP00000492014	2896	GRN	FALSE	-0.139183	H__sapiens__1_-773227	632.771	query	0	869	34	ENSG00000030582	0.999548	NP_002078	0.870069	FALSE	0	H__sapiens__1_-773227	363488	NM_002087	0.392051	PGRN
phosphatase complex|protein serine/threonine phosphatase complex|phosphatase binding	GO:1903293|GO:0008287|GO:0019902	1.47525	0.000864269	0.677852	0.477284	867	3	Q9UQ13	ENSP00000408275	8036	SHOC2	FALSE	-0.159782	H__sapiens__1_-776231	608.597	query	0	867	15	ENSG00000108061	0.999558	NP_031399	0.85233	FALSE	0	H__sapiens__1_-776231	383276	NM_007373	0.377542	SUR8
		1.4672	0.000860376	0.681569	0.489035	867	3	Q9HCJ5	ENSP00000252744	57688	ZSWIM6	FALSE	-0.0788599	H__sapiens__1_-779016	617.552	query	0	867	3	ENSG00000130449	0.999565	NP_065979	0.924169	FALSE	0	H__sapiens__1_-779016	386632	NM_020928	0.382859	KIAA1577
		1.4771	0.00097166	0.677	0.450363	866	3	Q9UIF8	ENSP00000441341	29994	BAZ2B	FALSE	-0.135237	H__sapiens__1_-778162	596.389	query	0	866	18	ENSG00000123636	0.999556	NP_038478	0.873509	FALSE	0	H__sapiens__1_-778162	400110	NM_013450	0.369739	WALp4
regulation of adaptive immune response based on somatic recombination of immune receptors built from immunoglobulin superfamily domains|membrane microdomain|response to molecule of bacterial origin|regulation of leukocyte mediated immunity|secretory granule membrane|adaptive immune response|specific granule|negative regulation of response to external stimulus|cellular response to molecule of bact…	GO:0002822|GO:0098857|GO:0002237|GO:0002703|GO:0030667|GO:0002250|GO:0042581|GO:0032102|GO:0071219|GO:0002460|GO:0071216|GO:0002819	1.48144	0.000751474	0.675021	0.514398	865	2	P20333	ENSP00000440425	7133	TNFRSF1B	FALSE	-3.43261	H__sapiens__1_-773209	636.512	result	0	865	25		0.999552	NP_001057	0.0323024	FALSE	0	H__sapiens__1_-773209	348094	NM_001066	0.393881	TNFR80
		1.47834	0.000800598	0.676434	0.50696	864	3	Q0VD83	ENSP00000457539	55911	APOBR	FALSE	-0.087812	H__sapiens__1_-788559	626.886	query	0	864	20	ENSG00000184730	0.999555	NP_061160	0.915933	FALSE	0	H__sapiens__1_-788559	357634	NM_018690	0.388165	APOB48R
		1.46968	0.00105178	0.680421	0.467384	863	3	O43704	ENSP00000427536	27284	SULT1B1	FALSE	-0.109923	H__sapiens__1_-786303	608.909	query	0	863	4	ENSG00000173597	0.999563	NP_055280	0.895903	FALSE	0	H__sapiens__1_-786303	400712	NM_014465	0.377267	ST1B2
		1.47649	0.000800025	0.677284	0.478076	861	2	Q6DN90	ENSP00000498148	9922	IQSEC1	FALSE	-0.108844	H__sapiens__1_-781359	631.564	query	0	861	15	ENSG00000144711	0.999557	NP_055684	0.896871	FALSE	0	H__sapiens__1_-781359	379788	NM_014869	0.390819	KIAA0763
		1.48824	0.00121203	0.671933	0.505872	860	2	P48960	ENSP00000467478	976	ADGRE5	FALSE	-0.125578	H__sapiens__1_-778098	637.967	query	0	860	28	ENSG00000123146	0.999546	NP_510966	0.881987	FALSE	0	H__sapiens__1_-778098	437758	NM_078481	0.394782	TM7LN1
		1.47958	0.000746774	0.675868	0.510007	859	3	Q86X52	ENSP00000496160	22856	CHSY1	FALSE	-0.128424	H__sapiens__1_-779257	630.429	query	0	859	14	ENSG00000131873	0.999554	NP_055733	0.87948	FALSE	0	H__sapiens__1_-779257	353168	NM_014918	0.390842	KIAA0990
		1.4802	0.000970166	0.675585	0.456039	859	2	P16435	ENSP00000419970	5447	POR	FALSE	-0.148568	H__sapiens__1_-778713	601.233	query	0	859	19	ENSG00000127948	0.999553	NP_001354491	0.861942	FALSE	0	H__sapiens__1_-778713	391926	NM_001367562	0.37205	FLJ26468
extrinsic component of membrane|phosphatidylinositol binding|myeloid cell differentiation	GO:0019898|GO:0035091|GO:0030099	1.47525	0.000710942	0.677852	0.514193	858	3	Q9Y5X0	ENSP00000478710	29887	SNX10	FALSE	-0.107398	H__sapiens__1_-774434	632.305	query	0	858	9	ENSG00000086300	0.999558	NP_037454	0.898168	FALSE	0	H__sapiens__1_-774434	355730	NM_013322	0.39152
secretory granule membrane|reactive oxygen species metabolic process|specific granule|positive regulation of defense response|tertiary granule|cellular response to peptide|regulation of phagocytosis|phagocytosis|macrophage activation|immune receptor activity|negative regulation of response to external stimulus|regulation of innate immune response|ficolin-1-rich granule	GO:0030667|GO:0072593|GO:0042581|GO:0031349|GO:0070820|GO:1901653|GO:0050764|GO:0006909|GO:0042116|GO:0140375|GO:0032102|GO:0045088|GO:0101002	1.50557	0.000934767	0.664201	0.532768	855	3	P25090	ENSP00000472259	2358	FPR2	FALSE	-0.124803	H__sapiens__1_-785717	636.998	query	0	855	50	ENSG00000171049	0.99953	NP_001453	0.882671	FALSE	0	H__sapiens__1_-785717	361036	NM_001462	0.39467	LXA4R
		1.48144	0.000922955	0.675021	0.499739	855	3	Q9Y639	ENSP00000457470	27020	NPTN	FALSE	-0.132286	H__sapiens__1_-782762	623.944	query	0	855	15	ENSG00000156642	0.999552	NP_059429	0.87609	FALSE	0	H__sapiens__1_-782762	367766	NM_017455	0.386582	SDFR1
		1.47463	0.0010021	0.678137	0.461417	853	2	Q5T2D2	ENSP00000418767	79865	TREML2	FALSE	-0.0945494	H__sapiens__1_-776763	605.458	query	0	853	4	ENSG00000112195	0.999558	NP_079083	0.909783	FALSE	0	H__sapiens__1_-776763	396184	NM_024807	0.374665	TLT2
		1.4771	0.000772811	0.677	0.505236	853	3	Q53EU6	ENSP00000482571	84803	GPAT3	FALSE	-0.0801492	H__sapiens__1_-780466	627.456	query	0	853	7	ENSG00000138678	0.999556	NP_116106	0.922979	FALSE	0	H__sapiens__1_-780466	359998	NM_032717	0.388518	MGC11324
peptidyl-tyrosine phosphorylation|peptidyl-tyrosine modification	GO:0018108|GO:0018212	1.49072	0.000945457	0.670818	0.459979	852	3	Q6ZMQ8	ENSP00000497499	9625	AATK	FALSE	-0.106191	H__sapiens__1_-787798	605.478	query	0	852	27	ENSG00000181409	0.999544	NP_004911	0.899252	FALSE	0	H__sapiens__1_-787798	373114	NM_004920	0.375141	PPP1R77
		1.49257	0.00062051	0.669983	0.536374	852	3	Q16548	ENSP00000335250	597	BCL2A1	FALSE	-3.42641	H__sapiens__1_-780707	640.831	result	0	852	28		0.999542	NP_004040	0.0325035	FALSE	0	H__sapiens__1_-780707	316716	NM_004049	0.397291	HBPA1
		1.48144	0.00071242	0.675021	0.504422	851	3	Q9UKJ5	ENSP00000425238	26511	CHIC2	FALSE	-0.106974	H__sapiens__1_-776396	631.444	query	0	851	10	ENSG00000109220	0.999552	NP_036242	0.898549	FALSE	0	H__sapiens__1_-776396	353520	NM_012110	0.391471	BTL
cold-induced thermogenesis|adaptive thermogenesis	GO:0106106|GO:1990845	1.48577	0.000850528	0.673053	0.469053	851	2	O43847	ENSP00000444416	4898	NRDC	FALSE	-0.113825	H__sapiens__1_-774172	632.826	query	0	851	20	ENSG00000078618	0.999548	NP_002516	0.892414	FALSE	0	H__sapiens__1_-774172	374162	NM_002525	0.3916	NRD1
autophagosome organization|macroautophagy|vacuole organization	GO:1905037|GO:0016236|GO:0007033	1.48144	0.00101695	0.675021	0.440385	850	3	Q9Y2L5	ENSP00000464591	22878	TRAPPC8	FALSE	-0.14934	H__sapiens__1_-782405	583.388	query	0	850	10	ENSG00000153339	0.999552	NP_055754	0.861276	FALSE	0	H__sapiens__1_-782405	400392	NM_014939	0.361455	TRS85
positive regulation of DNA-binding transcription factor activity|regulation of adaptive immune response based on somatic recombination of immune receptors built from immunoglobulin superfamily domains|membrane microdomain|peptidyl-tyrosine modification|regulation of leukocyte mediated immunity|pattern recognition receptor signaling pathway|adaptive immune response|Fc receptor signaling pathway|ph…	GO:0051091|GO:0002822|GO:0098857|GO:0018212|GO:0002703|GO:0002221|GO:0002250|GO:0038093|GO:0035091|GO:0002224|GO:0002460|GO:0002819	1.53527	0.000611625	0.65135	0.488871	850	3	Q06187	ENSP00000483570	695	BTK	FALSE	-3.40659	H__sapiens__1_-773009	634.316	result	0	850	71		0.999502	NP_001274274	0.0331539	FALSE	0	H__sapiens__1_-773009	294256	NM_001287345	0.393009	XLA
		1.4802	0.00105526	0.675585	0.44407	849	3	Q03989	ENSP00000501287	10865	ARID5A	FALSE	-0.116044	H__sapiens__1_-789993	604.178	query	0	849	7	ENSG00000196843	0.999553	NP_997646	0.890436	FALSE	0	H__sapiens__1_-789993	401594	NM_212481	0.374336	RP11-363D14
		1.49257	0.0009144	0.669983	0.463278	848	2	Q8TDZ2	ENSP00000486901	64780	MICAL1	FALSE	-0.118672	H__sapiens__1_-779859	615.566	query	0	848	26	ENSG00000135596	0.999542	NP_073602	0.888099	FALSE	0	H__sapiens__1_-779859	368954	NM_022765	0.380919	NICAL
		1.48824	0.000708959	0.671933	0.514991	848	3	Q9H2A7	ENSP00000501470	58191	CXCL16	FALSE	-0.0909386	H__sapiens__1_-783405	636.589	query	0	848	18	ENSG00000161921	0.999546	NP_071342	0.913074	FALSE	0	H__sapiens__1_-783405	338044	NM_022059	0.394417	SRPSOX
carbohydrate catabolic process|ficolin-1-rich granule	GO:0016052|GO:0101002	1.48824	0.000984629	0.671933	0.517969	847	3	P52790	ENSP00000427000	3101	HK3	FALSE	-0.112489	H__sapiens__1_-783302	629.08	query	0	847	15	ENSG00000160883	0.999546	NP_002106	0.893607	FALSE	0	H__sapiens__1_-783302	358380	NM_002115	0.389764
		1.487	0.000903411	0.672493	0.475788	847	3	O95551	ENSP00000367440	51567	TDP2	FALSE	-0.145386	H__sapiens__1_-776704	607.273	query	0	847	15	ENSG00000111802	0.999547	NP_057698	0.864689	FALSE	0	H__sapiens__1_-776704	368368	NM_016614	0.376487	TTRAP
		1.48577	0.000741042	0.673053	0.519109	845	3	Q9NZP8	ENSP00000500880	51279	C1RL	FALSE	-0.0888558	H__sapiens__1_-780535	650.175	query	0	845	13	ENSG00000139178	0.999548	NP_057630	0.914978	FALSE	0	H__sapiens__1_-780535	339212	NM_016546	0.402585	C1RL1
reactive oxygen species metabolic process|protein polymerization	GO:0072593|GO:0051258	1.48639	0.000711706	0.672773	0.514422	840	3	Q8TCU6	ENSP00000481444	57580	PREX1	FALSE	-0.0767196	H__sapiens__1_-778204	642.663	query	0	840	9	ENSG00000124126	0.999548	NP_065871	0.926149	FALSE	0	H__sapiens__1_-778204	340578	NM_020820	0.397934	P-REX1
		1.49752	0.000784999	0.667769	0.492097	840	3	Q02930	ENSP00000440429	9586	CREB5	FALSE	-0.0770522	H__sapiens__1_-781619	625.281	query	0	840	21	ENSG00000146592	0.999537	NP_878902	0.925842	FALSE	0	H__sapiens__1_-781619	341614	NM_182899	0.387651	H_GS165L15.1
phosphatidylinositol binding|macroautophagy	GO:0035091|GO:0016236	1.487	0.000687855	0.672493	0.525577	839	3	Q8IZQ1	ENSP00000426813	23001	WDFY3	FALSE	-0.0785818	H__sapiens__1_-783827	643.75	query	0	839	8	ENSG00000163625	0.999547	NP_055806	0.924426	FALSE	0	H__sapiens__1_-783827	331894	NM_014991	0.398854	ZFYVE25
vacuolar transport	GO:0007034	1.49134	0.00129407	0.670539	0.383672	839	3	Q8N1B4	ENSP00000436612	6293	VPS52	FALSE	-0.130986	H__sapiens__1_-793170	547.789	query	0	839	15	ENSG00000223501	0.999543	NP_072047	0.87723	FALSE	0	H__sapiens__1_-793170	425914	NM_022553	0.339398	SACM2L
		1.50433	0.000705472	0.664747	0.500322	839	3	P30536	ENSP00000463495	706	TSPO	FALSE	-0.141202	H__sapiens__1_-774998	628.815	query	0	839	36	ENSG00000100300	0.999531	NP_001243460	0.868314	FALSE	0	H__sapiens__1_-774998	326766	NM_001256531	0.389359	PKBS
ERBB signaling pathway|Fc-gamma receptor signaling pathway|response to peptide hormone|response to insulin|reactive oxygen species metabolic process|cellular response to insulin stimulus|regulation of ERBB signaling pathway|epidermal growth factor receptor signaling pathway|cellular response to peptide|cellular response to peptide hormone stimulus|phagocytosis|Fc receptor mediated stimulatory sig…	GO:0038127|GO:0038094|GO:0043434|GO:0032868|GO:0072593|GO:0032869|GO:1901184|GO:0007173|GO:1901653|GO:0071375|GO:0006909|GO:0002431|GO:0002433|GO:0042058|GO:0038093|GO:0006898	1.58849	0.000427578	0.629529	0.547114	837	3	P62993	ENSP00000496913	2885	GRB2	FALSE	-0.194974	H__sapiens__1_-787145	663.632	query	0	837	124	ENSG00000177885	0.999453	NP_987102	0.822856	FALSE	0	H__sapiens__1_-787145	206024	NM_203506	0.411427	NCKAP2
		1.49814	0.000855787	0.667493	0.466644	836	3	Q02809	ENSP00000414443	5351	PLOD1	FALSE	-0.155697	H__sapiens__1_-774334	612.167	query	0	836	21	ENSG00000083444	0.999537	NP_001303249	0.855818	FALSE	0	H__sapiens__1_-774334	358394	NM_001316320	0.379286	PLOD
		1.50248	0.000665207	0.665568	0.509416	835	3	O15403	ENSP00000480820	9120	SLC16A6	FALSE	-0.0960607	H__sapiens__1_-776353	642.125	query	0	835	29	ENSG00000108932	0.999533	NP_004685	0.908409	FALSE	0	H__sapiens__1_-776353	323228	NM_004694	0.397601
		1.49381	0.00137701	0.669428	0.389332	835	3	Q49AM3	ENSP00000416823	64427	TTC31	FALSE	-0.116555	H__sapiens__1_-777147	556.162	query	0	835	14	ENSG00000115282	0.999541	NP_071937	0.889981	FALSE	0	H__sapiens__1_-777147	422104	NM_022492	0.3448	FLJ12788
		1.49443	0.000541292	0.669151	0.55166	834	3	Q9BPV8	ENSP00000320376	53829	P2RY13	FALSE	-0.0936724	H__sapiens__1_-787830	650.929	query	0	834	14	ENSG00000181631	0.99954	NP_795713	0.910581	FALSE	0	H__sapiens__1_-787830	303830	NM_176894	0.403052	P2Y13
		1.48577	0.000656613	0.673053	0.520864	834	3	Q9BZQ8	ENSP00000414039	116496	NIBAN1	FALSE	-0.0910105	H__sapiens__1_-779906	642.183	query	0	834	0	ENSG00000135842	0.999548	NP_443198	0.913008	FALSE	0	H__sapiens__1_-779906	336256	NM_052966	0.39813	NIBAN
receptor-mediated endocytosis	GO:0006898	1.49752	0.000603675	0.667769	0.527941	834	3	P35318	ENSP00000436837	133	ADM	FALSE	-0.119992	H__sapiens__1_-781904	642.63	query	0	834	20	ENSG00000148926	0.999537	NP_001115	0.886928	FALSE	0	H__sapiens__1_-781904	316816	NM_001124	0.39816	AM
homeostasis of number of cells|myeloid cell differentiation|myeloid cell homeostasis	GO:0048872|GO:0030099|GO:0002262	1.50124	0.000762133	0.666117	0.480869	834	2	P13196	ENSP00000419423	211	ALAS1	FALSE	-0.144121	H__sapiens__1_-773168	628.935	query	0	834	28	ENSG00000023330	0.999534	NP_954635	0.865783	FALSE	0	H__sapiens__1_-773168	343658	NM_199166	0.389193	ALAS3
secretory granule lumen|specific granule|tertiary granule|ficolin-1-rich granule	GO:0034774|GO:0042581|GO:0070820|GO:0101002	1.49134	0.000763602	0.670539	0.50417	834	3	P02750	ENSP00000302621	116844	LRG1	FALSE	-0.0722313	H__sapiens__1_-785771	625.033	query	0	834	11	ENSG00000171236	0.999543	NP_443204	0.930316	FALSE	0	H__sapiens__1_-785771	341576	NM_052972	0.387017	LRG
		1.49876	0.000916786	0.667217	0.481866	833	3	Q9Y2X9	ENSP00000356322	23528	ZNF281	FALSE	-0.104731	H__sapiens__1_-783557	619.405	query	0	833	21	ENSG00000162702	0.999536	NP_036614	0.900567	FALSE	0	H__sapiens__1_-783557	349672	NM_012482	0.38377	ZBP-99
pattern recognition receptor signaling pathway|adaptive immune response|positive regulation of defense response|regulation of interleukin-8 production|interleukin-6 production|regulation of type I interferon production|regulation of interleukin-6 production|type I interferon production|lysosomal membrane|regulation of innate immune response|interleukin-8 production|toll-like receptor signaling pa…	GO:0002221|GO:0002250|GO:0031349|GO:0032677|GO:0032635|GO:0032479|GO:0032675|GO:0032606|GO:0005765|GO:0045088|GO:0032637|GO:0002224|GO:0002460	1.50062	0.00076159	0.666392	0.560068	832	3	Q9NR97	ENSP00000312082	51311	TLR8	FALSE	-0.0883128	H__sapiens__1_-775335	648.322	query	0	832	17	ENSG00000101916	0.999534	NP_619542	0.915475	FALSE	0	H__sapiens__1_-775335	333036	NM_138636	0.401438	CD288
positive regulation of DNA-binding transcription factor activity|peptidyl-tyrosine modification|response to peptide hormone|adaptive immune response|positive regulation of defense response|homeostasis of number of cells|cellular response to peptide|myeloid cell differentiation|regulation of autophagy|myeloid cell homeostasis|regulation of interleukin-8 production|interleukin-6 production|cellular…	GO:0051091|GO:0018212|GO:0043434|GO:0002250|GO:0031349|GO:0048872|GO:1901653|GO:0030099|GO:0010506|GO:0002262|GO:0032677|GO:0032635|GO:0071375|GO:1903555|GO:0032675|GO:0032640|GO:0018108|GO:0071706|GO:0019902|GO:1903557|GO:0032680|GO:0032637|GO:0002460	1.57178	0.000382683	0.63622	0.556959	831	3	P40763	ENSP00000467985	6774	STAT3	FALSE	-0.156833	H__sapiens__1_-785154	668.455	query	0	831	89	ENSG00000168610	0.999468	NP_998827	0.854847	FALSE	0	H__sapiens__1_-785154	215624	NM_213662	0.414417	APRF
		1.50557	0.0011142	0.664201	0.448318	830	3	O75871	ENSP00000486872	1089	CEACAM4	FALSE	-0.124782	H__sapiens__1_-775825	588.014	query	0	830	29	ENSG00000105352	0.99953	NP_001808	0.882689	FALSE	0	H__sapiens__1_-775825	366920	NM_001817	0.364321	CGM7
myeloid cell differentiation	GO:0030099	1.50804	0.000597105	0.66311	0.538532	829	3	O75022	ENSP00000483815	11025	LILRB3	FALSE	-0.101874	H__sapiens__1_-792693	636.73	query	0	829	26	ENSG00000204577	0.999527	NP_006855	0.903144	FALSE	0	H__sapiens__1_-792693	296880	NM_006864	0.39426	LIR3
pattern recognition receptor signaling pathway|toll-like receptor signaling pathway	GO:0002221|GO:0002224	1.51361	0.000791189	0.66067	0.453102	826	3	Q9NWZ3	ENSP00000479889	51135	IRAK4	FALSE	-0.110681	H__sapiens__1_-790364	612.571	query	0	826	23	ENSG00000198001	0.999522	NP_057207	0.895224	FALSE	0	H__sapiens__1_-790364	344786	NM_016123	0.379536	NY-REN-64
		1.49752	0.000731405	0.667769	0.492519	826	3	Q9UJ42	ENSP00000420751	26996	GPR160	FALSE	-0.0929135	H__sapiens__1_-786359	625.641	query	0	826	12	ENSG00000173890	0.999537	NP_055188	0.911272	FALSE	0	H__sapiens__1_-786359	340088	NM_014373	0.387634	GPCR150
pattern recognition receptor signaling pathway|positive regulation of pattern recognition receptor signaling pathway|regulation of pattern recognition receptor signaling pathway	GO:0002221|GO:0062208|GO:0062207	1.51423	0.000623155	0.6604	0.524425	825	3	Q8IY34	ENSP00000445773	51296	SLC15A3	FALSE	-0.124132	H__sapiens__1_-776525	634.306	query	0	825	37	ENSG00000110446	0.999522	NP_057666	0.883263	FALSE	0	H__sapiens__1_-776525	298894	NM_016582	0.393003	PHT2
ubiquitin-like protein ligase activity	GO:0061659	1.49443	0.000963149	0.669151	0.442399	824	3	Q14139	ENSP00000438918	9354	UBE4A	FALSE	-0.150597	H__sapiens__1_-776514	579.906	query	0	824	6	ENSG00000110344	0.99954	NP_004779	0.860194	FALSE	0	H__sapiens__1_-776514	379914	NM_004788	0.359075	UBOX2
		1.49319	0.000732857	0.669706	0.518493	823	3	Q9ULG6	ENSP00000457967	9236	CCPG1	FALSE	-0.0919186	H__sapiens__1_-820791	630.761	query	0	823	2	ENSG00000260916	0.999541	NP_065790	0.912179	FALSE	0	H__sapiens__1_-820791	330348	NM_020739	0.390806	KIAA1254
ERBB signaling pathway|positive regulation of ERBB signaling pathway|peptidyl-tyrosine phosphorylation|peptidyl-tyrosine modification|reactive oxygen species metabolic process|regulation of epidermal growth factor receptor signaling pathway|regulation of ERBB signaling pathway|epidermal growth factor receptor signaling pathway|phosphatidylinositol binding|cellular response to chemical stress|cell…	GO:0038127|GO:1901186|GO:0018108|GO:0018212|GO:0072593|GO:0042058|GO:1901184|GO:0007173|GO:0035091|GO:0062197|GO:0034599|GO:0006979	1.52166	0.000577235	0.657178	0.53305	823	3	P14598	ENSP00000484502	653361	NCF1	FALSE	-0.133121	H__sapiens__1_-782984	643.222	query	0	823	42	ENSG00000158517	0.999515	NP_000256	0.875359	FALSE	0	H__sapiens__1_-782984	283888	NM_000265	0.398527	SH3PXD1A
secretory granule lumen|specific granule|tertiary granule|ficolin-1-rich granule	GO:0034774|GO:0042581|GO:0070820|GO:0101002	1.49938	0.00071865	0.666942	0.531014	823	3	P16035	ENSP00000468296	7077	TIMP2	FALSE	-0.135984	H__sapiens__1_-773265	643.567	query	0	823	13	ENSG00000035862	0.999535	NP_003246	0.872856	FALSE	0	H__sapiens__1_-773265	319250	NM_003255	0.398493	CSC-21K
		1.50309	0.00058388	0.665294	0.544585	819	3	O15432	ENSP00000363337	1318	SLC31A2	FALSE	-0.123995	H__sapiens__1_-780102	645.916	query	0	819	14	ENSG00000136867	0.999532	NP_001851	0.883384	FALSE	0	H__sapiens__1_-780102	299302	NM_001860	0.400195	hCTR2
		1.52228	0.000716734	0.656911	0.490563	817	3	O00716	ENSP00000483249	1871	E2F3	FALSE	-0.14846	H__sapiens__1_-776774	633.4	query	0	817	31	ENSG00000112242	0.999514	NP_001940	0.862034	FALSE	0	H__sapiens__1_-776774	309974	NM_001949	0.392684
peptidyl-tyrosine phosphorylation|peptidyl-tyrosine modification	GO:0018108|GO:0018212	1.51856	0.000705337	0.658517	0.493362	816	3	P51813	ENSP00000350224	660	BMX	FALSE	-0.137418	H__sapiens__1_-775354	623.172	query	0	816	33	ENSG00000102010	0.999518	NP_975010	0.871606	FALSE	0	H__sapiens__1_-775354	312894	NM_203281	0.385865	PSCTK3
		1.5099	0.000953297	0.662295	0.444977	816	3	O94967	ENSP00000437171	22911	WDR47	FALSE	-0.138672	H__sapiens__1_-774397	584.469	query	0	816	21	ENSG00000085433	0.999526	NP_055784	0.870513	FALSE	0	H__sapiens__1_-774397	358052	NM_014969	0.362124	KIAA0893
		1.51052	0.0009452	0.662024	0.459175	816	2	Q13625	ENSP00000420225	7159	TP53BP2	FALSE	-0.148791	H__sapiens__1_-781170	607.855	query	0	816	23	ENSG00000143514	0.999525	NP_005417	0.861749	FALSE	0	H__sapiens__1_-781170	347350	NM_005426	0.376148	PPP1R13A
regulation of exocytosis|regulation of regulated secretory pathway|response to peptide hormone|response to insulin|cellular response to insulin stimulus|negative regulation of transferase activity|cellular response to peptide|regulation of autophagy|cellular response to biotic stimulus|cellular response to peptide hormone stimulus	GO:0017157|GO:1903305|GO:0043434|GO:0032868|GO:0032869|GO:0051348|GO:1901653|GO:0010506|GO:0071216|GO:0071375	1.56683	0.000533	0.638231	0.487581	815	3	P49841	ENSP00000497956	2932	GSK3B	FALSE	-0.270504	H__sapiens__1_-774318	641.934	query	0	815	89	ENSG00000082701	0.999473	NP_002084	0.762995	FALSE	0	H__sapiens__1_-774318	256028	NM_002093	0.397483
vacuolar lumen|ficolin-1-rich granule	GO:0005775|GO:0101002	1.52661	0.000628672	0.655047	0.522248	814	3	P46976	ENSP00000486061	2992	GYG1	FALSE	-0.128963	H__sapiens__1_-783876	644.558	query	0	814	43	ENSG00000163754	0.99951	NP_004121	0.879007	FALSE	0	H__sapiens__1_-783876	286722	NM_004130	0.399354	GYG
		1.52042	0.000490295	0.657713	0.54292	813	3	P11717	ENSP00000473880	3482	IGF2R	FALSE	-0.114307	H__sapiens__1_-790064	667.097	query	0	813	34	ENSG00000197081	0.999516	NP_000867	0.891984	FALSE	0	H__sapiens__1_-790064	279306	NM_000876	0.413063	MPRI
membrane microdomain|response to molecule of bacterial origin|secretory granule membrane|adaptive immune response|tertiary granule|cellular response to molecule of bacterial origin|adaptive immune response based on somatic recombination of immune receptors built from immunoglobulin superfamily domains|ficolin-1-rich granule|cellular response to biotic stimulus|cellular response to lipopolysacchar…	GO:0098857|GO:0002237|GO:0030667|GO:0002250|GO:0070820|GO:0071219|GO:0002460|GO:0101002|GO:0071216|GO:0071222	1.51485	0.000535528	0.660131	0.550049	813	3	P08174	ENSP00000496251	1604	CD55	FALSE	-0.133224	H__sapiens__1_-789825	651.209	query	0	813	22	ENSG00000196352	0.999521	NP_001287833	0.875269	FALSE	0	H__sapiens__1_-789825	281054	NM_001300904	0.403475	TC
cellular monovalent inorganic cation homeostasis|regulation of endocytosis|sphingolipid metabolic process|lytic vacuole organization|vacuolar lumen|membrane lipid metabolic process|macromolecule deacylation|vacuole organization|protein deacylation|intracellular pH reduction|regulation of cellular pH|membrane microdomain|cellular lipid catabolic process|regulation of intracellular pH|regulation of…	GO:0030004|GO:0030100|GO:0006665|GO:0080171|GO:0005775|GO:0006643|GO:0098732|GO:0007033|GO:0035601|GO:0051452|GO:0030641|GO:0098857|GO:0044242|GO:0051453|GO:0006885|GO:0045851|GO:0006898	1.51671	0.000792296	0.659323	0.496944	813	3	P50897	ENSP00000493369	5538	PPT1	FALSE	-0.170411	H__sapiens__1_-779170	633.594	query	0	813	29	ENSG00000131238	0.999519	NP_001350624	0.843318	FALSE	0	H__sapiens__1_-779170	317676	NM_001363695	0.392561	PPT
positive regulation of DNA-binding transcription factor activity|type I interferon production|pattern recognition receptor signaling pathway|positive regulation of defense response|regulation of innate immune response|Fc receptor signaling pathway|cellular response to chemical stress|toll-like receptor signaling pathway|regulation of type I interferon production|cellular response to oxidative str…	GO:0051091|GO:0032606|GO:0002221|GO:0031349|GO:0045088|GO:0038093|GO:0062197|GO:0002224|GO:0032479|GO:0034599|GO:0006979	1.54332	0.000785129	0.647955	0.456926	813	3	O15111	ENSP00000359424	1147	CHUK	FALSE	-0.190064	H__sapiens__1_-795205	592.155	query	0	813	54	ENSG00000213341	0.999495	NP_001307857	0.826906	FALSE	0	H__sapiens__1_-795205	302880	NM_001320928	0.367342	TCF16
		1.50124	0.000974767	0.666117	0.435494	812	3	Q9NX78	ENSP00000452579	54916	TMEM260	FALSE	-0.106003	H__sapiens__1_-773846	590.305	query	0	812	3	ENSG00000070269	0.999534	NP_060269	0.899422	FALSE	0	H__sapiens__1_-773846	374082	NM_017799	0.365967	FLJ20392
membrane microdomain	GO:0098857	1.50557	0.000711658	0.664201	0.495779	811	3	Q99856	ENSP00000464969	1820	ARID3A	FALSE	-0.096625	H__sapiens__1_-777267	638.026	query	0	811	9	ENSG00000116017	0.99953	NP_005215	0.907896	FALSE	0	H__sapiens__1_-777267	328366	NM_005224	0.395063	DRIL1
phosphatidylinositol binding|regulation of autophagy|macroautophagy	GO:0035091|GO:0010506|GO:0016236	1.50866	0.000877955	0.662838	0.445133	811	3	Q9NV70	ENSP00000370695	55763	EXOC1	FALSE	-0.143029	H__sapiens__1_-774647	581.632	query	0	811	12	ENSG00000090989	0.999527	NP_839955	0.866729	FALSE	0	H__sapiens__1_-774647	356940	NM_178237	0.36059	Sec3p
		1.51795	0.000693636	0.658785	0.502409	811	3	Q15942	ENSP00000495896	7791	ZYX	FALSE	-0.144411	H__sapiens__1_-783145	623.145	query	0	811	23	ENSG00000159840	0.999518	NP_003452	0.865532	FALSE	0	H__sapiens__1_-783145	308738	NM_003461	0.385848
		1.53218	0.000616771	0.652666	0.518904	811	3	P17275	ENSP00000303315	3726	JUNB	FALSE	-0.160246	H__sapiens__1_-785767	644.058	query	0	811	41	ENSG00000171223	0.999505	NP_002220	0.851934	FALSE	0	H__sapiens__1_-785767	281566	NM_002229	0.399045
negative regulation of kinase activity|membrane microdomain|negative regulation of transferase activity|negative regulation of protein kinase activity|negative regulation of protein phosphorylation	GO:0033673|GO:0098857|GO:0051348|GO:0006469|GO:0001933	1.53651	0.000614048	0.650826	0.530883	809	3	Q9ULV4	ENSP00000449658	23603	CORO1C	FALSE	-0.136871	H__sapiens__1_-776565	643.149	query	0	809	55	ENSG00000110880	0.999501	NP_055140	0.872083	FALSE	0	H__sapiens__1_-776565	271900	NM_014325	0.398481	HCRNN4
ERBB signaling pathway|extrinsic component of plasma membrane|extrinsic component of membrane|phosphatase binding|phosphatidylinositol binding	GO:0038127|GO:0019897|GO:0019898|GO:0019902|GO:0035091	1.54022	0.000687291	0.649257	0.552275	808	3	P46940	ENSP00000488618	8826	IQGAP1	FALSE	-0.153821	H__sapiens__1_-780752	655.988	query	0	808	54	ENSG00000140575	0.999497	NP_003861	0.857426	FALSE	0	H__sapiens__1_-780752	296792	NM_003870	0.406688	p195
		1.50804	0.00102554	0.66311	0.4066	807	3	Q9UKZ1	ENSP00000394203	55571	CNOT11	FALSE	-0.103609	H__sapiens__1_-782967	567.967	query	0	807	8	ENSG00000158435	0.999527	NP_060016	0.901578	FALSE	0	H__sapiens__1_-782967	382864	NM_017546	0.352119	C40
secretory granule membrane|tertiary granule	GO:0030667|GO:0070820	1.50124	0.000741759	0.666117	0.496561	807	3	Q9H1C7	ENSP00000494642	84418	CYSTM1	FALSE	-0.0879952	H__sapiens__1_-777782	628.77	query	0	807	0	ENSG00000120306	0.999534	NP_115788	0.915765	FALSE	0	H__sapiens__1_-777782	333440	NM_032412	0.389331	ORF1-FL49
		1.50309	0.00123872	0.665294	0.41344	805	3	Q6P2I7	ENSP00000432104	55096	EBLN2	FALSE	-0.112318	H__sapiens__1_-817357	584.088	query	0	805	1	ENSG00000255423	0.999532	NP_060499	0.89376	FALSE	0	H__sapiens__1_-817357	392578	NM_018029	0.361665
tumor necrosis factor superfamily cytokine production|amyloid precursor protein metabolic process|macrophage activation|immune receptor activity|regulation of innate immune response|amyloid precursor protein catabolic process|amyloid-beta metabolic process|positive regulation of tumor necrosis factor superfamily cytokine production|regulation of tumor necrosis factor production|regulation of tumo…	GO:0071706|GO:0042982|GO:0042116|GO:0140375|GO:0045088|GO:0042987|GO:0050435|GO:1903557|GO:0032680|GO:1903555|GO:0032640	1.53032	0.000685635	0.653457	0.55653	804	3	P15260	ENSP00000496549	3459	IFNGR1	FALSE	-0.128597	H__sapiens__1_-773205	650.78	query	0	804	37	ENSG00000027697	0.999507	NP_001350456	0.879328	FALSE	0	H__sapiens__1_-773205	278810	NM_001363527	0.403459	IFNGR
amyloid precursor protein metabolic process|amyloid precursor protein catabolic process|amyloid-beta metabolic process|response to oxidative stress	GO:0042982|GO:0042987|GO:0050435|GO:0006979	1.55569	0.000646583	0.6428	0.487738	804	3	P08047	ENSP00000458133	6667	SP1	FALSE	-0.160602	H__sapiens__1_-788768	637.321	query	0	804	66	ENSG00000185591	0.999483	NP_612482	0.851631	FALSE	0	H__sapiens__1_-788768	272780	NM_138473	0.39487
		1.50681	0.000679152	0.663655	0.508351	804	3	Q96PD7	ENSP00000475066	84649	DGAT2	FALSE	-0.0800142	H__sapiens__1_-773581	633.688	query	0	804	6	ENSG00000062282	0.999529	NP_115953	0.923103	FALSE	0	H__sapiens__1_-773581	317770	NM_032564	0.392376
		1.51423	0.000839079	0.6604	0.495058	803	3	Q9Y336	ENSP00000472483	27180	SIGLEC9	FALSE	-0.0984268	H__sapiens__1_-778885	611.844	query	0	803	17	ENSG00000129450	0.999522	NP_055256	0.906262	FALSE	0	H__sapiens__1_-778885	323538	NM_014441	0.37885	CD329
vacuolar transport	GO:0007034	1.51052	0.000651885	0.662024	0.530228	803	2	A2RUS2	ENSP00000430912	22898	DENND3	FALSE	-0.0798452	H__sapiens__1_-775823	648.717	query	0	803	12	ENSG00000105339	0.999525	NP_055772	0.923259	FALSE	0	H__sapiens__1_-775823	302812	NM_014957	0.401434	KIAA0870
carbohydrate catabolic process|glucan catabolic process|polysaccharide catabolic process|tertiary granule|ficolin-1-rich granule|cellular carbohydrate catabolic process|cellular polysaccharide catabolic process	GO:0016052|GO:0009251|GO:0000272|GO:0070820|GO:0101002|GO:0044275|GO:0044247	1.52847	0.00076156	0.654251	0.463724	803	3	P36871	ENSP00000497812	5236	PGM1	FALSE	-0.139908	H__sapiens__1_-774215	619.431	query	0	803	34	ENSG00000079739	0.999508	NP_002624	0.869438	FALSE	0	H__sapiens__1_-774215	317002	NM_002633	0.383549
secretory granule lumen|lysosomal membrane|sphingolipid metabolic process|liposaccharide metabolic process|vacuolar lumen|glycolipid metabolic process|membrane lipid metabolic process|regulation of autophagy|primary lysosome|azurophil granule	GO:0034774|GO:0005765|GO:0006665|GO:1903509|GO:0005775|GO:0006664|GO:0006643|GO:0010506|GO:0005766|GO:0042582	1.53032	0.000768328	0.653457	0.493226	803	3	P10619	ENSP00000493613	5476	CTSA	FALSE	-0.151388	H__sapiens__1_-773630	625.285	query	0	803	38	ENSG00000064601	0.999507	NP_001161066	0.859514	FALSE	0	H__sapiens__1_-773630	303406	NM_001167594	0.387413	PPGB
		1.51423	0.00111331	0.6604	0.397273	802	3	P57775	ENSP00000499522	6468	FBXW4	FALSE	-0.12307	H__sapiens__1_-776200	558.529	query	0	802	15	ENSG00000107829	0.999522	NP_071322	0.884202	FALSE	0	H__sapiens__1_-776200	384476	NM_022039	0.346052	SHFM3
cellular lipid catabolic process|carbohydrate catabolic process|secretory granule lumen|specific granule|sphingolipid metabolic process|carbohydrate derivative catabolic process|liposaccharide metabolic process|vacuolar lumen|glycolipid metabolic process|membrane lipid metabolic process	GO:0044242|GO:0016052|GO:0034774|GO:0042581|GO:0006665|GO:1901136|GO:1903509|GO:0005775|GO:0006664|GO:0006643	1.51733	0.000722617	0.659054	0.485958	802	3	Q99519	ENSP00000436889	4758	NEU1	FALSE	-0.130867	H__sapiens__1_-788506	630.035	query	0	802	16	ENSG00000204386	0.999519	NP_000425	0.877334	FALSE	0	H__sapiens__1_-788506	320006	NM_000434	0.390114
		1.51052	0.000563752	0.662024	0.548789	801	3	A0AV96	ENSP00000426542	54502	RBM47	FALSE	-0.0820391	H__sapiens__1_-783855	658.335	query	0	801	8	ENSG00000163694	0.999525	NP_061900	0.921236	FALSE	0	H__sapiens__1_-783855	287454	NM_019027	0.407891	NET18
positive regulation of DNA-binding transcription factor activity|cellular response to chemical stress	GO:0051091|GO:0062197	1.52042	0.00106882	0.657713	0.422903	800	3	P20807	ENSP00000501303	825	CAPN3	FALSE	-0.128016	H__sapiens__1_-774717	598.139	query	0	800	24	ENSG00000092529	0.999516	NP_775113	0.87984	FALSE	0	H__sapiens__1_-774717	360482	NM_173090	0.370365	p94
Fc-gamma receptor signaling pathway|regulation of endocytosis|negative regulation of MAPK cascade|homeostasis of number of cells|regulation of autophagy|myeloid cell homeostasis|negative regulation of protein phosphorylation|negative regulation of kinase activity|phagocytosis|Fc receptor mediated stimulatory signaling pathway|negative regulation of protein serine/threonine kinase activity|immune …	GO:0038094|GO:0030100|GO:0043409|GO:0048872|GO:0010506|GO:0002262|GO:0001933|GO:0033673|GO:0006909|GO:0002431|GO:0071901|GO:0002433|GO:0051348|GO:0019898|GO:0038093|GO:0006469|GO:0006898	1.53837	0.000621118	0.65004	0.497944	800	3	P42338	ENSP00000501150	5291	PIK3CB	FALSE	-0.136972	H__sapiens__1_-773433	632.271	query	0	800	38	ENSG00000051382	0.999499	NP_006210	0.871995	FALSE	0	H__sapiens__1_-773433	285090	NM_006219	0.391985	PIK3C1
		1.51609	0.000592835	0.659592	0.532031	799	3	Q6PI73	ENSP00000484823	79168	LILRA6	FALSE	-0.0684943	H__sapiens__1_-811702	635.014	query	0	799	15	ENSG00000244482	0.99952	NP_077294	0.933799	FALSE	0	H__sapiens__1_-811702	291378	NM_024318	0.393198	LILRB6
vacuolar transport	GO:0007034	1.53156	0.000653214	0.652929	0.527616	799	3	Q99698	ENSP00000417168	1130	LYST	FALSE	-0.0964861	H__sapiens__1_-781203	648.765	query	0	799	38	ENSG00000143669	0.999506	NP_001288294	0.908022	FALSE	0	H__sapiens__1_-781203	279886	NM_001301365	0.40246	CHS
membrane microdomain|secretory granule lumen|specific granule|tertiary granule|vacuolar lumen|ficolin-1-rich granule	GO:0098857|GO:0034774|GO:0042581|GO:0070820|GO:0005775|GO:0101002	1.52537	0.000625699	0.655578	0.506719	799	3	P07339	ENSP00000490897	1509	CTSD	FALSE	-0.163898	H__sapiens__1_-777516	628.477	query	0	799	27	ENSG00000117984	0.999511	NP_001900	0.848828	FALSE	0	H__sapiens__1_-777516	296320	NM_001909	0.38915	CPSD
response to molecule of bacterial origin|pattern recognition receptor signaling pathway|cellular response to molecule of bacterial origin|regulation of interleukin-8 production|regulation of type I interferon production|regulation of tumor necrosis factor superfamily cytokine production|tumor necrosis factor production|membrane microdomain|type I interferon production|tumor necrosis factor superf…	GO:0002237|GO:0002221|GO:0071219|GO:0032677|GO:0032479|GO:1903555|GO:0032640|GO:0098857|GO:0032606|GO:0071706|GO:0034122|GO:1903557|GO:0034121|GO:0032680|GO:0032637|GO:0002224|GO:0062207|GO:0071216|GO:0071222	1.54208	0.00045956	0.648475	0.565972	799	3	P08571	ENSP00000430884	929	CD14	FALSE	-3.33	H__sapiens__1_-785583	652.069	result	0	799	48		0.999496	NP_001167576	0.0357931	FALSE	0	H__sapiens__1_-785583	241932	NM_001174105	0.404008
regulation of actin cytoskeleton organization|regulation of supramolecular fiber organization	GO:0032956|GO:1902903	1.51671	0.000864021	0.659323	0.452623	798	3	Q9Y613	ENSP00000464011	29109	FHOD1	FALSE	-0.118178	H__sapiens__1_-779884	602.537	query	0	798	16	ENSG00000135723	0.999519	NP_037373	0.888538	FALSE	0	H__sapiens__1_-779884	341852	NM_013241	0.373088	FHOS
ribonucleoside metabolic process|phosphatase activity	GO:0009119|GO:0016791	1.51052	0.000691602	0.662024	0.505261	798	3	P49902	ENSP00000502816	22978	NT5C2	FALSE	-0.118519	H__sapiens__1_-774094	640.488	query	0	798	5	ENSG00000076685	0.999525	NP_036361	0.888235	FALSE	0	H__sapiens__1_-774094	315290	NM_012229	0.396833	SPG65
negative regulation of response to external stimulus|homeostasis of number of cells|positive regulation of transcription from RNA polymerase II promoter in response to stress|positive regulation of transcription from RNA polymerase II promoter involved in cellular response to chemical stimulus|cold-induced thermogenesis|adaptive thermogenesis	GO:0032102|GO:0048872|GO:0036003|GO:1901522|GO:0106106|GO:1990845	1.55012	0.000639687	0.64511	0.466558	798	2	P46531	ENSP00000498587	4851	NOTCH1	FALSE	-0.179742	H__sapiens__1_-781846	626.735	query	0	798	50	ENSG00000148400	0.999488	NP_060087	0.835486	FALSE	0	H__sapiens__1_-781846	287274	NM_017617	0.387831
extrinsic component of plasma membrane|extrinsic component of membrane	GO:0019897|GO:0019898	1.51485	0.000697011	0.660131	0.51599	797	3	P50151	ENSP00000363411	2790	GNG10	FALSE	-0.127511	H__sapiens__1_-810903	628.7	query	0	797	9	ENSG00000242616	0.999521	NP_001185593	0.880284	FALSE	0	H__sapiens__1_-810903	303724	NM_001198664	0.389771
		1.51918	0.000869519	0.658248	0.491135	797	3	Q04941	ENSP00000365505	5355	PLP2	FALSE	-0.12811	H__sapiens__1_-775353	630.209	query	0	797	18	ENSG00000102007	0.999517	NP_002659	0.879756	FALSE	0	H__sapiens__1_-775353	329204	NM_002668	0.390464	MGC126187
centrosome|glucose 6-phosphate metabolic process|homeostasis of number of cells|cellular response to chemical stress|pentose-phosphate shunt|myeloid cell differentiation|myeloid cell homeostasis|response to oxidative stress|NADPH regeneration	GO:0005813|GO:0051156|GO:0048872|GO:0062197|GO:0006098|GO:0030099|GO:0002262|GO:0006979|GO:0006740	1.53527	0.000712802	0.65135	0.474227	795	3	P11413	ENSP00000400648	2539	G6PD	FALSE	-0.126383	H__sapiens__1_-783201	610.648	query	0	795	38	ENSG00000160211	0.999502	NP_001346945	0.881277	FALSE	0	H__sapiens__1_-783201	303178	NM_001360016	0.378345	G6PD1
type I interferon production|carbohydrate catabolic process|positive regulation of defense response|regulation of innate immune response|positive regulation of transcription from RNA polymerase II promoter involved in cellular response to chemical stimulus|myeloid cell differentiation|macromolecule deacylation|regulation of type I interferon production|protein deacylation	GO:0032606|GO:0016052|GO:0031349|GO:0045088|GO:1901522|GO:0030099|GO:0098732|GO:0032479|GO:0035601	1.59282	0.000537097	0.627817	0.496847	795	3	Q09472	ENSP00000501078	2033	EP300	FALSE	-0.221485	H__sapiens__1_-775038	631.954	query	0	795	96	ENSG00000100393	0.999449	NP_001420	0.801328	FALSE	0	H__sapiens__1_-775038	224108	NM_001429	0.391303	p300
		1.51609	0.000608045	0.659592	0.508539	795	2	Q8WU79	ENSP00000479285	64744	SMAP2	FALSE	-0.0684264	H__sapiens__1_-774358	646.331	query	0	795	13	ENSG00000084070	0.99952	NP_073570	0.933862	FALSE	0	H__sapiens__1_-774358	306368	NM_022733	0.399957	SMAP1L
		1.51423	0.000609871	0.6604	0.513921	794	3	Q9Y6I4	ENSP00000454197	9960	USP3	FALSE	-0.0908949	H__sapiens__1_-780721	645.944	query	0	794	7	ENSG00000140455	0.999522	NP_006528	0.913114	FALSE	0	H__sapiens__1_-780721	305330	NM_006537	0.400213
		1.52847	0.000641218	0.654251	0.498103	793	3	Q96BD5	ENSP00000502222	51317	PHF21A	FALSE	-0.0920234	H__sapiens__1_-779807	648.734	query	0	793	26	ENSG00000135365	0.999508	NP_057705	0.912084	FALSE	0	H__sapiens__1_-779807	298400	NM_016621	0.401693	KIAA1696
		1.5328	0.000529642	0.652402	0.540629	793	2	Q05195	ENSP00000443935	4084	MXD1	FALSE	-0.116478	H__sapiens__1_-773544	648.959	query	0	793	35	ENSG00000059728	0.999504	NP_002348	0.89005	FALSE	0	H__sapiens__1_-773544	267116	NM_002357	0.401584	bHLHc58
vacuolar transport	GO:0007034	1.51856	0.000899416	0.658517	0.461016	793	3	Q9H9H4	ENSP00000446075	79720	VPS37B	FALSE	-0.130159	H__sapiens__1_-780627	614.091	query	0	793	14	ENSG00000139722	0.999518	NP_078943	0.877956	FALSE	0	H__sapiens__1_-780627	349974	NM_024667	0.380242	FLJ12750
ubiquitin-like protein ligase activity	GO:0061659	1.51918	0.000542378	0.658248	0.530334	793	3	Q9Y225	ENSP00000444711	11237	RNF24	FALSE	-0.0703452	H__sapiens__1_-775222	656.492	query	0	793	15	ENSG00000101236	0.999517	NP_009150	0.932072	FALSE	0	H__sapiens__1_-775222	288162	NM_007219	0.406497	G1L
Fc-gamma receptor signaling pathway|regulation of leukocyte degranulation|regulation of leukocyte mediated immunity|reactive oxygen species metabolic process|regulation of mast cell activation|regulation of mast cell activation involved in immune response|adaptive thermogenesis|tumor necrosis factor production|immune response-regulating cell surface receptor signaling pathway involved in phagocyt…	GO:0038094|GO:0043300|GO:0002703|GO:0072593|GO:0033003|GO:0033006|GO:1990845|GO:0032640|GO:0002433|GO:0071706|GO:0042116|GO:0019898|GO:0045088|GO:0038093|GO:1903557|GO:0032680|GO:0071216|GO:0006898|GO:0002886|GO:0018212|GO:0071402|GO:0031349|GO:0032677|GO:0032635|GO:1903555|GO:0032675|GO:0019897|GO:0006909|GO:0002431|GO:0017157|GO:1903305|GO:0018108|GO:0043303|GO:0032637|GO:0106106	1.57302	0.00044406	0.63572	0.537556	792	3	P43405	ENSP00000364907	6850	SYK	FALSE	-0.143186	H__sapiens__1_-784256	655.019	query	0	792	60	ENSG00000165025	0.999467	NP_003168	0.866593	FALSE	0	H__sapiens__1_-784256	224394	NM_003177	0.405836
		1.52166	0.00085535	0.657178	0.442573	791	2	Q8TEL6	ENSP00000400614	26133	TRPC4AP	FALSE	-0.122023	H__sapiens__1_-775164	588.918	query	0	791	16	ENSG00000100991	0.999515	NP_955400	0.885128	FALSE	0	H__sapiens__1_-775164	341168	NM_199368	0.36443	TRRP4AP
phosphatase complex|protein serine/threonine phosphatase complex	GO:1903293|GO:0008287	1.51238	0.000735196	0.661211	0.489485	791	3	Q8N9A8	ENSP00000457787	255919	CNEP1R1	FALSE	-0.073189	H__sapiens__1_-792954	611.131	query	0	791	0	ENSG00000205423	0.999523	NP_694993	0.929425	FALSE	0	H__sapiens__1_-792954	322662	NM_153261	0.378879	TMEM188
		1.5328	0.000451797	0.652402	0.553651	790	3	Q9ULH1	ENSP00000430917	50807	ASAP1	FALSE	-0.09111	H__sapiens__1_-782404	666.015	query	0	790	26	ENSG00000153317	0.999504	NP_060952	0.912917	FALSE	0	H__sapiens__1_-782404	258764	NM_018482	0.412904	ZG14P
cellular response to chemical stress|ficolin-1-rich granule	GO:0062197|GO:0101002	1.52351	0.000583207	0.656377	0.527318	790	3	Q9Y376	ENSP00000483459	51719	CAB39	FALSE	-0.144148	H__sapiens__1_-779928	637.172	query	0	790	18	ENSG00000135932	0.999513	NP_057373	0.865759	FALSE	0	H__sapiens__1_-779928	285626	NM_016289	0.394778	MO25
secretory granule membrane|specific granule	GO:0030667|GO:0042581	1.51423	0.00061771	0.6604	0.521684	789	3	Q86Y34	ENSP00000456576	222487	ADGRG3	FALSE	-0.0823455	H__sapiens__1_-788102	631.841	query	0	789	3	ENSG00000182885	0.999522	NP_740746	0.920954	FALSE	0	H__sapiens__1_-788102	299852	NM_170776	0.391233	PGR26
		1.5229	0.000730605	0.656644	0.502993	789	3	Q14872	ENSP00000362127	4520	MTF1	FALSE	-0.082365	H__sapiens__1_-789558	646.298	query	0	789	16	ENSG00000188786	0.999514	NP_005946	0.920936	FALSE	0	H__sapiens__1_-789558	305782	NM_005955	0.400432
		1.5198	0.00055185	0.65798	0.536759	787	3	P80723	ENSP00000482066	10409	BASP1	FALSE	-0.0909873	H__sapiens__1_-786907	648.673	query	0	787	10	ENSG00000176788	0.999516	NP_006308	0.913029	FALSE	0	H__sapiens__1_-786907	284144	NM_006317	0.401655	NAP22
response to peptide hormone|homeostasis of number of cells|cellular response to peptide|myeloid cell differentiation|myeloid cell homeostasis|cellular response to peptide hormone stimulus	GO:0043434|GO:0048872|GO:1901653|GO:0030099|GO:0002262|GO:0071375	1.54208	0.000594035	0.648475	0.495107	787	2	P51692	ENSP00000398379	6777	STAT5B	FALSE	-0.116121	H__sapiens__1_-786335	644.291	query	0	787	35	ENSG00000173757	0.999496	NP_036580	0.890368	FALSE	0	H__sapiens__1_-786335	282202	NM_012448	0.398695
		1.51856	0.00108979	0.658517	0.398529	787	3	Q5XG87	ENSP00000488642	11044	TENT4A	FALSE	-0.138084	H__sapiens__1_-776872	560.042	query	0	787	7	ENSG00000112941	0.999518	NP_008930	0.871025	FALSE	0	H__sapiens__1_-776872	372410	NM_006999	0.34699	TRF4-1
protein serine/threonine phosphatase complex|peptidyl-tyrosine modification|sphingolipid metabolic process|negative regulation of MAPK cascade|membrane lipid metabolic process|negative regulation of protein phosphorylation|phosphatase complex|negative regulation of kinase activity|negative regulation of protein serine/threonine kinase activity|peptidyl-tyrosine phosphorylation|negative regulation…	GO:0008287|GO:0018212|GO:0006665|GO:0043409|GO:0006643|GO:0001933|GO:1903293|GO:0033673|GO:0071901|GO:0018108|GO:0051348|GO:0006469|GO:0016791	1.57054	0.000832021	0.636722	0.413672	786	2	P30153	ENSP00000485914	5518	PPP2R1A	FALSE	-0.238796	H__sapiens__1_-775880	559.037	query	0	786	70	ENSG00000105568	0.999469	NP_055040	0.787576	FALSE	0	H__sapiens__1_-775880	290246	NM_014225	0.345939	PR65A
		1.5229	0.000715815	0.656644	0.491385	785	3	Q9BYX2	ENSP00000481721	55357	TBC1D2	FALSE	-0.0995804	H__sapiens__1_-774768	624.308	query	0	785	13	ENSG00000095383	0.999514	NP_060891	0.905217	FALSE	0	H__sapiens__1_-774768	309404	NM_018421	0.386569	TBC1D2A
		1.52228	0.000928192	0.656911	0.43658	785	3	Q13505	ENSP00000476632	4580	MTX1	FALSE	-0.145144	H__sapiens__1_-786212	589.661	query	0	785	12	ENSG00000173171	0.999514	NP_942584	0.864898	FALSE	0	H__sapiens__1_-786212	344402	NM_198883	0.365115	MTXN
		1.52661	0.000939116	0.655047	0.412403	784	3	Q8NHM5	ENSP00000480847	84678	KDM2B	FALSE	-0.0927359	H__sapiens__1_-774557	576.714	query	0	784	16	ENSG00000089094	0.99951	NP_115979	0.911434	FALSE	0	H__sapiens__1_-774557	351780	NM_032590	0.35732	PCCX2
secretory granule membrane|lysosomal membrane|tertiary granule|primary lysosome|azurophil granule|ficolin-1-rich granule	GO:0030667|GO:0005765|GO:0070820|GO:0005766|GO:0042582|GO:0101002	1.52413	0.000691278	0.65611	0.50268	784	3	Q96BM9	ENSP00000485023	127829	ARL8A	FALSE	-0.0634204	H__sapiens__1_-781235	642.715	query	0	784	13	ENSG00000143862	0.999512	NP_620150	0.938549	FALSE	0	H__sapiens__1_-781235	300172	NM_138795	0.398212	Gie2
positive regulation of DNA-binding transcription factor activity|regulation of adaptive immune response based on somatic recombination of immune receptors built from immunoglobulin superfamily domains|regulation of leukocyte mediated immunity|adaptive immune response|immune receptor activity|cold-induced thermogenesis|adaptive thermogenesis|adaptive immune response based on somatic recombination …	GO:0051091|GO:0002822|GO:0002703|GO:0002250|GO:0140375|GO:0106106|GO:1990845|GO:0002460|GO:0002819	1.54022	0.000516613	0.649257	0.528704	783	3	Q13478	ENSP00000387211	8809	IL18R1	FALSE	-0.116025	H__sapiens__1_-777209	645.319	query	0	783	33	ENSG00000115604	0.999497	NP_003846	0.890453	FALSE	0	H__sapiens__1_-777209	264602	NM_003855	0.400074	IL1RRP
		1.52413	0.000720234	0.65611	0.477601	783	3	Q96SU4	ENSP00000485521	114883	OSBPL9	FALSE	-0.121071	H__sapiens__1_-777508	605.952	query	0	783	10	ENSG00000117859	0.999512	NP_683707	0.885971	FALSE	0	H__sapiens__1_-777508	314872	NM_148909	0.375668
negative regulation of kinase activity|negative regulation of protein serine/threonine kinase activity|regulation of cyclin-dependent protein serine/threonine kinase activity|negative regulation of transferase activity|negative regulation of protein kinase activity|negative regulation of protein phosphorylation	GO:0033673|GO:0071901|GO:0000079|GO:0051348|GO:0006469|GO:0001933	1.52228	0.000618972	0.656911	0.521061	783	3	Q03014	ENSP00000450017	3087	HHEX	FALSE	-0.123419	H__sapiens__1_-782340	638.747	query	0	783	7	ENSG00000152804	0.999514	NP_002720	0.883893	FALSE	0	H__sapiens__1_-782340	291008	NM_002729	0.395754	PRHX
		1.53527	0.00105846	0.65135	0.399664	783	3	Q96T76	ENSP00000415326	64210	MMS19	FALSE	-0.16344	H__sapiens__1_-782603	547.344	query	0	783	29	ENSG00000155229	0.999502	NP_071757	0.849217	FALSE	0	H__sapiens__1_-782603	349242	NM_022362	0.339333	MMS19L
type I interferon production|positive regulation of defense response|regulation of innate immune response|regulation of type I interferon production	GO:0032606|GO:0031349|GO:0045088|GO:0032479	1.53465	0.000745287	0.651613	0.474329	782	3	Q01201	ENSP00000485826	5971	RELB	FALSE	-0.153552	H__sapiens__1_-775723	617.952	query	0	782	21	ENSG00000104856	0.999503	NP_006500	0.857656	FALSE	0	H__sapiens__1_-775723	304334	NM_006509	0.38287	REL-B
		1.52661	0.000683441	0.655047	0.476115	782	3	Q8NCC5	ENSP00000420771	84255	SLC37A3	FALSE	-0.0715149	H__sapiens__1_-782893	618.356	query	0	782	14	ENSG00000157800	0.99951	NP_996996	0.930982	FALSE	0	H__sapiens__1_-782893	312282	NM_207113	0.38312	DKFZp761N0624
		1.5229	0.000558379	0.656644	0.536725	781	3	Q9UKA1	ENSP00000426993	26234	FBXL5	FALSE	-0.102907	H__sapiens__1_-777576	641.054	query	0	781	8	ENSG00000118564	0.999514	NP_036293	0.902211	FALSE	0	H__sapiens__1_-777576	281116	NM_012161	0.397184	FLR1
ubiquitin-like protein ligase activity	GO:0061659	1.5396	0.000530545	0.649518	0.548266	781	3	O43567	ENSP00000420667	11342	RNF13	FALSE	-0.10999	H__sapiens__1_-774323	646.392	query	0	781	33	ENSG00000082996	0.999498	NP_899239	0.895843	FALSE	0	H__sapiens__1_-774323	254672	NM_183383	0.400739	RZF
ERBB signaling pathway|ubiquitin-like protein ligase activity|positive regulation of ERBB signaling pathway|peptidyl-tyrosine modification|regulation of ERBB signaling pathway|epidermal growth factor receptor signaling pathway|regulation of endocytosis|negative regulation of protein phosphorylation|negative regulation of kinase activity|membrane microdomain|peptidyl-tyrosine phosphorylation|regul…	GO:0038127|GO:0061659|GO:1901186|GO:0018212|GO:1901184|GO:0007173|GO:0030100|GO:0001933|GO:0033673|GO:0098857|GO:0018108|GO:0042058|GO:0051348|GO:0006469|GO:0006898	1.57426	0.000533058	0.63522	0.492007	781	3	P22681	ENSP00000490763	867	CBL	FALSE	-0.14024	H__sapiens__1_-776517	641.139	query	0	781	59	ENSG00000110395	0.999466	NP_005179	0.869149	FALSE	0	H__sapiens__1_-776517	245806	NM_005188	0.397482	RNF55
		1.53342	0.000639285	0.652139	0.49672	781	3	Q13438	ENSP00000450010	10956	OS9	FALSE	-0.142909	H__sapiens__1_-779845	631.928	query	0	781	26	ENSG00000135506	0.999504	NP_006803	0.866833	FALSE	0	H__sapiens__1_-779845	292722	NM_006812	0.391287	OS-9
		1.53156	0.00060001	0.652929	0.518131	780	3	O14910	ENSP00000448975	8825	LIN7A	FALSE	-0.0988562	H__sapiens__1_-776586	632.581	query	0	780	16	ENSG00000111052	0.999506	NP_004655	0.905873	FALSE	0	H__sapiens__1_-776586	281764	NM_004664	0.391934	VELI1
secretory granule membrane|specific granule|tertiary granule|ficolin-1-rich granule	GO:0030667|GO:0042581|GO:0070820|GO:0101002	1.53527	0.000466683	0.65135	0.566868	780	3	P11169	ENSP00000441496	6515	SLC2A3	FALSE	-0.113017	H__sapiens__1_-773547	653.664	query	0	780	25	ENSG00000059804	0.999502	NP_008862	0.893136	FALSE	0	H__sapiens__1_-773547	248436	NM_006931	0.405248	GLUT3
ERBB signaling pathway|positive regulation of ERBB signaling pathway|regulation of epidermal growth factor receptor signaling pathway|regulation of ERBB signaling pathway|epidermal growth factor receptor signaling pathway|tertiary granule|cellular response to chemical stress|myeloid cell differentiation|ficolin-1-rich granule|cellular response to oxidative stress|response to oxidative stress	GO:0038127|GO:1901186|GO:0042058|GO:1901184|GO:0007173|GO:0070820|GO:0062197|GO:0030099|GO:0101002|GO:0034599|GO:0006979	1.5427	0.000485744	0.648215	0.54721	780	3	P14780	ENSP00000361405	4318	MMP9	FALSE	-0.147258	H__sapiens__1_-775162	639.543	query	0	780	34	ENSG00000100985	0.999495	NP_004985	0.863071	FALSE	0	H__sapiens__1_-775162	251640	NM_004994	0.396493	CLG4B
carbohydrate catabolic process|glucose 6-phosphate metabolic process|pentose-phosphate shunt|cellular carbohydrate catabolic process|NADPH regeneration	GO:0016052|GO:0051156|GO:0006098|GO:0044275|GO:0006740	1.53899	0.000664856	0.649779	0.503582	778	3	P52209	ENSP00000467362	5226	PGD	FALSE	-0.125968	H__sapiens__1_-781020	636.954	query	0	778	30	ENSG00000142657	0.999499	NP_002622	0.881643	FALSE	0	H__sapiens__1_-781020	281496	NM_002631	0.394399
cellular lipid catabolic process|carbohydrate catabolic process|polysaccharide catabolic process|negative regulation of response to external stimulus|carbohydrate derivative catabolic process|liposaccharide metabolic process|cellular carbohydrate catabolic process|cellular polysaccharide catabolic process	GO:0044242|GO:0016052|GO:0000272|GO:0032102|GO:1901136|GO:1903509|GO:0044275|GO:0044247	1.5427	0.000522138	0.648215	0.533449	778	3	P28039	ENSP00000484305	313	AOAH	FALSE	-0.126337	H__sapiens__1_-779995	640.069	query	0	778	38	ENSG00000136250	0.999495	NP_001628	0.881318	FALSE	0	H__sapiens__1_-779995	259208	NM_001637	0.396328
Fc receptor signaling pathway|cellular response to chemical stress|cellular response to oxidative stress|response to oxidative stress	GO:0038093|GO:0062197|GO:0034599|GO:0006979	1.56745	0.000390852	0.637979	0.56795	778	3	P01100	ENSP00000452590	2353	FOS	FALSE	-0.16991	H__sapiens__1_-785552	666.613	query	0	778	54	ENSG00000170345	0.999472	NP_005243	0.84374	FALSE	0	H__sapiens__1_-785552	214718	NM_005252	0.412763	c-fos
		1.53589	0.00050252	0.651088	0.557955	776	3	P49716	ENSP00000386165	1052	CEBPD	FALSE	-0.13733	H__sapiens__1_-797009	656.404	query	0	776	21	ENSG00000221869	0.999501	NP_005186	0.871683	FALSE	0	H__sapiens__1_-797009	254006	NM_005195	0.406694	NF-IL6-beta
phagocytosis|Fc receptor mediated stimulatory signaling pathway|Fc-gamma receptor signaling pathway|immune response-regulating cell surface receptor signaling pathway involved in phagocytosis|negative regulation of response to external stimulus|Fc receptor signaling pathway	GO:0006909|GO:0002431|GO:0038094|GO:0002433|GO:0032102|GO:0038093	1.56807	0.00174096	0.637727	0.512961	776	3	P46108	ENSP00000459505	1398	CRK	FALSE	-0.170642	H__sapiens__1_-784797	644.444	query	0	776	57	ENSG00000167193	0.999472	NP_058431	0.843123	FALSE	0	H__sapiens__1_-784797	643168	NM_016823	0.399778
negative regulation of response to external stimulus	GO:0032102	1.52351	0.000767638	0.656377	0.465948	776	2	Q9NPR2	ENSP00000454068	10509	SEMA4B	FALSE	-0.0815371	H__sapiens__1_-788635	616.405	query	0	776	6	ENSG00000185033	0.999513	NP_945119	0.921698	FALSE	0	H__sapiens__1_-788635	323434	NM_198925	0.381439	SemC
		1.53094	0.000685969	0.653193	0.480695	775	3	Q9H4A4	ENSP00000478884	6051	RNPEP	FALSE	-0.119091	H__sapiens__1_-786830	628.678	query	0	775	15	ENSG00000176393	0.999506	NP_064601	0.887727	FALSE	0	H__sapiens__1_-786830	304254	NM_020216	0.389515	APB
ERBB signaling pathway|positive regulation of ERBB signaling pathway|response to peptide hormone|response to insulin|regulation of epidermal growth factor receptor signaling pathway|cellular response to insulin stimulus|regulation of ERBB signaling pathway|epidermal growth factor receptor signaling pathway|cellular response to peptide|cellular response to peptide hormone stimulus	GO:0038127|GO:1901186|GO:0043434|GO:0032868|GO:0042058|GO:0032869|GO:1901184|GO:0007173|GO:1901653|GO:0071375	1.53218	0.000902456	0.652666	0.430804	775	3	O75815	ENSP00000441343	8412	BCAR3	FALSE	-0.123991	H__sapiens__1_-780321	601.249	query	0	775	15	ENSG00000137936	0.999505	NP_003558	0.883388	FALSE	0	H__sapiens__1_-780321	333592	NM_003567	0.372521	SH2D3B
peptidyl-tyrosine modification|positive regulation of defense response|negative regulation of MAPK cascade|carbohydrate derivative catabolic process|regulation of interleukin-8 production|interleukin-6 production|negative regulation of protein phosphorylation|regulation of interleukin-6 production|negative regulation of kinase activity|negative regulation of protein serine/threonine kinase activi…	GO:0018212|GO:0031349|GO:0043409|GO:1901136|GO:0032677|GO:0032635|GO:0001933|GO:0032675|GO:0033673|GO:0071901|GO:0098857|GO:0018108|GO:0051348|GO:0032637|GO:0006469|GO:0006979	1.53342	0.000843297	0.652139	0.444014	775	3	Q12891	ENSP00000414656	8692	HYAL2	FALSE	-0.136238	H__sapiens__1_-773769	591.78	query	0	775	20	ENSG00000068001	0.999504	NP_149348	0.872635	FALSE	0	H__sapiens__1_-773769	323766	NM_033158	0.366427	LUCA2
response to peptide hormone|response to insulin|cellular response to insulin stimulus|cellular response to peptide|cellular response to peptide hormone stimulus|phosphatase activity	GO:0043434|GO:0032868|GO:0032869|GO:1901653|GO:0071375|GO:0016791	1.54084	0.000438285	0.648996	0.568532	774	3	P23469	ENSP00000475063	5791	PTPRE	FALSE	-0.0915012	H__sapiens__1_-779315	669.288	query	0	774	29	ENSG00000132334	0.999497	NP_569119	0.91256	FALSE	0	H__sapiens__1_-779315	241890	NM_130435	0.414676	PTPE
cellular lipid catabolic process	GO:0044242	1.52475	0.00112474	0.655844	0.477602	774	3	Q8WU67	ENSP00000463996	171586	ABHD3	FALSE	-0.111168	H__sapiens__1_-782945	606.236	query	0	774	3	ENSG00000158201	0.999512	NP_612213	0.894788	FALSE	0	H__sapiens__1_-782945	430584	NM_138340	0.375844	LABH3
		1.54703	0.000578648	0.6464	0.509995	774	2	P27701	ENSP00000436403	3732	CD82	FALSE	-0.11461	H__sapiens__1_-774386	633.952	query	0	774	36	ENSG00000085117	0.999491	NP_002222	0.891714	FALSE	0	H__sapiens__1_-774386	268498	NM_002231	0.392297	TSPAN27
secretory granule membrane|specific granule|tertiary granule	GO:0030667|GO:0042581|GO:0070820	1.56126	0.000429855	0.640507	0.559081	774	3	P19397	ENSP00000497382	963	CD53	FALSE	-0.133125	H__sapiens__1_-781070	660.565	query	0	774	55	ENSG00000143119	0.999478	NP_001307567	0.875356	FALSE	0	H__sapiens__1_-781070	226200	NM_001320638	0.409018	TSPAN25
		1.5229	0.00057788	0.656644	0.533286	774	3	Q969X0	ENSP00000280571	196383	RILPL2	FALSE	-0.0696658	H__sapiens__1_-782100	648.099	query	0	774	0	ENSG00000150977	0.999514	NP_659495	0.932705	FALSE	0	H__sapiens__1_-782100	282784	NM_145058	0.401798	MGC7036
		1.5328	0.000526163	0.652402	0.545026	773	3	O60488	ENSP00000500897	2182	ACSL4	FALSE	-0.103656	H__sapiens__1_-773781	652.336	query	0	773	15	ENSG00000068366	0.999504	NP_075266	0.901535	FALSE	0	H__sapiens__1_-773781	264238	NM_022977	0.404173	MRX68
regulation of autophagy|macroautophagy	GO:0010506|GO:0016236	1.53218	0.000595867	0.652666	0.524068	773	3	Q9NQL2	ENSP00000358423	58528	RRAGD	FALSE	-0.107149	H__sapiens__1_-773183	646.667	query	0	773	15	ENSG00000025039	0.999505	NP_067067	0.898391	FALSE	0	H__sapiens__1_-773183	277862	NM_021244	0.400413	DKFZP761H171
ERBB signaling pathway|positive regulation of ERBB signaling pathway|secretory granule membrane|regulation of epidermal growth factor receptor signaling pathway|specific granule|regulation of ERBB signaling pathway|epidermal growth factor receptor signaling pathway|negative regulation of response to external stimulus	GO:0038127|GO:1901186|GO:0030667|GO:0042058|GO:0042581|GO:1901184|GO:0007173|GO:0032102	1.55941	0.000439456	0.64127	0.556005	773	3	Q03405	ENSP00000473055	5329	PLAUR	FALSE	-0.147944	H__sapiens__1_-773037	646.006	query	0	773	52	ENSG00000011422	0.99948	NP_002650	0.862479	FALSE	0	H__sapiens__1_-773037	229366	NM_002659	0.400499	URKR
carbohydrate derivative catabolic process	GO:1901136	1.53156	0.000539786	0.652929	0.534672	772	3	Q01459	ENSP00000452177	1486	CTBS	FALSE	-0.097108	H__sapiens__1_-777422	640.878	query	0	772	12	ENSG00000117151	0.999506	NP_004379	0.907458	FALSE	0	H__sapiens__1_-777422	271026	NM_004388	0.39732
immune receptor activity	GO:0140375	1.55136	0.00046569	0.644595	0.569721	772	3	P78552	ENSP00000498980	3597	IL13RA1	FALSE	-0.112287	H__sapiens__1_-779230	661.731	query	0	772	40	ENSG00000131724	0.999487	NP_001551	0.893788	FALSE	0	H__sapiens__1_-779230	244614	NM_001560	0.410248	NR4
immune receptor activity|interleukin-6 production|regulation of interleukin-6 production	GO:0140375|GO:0032635|GO:0032675	1.53032	0.000486085	0.653457	0.545292	771	3	Q96F46	ENSP00000479970	23765	IL17RA	FALSE	-0.0932005	H__sapiens__1_-787096	656.907	query	0	771	11	ENSG00000177663	0.999507	NP_055154	0.911011	FALSE	0	H__sapiens__1_-787096	266290	NM_014339	0.406753	IL17R
		1.52599	0.000628154	0.655312	0.504865	770	3	Q32NB8	ENSP00000475797	9489	PGS1	FALSE	-0.0667922	H__sapiens__1_-774468	653.451	query	0	770	2	ENSG00000087157	0.999511	NP_077733	0.93539	FALSE	0	H__sapiens__1_-774468	295728	NM_024419	0.404864	DKFZP762M186
		1.53403	0.000513133	0.651876	0.535663	770	3	Q5VYS8	ENSP00000365130	79670	TUT7	FALSE	-0.0906352	H__sapiens__1_-774330	654.794	query	0	770	14	ENSG00000083223	0.999503	NP_078893	0.913351	FALSE	0	H__sapiens__1_-774330	268032	NM_024617	0.405948	ZCCHC6
		1.53156	0.000798127	0.652929	0.461616	770	3	Q86SF2	ENSP00000427341	51809	GALNT7	FALSE	-0.118365	H__sapiens__1_-776424	594.263	query	0	770	8	ENSG00000109586	0.999506	NP_059119	0.888371	FALSE	0	H__sapiens__1_-776424	315726	NM_017423	0.368649	GALNAC-T7
phosphatase activity	GO:0016791	1.54146	0.000754856	0.648735	0.452245	770	3	Q9Y5B0	ENSP00000488566	9150	CTDP1	FALSE	-0.123193	H__sapiens__1_-773549	600.592	query	0	770	26	ENSG00000060069	0.999496	NP_430255	0.884093	FALSE	0	H__sapiens__1_-773549	307790	NM_048368	0.371883	FCP1
		1.53156	0.000643774	0.652929	0.505199	770	3	P22748	ENSP00000467465	762	CA4	FALSE	-0.123238	H__sapiens__1_-784844	627.239	query	0	770	12	ENSG00000167434	0.999506	NP_000708	0.884053	FALSE	0	H__sapiens__1_-784844	289398	NM_000717	0.388383	RP17
phagocytosis|regulation of phagocytosis|phosphatase activity	GO:0006909|GO:0050764|GO:0016791	1.52599	0.000762985	0.655312	0.493373	770	3	Q8N4L2	ENSP00000486788	55529	PIP4P2	FALSE	-0.0854573	H__sapiens__1_-782597	611.495	query	0	770	1	ENSG00000155099	0.999511	NP_061180	0.918092	FALSE	0	H__sapiens__1_-782597	305720	NM_018710	0.379104	TMEM55A
actin cytoskeleton reorganization	GO:0031532	1.53032	0.000702281	0.653457	0.479776	770	3	Q8NE86	ENSP00000475141	90550	MCU	FALSE	-0.0865574	H__sapiens__1_-782686	629.547	query	0	770	10	ENSG00000156026	0.999507	NP_612366	0.917083	FALSE	0	H__sapiens__1_-782686	305726	NM_138357	0.389813	FLJ46135
phosphatidylinositol binding|autophagosome organization|macroautophagy|vacuole organization	GO:0035091|GO:1905037|GO:0016236|GO:0007033	1.53589	0.00049117	0.651088	0.539396	769	3	Q5MNZ9	ENSP00000466270	55062	WIPI1	FALSE	-0.106111	H__sapiens__1_-773859	652.829	query	0	769	16	ENSG00000070540	0.999501	NP_060453	0.899325	FALSE	0	H__sapiens__1_-773859	263098	NM_017983	0.40473	WIPI49
myeloid cell differentiation	GO:0030099	1.53156	0.000501961	0.652929	0.53749	768	3	Q9HCK5	ENSP00000362306	192670	AGO4	FALSE	-0.087742	H__sapiens__1_-779690	656.711	query	0	768	6	ENSG00000134698	0.999506	NP_060099	0.915997	FALSE	0	H__sapiens__1_-779690	269470	NM_017629	0.407136	KIAA1567
ERBB signaling pathway	GO:0038127	1.53713	0.000602012	0.650564	0.506336	767	3	Q8NFH8	ENSP00000349824	9185	REPS2	FALSE	-0.0930266	H__sapiens__1_-785450	633.071	query	0	767	16	ENSG00000169891	0.9995	NP_004717	0.911169	FALSE	0	H__sapiens__1_-785450	281404	NM_004726	0.391994
		1.53775	0.000490767	0.650302	0.540996	767	3	Q6UX71	ENSP00000366460	84898	PLXDC2	FALSE	-0.106262	H__sapiens__1_-777814	648.3	query	0	767	16	ENSG00000120594	0.9995	NP_116201	0.899189	FALSE	0	H__sapiens__1_-777814	260690	NM_032812	0.402171	TEM7R
		1.52785	0.000769147	0.654516	0.454025	767	3	Q6ZPD9	ENSP00000474174	147991	DPY19L3	FALSE	-0.0717895	H__sapiens__1_-787322	592.86	query	0	767	1	ENSG00000178904	0.999509	NP_997208	0.930727	FALSE	0	H__sapiens__1_-787322	323552	NM_207325	0.367551
secretory granule lumen|specific granule	GO:0034774|GO:0042581	1.53342	0.000721157	0.652139	0.482084	766	3	P49184	ENSP00000416881	1774	DNASE1L1	FALSE	-0.106924	H__sapiens__1_-773079	629.518	query	0	766	11	ENSG00000013563	0.999504	NP_006721	0.898594	FALSE	0	H__sapiens__1_-773079	301160	NM_006730	0.389794	XIB
regulation of actin cytoskeleton organization|actin cytoskeleton reorganization|myeloid cell differentiation	GO:0032956|GO:0031532|GO:0030099	1.5526	0.000470695	0.644081	0.557554	766	3	Q04721	ENSP00000499202	4853	NOTCH2	FALSE	-0.124712	H__sapiens__1_-779610	664.051	query	0	766	25	ENSG00000134250	0.999486	NP_077719	0.882751	FALSE	0	H__sapiens__1_-779610	235882	NM_024408	0.411942
positive regulation of DNA-binding transcription factor activity|response to molecule of bacterial origin|pattern recognition receptor signaling pathway|negative regulation of MAPK cascade|interleukin-6 production|negative regulation of protein phosphorylation|regulation of tumor necrosis factor superfamily cytokine production|regulation of interleukin-6 production|tumor necrosis factor productio…	GO:0051091|GO:0002237|GO:0002221|GO:0043409|GO:0032635|GO:0001933|GO:1903555|GO:0032675|GO:0032640|GO:0033673|GO:0071901|GO:0071706|GO:0051348|GO:0032102|GO:0045088|GO:0034121|GO:0032680|GO:0002224|GO:0006469|GO:0062207	1.56621	0.000369114	0.638483	0.584196	765	3	Q9Y616	ENSP00000441321	11213	IRAK3	FALSE	-0.0925094	H__sapiens__1_-774615	663.169	query	0	765	48	ENSG00000090376	0.999473	NP_009130	0.911641	FALSE	0	H__sapiens__1_-774615	208306	NM_007199	0.410886	IRAK-M
peptidyl-tyrosine modification|reactive oxygen species metabolic process|glucose 6-phosphate metabolic process|cellular response to peptide|cellular response to chemical stress|cellular response to oxidative stress|cellular carbohydrate catabolic process|peptidyl-tyrosine phosphorylation|carbohydrate catabolic process|negative regulation of transferase activity|phosphatase binding|positive regula…	GO:0018212|GO:0072593|GO:0051156|GO:1901653|GO:0062197|GO:0034599|GO:0044275|GO:0018108|GO:0016052|GO:0051348|GO:0019902|GO:0036003|GO:0006098|GO:0071216|GO:0006979|GO:0006740	1.63552	0.000625058	0.611426	0.411219	765	3	P04637	ENSP00000488924	7157	TP53	FALSE	-3.42467	H__sapiens__1_-780880	567.324	result	0	765	129		0.999409	NP_001263690	0.03256	FALSE	0	H__sapiens__1_-780880	211140	NM_001276761	0.35172	p53
		1.53218	0.000536505	0.652666	0.539621	764	3	Q96AH0	ENSP00000501496	64859	NABP1	FALSE	-0.0832871	H__sapiens__1_-786295	644.997	query	0	764	5	ENSG00000173559	0.999505	NP_001241665	0.920087	FALSE	0	H__sapiens__1_-786295	268008	NM_001254736	0.399874	SSB2
		1.55074	0.000529067	0.644852	0.525807	764	3	O95819	ENSP00000489579	9448	MAP4K4	FALSE	-0.110877	H__sapiens__1_-773884	653.571	query	0	764	34	ENSG00000071054	0.999488	NP_663720	0.895049	FALSE	0	H__sapiens__1_-773884	255296	NM_145687	0.405189	HGK
centrosome	GO:0005813	1.53156	0.000992491	0.652929	0.402276	764	3	O94830	ENSP00000437097	23259	DDHD2	FALSE	-0.129522	H__sapiens__1_-774412	553.108	query	0	764	5	ENSG00000085788	0.999506	NP_056029	0.878515	FALSE	0	H__sapiens__1_-774412	350930	NM_015214	0.342694	SPG54
		1.54146	0.000610257	0.648735	0.523955	763	3	Q8IXK0	ENSP00000389436	1912	PHC2	FALSE	-0.105619	H__sapiens__1_-779687	656.117	query	0	763	18	ENSG00000134686	0.999496	NP_932157	0.899767	FALSE	0	H__sapiens__1_-779687	267716	NM_198040	0.406265	HPH2
		1.53465	0.000721929	0.651613	0.473991	763	3	Q9NR19	ENSP00000420351	55902	ACSS2	FALSE	-0.0957907	H__sapiens__1_-779142	614.837	query	0	763	10	ENSG00000131069	0.999503	NP_061147	0.908654	FALSE	0	H__sapiens__1_-779142	303990	NM_018677	0.380704	dJ1161H23.1
		1.54889	0.000497159	0.645625	0.531815	762	3	Q7Z4F1	ENSP00000447977	26020	LRP10	FALSE	-0.0977563	H__sapiens__1_-790143	654.939	query	0	762	29	ENSG00000197324	0.999489	NP_054764	0.90687	FALSE	0	H__sapiens__1_-790143	252958	NM_014045	0.406038	MSTP087
		1.54332	0.000397427	0.647955	0.576348	761	3	P49961	ENSP00000492183	953	ENTPD1	FALSE	-0.106847	H__sapiens__1_-780385	663.049	query	0	761	22	ENSG00000138185	0.999495	NP_001767	0.898663	FALSE	0	H__sapiens__1_-780385	234934	NM_001776	0.410556	SPG64
carbohydrate catabolic process|phosphatase activity	GO:0016052|GO:0016791	1.54146	0.000633342	0.648735	0.51796	760	2	Q16877	ENSP00000415764	5210	PFKFB4	FALSE	-0.0944131	H__sapiens__1_-777016	633.37	query	0	760	16	ENSG00000114268	0.999496	NP_004558	0.909907	FALSE	0	H__sapiens__1_-777016	271254	NM_004567	0.391937
regulation of adaptive immune response based on somatic recombination of immune receptors built from immunoglobulin superfamily domains|regulation of leukocyte mediated immunity|adaptive immune response|immune receptor activity|adaptive immune response based on somatic recombination of immune receptors built from immunoglobulin superfamily domains|regulation of adaptive immune response	GO:0002822|GO:0002703|GO:0002250|GO:0140375|GO:0002460|GO:0002819	1.57611	0.000343408	0.634472	0.576648	760	3	P14778	ENSP00000415366	3554	IL1R1	FALSE	-0.134586	H__sapiens__1_-777205	663.047	query	0	760	61	ENSG00000115594	0.999464	NP_001307915	0.874078	FALSE	0	H__sapiens__1_-777205	202088	NM_001320986	0.411064	IL1R
		1.55136	0.000503354	0.644595	0.53043	759	3	Q07890	ENSP00000484766	6655	SOS2	FALSE	-0.0909604	H__sapiens__1_-775068	640.429	query	0	759	29	ENSG00000100485	0.999487	NP_008870	0.913054	FALSE	0	H__sapiens__1_-775068	251674	NM_006939	0.396796
		1.53837	0.00049372	0.65004	0.550856	759	3	P29558	ENSP00000389016	5937	RBMS1	FALSE	-0.0970946	H__sapiens__1_-782395	660.138	query	0	759	10	ENSG00000153250	0.999499	NP_058520	0.90747	FALSE	0	H__sapiens__1_-782395	254920	NM_016836	0.409261	YC1
secretory granule lumen|carbohydrate derivative catabolic process|vacuolar lumen|primary lysosome|azurophil granule|ficolin-1-rich granule	GO:0034774|GO:1901136|GO:0005775|GO:0005766|GO:0042582|GO:0101002	1.54765	0.000450231	0.646142	0.556255	759	3	P15586	ENSP00000445055	2799	GNS	FALSE	-0.104136	H__sapiens__1_-779874	655.801	query	0	759	25	ENSG00000135677	0.999491	NP_002067	0.901103	FALSE	0	H__sapiens__1_-779874	241396	NM_002076	0.40632
carbohydrate catabolic process|macromolecule deacylation|protein deacylation	GO:0016052|GO:0098732|GO:0035601	1.55507	0.000533955	0.643056	0.510957	759	3	P56524	ENSP00000440481	9759	HDAC4	FALSE	-0.120567	H__sapiens__1_-773770	657.986	query	0	759	35	ENSG00000068024	0.999484	NP_006028	0.886418	FALSE	0	H__sapiens__1_-773770	257856	NM_006037	0.407674	KIAA0288
		1.53403	0.000849567	0.651876	0.430346	759	3	Q9BVC6	ENSP00000443990	79073	TMEM109	FALSE	-0.122673	H__sapiens__1_-776494	585.821	query	0	759	5	ENSG00000110108	0.999503	NP_076997	0.884553	FALSE	0	H__sapiens__1_-776494	332000	NM_024092	0.362737	MGC5508
		1.54084	0.000928946	0.648996	0.435141	757	3	Q8NC01	ENSP00000438408	51267	CLEC1A	FALSE	-0.116522	H__sapiens__1_-782033	594.054	query	0	757	12	ENSG00000150048	0.999497	NP_057595	0.89001	FALSE	0	H__sapiens__1_-782033	319582	NM_016511	0.368291	MGC34328
response to molecule of bacterial origin|tumor necrosis factor superfamily cytokine production|negative regulation of transferase activity|homeostasis of number of cells|cellular response to molecule of bacterial origin|myeloid cell differentiation|myeloid cell homeostasis|cellular response to biotic stimulus|regulation of tumor necrosis factor superfamily cytokine production|tumor necrosis facto…	GO:0002237|GO:0071706|GO:0051348|GO:0048872|GO:0071219|GO:0030099|GO:0002262|GO:0071216|GO:1903555|GO:0032640	1.54579	0.000471788	0.646918	0.543784	757	3	P26651	ENSP00000472329	7538	ZFP36	FALSE	-0.147196	H__sapiens__1_-778726	654.882	query	0	757	21	ENSG00000128016	0.999492	NP_003398	0.863124	FALSE	0	H__sapiens__1_-778726	250754	NM_003407	0.405499	TIS11
		1.53775	0.000770828	0.650302	0.478028	756	3	O15040	ENSP00000453671	9895	TECPR2	FALSE	-0.0872385	H__sapiens__1_-789942	634.948	query	0	756	7	ENSG00000196663	0.9995	NP_055659	0.916459	FALSE	0	H__sapiens__1_-789942	306916	NM_014844	0.3934	KIAA0329
regulation of protein polymerization|phagocytosis|Fc receptor mediated stimulatory signaling pathway|Fc-gamma receptor signaling pathway|regulation of actin cytoskeleton organization|immune response-regulating cell surface receptor signaling pathway involved in phagocytosis|regulation of supramolecular fiber organization|Fc receptor signaling pathway|protein polymerization|ficolin-1-rich granule	GO:0032271|GO:0006909|GO:0002431|GO:0038094|GO:0032956|GO:0002433|GO:1902903|GO:0038093|GO:0051258|GO:0101002	1.55569	0.000575036	0.6428	0.53766	756	3	O15511	ENSP00000356504	10092	ARPC5	FALSE	-0.136349	H__sapiens__1_-783558	647.356	query	0	756	29	ENSG00000162704	0.999483	NP_005708	0.872538	FALSE	0	H__sapiens__1_-783558	245994	NM_005717	0.401337	p16-Arc
response to molecule of bacterial origin|regulation of leukocyte mediated immunity|adaptive immune response|regulation of endocytosis|cellular response to molecule of bacterial origin|myeloid cell differentiation|regulation of type I interferon production|regulation of tumor necrosis factor superfamily cytokine production|tumor necrosis factor production|regulation of adaptive immune response bas…	GO:0002237|GO:0002703|GO:0002250|GO:0030100|GO:0071219|GO:0030099|GO:0032479|GO:1903555|GO:0032640|GO:0002822|GO:0032606|GO:0071706|GO:0140375|GO:0019902|GO:0032102|GO:0045088|GO:0032680|GO:0002460|GO:0071216|GO:0006898|GO:0002819	1.55136	0.000476954	0.644595	0.549346	755	3	Q8NHL6	ENSP00000484938	10859	LILRB1	FALSE	-0.116605	H__sapiens__1_-775761	641.495	query	0	755	24	ENSG00000104972	0.999487	NP_006660	0.889937	FALSE	0	H__sapiens__1_-775761	240982	NM_006669	0.397457	MIR-7
autophagosome organization|regulation of autophagy|macroautophagy|vacuole organization	GO:1905037|GO:0010506|GO:0016236|GO:0007033	1.54641	0.000447975	0.646659	0.559073	755	2	Q9Y371	ENSP00000479919	51100	SH3GLB1	FALSE	-0.116925	H__sapiens__1_-774817	656.491	query	0	755	22	ENSG00000097033	0.999492	NP_057093	0.889652	FALSE	0	H__sapiens__1_-774817	241706	NM_016009	0.406245	PPP1R70
		1.53713	0.000966837	0.650564	0.392313	755	3	Q6P1Q0	ENSP00000450391	25875	LETMD1	FALSE	-0.129239	H__sapiens__1_-773420	554.785	query	0	755	5	ENSG00000050426	0.9995	NP_056231	0.878764	FALSE	0	H__sapiens__1_-773420	347270	NM_015416	0.343733	SLC55A3
positive regulation of defense response|cellular response to chemical stress|interleukin-6 production|cellular response to oxidative stress|response to hydrogen peroxide|response to oxidative stress|regulation of interleukin-6 production	GO:0031349|GO:0062197|GO:0032635|GO:0034599|GO:0042542|GO:0006979|GO:0032675	1.56064	0.000572351	0.640761	0.489832	755	3	O15264	ENSP00000362871	5603	MAPK13	FALSE	-0.135511	H__sapiens__1_-782770	636.411	query	0	755	37	ENSG00000156711	0.999478	NP_002745	0.87327	FALSE	0	H__sapiens__1_-782770	262580	NM_002754	0.394062	SAPK4
		1.5427	0.00104498	0.648215	0.388536	755	3	Q96RQ3	ENSP00000486824	56922	MCCC1	FALSE	-0.150421	H__sapiens__1_-774148	550.339	query	0	755	14	ENSG00000078070	0.999495	NP_064551	0.860346	FALSE	0	H__sapiens__1_-774148	342260	NM_020166	0.340978	MCCA
autophagosome organization|macroautophagy|vacuole organization	GO:1905037|GO:0016236|GO:0007033	1.54084	0.000511488	0.648996	0.533333	754	3	Q14CS0	ENSP00000428314	137886	UBXN2B	FALSE	-0.0814663	H__sapiens__1_-795955	640.318	query	0	754	9	ENSG00000215114	0.999497	NP_001350110	0.921764	FALSE	0	H__sapiens__1_-795955	261432	NM_001363181	0.396973
		1.53837	0.000905779	0.65004	0.418898	754	3	Q9HC38	ENSP00000486778	51031	GLOD4	FALSE	-0.14377	H__sapiens__1_-784919	563.229	query	0	754	6	ENSG00000167699	0.999499	NP_057164	0.866087	FALSE	0	H__sapiens__1_-784919	330720	NM_016080	0.348964	HC71
phagocytosis|regulation of exocytosis|regulation of regulated secretory pathway|reactive oxygen species metabolic process|secretory granule lumen|specific granule|regulation of phagocytosis	GO:0006909|GO:0017157|GO:1903305|GO:0072593|GO:0034774|GO:0042581|GO:0050764	1.56064	0.000462063	0.640761	0.57366	753	3	P51159	ENSP00000458127	5873	RAB27A	FALSE	-0.116003	H__sapiens__1_-773831	662.917	query	0	753	39	ENSG00000069974	0.999478	NP_899059	0.890473	FALSE	0	H__sapiens__1_-773831	220200	NM_183236	0.410984	RAB27
negative regulation of kinase activity|reactive oxygen species metabolic process|negative regulation of transferase activity|negative regulation of protein kinase activity|negative regulation of protein phosphorylation	GO:0033673|GO:0072593|GO:0051348|GO:0006469|GO:0001933	1.55384	0.000580038	0.643568	0.485375	753	3	P24522	ENSP00000497697	1647	GADD45A	FALSE	-0.144639	H__sapiens__1_-777355	624.967	query	0	753	27	ENSG00000116717	0.999485	NP_001915	0.865335	FALSE	0	H__sapiens__1_-777355	272460	NM_001924	0.386976	GADD45
secretory granule membrane|specific granule	GO:0030667|GO:0042581	1.5427	0.000516922	0.648215	0.521456	752	3	Q8NHP6	ENSP00000473570	158747	MOSPD2	FALSE	-0.0750582	H__sapiens__1_-778959	633.997	query	0	752	8	ENSG00000130150	0.999495	NP_689794	0.927689	FALSE	0	H__sapiens__1_-778959	265890	NM_152581	0.393299	MGC26706
negative regulation of kinase activity|peptidyl-tyrosine phosphorylation|peptidyl-tyrosine modification|negative regulation of transferase activity|negative regulation of protein kinase activity|negative regulation of protein phosphorylation	GO:0033673|GO:0018108|GO:0018212|GO:0051348|GO:0006469|GO:0001933	1.5396	0.000556947	0.649518	0.518212	752	3	O60239	ENSP00000408246	9467	SH3BP5	FALSE	-0.116206	H__sapiens__1_-779179	647.614	query	0	752	3	ENSG00000131370	0.999498	NP_004835	0.890292	FALSE	0	H__sapiens__1_-779179	272098	NM_004844	0.401745	Sab
		1.53837	0.000565021	0.65004	0.493531	750	3	Q9ULE0	ENSP00000370242	55841	WWC3	FALSE	-0.0817873	H__sapiens__1_-773369	643.861	query	0	750	3	ENSG00000047644	0.999499	NP_056506	0.921468	FALSE	0	H__sapiens__1_-773369	286988	NM_015691	0.398675	KIAA1280
		1.53775	0.000579804	0.650302	0.505715	750	3	Q92628	ENSP00000426815	9778	KIAA0232	FALSE	-0.103618	H__sapiens__1_-785672	625.527	query	0	750	1	ENSG00000170871	0.9995	NP_055558	0.901569	FALSE	0	H__sapiens__1_-785672	280308	NM_014743	0.387563
ficolin-1-rich granule	GO:0101002	1.55012	0.000646224	0.64511	0.547705	750	2	P17066	ENSP00000310219	3310	HSPA6	FALSE	-0.105262	H__sapiens__1_-786199	652.728	query	0	750	22	ENSG00000173110	0.999488	NP_002146	0.900089	FALSE	0	H__sapiens__1_-786199	264598	NM_002155	0.403916	HSP70B'
exoribonuclease activity|exoribonuclease activity, producing 5'-phosphomonoesters	GO:0004532|GO:0016896	1.54394	0.000843202	0.647695	0.43557	750	3	Q58A45	ENSP00000382522	255967	PAN3	FALSE	-0.121706	H__sapiens__1_-782305	574.792	query	0	750	9	ENSG00000152520	0.999494	NP_787050	0.885408	FALSE	0	H__sapiens__1_-782305	312888	NM_175854	0.35635
		1.54394	0.000546791	0.647695	0.539067	749	3	Q687X5	ENSP00000394399	79689	STEAP4	FALSE	-0.0924339	H__sapiens__1_-778716	638.647	query	0	749	9	ENSG00000127954	0.999494	NP_078912	0.911709	FALSE	0	H__sapiens__1_-778716	255466	NM_024636	0.395938	TNFAIP9
sphingolipid metabolic process|liposaccharide metabolic process|glycolipid metabolic process|membrane lipid metabolic process	GO:0006665|GO:1903509|GO:0006664|GO:0006643	1.55446	0.000521057	0.643312	0.523804	749	3	Q16739	ENSP00000363397	7357	UGCG	FALSE	-0.115744	H__sapiens__1_-781806	641.959	query	0	749	24	ENSG00000148154	0.999484	NP_003349	0.890703	FALSE	0	H__sapiens__1_-781806	251902	NM_003358	0.398237
ERBB signaling pathway|regulation of ERBB signaling pathway|epidermal growth factor receptor signaling pathway|phosphatase activity	GO:0038127|GO:1901184|GO:0007173|GO:0016791	1.56559	0.000439868	0.638735	0.563225	749	3	Q05209	ENSP00000430726	5782	PTPN12	FALSE	-0.120787	H__sapiens__1_-778712	652.4	query	0	749	38	ENSG00000127947	0.999474	NP_002826	0.886223	FALSE	0	H__sapiens__1_-778712	220094	NM_002835	0.404464	PTPG1
phosphatidylinositol binding	GO:0035091	1.55074	0.00055702	0.644852	0.500828	748	3	Q96L92	ENSP00000496775	81609	SNX27	FALSE	-0.0899505	H__sapiens__1_-781134	648.085	query	0	748	21	ENSG00000143376	0.999488	NP_112180	0.913976	FALSE	0	H__sapiens__1_-781134	268208	NM_030918	0.401291	MY014
response to peptide hormone|response to insulin|cellular response to insulin stimulus|cellular response to peptide|cellular response to peptide hormone stimulus	GO:0043434|GO:0032868|GO:0032869|GO:1901653|GO:0071375	1.55384	0.000458306	0.643568	0.569047	748	3	P43490	ENSP00000390896	10135	NAMPT	FALSE	-0.121325	H__sapiens__1_-775945	652.467	query	0	748	25	ENSG00000105835	0.999485	NP_005737	0.885746	FALSE	0	H__sapiens__1_-775945	228920	NM_005746	0.404255	PBEF1
		1.53899	0.00078033	0.649779	0.454881	748	3	Q2VPB7	ENSP00000454303	91056	AP5B1	FALSE	-0.0605624	H__sapiens__1_-816516	607.762	query	0	748	1	ENSG00000254470	0.999499	NP_612377	0.941235	FALSE	0	H__sapiens__1_-816516	309042	NM_138368	0.376556	PP1030
phosphatase binding|autophagosome organization|macroautophagy|vacuole organization|phosphatase activity	GO:0019902|GO:1905037|GO:0016236|GO:0007033|GO:0016791	1.54579	0.000622409	0.646918	0.508558	747	3	Q13615	ENSP00000409063	8897	MTMR3	FALSE	-0.0939135	H__sapiens__1_-775011	652.225	query	0	747	10	ENSG00000100330	0.999492	NP_694691	0.910362	FALSE	0	H__sapiens__1_-775011	271486	NM_153051	0.404355	ZFYVE10
		1.54579	0.000623988	0.646918	0.500553	747	3	Q96JP0	ENSP00000274457	56929	FEM1C	FALSE	-0.117186	H__sapiens__1_-781499	612.52	query	0	747	9	ENSG00000145780	0.999492	NP_064562	0.889419	FALSE	0	H__sapiens__1_-781499	275464	NM_020177	0.379975	KIAA1785
		1.54579	0.000762618	0.646918	0.458359	746	3	Q9HAC8	ENSP00000359698	80019	UBTD1	FALSE	-0.113563	H__sapiens__1_-784458	588.398	query	0	746	10	ENSG00000165886	0.999492	NP_079230	0.892648	FALSE	0	H__sapiens__1_-784458	299276	NM_024954	0.364559	FLJ11807
		1.62871	0.000600269	0.613982	0.451578	746	3	O14980	ENSP00000413853	7514	XPO1	FALSE	-3.33162	H__sapiens__1_-774321	580.376	result	0	746	124		0.999415	NP_003391	0.0357351	FALSE	0	H__sapiens__1_-774321	205628	NM_003400	0.360035	CRM1
		1.54332	0.000761837	0.647955	0.467692	745	3	Q96FL9	ENSP00000406399	79623	GALNT14	FALSE	-0.102199	H__sapiens__1_-782929	612.978	query	0	745	5	ENSG00000158089	0.999495	NP_078848	0.90285	FALSE	0	H__sapiens__1_-782929	297036	NM_024572	0.379788	GalNac-T14
		1.55074	0.000750308	0.644852	0.465156	745	3	Q8TBA6	ENSP00000452601	9950	GOLGA5	FALSE	-0.12714	H__sapiens__1_-773717	592.86	query	0	745	15	ENSG00000066455	0.999488	NP_005104	0.88061	FALSE	0	H__sapiens__1_-773717	288610	NM_005113	0.367779	rfg5
		1.54394	0.000717562	0.647695	0.476466	745	3	Q969Z4	ENSP00000440562	84957	RELT	FALSE	-0.0735823	H__sapiens__1_-773479	609.368	query	0	745	6	ENSG00000054967	0.999494	NP_689408	0.92906	FALSE	0	H__sapiens__1_-773479	291490	NM_152222	0.377551	TNFRSF19L
ubiquitin-like protein ligase activity	GO:0061659	1.55198	0.000503547	0.644338	0.532056	744	3	Q9HAT8	ENSP00000453988	57161	PELI2	FALSE	-0.0971358	H__sapiens__1_-780653	650.997	query	0	744	19	ENSG00000139946	0.999487	NP_067078	0.907433	FALSE	0	H__sapiens__1_-780653	249944	NM_021255	0.403094
secretory granule lumen	GO:0034774	1.55879	0.000560707	0.641524	0.536735	744	3	P01033	ENSP00000410983	7076	TIMP1	FALSE	-0.145965	H__sapiens__1_-775397	640.86	query	0	744	26	ENSG00000102265	0.99948	NP_003245	0.864188	FALSE	0	H__sapiens__1_-775397	245002	NM_003254	0.39731	TIMP
		1.5755	0.000376036	0.634721	0.57329	743	3	O75015	ENSP00000497461	2215	FCGR3B	FALSE	-0.100156	H__sapiens__1_-783575	656.427	query	0	743	47	ENSG00000162747	0.999465	NP_001257966	0.904696	FALSE	0	H__sapiens__1_-783575	204626	NM_001271037	0.40696	CD16b
		1.56869	0.000601093	0.637475	0.522857	743	3	Q96QH2	ENSP00000471634	84106	PRAM1	FALSE	-0.0744952	H__sapiens__1_-779484	627.9	query	0	743	41	ENSG00000133246	0.999471	NP_115528	0.928212	FALSE	0	H__sapiens__1_-779484	240770	NM_032152	0.389275	PML-RAR
ubiquitin-like protein ligase activity	GO:0061659	1.5427	0.000796104	0.648215	0.456461	743	3	Q9H1B7	ENSP00000238647	64207	IRF2BPL	FALSE	-0.0828253	H__sapiens__1_-777682	617.059	query	0	743	2	ENSG00000119669	0.999495	NP_078772	0.920512	FALSE	0	H__sapiens__1_-777682	304536	NM_024496	0.382317	KIAA1865
secretory granule membrane|lysosomal membrane|immune receptor activity|tertiary granule|primary lysosome|azurophil granule|ficolin-1-rich granule	GO:0030667|GO:0005765|GO:0140375|GO:0070820|GO:0005766|GO:0042582|GO:0101002	1.59097	0.000291146	0.628549	0.610169	742	3	P21462	ENSP00000472936	2357	FPR1	FALSE	-0.11063	H__sapiens__1_-785718	667.7	query	0	742	73	ENSG00000171051	0.99945	NP_002020	0.89527	FALSE	0	H__sapiens__1_-785718	173508	NM_002029	0.413949	FPR
reactive oxygen species metabolic process|negative regulation of response to external stimulus|cellular response to chemical stress|ficolin-1-rich granule|cellular response to oxidative stress|response to oxidative stress	GO:0072593|GO:0032102|GO:0062197|GO:0101002|GO:0034599|GO:0006979	1.57921	0.000404541	0.633229	0.578211	742	3	P09917	ENSP00000484468	240	ALOX5	FALSE	-0.111961	H__sapiens__1_-773060	670.763	query	0	742	55	ENSG00000012779	0.999461	NP_001307791	0.894079	FALSE	0	H__sapiens__1_-773060	199476	NM_001320862	0.415848	5-LOX
		1.55755	0.000436708	0.642034	0.551635	742	3	P54253	ENSP00000493530	6310	ATXN1	FALSE	-0.127659	H__sapiens__1_-778334	666.582	query	0	742	24	ENSG00000124788	0.999481	NP_001344786	0.880153	FALSE	0	H__sapiens__1_-778334	233360	NM_001357857	0.413	SCA1
extrinsic component of membrane	GO:0019898	1.55569	0.00118002	0.6428	0.380275	741	3	Q96EY1	ENSP00000488665	9093	DNAJA3	FALSE	-0.160385	H__sapiens__1_-775559	526.143	query	0	741	22	ENSG00000103423	0.999483	NP_005138	0.851816	FALSE	0	H__sapiens__1_-775559	330418	NM_005147	0.325785	TID1
positive regulation of DNA-binding transcription factor activity|immune receptor activity	GO:0051091|GO:0140375	1.58168	0.000428526	0.632238	0.547834	740	3	O95256	ENSP00000389815	8807	IL18RAP	FALSE	-0.10008	H__sapiens__1_-777210	643.957	query	0	740	58	ENSG00000115607	0.999459	NP_003844	0.904765	FALSE	0	H__sapiens__1_-777210	211008	NM_003853	0.399477	CD218b
ubiquitin-like protein ligase activity	GO:0061659	1.55074	0.00066266	0.644852	0.48216	739	3	Q9NTX7	ENSP00000479890	81847	RNF146	FALSE	-0.105497	H__sapiens__1_-777571	611.757	query	0	739	11	ENSG00000118518	0.999488	NP_112225	0.899877	FALSE	0	H__sapiens__1_-777571	279322	NM_030963	0.379032	DKFZp434O1427
negative regulation of kinase activity|negative regulation of protein serine/threonine kinase activity|regulation of cyclin-dependent protein serine/threonine kinase activity|negative regulation of transferase activity|negative regulation of MAPK cascade|negative regulation of protein kinase activity|negative regulation of protein phosphorylation	GO:0033673|GO:0071901|GO:0000079|GO:0051348|GO:0043409|GO:0006469|GO:0001933	1.55755	0.000907967	0.642034	0.407501	739	3	O00255	ENSP00000500905	4221	MEN1	FALSE	-0.155929	H__sapiens__1_-779552	542.719	query	0	739	19	ENSG00000133895	0.999481	NP_570716	0.85562	FALSE	0	H__sapiens__1_-779552	312218	NM_130804	0.336465
vacuolar transport	GO:0007034	1.55507	0.000537835	0.643056	0.508577	738	3	Q9H1H9	ENSP00000490031	63971	KIF13A	FALSE	-0.0857342	H__sapiens__1_-780171	650.679	query	0	738	16	ENSG00000137177	0.999484	NP_071396	0.917838	FALSE	0	H__sapiens__1_-780171	260156	NM_022113	0.403397	bA500C11.2
centrosome|reactive oxygen species metabolic process	GO:0005813|GO:0072593	1.5495	0.000668072	0.645367	0.472938	738	3	O95865	ENSP00000416785	23564	DDAH2	FALSE	-0.112281	H__sapiens__1_-793214	618.451	query	0	738	9	ENSG00000213722	0.999489	NP_039268	0.893793	FALSE	0	H__sapiens__1_-793214	284662	NM_013974	0.382942	G6A
ubiquitin-like protein ligase activity	GO:0061659	1.56621	0.000542642	0.638483	0.530085	738	3	Q8NHY2	ENSP00000497397	64326	COP1	FALSE	-0.0967233	H__sapiens__1_-781096	636.017	query	0	738	34	ENSG00000143207	0.999473	NP_071902	0.907807	FALSE	0	H__sapiens__1_-781096	237966	NM_022457	0.393819	RNF200
positive regulation of DNA-binding transcription factor activity|regulation of adaptive immune response based on somatic recombination of immune receptors built from immunoglobulin superfamily domains|regulation of leukocyte mediated immunity|adaptive immune response|homeostasis of number of cells|cellular response to chemical stress|adaptive immune response based on somatic recombination of immu…	GO:0051091|GO:0002822|GO:0002703|GO:0002250|GO:0048872|GO:0062197|GO:0002460|GO:0034599|GO:0042542|GO:0002819|GO:0006979	1.56683	0.000600916	0.638231	0.482595	737	3	Q9Y572	ENSP00000495915	11035	RIPK3	FALSE	-0.104369	H__sapiens__1_-778889	621.929	query	0	737	32	ENSG00000129465	0.999473	NP_006862	0.900893	FALSE	0	H__sapiens__1_-778889	259360	NM_006871	0.385812	RIP3
		1.55631	0.000472865	0.642545	0.542505	736	3	O60333	ENSP00000502065	23095	KIF1B	FALSE	-0.0912816	H__sapiens__1_-773469	667.517	query	0	736	16	ENSG00000054523	0.999483	NP_904325	0.912761	FALSE	0	H__sapiens__1_-773469	239462	NM_183416	0.41358	KLP
response to molecule of bacterial origin|reactive oxygen species metabolic process|tertiary granule|regulation of phagocytosis|cellular response to chemical stress|regulation of type I interferon production|tumor necrosis factor production|type I interferon production|tumor necrosis factor superfamily cytokine production|phosphatase binding|negative regulation of response to external stimulus|reg…	GO:0002237|GO:0072593|GO:0070820|GO:0050764|GO:0062197|GO:0032479|GO:0032640|GO:0032606|GO:0071706|GO:0019902|GO:0032102|GO:0032680|GO:0071216|GO:0042542|GO:0006979|GO:0030667|GO:0043409|GO:0071219|GO:0032635|GO:0001933|GO:0034599|GO:1903555|GO:0032675|GO:0006909|GO:0101002	1.55879	0.000430748	0.641524	0.581869	736	3	P78324	ENSP00000478763	140885	SIRPA	FALSE	-0.100303	H__sapiens__1_-790381	662.392	query	0	736	19	ENSG00000198053	0.99948	NP_542970	0.904564	FALSE	0	H__sapiens__1_-790381	222122	NM_080792	0.410404	SIRPalpha2
		1.55136	0.000905394	0.644595	0.394534	736	3	Q9BQ04	ENSP00000475784	83759	RBM4B	FALSE	-0.126202	H__sapiens__1_-786364	549.986	query	0	736	9	ENSG00000173914	0.999487	NP_113680	0.881437	FALSE	0	H__sapiens__1_-786364	325046	NM_031492	0.34076	ZCRB3B
secretory granule membrane|specific granule|tertiary granule	GO:0030667|GO:0042581|GO:0070820	1.54641	0.000637757	0.646659	0.544048	736	3	Q8IX19	ENSP00000471413	199675	MCEMP1	FALSE	-0.0521446	H__sapiens__1_-788136	637.033	query	0	736	0	ENSG00000183019	0.999492	NP_777578	0.949192	FALSE	0	H__sapiens__1_-788136	264064	NM_174918	0.394937	MGC132456
		1.56188	0.000468956	0.640254	0.535472	735	3	Q8WW43	ENSP00000453516	83464	APH1B	FALSE	-0.109694	H__sapiens__1_-780443	659.19	query	0	735	20	ENSG00000138613	0.999477	NP_112591	0.896108	FALSE	0	H__sapiens__1_-780443	237242	NM_031301	0.408167	PSFL
		1.55136	0.000446134	0.644595	0.54623	734	3	Q96BF6	ENSP00000360818	138151	NACC2	FALSE	-0.0831875	H__sapiens__1_-781848	662.174	query	0	734	8	ENSG00000148411	0.999487	NP_653254	0.920179	FALSE	0	H__sapiens__1_-781848	242726	NM_144653	0.410015	MGC23427
secretory granule membrane|specific granule	GO:0030667|GO:0042581	1.55507	0.000647825	0.643056	0.489702	734	3	P51575	ENSP00000460449	5023	P2RX1	FALSE	-0.113907	H__sapiens__1_-776266	619.29	query	0	734	13	ENSG00000108405	0.999484	NP_002549	0.892341	FALSE	0	H__sapiens__1_-776266	270356	NM_002558	0.383699	P2X1
ERBB signaling pathway|regulation of ERBB signaling pathway|positive regulation of transcription from RNA polymerase II promoter in response to stress|positive regulation of transcription from RNA polymerase II promoter involved in cellular response to chemical stimulus|cold-induced thermogenesis|adaptive thermogenesis	GO:0038127|GO:1901184|GO:0036003|GO:1901522|GO:0106106|GO:1990845	1.56621	0.000403062	0.638483	0.562718	734	3	Q06330	ENSP00000427344	3516	RBPJ	FALSE	-0.119644	H__sapiens__1_-785055	666.109	query	0	734	22	ENSG00000168214	0.999473	NP_976029	0.887236	FALSE	0	H__sapiens__1_-785055	219400	NM_203284	0.412963	RBPSUH
positive regulation of defense response|regulation of innate immune response	GO:0031349|GO:0045088	1.56621	0.0007525	0.638483	0.43474	734	3	P13598	ENSP00000464665	3384	ICAM2	FALSE	-0.141931	H__sapiens__1_-776307	601.129	query	0	734	29	ENSG00000108622	0.999473	NP_001093259	0.867681	FALSE	0	H__sapiens__1_-776307	285488	NM_001099789	0.372678	CD102
regulation of adaptive immune response based on somatic recombination of immune receptors built from immunoglobulin superfamily domains|regulation of leukocyte mediated immunity|adaptive immune response|negative regulation of B cell activation|adaptive immune response based on somatic recombination of immune receptors built from immunoglobulin superfamily domains|regulation of adaptive immune res…	GO:0002822|GO:0002703|GO:0002250|GO:0050869|GO:0002460|GO:0002819	1.55755	0.000962772	0.642034	0.395007	734	3	Q96FV9	ENSP00000486359	9984	THOC1	FALSE	-0.16152	H__sapiens__1_-774190	538.405	query	0	734	16	ENSG00000079134	0.999481	NP_005122	0.850849	FALSE	0	H__sapiens__1_-774190	317364	NM_005131	0.333791	HPR1
ERBB signaling pathway|cellular monovalent inorganic cation homeostasis|regulation of ERBB signaling pathway|epidermal growth factor receptor signaling pathway|lytic vacuole organization|vacuole organization|vacuolar transport|intracellular pH reduction|regulation of cellular pH|phagocytosis|regulation of exocytosis|regulation of intracellular pH|regulation of epidermal growth factor receptor sig…	GO:0038127|GO:0030004|GO:1901184|GO:0007173|GO:0080171|GO:0007033|GO:0007034|GO:0051452|GO:0030641|GO:0006909|GO:0017157|GO:0051453|GO:0042058|GO:0006885|GO:0005765|GO:0019898|GO:1905037|GO:0016236|GO:0045851	1.58168	0.000491668	0.632238	0.532842	733	3	P51149	ENSP00000502566	7879	RAB7A	FALSE	-0.119961	H__sapiens__1_-774063	661.554	query	0	733	46	ENSG00000075785	0.999459	NP_004628	0.886955	FALSE	0	H__sapiens__1_-774063	219158	NM_004637	0.409631	RAB7
positive regulation of DNA-binding transcription factor activity|response to molecule of bacterial origin|cellular response to lipoprotein particle stimulus|reactive oxygen species metabolic process|pattern recognition receptor signaling pathway|positive regulation of defense response|cellular response to molecule of bacterial origin|cellular response to peptide|cellular response to chemical stre…	GO:0051091|GO:0002237|GO:0071402|GO:0072593|GO:0002221|GO:0031349|GO:0071219|GO:1901653|GO:0062197|GO:0032677|GO:0032635|GO:0034599|GO:0032675|GO:0098857|GO:0042116|GO:0034122|GO:0034134|GO:0034121|GO:0034135|GO:0032637|GO:0002224|GO:0062207|GO:0071216|GO:0006979	1.56931	0.000432417	0.637224	0.548785	732	3	Q9Y2C9	ENSP00000480266	10333	TLR6	FALSE	-0.0791246	H__sapiens__1_-786398	655.65	query	0	732	20	ENSG00000174130	0.99947	NP_006059	0.923925	FALSE	0	H__sapiens__1_-786398	222542	NM_006068	0.405975	CD286
response to molecule of bacterial origin|secretory granule membrane|immune receptor activity|phosphatase binding|tertiary granule|cellular response to molecule of bacterial origin|interleukin-6 production|ficolin-1-rich granule|cellular response to biotic stimulus|regulation of interleukin-6 production	GO:0002237|GO:0030667|GO:0140375|GO:0019902|GO:0070820|GO:0071219|GO:0032635|GO:0101002|GO:0071216|GO:0032675	1.56498	0.000430826	0.638988	0.587765	732	3	Q8N423	ENSP00000484944	10288	LILRB2	FALSE	-0.106349	H__sapiens__1_-779132	660.661	query	0	732	23	ENSG00000131042	0.999474	NP_005865	0.899111	FALSE	0	H__sapiens__1_-779132	212674	NM_005874	0.409078	MIR10
ERBB signaling pathway|positive regulation of ERBB signaling pathway|pattern recognition receptor signaling pathway|regulation of ERBB signaling pathway|positive regulation of pattern recognition receptor signaling pathway|regulation of toll-like receptor signaling pathway|toll-like receptor signaling pathway|regulation of pattern recognition receptor signaling pathway	GO:0038127|GO:1901186|GO:0002221|GO:1901184|GO:0062208|GO:0034121|GO:0002224|GO:0062207	1.55817	0.000514092	0.641779	0.537525	731	3	Q9NQC3	ENSP00000489133	57142	RTN4	FALSE	-0.13698	H__sapiens__1_-777155	651.238	query	0	731	14	ENSG00000115310	0.999481	NP_997404	0.871988	FALSE	0	H__sapiens__1_-777155	241604	NM_207521	0.403243	NSP-CL
secretory granule membrane|specific granule|tertiary granule|ficolin-1-rich granule	GO:0030667|GO:0042581|GO:0070820|GO:0101002	1.56188	0.000425006	0.640254	0.580973	730	3	Q9NPY3	ENSP00000246006	22918	CD93	FALSE	-0.122216	H__sapiens__1_-778462	661.246	query	0	730	20	ENSG00000125810	0.999477	NP_036204	0.884957	FALSE	0	H__sapiens__1_-778462	216032	NM_012072	0.409694	MXRA4
ERBB signaling pathway|positive regulation of ERBB signaling pathway|regulation of epidermal growth factor receptor signaling pathway|regulation of ERBB signaling pathway|epidermal growth factor receptor signaling pathway	GO:0038127|GO:1901186|GO:0042058|GO:1901184|GO:0007173	1.55322	0.000651951	0.643825	0.484872	730	3	Q8TBC3	ENSP00000472813	92799	SHKBP1	FALSE	-0.08743	H__sapiens__1_-783242	605.852	query	0	730	6	ENSG00000160410	0.999485	NP_612401	0.916283	FALSE	0	H__sapiens__1_-783242	274538	NM_138392	0.375141	Sb1
peptidyl-tyrosine phosphorylation|peptidyl-tyrosine modification|actin cytoskeleton reorganization	GO:0018108|GO:0018212|GO:0031532	1.57673	0.000396732	0.634223	0.555464	729	3	Q14511	ENSP00000478563	4739	NEDD9	FALSE	-0.0921231	H__sapiens__1_-776714	666.508	query	0	729	31	ENSG00000111859	0.999464	NP_892011	0.911993	FALSE	0	H__sapiens__1_-776714	211832	NM_182966	0.41321	HEF1
		1.57116	0.000809459	0.636471	0.412346	729	3	Q5JUW0	ENSP00000418205	55634	KRBOX4	FALSE	-0.116189	H__sapiens__1_-781679	552.445	query	0	729	33	ENSG00000147121	0.999469	NP_060246	0.890307	FALSE	0	H__sapiens__1_-781679	289346	NM_017776	0.342496	ZNF673
		1.57611	0.000368049	0.634472	0.588624	728	3	P30740	ENSP00000370115	1992	SERPINB1	FALSE	-0.10621	H__sapiens__1_-773146	672.745	query	0	728	39	ENSG00000021355	0.999464	NP_109591	0.899236	FALSE	0	H__sapiens__1_-773146	196736	NM_030666	0.416819	PI2
		1.55384	0.00118188	0.643568	0.362881	728	3	Q8N2N9	ENSP00000484402	57730	ANKRD36B	FALSE	-0.126669	H__sapiens__1_-790010	530.819	query	0	728	3	ENSG00000196912	0.999485	NP_079466	0.881025	FALSE	0	H__sapiens__1_-790010	341146	NM_025190	0.329292	KIAA1641
		1.56931	0.000595079	0.637224	0.486707	727	3	P48788	ENSP00000500808	7136	TNNI2	FALSE	-0.144013	H__sapiens__1_-779043	614.203	query	0	727	27	ENSG00000130598	0.99947	NP_003273	0.865876	FALSE	0	H__sapiens__1_-779043	254206	NM_003282	0.380547
regulation of protein polymerization|regulation of actin cytoskeleton organization|regulation of supramolecular fiber organization|phosphatidylinositol binding|protein polymerization	GO:0032271|GO:0032956|GO:1902903|GO:0035091|GO:0051258	1.56559	0.000433807	0.638735	0.551829	726	2	O95425	ENSP00000501521	6840	SVIL	FALSE	-0.0933363	H__sapiens__1_-790140	672.063	query	0	726	24	ENSG00000197321	0.999474	NP_068506	0.910887	FALSE	0	H__sapiens__1_-790140	225810	NM_021738	0.41588
positive regulation of DNA-binding transcription factor activity|membrane microdomain|pattern recognition receptor signaling pathway|amyloid precursor protein metabolic process|amyloid precursor protein catabolic process|regulation of establishment or maintenance of cell polarity|regulation of toll-like receptor signaling pathway|toll-like receptor signaling pathway|regulation of pattern recognit…	GO:0051091|GO:0098857|GO:0002221|GO:0042982|GO:0042987|GO:0032878|GO:0034121|GO:0002224|GO:0062207	1.56993	0.000558216	0.636973	0.503562	726	3	Q14254	ENSP00000465819	2319	FLOT2	FALSE	-0.106624	H__sapiens__1_-779363	630.892	query	0	726	27	ENSG00000132589	0.99947	NP_004466	0.898863	FALSE	0	H__sapiens__1_-779363	246312	NM_004475	0.390887	M17S1
immune receptor activity	GO:0140375	1.56807	0.000423267	0.637727	0.581852	725	3	P15509	ENSP00000476684	1438	CSF2RA	FALSE	-0.0905753	H__sapiens__1_-790440	659.704	query	0	725	19	ENSG00000198223	0.999472	NP_758452	0.913406	FALSE	0	H__sapiens__1_-790440	221438	NM_172249	0.408739	CSF2R
		1.57983	0.000359813	0.632981	0.58266	724	3	P24557	ENSP00000498517	6916	TBXAS1	FALSE	-0.0964759	H__sapiens__1_-773539	666.154	query	0	724	42	ENSG00000059377	0.999461	NP_112246	0.908032	FALSE	0	H__sapiens__1_-773539	196052	NM_030984	0.412991	TXS
		1.56374	0.000458602	0.639493	0.541026	724	3	P46695	ENSP00000412861	8870	IER3	FALSE	-0.120268	H__sapiens__1_-780203	655.412	query	0	724	13	ENSG00000137331	0.999476	NP_003888	0.886683	FALSE	0	H__sapiens__1_-780203	232522	NM_003897	0.406331	IEX-1L
response to molecule of bacterial origin|pattern recognition receptor signaling pathway|positive regulation of defense response|cellular response to molecule of bacterial origin|interleukin-6 production|regulation of tumor necrosis factor superfamily cytokine production|regulation of interleukin-6 production|tumor necrosis factor production|tumor necrosis factor superfamily cytokine production|ne…	GO:0002237|GO:0002221|GO:0031349|GO:0071219|GO:0032635|GO:1903555|GO:0032675|GO:0032640|GO:0071706|GO:0034122|GO:0032102|GO:0045088|GO:1903557|GO:0034121|GO:0032680|GO:0002224|GO:0062207|GO:0071216|GO:0071222	1.56931	0.000379322	0.637224	0.578357	723	3	Q8N149	ENSP00000487511	11027	LILRA2	FALSE	-0.0792352	H__sapiens__1_-809783	655.397	query	0	723	22	ENSG00000239998	0.99947	NP_006857	0.923823	FALSE	0	H__sapiens__1_-809783	208518	NM_006866	0.405819	LIR7
negative regulation of response to external stimulus	GO:0032102	1.55879	0.000504367	0.641524	0.528973	723	3	Q9H3S1	ENSP00000487730	64218	SEMA4A	FALSE	-0.100768	H__sapiens__1_-789772	642.08	query	0	723	8	ENSG00000196189	0.99948	NP_071762	0.904143	FALSE	0	H__sapiens__1_-789772	244740	NM_022367	0.397819	SemB
		1.57178	0.000595117	0.63622	0.505658	723	3	Q15722	ENSP00000496527	1241	LTB4R	FALSE	-0.101727	H__sapiens__1_-795485	628.495	query	0	723	25	ENSG00000213903	0.999468	NP_858043	0.903276	FALSE	0	H__sapiens__1_-795485	242924	NM_181657	0.389643	P2Y7
cellular response to chemical stress|response to oxidative stress	GO:0062197|GO:0006979	1.56559	0.000564433	0.638735	0.503666	723	3	Q16881	ENSP00000436229	7296	TXNRD1	FALSE	-0.139101	H__sapiens__1_-790492	637.642	query	0	723	19	ENSG00000198431	0.999474	NP_877420	0.87014	FALSE	0	H__sapiens__1_-790492	250146	NM_182743	0.394824	TXNR
sphingolipid metabolic process|liposaccharide metabolic process|glycolipid metabolic process|membrane lipid metabolic process	GO:0006665|GO:1903509|GO:0006664|GO:0006643	1.56559	0.000403883	0.638735	0.568251	721	3	O43286	ENSP00000360776	9334	B4GALT5	FALSE	-0.0911941	H__sapiens__1_-782972	670.605	query	0	721	16	ENSG00000158470	0.999474	NP_004767	0.912841	FALSE	0	H__sapiens__1_-782972	216474	NM_004776	0.415493	beta4GalT-V
regulation of leukocyte degranulation|regulation of leukocyte mediated immunity|secretory granule membrane|reactive oxygen species metabolic process|pattern recognition receptor signaling pathway|specific granule|tertiary granule|phagocytosis|regulation of exocytosis|regulation of regulated secretory pathway|membrane microdomain|macrophage activation|toll-like receptor signaling pathway|regulatio…	GO:0043300|GO:0002703|GO:0030667|GO:0072593|GO:0002221|GO:0042581|GO:0070820|GO:0006909|GO:0017157|GO:1903305|GO:0098857|GO:0042116|GO:0002224|GO:0002886	1.60025	0.00037592	0.624903	0.591011	721	3	P11215	ENSP00000496959	3684	ITGAM	FALSE	-0.116086	H__sapiens__1_-785453	667.366	query	0	721	62	ENSG00000169896	0.999442	NP_001139280	0.890399	FALSE	0	H__sapiens__1_-785453	175036	NM_001145808	0.41323	CR3A
		1.56436	0.000757046	0.639241	0.441231	721	3	P49746	ENSP00000444792	7059	THBS3	FALSE	-0.129122	H__sapiens__1_-785305	596.663	query	0	721	15	ENSG00000169231	0.999475	NP_009043	0.878867	FALSE	0	H__sapiens__1_-785305	283950	NM_007112	0.36968
protein polymerization	GO:0051258	1.56807	0.000519447	0.637727	0.549383	720	3	O60861	ENSP00000464494	8522	GAS7	FALSE	-0.0913348	H__sapiens__1_-772914	651.155	query	0	720	17	ENSG00000007237	0.999472	NP_958839	0.912712	FALSE	0	H__sapiens__1_-772914	226906	NM_201433	0.403692	MGC1348
regulation of actin cytoskeleton organization|secretory granule membrane|specific granule|tertiary granule|actin cytoskeleton reorganization|cellular response to chemical stress|ficolin-1-rich granule|cellular response to oxidative stress|response to hydrogen peroxide|response to oxidative stress	GO:0032956|GO:0030667|GO:0042581|GO:0070820|GO:0031532|GO:0062197|GO:0101002|GO:0034599|GO:0042542|GO:0006979	1.56126	0.000764475	0.640507	0.451619	720	3	O94759	ENSP00000477514	7226	TRPM2	FALSE	-0.111203	H__sapiens__1_-780961	581.506	query	0	720	7	ENSG00000142185	0.999478	NP_003298	0.894757	FALSE	0	H__sapiens__1_-780961	283130	NM_003307	0.360289	NUDT9L1
response to molecule of bacterial origin|pattern recognition receptor signaling pathway	GO:0002237|GO:0002221	1.57797	0.000469275	0.633725	0.533555	720	3	P51812	ENSP00000496271	6197	RPS6KA3	FALSE	-0.129358	H__sapiens__1_-786997	642.039	query	0	720	31	ENSG00000177189	0.999462	NP_004577	0.878659	FALSE	0	H__sapiens__1_-786997	221320	NM_004586	0.397794	RSK2
negative regulation of kinase activity|negative regulation of protein serine/threonine kinase activity|regulation of cyclin-dependent protein serine/threonine kinase activity|negative regulation of transferase activity|negative regulation of response to external stimulus|negative regulation of MAPK cascade|negative regulation of protein kinase activity|negative regulation of protein phosphorylati…	GO:0033673|GO:0071901|GO:0000079|GO:0051348|GO:0032102|GO:0043409|GO:0006469|GO:0001933|GO:0016791	1.60272	0.000360065	0.623938	0.571271	720	3	P60484	ENSP00000495622	5728	PTEN	FALSE	-0.193047	H__sapiens__1_-785920	663.95	query	0	720	72	ENSG00000171862	0.999439	NP_001291647	0.824443	FALSE	0	H__sapiens__1_-785920	181168	NM_001304718	0.411115	PTEN1
exoribonuclease activity|exoribonuclease activity, producing 5'-phosphomonoesters	GO:0004532|GO:0016896	1.56312	0.00068827	0.639747	0.466885	720	3	Q9H0D6	ENSP00000366396	22803	XRN2	FALSE	-0.129793	H__sapiens__1_-774541	613.959	query	0	720	12	ENSG00000088930	0.999476	NP_036387	0.878277	FALSE	0	H__sapiens__1_-774541	272756	NM_012255	0.380396
		1.56436	0.000465266	0.639241	0.529535	719	3	Q6DN12	ENSP00000454847	55784	MCTP2	FALSE	-0.0756889	H__sapiens__1_-780750	649.607	query	0	719	11	ENSG00000140563	0.999475	NP_060819	0.927105	FALSE	0	H__sapiens__1_-780750	237624	NM_018349	0.402982	FLJ33303
regulation of establishment or maintenance of cell polarity	GO:0032878	1.57054	0.000443648	0.636722	0.538115	719	3	Q9Y4F9	ENSP00000495914	9750	RIPOR2	FALSE	-0.106617	H__sapiens__1_-776728	653.149	query	0	719	21	ENSG00000111913	0.999469	NP_056948	0.89887	FALSE	0	H__sapiens__1_-776728	226480	NM_015864	0.404928	MYONAP
extrinsic component of plasma membrane|type I interferon production|extrinsic component of membrane|phosphatase binding|regulation of type I interferon production	GO:0019897|GO:0032606|GO:0019898|GO:0019902|GO:0032479	1.63738	0.000427949	0.610733	0.485378	719	3	P35222	ENSP00000496649	1499	CTNNB1	FALSE	-0.21524	H__sapiens__1_-785017	625.156	query	0	719	95	ENSG00000168036	0.999407	NP_001895	0.806348	FALSE	0	H__sapiens__1_-785017	181098	NM_001904	0.387574	CTNNB
secretory granule membrane|lysosomal membrane|sphingolipid metabolic process|liposaccharide metabolic process|vacuolar lumen|glycolipid metabolic process|membrane lipid metabolic process|primary lysosome|azurophil granule|vacuolar transport	GO:0030667|GO:0005765|GO:0006665|GO:1903509|GO:0005775|GO:0006664|GO:0006643|GO:0005766|GO:0042582|GO:0007034	1.56869	0.000475773	0.637475	0.541555	719	3	P07602	ENSP00000488331	5660	PSAP	FALSE	-3.39363	H__sapiens__1_-790273	648.529	result	0	719	17		0.999471	NP_002769	0.0335865	FALSE	0	H__sapiens__1_-790273	227434	NM_002778	0.401815	GLBA
secretory granule membrane|specific granule|lysosomal membrane|primary lysosome|azurophil granule	GO:0030667|GO:0042581|GO:0005765|GO:0005766|GO:0042582	1.57364	0.000464567	0.63547	0.555777	718	3	Q07065	ENSP00000449240	10970	CKAP4	FALSE	-0.0989765	H__sapiens__1_-779948	665.178	query	0	718	28	ENSG00000136026	0.999466	NP_006816	0.905764	FALSE	0	H__sapiens__1_-779948	216682	NM_006825	0.411875	ERGIC-63
phagocytosis|Fc receptor mediated stimulatory signaling pathway|Fc-gamma receptor signaling pathway|immune response-regulating cell surface receptor signaling pathway involved in phagocytosis|Fc receptor signaling pathway	GO:0006909|GO:0002431|GO:0038094|GO:0002433|GO:0038093	1.58045	0.000369349	0.632733	0.60923	718	3	P12318	ENSP00000476495	2212	FCGR2A	FALSE	-0.100172	H__sapiens__1_-781100	670.206	query	0	718	35	ENSG00000143226	0.99946	NP_067674	0.904682	FALSE	0	H__sapiens__1_-781100	188094	NM_021642	0.415503	IGFR2
secretory granule lumen	GO:0034774	1.56126	0.00081897	0.640507	0.404447	718	3	Q8NBM8	ENSP00000428512	78991	PCYOX1L	FALSE	-0.103445	H__sapiens__1_-781519	570.423	query	0	718	6	ENSG00000145882	0.999478	NP_076933	0.901726	FALSE	0	H__sapiens__1_-781519	305746	NM_024028	0.353641	MGC3265
		1.56312	0.000772562	0.639747	0.464511	718	3	Q496Y0	ENSP00000435426	79836	LONRF3	FALSE	-0.110693	H__sapiens__1_-786667	613.93	query	0	718	8	ENSG00000175556	0.999476	NP_079054	0.895214	FALSE	0	H__sapiens__1_-786667	277872	NM_024778	0.38085	RNF127
		1.56436	0.000543412	0.639241	0.54368	717	3	Q7Z4V0	ENSP00000476810	220929	ZNF438	FALSE	-0.0424577	H__sapiens__1_-788285	654.727	query	0	717	11	ENSG00000183621	0.999475	NP_877432	0.958431	FALSE	0	H__sapiens__1_-788285	234460	NM_182755	0.405655	bA330O11.1
regulation of protein polymerization|regulation of actin cytoskeleton organization|regulation of supramolecular fiber organization|protein polymerization	GO:0032271|GO:0032956|GO:1902903|GO:0051258	1.56002	0.000381599	0.641015	0.574976	716	3	Q9UKI2	ENSP00000480549	10602	CDC42EP3	FALSE	-0.0841065	H__sapiens__1_-783692	669.729	query	0	716	3	ENSG00000163171	0.999479	NP_006440	0.919333	FALSE	0	H__sapiens__1_-783692	219130	NM_006449	0.41495	UB1
regulation of protein polymerization|regulation of actin cytoskeleton organization|regulation of supramolecular fiber organization|phosphatidylinositol binding|protein polymerization	GO:0032271|GO:0032956|GO:1902903|GO:0035091|GO:0051258	1.55879	0.000830691	0.641524	0.409734	716	3	O15195	ENSP00000427355	50853	VILL	FALSE	-0.113852	H__sapiens__1_-779955	575.759	query	0	716	2	ENSG00000136059	0.99948	NP_056957	0.89239	FALSE	0	H__sapiens__1_-779955	306718	NM_015873	0.356507
		1.5625	0.000810433	0.64	0.437614	715	3	Q9BW11	ENSP00000427104	83463	MXD3	FALSE	-0.103914	H__sapiens__1_-795208	579.128	query	0	715	5	ENSG00000213347	0.999477	NP_112590	0.901303	FALSE	0	H__sapiens__1_-795208	288140	NM_031300	0.358816	MAD3
		1.56126	0.000528137	0.640507	0.51854	715	3	Q63HK5	ENSP00000475613	57616	TSHZ3	FALSE	-0.074081	H__sapiens__1_-777897	633.007	query	0	715	2	ENSG00000121297	0.999478	NP_065907	0.928597	FALSE	0	H__sapiens__1_-777897	247156	NM_020856	0.392684	ZNF537
ubiquitin-like protein ligase activity	GO:0061659	1.56126	0.000655122	0.640507	0.493294	714	2	O15033	ENSP00000452456	9870	AREL1	FALSE	-0.0851754	H__sapiens__1_-777685	649.395	query	0	714	5	ENSG00000119682	0.999478	NP_001034568	0.918351	FALSE	0	H__sapiens__1_-777685	269832	NM_001039479	0.401853	KIAA0317
		1.55941	0.00085709	0.64127	0.413328	714	3	Q6P1R3	ENSP00000501466	79684	MSANTD2	FALSE	-0.11753	H__sapiens__1_-777802	552.59	query	0	714	0	ENSG00000120458	0.99948	NP_078907	0.889114	FALSE	0	H__sapiens__1_-777802	303670	NM_024631	0.342373	FLJ23342
response to peptide hormone|regulation of actin cytoskeleton organization|regulation of supramolecular fiber organization|phosphatase binding|cellular response to peptide|cellular response to chemical stress|cellular response to peptide hormone stimulus|cellular response to oxidative stress|response to oxidative stress	GO:0043434|GO:0032956|GO:1902903|GO:0019902|GO:1901653|GO:0062197|GO:0071375|GO:0034599|GO:0006979	1.60582	0.000383679	0.622736	0.549229	713	3	P49023	ENSP00000490896	5829	PXN	FALSE	-0.141548	H__sapiens__1_-774564	658.31	query	0	713	54	ENSG00000089159	0.999436	NP_079433	0.868014	FALSE	0	H__sapiens__1_-774564	186960	NM_025157	0.407623
		1.56993	0.000948672	0.636973	0.39203	713	3	Q8TAK5	ENSP00000357914	126626	GABPB2	FALSE	-0.0829794	H__sapiens__1_-781157	542.557	query	0	713	14	ENSG00000143458	0.99947	NP_653219	0.92037	FALSE	0	H__sapiens__1_-781157	301992	NM_144618	0.336574	MGC29891
extrinsic component of plasma membrane|peptidyl-tyrosine phosphorylation|peptidyl-tyrosine modification|extrinsic component of membrane	GO:0019897|GO:0018108|GO:0018212|GO:0019898	1.57983	0.000341172	0.632981	0.589809	712	3	Q13239	ENSP00000430596	6503	SLA	FALSE	-0.114493	H__sapiens__1_-782672	668.655	query	0	712	26	ENSG00000155926	0.999461	NP_006739	0.891818	FALSE	0	H__sapiens__1_-782672	192560	NM_006748	0.414541	SLAP-1
		1.58168	0.000792064	0.632238	0.461418	712	3	Q53EP0	ENSP00000411242	64778	FNDC3B	FALSE	-0.0739213	H__sapiens__1_-774050	602.137	query	0	712	31	ENSG00000075420	0.999459	NP_073600	0.928745	FALSE	0	H__sapiens__1_-774050	266050	NM_022763	0.373534	YVTM2421
		1.56126	0.000515782	0.640507	0.533955	711	3	Q96RV3	ENSP00000452517	22990	PCNX1	FALSE	-0.0638101	H__sapiens__1_-775121	653.664	query	0	711	0	ENSG00000100731	0.999478	NP_055797	0.938183	FALSE	0	H__sapiens__1_-775121	239838	NM_014982	0.404996	pecanex
negative regulation of kinase activity|extrinsic component of plasma membrane|negative regulation of transferase activity|extrinsic component of membrane|negative regulation of protein phosphorylation	GO:0033673|GO:0019897|GO:0051348|GO:0019898|GO:0001933	1.58354	0.000389131	0.631497	0.560391	711	3	P50148	ENSP00000391501	2776	GNAQ	FALSE	-0.125388	H__sapiens__1_-782691	660.13	query	0	711	32	ENSG00000156052	0.999457	NP_002063	0.882154	FALSE	0	H__sapiens__1_-782691	203716	NM_002072	0.409003	GAQ
		1.56559	0.000539089	0.638735	0.516991	711	3	Q9H147	ENSP00000401024	116092	DNTTIP1	FALSE	-0.0746431	H__sapiens__1_-775282	641.68	query	0	711	8	ENSG00000101457	0.999474	NP_443183	0.928075	FALSE	0	H__sapiens__1_-775282	243274	NM_052951	0.397325	Tdif1
secretory granule lumen|specific granule|tertiary granule|regulation of autophagy|macroautophagy	GO:0034774|GO:0042581|GO:0070820|GO:0010506|GO:0016236	1.56745	0.000472443	0.637979	0.529696	710	3	O00391	ENSP00000402170	5768	QSOX1	FALSE	-0.105251	H__sapiens__1_-777306	649.996	query	0	710	9	ENSG00000116260	0.999472	NP_002817	0.900099	FALSE	0	H__sapiens__1_-777306	234440	NM_002826	0.402723	QSCN6
phagocytosis|Fc receptor mediated stimulatory signaling pathway|Fc-gamma receptor signaling pathway|immune response-regulating cell surface receptor signaling pathway involved in phagocytosis|Fc receptor signaling pathway	GO:0006909|GO:0002431|GO:0038094|GO:0002433|GO:0038093	1.5922	0.000478142	0.628061	0.503768	710	3	Q9UKW4	ENSP00000434944	10451	VAV3	FALSE	-0.118661	H__sapiens__1_-779600	635.129	query	0	710	33	ENSG00000134215	0.999449	NP_006104	0.888109	FALSE	0	H__sapiens__1_-779600	220258	NM_006113	0.393512
secretory granule lumen|specific granule|tertiary granule|myeloid cell differentiation	GO:0034774|GO:0042581|GO:0070820|GO:0030099	1.57611	0.000376685	0.634472	0.573373	709	3	Q8IYS5	ENSP00000484977	126014	OSCAR	FALSE	-0.0520216	H__sapiens__1_-785684	646.863	query	0	709	21	ENSG00000170909	0.999464	NP_996554	0.949308	FALSE	0	H__sapiens__1_-785684	203902	NM_206818	0.401031
		1.57116	0.000583322	0.636471	0.472452	708	3	Q9NXE8	ENSP00000488869	54883	CWC25	FALSE	-0.0898256	H__sapiens__1_-827336	630.078	query	0	708	13	ENSG00000273559	0.999469	NP_060218	0.914091	FALSE	0	H__sapiens__1_-827336	258684	NM_017748	0.390383	FLJ20291
		1.56683	0.000746295	0.638231	0.419775	708	3	Q9UHV5	ENSP00000479735	51195	RAPGEFL1	FALSE	-0.100672	H__sapiens__1_-776257	590.52	query	0	708	6	ENSG00000108352	0.999473	NP_057423	0.904229	FALSE	0	H__sapiens__1_-776257	290788	NM_016339	0.365874	Link-GEFII
lytic vacuole organization|regulation of autophagy|vacuole organization	GO:0080171|GO:0010506|GO:0007033	1.56807	0.000566675	0.637727	0.505939	708	3	P19484	ENSP00000415946	7942	TFEB	FALSE	-0.10353	H__sapiens__1_-776827	629.141	query	0	708	6	ENSG00000112561	0.999472	NP_009093	0.901649	FALSE	0	H__sapiens__1_-776827	246548	NM_007162	0.389803	TCFEB
positive regulation of DNA-binding transcription factor activity	GO:0051091	1.57116	0.000399337	0.636471	0.567757	707	3	Q9UIG8	ENSP00000451780	28232	SLCO3A1	FALSE	-0.0879141	H__sapiens__1_-786844	669.222	query	0	707	12	ENSG00000176463	0.999469	NP_037404	0.91584	FALSE	0	H__sapiens__1_-786844	211616	NM_013272	0.414635	SLC21A11
		1.56807	0.000583729	0.637727	0.497061	707	3	Q8N427	ENSP00000408841	51314	NME8	FALSE	-0.0913843	H__sapiens__1_-774432	628.083	query	0	707	6	ENSG00000086288	0.999472	NP_057700	0.912667	FALSE	0	H__sapiens__1_-774432	250282	NM_016616	0.389388	TXNDC3
response to molecule of bacterial origin|immune receptor activity	GO:0002237|GO:0140375	1.58168	0.000529449	0.632238	0.529732	707	3	P17181	ENSP00000498666	3454	IFNAR1	FALSE	-0.118337	H__sapiens__1_-780956	658.705	query	0	707	23	ENSG00000142166	0.999459	NP_000620	0.888397	FALSE	0	H__sapiens__1_-780956	236458	NM_000629	0.40812	IFRC
phosphatase complex|protein serine/threonine phosphatase complex|phosphatase binding|phosphatase activity	GO:1903293|GO:0008287|GO:0019902|GO:0016791	1.56621	0.000554435	0.638483	0.513477	706	3	O95685	ENSP00000360035	5509	PPP1R3D	FALSE	-0.0782292	H__sapiens__1_-779412	654.845	query	0	706	1	ENSG00000132825	0.999473	NP_006233	0.924752	FALSE	0	H__sapiens__1_-779412	244492	NM_006242	0.40598
secretory granule membrane|lysosomal membrane|cellular response to chemical stress|primary lysosome|azurophil granule|cellular response to oxidative stress|response to oxidative stress	GO:0030667|GO:0005765|GO:0062197|GO:0005766|GO:0042582|GO:0034599|GO:0006979	1.57364	0.0003958	0.63547	0.567304	705	3	O95497	ENSP00000356905	8876	VNN1	FALSE	-0.0936187	H__sapiens__1_-776786	657.778	query	0	705	12	ENSG00000112299	0.999466	NP_004657	0.91063	FALSE	0	H__sapiens__1_-776786	209244	NM_004666	0.408051	Tiff66
		1.57488	0.000864571	0.634971	0.413205	704	2	O14828	ENSP00000461521	10067	SCAMP3	FALSE	-0.150261	H__sapiens__1_-777325	554.092	query	0	704	16	ENSG00000116521	0.999465	NP_443069	0.860484	FALSE	0	H__sapiens__1_-777325	285108	NM_052837	0.342879	C1orf3
		1.57611	0.000596499	0.634472	0.525211	703	3	Q9Y6I7	ENSP00000464109	26118	WSB1	FALSE	-0.104089	H__sapiens__1_-776364	640.31	query	0	703	14	ENSG00000109046	0.999464	NP_599027	0.901146	FALSE	0	H__sapiens__1_-776364	231054	NM_134265	0.396968	SWIP1
		1.58416	0.000465038	0.63125	0.5324	703	3	Q13075	ENSP00000487396	4671	NAIP	FALSE	-0.0767574	H__sapiens__1_-812907	660.003	query	0	703	26	ENSG00000249437	0.999457	NP_075043	0.926114	FALSE	0	H__sapiens__1_-812907	216046	NM_022892	0.409431	NLRB1
		1.57302	0.000401232	0.63572	0.565043	703	3	Q96SL1	ENSP00000418554	84925	SLC49A4	FALSE	-0.0609893	H__sapiens__1_-780430	659.978	query	0	703	10	ENSG00000138463	0.999467	NP_116228	0.940833	FALSE	0	H__sapiens__1_-780430	210516	NM_032839	0.409162	RCC4
		1.5755	0.000754644	0.634721	0.515742	703	3	Q9H106	ENSP00000410072	128646	SIRPD	FALSE	-0.0600501	H__sapiens__1_-778503	621.829	query	0	703	14	ENSG00000125900	0.999465	NP_848555	0.941717	FALSE	0	H__sapiens__1_-778503	252078	NM_178460	0.385511	PTPNS1L2
		1.57178	0.000428877	0.63622	0.549835	702	3	Q92604	ENSP00000355964	9926	LPGAT1	FALSE	-0.100758	H__sapiens__1_-778164	646.524	query	0	702	7	ENSG00000123684	0.999468	NP_055688	0.904152	FALSE	0	H__sapiens__1_-778164	219588	NM_014873	0.400821	NET8
		1.58725	0.000797766	0.630019	0.413739	702	3	Q8IW41	ENSP00000473541	8550	MAPKAPK5	FALSE	-0.144578	H__sapiens__1_-774548	563.269	query	0	702	28	ENSG00000089022	0.999454	NP_620777	0.865387	FALSE	0	H__sapiens__1_-774548	270366	NM_139078	0.348774	PRAK
		1.57735	0.000453086	0.633974	0.53716	701	3	P53671	ENSP00000388422	3985	LIMK2	FALSE	-0.091274	H__sapiens__1_-788022	657.323	query	0	701	14	ENSG00000182541	0.999463	NP_057952	0.912768	FALSE	0	H__sapiens__1_-788022	220578	NM_016733	0.407011
reactive oxygen species metabolic process	GO:0072593	1.5724	0.000383117	0.63597	0.56967	700	3	Q7L1T6	ENSP00000358695	51167	CYB5R4	FALSE	-0.0926235	H__sapiens__1_-773681	653.196	query	0	700	6	ENSG00000065615	0.999468	NP_057314	0.911537	FALSE	0	H__sapiens__1_-773681	209050	NM_016230	0.404957	NCB5OR
phosphatase activity	GO:0016791	1.57611	0.000925526	0.634472	0.389758	700	3	Q9NRR6	ENSP00000502517	56623	INPP5E	FALSE	-0.13287	H__sapiens__1_-781842	535.394	query	0	700	13	ENSG00000148384	0.999464	NP_063945	0.875579	FALSE	0	H__sapiens__1_-781842	293480	NM_019892	0.331719	PPI5PIV
		1.59715	0.000430008	0.626114	0.531112	699	3	Q9Y2U5	ENSP00000387246	10746	MAP3K2	FALSE	-0.10203	H__sapiens__1_-785473	635.62	query	0	699	41	ENSG00000169967	0.999445	NP_006600	0.903002	FALSE	0	H__sapiens__1_-785473	203170	NM_006609	0.393817	MEKK2B
		1.57426	0.000438096	0.63522	0.543472	699	3	Q9P2F8	ENSP00000502693	57568	SIPA1L2	FALSE	-0.0584579	H__sapiens__1_-777401	654.039	query	0	699	8	ENSG00000116991	0.999466	NP_065859	0.943218	FALSE	0	H__sapiens__1_-777401	220322	NM_020808	0.40548	SPAR2
carbohydrate catabolic process|glucan catabolic process|polysaccharide catabolic process|cellular carbohydrate catabolic process|cellular polysaccharide catabolic process	GO:0016052|GO:0009251|GO:0000272|GO:0044275|GO:0044247	1.59344	0.00190709	0.627573	0.428528	698	3	P11217	ENSP00000366650	5837	PYGM	FALSE	-0.139894	H__sapiens__1_-773802	591.636	query	0	698	34	ENSG00000068976	0.999448	NP_005600	0.86945	FALSE	0	H__sapiens__1_-773802	660992	NM_005609	0.367019	GSD5
extrinsic component of membrane	GO:0019898	1.60582	0.000398884	0.622736	0.566711	697	3	P48736	ENSP00000419260	5294	PIK3CG	FALSE	-0.138689	H__sapiens__1_-775947	658.642	query	0	697	43	ENSG00000105851	0.999436	NP_002640	0.870499	FALSE	0	H__sapiens__1_-775947	183142	NM_002649	0.408334
		1.57983	0.000359249	0.632981	0.588228	696	3	O75976	ENSP00000466049	1362	CPD	FALSE	-0.0951136	H__sapiens__1_-776298	666.569	query	0	696	14	ENSG00000108582	0.999461	NP_001295	0.90927	FALSE	0	H__sapiens__1_-776298	193992	NM_001304	0.413248
		1.57673	0.000570976	0.634223	0.477769	695	3	P49641	ENSP00000453999	4122	MAN2A2	FALSE	-0.108124	H__sapiens__1_-789901	634.546	query	0	695	10	ENSG00000196547	0.999464	NP_006113	0.897517	FALSE	0	H__sapiens__1_-789901	249342	NM_006122	0.392908	MANA2X
liposaccharide metabolic process|glycolipid metabolic process|membrane lipid metabolic process	GO:1903509|GO:0006664|GO:0006643	1.57488	0.000533764	0.634971	0.499219	694	3	Q92521	ENSP00000456531	9488	PIGB	FALSE	-0.117419	H__sapiens__1_-773828	624.504	query	0	694	5	ENSG00000069943	0.999465	NP_004846	0.889213	FALSE	0	H__sapiens__1_-773828	241128	NM_004855	0.386929
regulation of supramolecular fiber organization	GO:1902903	1.58106	0.000623639	0.632485	0.482194	694	3	Q8NBJ5	ENSP00000469817	79709	COLGALT1	FALSE	-0.101382	H__sapiens__1_-778993	618.513	query	0	694	15	ENSG00000130309	0.999459	NP_078932	0.903588	FALSE	0	H__sapiens__1_-778993	244798	NM_024656	0.38298	GLT25D1
ubiquitin-like protein ligase activity	GO:0061659	1.58787	0.000661706	0.629774	0.438679	694	3	Q96PU4	ENSP00000434182	115426	UHRF2	FALSE	-0.0991393	H__sapiens__1_-781780	570.478	query	0	694	24	ENSG00000147854	0.999453	NP_690856	0.905617	FALSE	0	H__sapiens__1_-781780	255014	NM_152896	0.353675	URF2
		1.57983	0.000430487	0.632981	0.534767	693	3	Q9UPW5	ENSP00000487074	23287	AGTPBP1	FALSE	-0.0842886	H__sapiens__1_-779749	643.358	query	0	693	12	ENSG00000135049	0.999461	NP_056054	0.919166	FALSE	0	H__sapiens__1_-779749	219068	NM_015239	0.398611	Nna1
		1.57178	0.000650523	0.63622	0.477296	693	3	O14841	ENSP00000481640	26873	OPLAH	FALSE	-0.109701	H__sapiens__1_-787312	604.162	query	0	693	0	ENSG00000178814	0.999468	NP_060040	0.896102	FALSE	0	H__sapiens__1_-787312	256032	NM_017570	0.374094	OPLA
		1.58106	0.00034007	0.632485	0.579874	693	3	P29966	ENSP00000478061	4082	MARCKS	FALSE	-0.112601	H__sapiens__1_-830296	666.789	query	0	693	11	ENSG00000277443	0.999459	NP_002347	0.893507	FALSE	0	H__sapiens__1_-830296	196184	NM_002356	0.413641	PKCSL
		1.59035	0.000358197	0.628794	0.568487	693	3	P15036	ENSP00000499775	2114	ETS2	FALSE	-0.126864	H__sapiens__1_-782869	667.786	query	0	693	24	ENSG00000157557	0.999451	NP_005230	0.880853	FALSE	0	H__sapiens__1_-782869	193546	NM_005239	0.413746
secretory granule membrane|regulation of supramolecular fiber organization|amyloid precursor protein metabolic process|regulation of endocytosis|amyloid precursor protein catabolic process|cellular response to peptide|amyloid-beta metabolic process|primary lysosome|azurophil granule|regulation of tumor necrosis factor superfamily cytokine production|tumor necrosis factor production|membrane micro…	GO:0030667|GO:1902903|GO:0042982|GO:0030100|GO:0042987|GO:1901653|GO:0050435|GO:0005766|GO:0042582|GO:1903555|GO:0032640|GO:0098857|GO:0071706|GO:0016052|GO:0005765|GO:1903557|GO:0032680	1.60705	0.000381046	0.622256	0.565203	693	3	P49768	ENSP00000454156	5663	PSEN1	FALSE	-0.131974	H__sapiens__1_-774247	674.022	query	0	693	45	ENSG00000080815	0.999435	NP_015557	0.876364	FALSE	0	H__sapiens__1_-774247	179886	NM_007318	0.417869	S182
phosphatase activity	GO:0016791	1.58601	0.000430998	0.630511	0.535077	692	3	P05186	ENSP00000442672	249	ALPL	FALSE	-0.112546	H__sapiens__1_-783511	639.423	query	0	692	17	ENSG00000162551	0.999455	NP_001356734	0.893556	FALSE	0	H__sapiens__1_-783511	212138	NM_001369805	0.396665	TNSALP
regulation of cellular pH|regulation of intracellular pH|cellular monovalent inorganic cation homeostasis|regulation of pH|pH reduction|intracellular pH reduction	GO:0030641|GO:0051453|GO:0030004|GO:0006885|GO:0045851|GO:0051452	1.58106	0.000480898	0.632485	0.542246	691	3	Q8TDJ6	ENSP00000453454	23312	DMXL2	FALSE	-0.0787404	H__sapiens__1_-775618	658.01	query	0	691	11	ENSG00000104093	0.999459	NP_056078	0.92428	FALSE	0	H__sapiens__1_-775618	217230	NM_015263	0.407942	KIAA0856
		1.59406	0.00071342	0.627329	0.406555	691	3	Q9Y312	ENSP00000380455	25980	AAR2	FALSE	-0.141143	H__sapiens__1_-779133	560.33	query	0	691	33	ENSG00000131043	0.999447	NP_056326	0.868366	FALSE	0	H__sapiens__1_-779133	261798	NM_015511	0.347168	C20orf4
		1.58478	0.00033091	0.631004	0.586263	689	3	O60486	ENSP00000447843	10154	PLXNC1	FALSE	-0.0890011	H__sapiens__1_-779949	673.558	query	0	689	15	ENSG00000136040	0.999456	NP_005752	0.914845	FALSE	0	H__sapiens__1_-779949	189508	NM_005761	0.417581	VESPR
		1.5854	0.0004845	0.630757	0.516731	689	3	Q16394	ENSP00000407299	2131	EXT1	FALSE	-0.109457	H__sapiens__1_-787947	656.637	query	0	689	17	ENSG00000182197	0.999455	NP_000118	0.89632	FALSE	0	H__sapiens__1_-787947	222226	NM_000127	0.406838	ttv
		1.58849	0.000537876	0.629529	0.49385	689	3	Q53FA7	ENSP00000389620	9540	TP53I3	FALSE	-0.120677	H__sapiens__1_-777115	631.825	query	0	689	19	ENSG00000115129	0.999453	NP_671713	0.886321	FALSE	0	H__sapiens__1_-777115	229446	NM_147184	0.391708
		1.58106	0.000584566	0.632485	0.474083	687	3	Q14CX5	ENSP00000490281	79847	MFSD13A	FALSE	-0.0778031	H__sapiens__1_-780368	620.119	query	0	687	8	ENSG00000138111	0.999459	NP_079065	0.925147	FALSE	0	H__sapiens__1_-780368	246648	NM_024789	0.384213	TMEM180
secretory granule membrane|specific granule|lysosomal membrane|primary lysosome|azurophil granule	GO:0030667|GO:0042581|GO:0005765|GO:0005766|GO:0042582	1.57921	0.000473458	0.633229	0.58794	687	3	Q9NX76	ENSP00000205636	54918	CMTM6	FALSE	-0.0858758	H__sapiens__1_-774664	669.318	query	0	687	5	ENSG00000091317	0.999461	NP_060271	0.917708	FALSE	0	H__sapiens__1_-774664	211558	NM_017801	0.414695	FLJ20396
		1.5823	0.000534056	0.631991	0.482722	687	3	Q6IAN0	ENSP00000468585	25979	DHRS7B	FALSE	-0.106733	H__sapiens__1_-776363	628.888	query	0	687	11	ENSG00000109016	0.999458	NP_056325	0.898766	FALSE	0	H__sapiens__1_-776363	240622	NM_015510	0.389404	SDR32C1
		1.58478	0.000555983	0.631004	0.495893	687	3	P29374	ENSP00000416053	5926	ARID4A	FALSE	-0.120395	H__sapiens__1_-773233	594.369	query	0	687	12	ENSG00000032219	0.999456	NP_075377	0.88657	FALSE	0	H__sapiens__1_-773233	232808	NM_023001	0.368487	RBP-1
		1.59344	0.000338305	0.627573	0.565885	687	3	Q9UNA1	ENSP00000495827	23092	ARHGAP26	FALSE	-0.0970401	H__sapiens__1_-781505	680.173	query	0	687	24	ENSG00000145819	0.999448	NP_055886	0.90752	FALSE	0	H__sapiens__1_-781505	190736	NM_015071	0.421421	OPHN1L1
response to molecule of bacterial origin|cellular response to chemical stress|regulation of type I interferon production|tumor necrosis factor production|type I interferon production|tumor necrosis factor superfamily cytokine production|negative regulation of response to external stimulus|regulation of innate immune response|regulation of tumor necrosis factor production|adaptive immune response …	GO:0002237|GO:0062197|GO:0032479|GO:0032640|GO:0032606|GO:0071706|GO:0032102|GO:0045088|GO:0032680|GO:0002460|GO:0062207|GO:0071216|GO:0071222|GO:0042542|GO:0002819|GO:0006979|GO:0002221|GO:0002250|GO:0048872|GO:0071219|GO:0032635|GO:0034599|GO:1903555|GO:0032675|GO:0002822|GO:0034122|GO:0034134|GO:0034121|GO:0034135|GO:0002224	1.60087	0.000382754	0.624662	0.541103	687	3	P21580	ENSP00000484332	7128	TNFAIP3	FALSE	-0.168175	H__sapiens__1_-777565	649.145	query	0	687	32	ENSG00000118503	0.999441	NP_006281	0.845206	FALSE	0	H__sapiens__1_-777565	194550	NM_006290	0.402695	OTUD7C
		1.57921	0.000650187	0.633229	0.461599	687	3	Q6UX07	ENSP00000412826	147015	DHRS13	FALSE	-0.0657835	H__sapiens__1_-784867	608.928	query	0	687	5	ENSG00000167536	0.999461	NP_653284	0.936334	FALSE	0	H__sapiens__1_-784867	254720	NM_144683	0.377279	SDR7C5
		1.57735	0.000781467	0.633974	0.408219	686	3	Q9NWW7	ENSP00000407799	54980	C2orf42	FALSE	-0.0979864	H__sapiens__1_-777262	564.943	query	0	686	0	ENSG00000115998	0.999463	NP_060350	0.906661	FALSE	0	H__sapiens__1_-777262	281838	NM_017880	0.350244	FLJ20558
regulation of protein polymerization|ERBB signaling pathway|extrinsic component of plasma membrane|peptidyl-tyrosine phosphorylation|peptidyl-tyrosine modification|regulation of actin cytoskeleton organization|regulation of supramolecular fiber organization|extrinsic component of membrane|actin cytoskeleton reorganization|regulation of establishment or maintenance of cell polarity|myeloid cell di…	GO:0032271|GO:0038127|GO:0019897|GO:0018108|GO:0018212|GO:0032956|GO:1902903|GO:0019898|GO:0031532|GO:0032878|GO:0030099|GO:0051258	1.62686	0.000422478	0.614682	0.519868	686	3	Q14289	ENSP00000430404	2185	PTK2B	FALSE	-0.129564	H__sapiens__1_-777859	640.397	query	0	686	53	ENSG00000120899	0.999417	NP_775268	0.878479	FALSE	0	H__sapiens__1_-777859	180450	NM_173176	0.396531	RAFTK
		1.58725	0.000531571	0.630019	0.516868	685	3	Q8NFA0	ENSP00000467885	84669	USP32	FALSE	-0.075309	H__sapiens__1_-785661	653.455	query	0	685	12	ENSG00000170832	0.999454	NP_115971	0.927457	FALSE	0	H__sapiens__1_-785661	226188	NM_032582	0.405621	NY-REN-60
macromolecule deacylation|protein deacylation	GO:0098732|GO:0035601	1.59158	0.00041176	0.628305	0.538348	684	3	Q9UKL0	ENSP00000454204	23186	RCOR1	FALSE	-0.116051	H__sapiens__1_-774598	658.35	query	0	684	15	ENSG00000089902	0.99945	NP_055971	0.89043	FALSE	0	H__sapiens__1_-774598	204638	NM_015156	0.408152	RCOR
ubiquitin-like protein ligase activity	GO:0061659	1.58478	0.000722829	0.631004	0.432936	683	3	Q5VTB9	ENSP00000475383	55182	RNF220	FALSE	-0.109612	H__sapiens__1_-789167	567.637	query	0	683	10	ENSG00000187147	0.999456	NP_060620	0.896182	FALSE	0	H__sapiens__1_-789167	261696	NM_018150	0.351696	FLJ10597
positive regulation of DNA-binding transcription factor activity|pattern recognition receptor signaling pathway|positive regulation of defense response|regulation of innate immune response|Fc receptor signaling pathway|regulation of autophagy|toll-like receptor signaling pathway|macroautophagy	GO:0051091|GO:0002221|GO:0031349|GO:0045088|GO:0038093|GO:0010506|GO:0002224|GO:0016236	1.61262	0.000533612	0.620107	0.474189	683	3	Q9Y6K9	ENSP00000484275	8517	IKBKG	FALSE	-0.181868	H__sapiens__1_-824979	595.71	query	0	683	43	ENSG00000269335	0.99943	NP_003630	0.833711	FALSE	0	H__sapiens__1_-824979	211120	NM_003639	0.368861	ZC2HC9
		1.58416	0.000474322	0.63125	0.498235	682	3	Q8N3P4	ENSP00000487164	23355	VPS8	FALSE	-0.0773006	H__sapiens__1_-782791	652.056	query	0	682	7	ENSG00000156931	0.999457	NP_056118	0.925612	FALSE	0	H__sapiens__1_-782791	230714	NM_015303	0.404251	KIAA0804
negative regulation of kinase activity|negative regulation of protein serine/threonine kinase activity|negative regulation of transferase activity|negative regulation of MAPK cascade|negative regulation of protein kinase activity|negative regulation of protein phosphorylation	GO:0033673|GO:0071901|GO:0051348|GO:0043409|GO:0006469|GO:0001933	1.60953	0.000325491	0.6213	0.56981	682	3	Q9H422	ENSP00000433594	10114	HIPK3	FALSE	-0.0834297	H__sapiens__1_-776519	662.243	query	0	682	46	ENSG00000110422	0.999433	NP_005725	0.919956	FALSE	0	H__sapiens__1_-776519	174434	NM_005734	0.410312	YAK1
		1.59282	0.000542693	0.627817	0.481539	682	3	Q9Y2I8	ENSP00000497597	22884	WDR37	FALSE	-0.0928469	H__sapiens__1_-773354	636.179	query	0	682	21	ENSG00000047056	0.999449	NP_054742	0.911333	FALSE	0	H__sapiens__1_-773354	231266	NM_014023	0.393919	KIAA0982
		1.5922	0.000389556	0.628061	0.5395	682	3	Q7Z5R6	ENSP00000365411	54518	APBB1IP	FALSE	-0.104338	H__sapiens__1_-774125	660.7	query	0	682	18	ENSG00000077420	0.999449	NP_061916	0.900921	FALSE	0	H__sapiens__1_-774125	204334	NM_019043	0.409102	RIAM
		1.60334	0.000378874	0.623697	0.531644	682	3	P56545	ENSP00000481909	1488	CTBP2	FALSE	-0.107235	H__sapiens__1_-786563	670.084	query	0	682	35	ENSG00000175029	0.999439	NP_073713	0.898314	FALSE	0	H__sapiens__1_-786563	196914	NM_022802	0.41517	ribeye
reactive oxygen species metabolic process|cellular response to chemical stress|cellular response to oxidative stress|response to oxidative stress	GO:0072593|GO:0062197|GO:0034599|GO:0006979	1.58787	0.000685341	0.629774	0.431079	681	3	P39210	ENSP00000406441	4358	MPV17	FALSE	-0.136044	H__sapiens__1_-777126	578.904	query	0	681	13	ENSG00000115204	0.999453	NP_002428	0.872804	FALSE	0	H__sapiens__1_-777126	258258	NM_002437	0.358677
secretory granule membrane|specific granule|amyloid precursor protein metabolic process|tertiary granule	GO:0030667|GO:0042581|GO:0042982|GO:0070820	1.60891	0.000351623	0.621538	0.557752	681	3	O14672	ENSP00000481779	102	ADAM10	FALSE	-0.143187	H__sapiens__1_-780309	640.88	query	0	681	44	ENSG00000137845	0.999434	NP_001307499	0.866592	FALSE	0	H__sapiens__1_-780309	180668	NM_001320570	0.397076	kuz
		1.59406	0.000657123	0.627329	0.465945	681	3	Q07699	ENSP00000502717	6324	SCN1B	FALSE	-0.143487	H__sapiens__1_-775923	599.886	query	0	681	21	ENSG00000105711	0.999447	NP_950238	0.866332	FALSE	0	H__sapiens__1_-775923	241240	NM_199037	0.371907
		1.57983	0.000513341	0.632981	0.512107	680	3	Q9HDC9	ENSP00000395874	57136	APMAP	FALSE	-0.0757224	H__sapiens__1_-775288	649.726	query	0	680	0	ENSG00000101474	0.999461	NP_065392	0.927074	FALSE	0	H__sapiens__1_-775288	231168	NM_020531	0.402307	C20orf3
		1.60025	0.000337124	0.624903	0.6054	680	3	O95976	ENSP00000492471	10261	IGSF6	FALSE	-0.0964665	H__sapiens__1_-780769	663.68	query	0	680	30	ENSG00000140749	0.999442	NP_005840	0.90804	FALSE	0	H__sapiens__1_-780769	172774	NM_005849	0.411457	DORA
secretory granule membrane|amyloid precursor protein metabolic process|lysosomal membrane|amyloid precursor protein catabolic process|amyloid-beta metabolic process|primary lysosome|azurophil granule	GO:0030667|GO:0042982|GO:0005765|GO:0042987|GO:0050435|GO:0005766|GO:0042582	1.59963	0.000391731	0.625145	0.534493	680	3	Q92542	ENSP00000495179	23385	NCSTN	FALSE	-0.121727	H__sapiens__1_-783570	668.37	query	0	680	24	ENSG00000162736	0.999442	NP_056146	0.88539	FALSE	0	H__sapiens__1_-783570	199142	NM_015331	0.414108	KIAA0253
response to molecule of bacterial origin|secretory granule lumen|specific granule	GO:0002237|GO:0034774|GO:0042581	1.5854	0.000519175	0.630757	0.51688	680	3	P03973	ENSP00000342082	6590	SLPI	FALSE	-0.129685	H__sapiens__1_-778201	633.006	query	0	680	6	ENSG00000124107	0.999455	NP_003055	0.878372	FALSE	0	H__sapiens__1_-778201	222176	NM_003064	0.39244	WFDC4
sphingolipid metabolic process|phosphatidylinositol binding|membrane lipid metabolic process	GO:0006665|GO:0035091|GO:0006643	1.59344	0.000358196	0.627573	0.559017	679	3	Q9Y5P4	ENSP00000496472	10087	CERT1	FALSE	-0.102215	H__sapiens__1_-776894	653.097	query	0	679	20	ENSG00000113163	0.999448	NP_112729	0.902835	FALSE	0	H__sapiens__1_-776894	194370	NM_031361	0.404645	STARD11
response to peptide hormone|response to insulin|cellular monovalent inorganic cation homeostasis|cellular response to insulin stimulus|cellular response to peptide|regulation of autophagy|cellular response to peptide hormone stimulus|intracellular pH reduction|regulation of cellular pH|regulation of intracellular pH|regulation of pH|macroautophagy|pH reduction	GO:0043434|GO:0032868|GO:0030004|GO:0032869|GO:1901653|GO:0010506|GO:0071375|GO:0051452|GO:0030641|GO:0051453|GO:0006885|GO:0016236|GO:0045851	1.60705	0.000359625	0.622256	0.560306	679	3	P38606	ENSP00000420146	523	ATP6V1A	FALSE	-0.133889	H__sapiens__1_-777051	654.159	query	0	679	35	ENSG00000114573	0.999435	NP_001681	0.874688	FALSE	0	H__sapiens__1_-777051	180750	NM_001690	0.405303	Vma1
		1.59406	0.000498706	0.627329	0.513406	679	3	Q86V86	ENSP00000353824	415116	PIM3	FALSE	-0.0687333	H__sapiens__1_-790471	643.735	query	0	679	22	ENSG00000198355	0.999447	NP_001001852	0.933576	FALSE	0	H__sapiens__1_-790471	214330	NM_001001852	0.398598
		1.58168	0.000569789	0.632238	0.487773	679	3	Q6PEY1	ENSP00000459725	92162	TMEM88	FALSE	-0.0689945	H__sapiens__1_-784972	609.56	query	0	679	0	ENSG00000167874	0.999459	NP_981956	0.933332	FALSE	0	H__sapiens__1_-784972	239672	NM_203411	0.377904	MGC71744
		1.58601	0.00090714	0.630511	0.377644	679	3	Q969W1	ENSP00000405240	84287	ZDHHC16	FALSE	-0.0947203	H__sapiens__1_-785781	538.939	query	0	679	7	ENSG00000171307	0.999455	NP_932163	0.909627	FALSE	0	H__sapiens__1_-785781	285784	NM_198046	0.334122
		1.58663	0.000486222	0.630265	0.530805	678	3	Q8IZJ4	ENSP00000484573	266747	RGL4	FALSE	-0.0635322	H__sapiens__1_-783114	630.851	query	0	678	6	ENSG00000159496	0.999454	NP_705843	0.938444	FALSE	0	H__sapiens__1_-783114	213974	NM_153615	0.391104
		1.58354	0.000643888	0.631497	0.440299	676	3	Q6UW02	ENSP00000482757	57404	CYP20A1	FALSE	-0.0961917	H__sapiens__1_-777615	586.227	query	0	676	1	ENSG00000119004	0.999457	NP_803882	0.90829	FALSE	0	H__sapiens__1_-777615	259388	NM_177538	0.363214	CYP-M
		1.58478	0.000458149	0.631004	0.521983	676	3	O15375	ENSP00000463931	9121	SLC16A5	FALSE	-0.0824755	H__sapiens__1_-785517	649.366	query	0	676	3	ENSG00000170190	0.999456	NP_004686	0.920834	FALSE	0	H__sapiens__1_-785517	219696	NM_004695	0.402333
		1.58601	0.000467019	0.630511	0.518675	676	3	Q7Z3E1	ENSP00000438345	25976	TIPARP	FALSE	-0.103604	H__sapiens__1_-783843	629.009	query	0	676	3	ENSG00000163659	0.999455	NP_056323	0.901582	FALSE	0	H__sapiens__1_-783843	219716	NM_015508	0.390204	RM1
		1.60149	0.000528768	0.62442	0.458843	675	3	P51687	ENSP00000450264	6821	SUOX	FALSE	-0.125828	H__sapiens__1_-780590	618.44	query	0	675	30	ENSG00000139531	0.99944	NP_001027559	0.881767	FALSE	0	H__sapiens__1_-780590	230654	NM_001032387	0.382935
		1.5854	0.000872946	0.630757	0.409489	675	3	Q6P1R4	ENSP00000463962	64118	DUS1L	FALSE	-0.129979	H__sapiens__1_-785413	530.279	query	0	675	4	ENSG00000169718	0.999455	NP_071439	0.878114	FALSE	0	H__sapiens__1_-785413	272910	NM_022156	0.328346	PP3111
regulation of protein polymerization|regulation of actin cytoskeleton organization|regulation of supramolecular fiber organization|phosphatidylinositol binding|protein polymerization	GO:0032271|GO:0032956|GO:1902903|GO:0035091|GO:0051258	1.5922	0.00080482	0.628061	0.397672	675	3	P35080	ENSP00000498146	5217	PFN2	FALSE	-0.137395	H__sapiens__1_-773840	565.455	query	0	675	12	ENSG00000070087	0.999449	NP_444252	0.871626	FALSE	0	H__sapiens__1_-773840	270674	NM_053024	0.350561
		1.5854	0.000411906	0.630757	0.551814	675	3	Q8IWB1	ENSP00000497746	85450	ITPRIP	FALSE	-0.0633785	H__sapiens__1_-781898	652.162	query	0	675	1	ENSG00000148841	0.999455	NP_203755	0.938588	FALSE	0	H__sapiens__1_-781898	205460	NM_033397	0.404567	KIAA1754
		1.60705	0.000321821	0.622256	0.589862	674	3	Q8N6G5	ENSP00000363590	55454	CSGALNACT2	FALSE	-0.0950798	H__sapiens__1_-785435	655.703	query	0	674	34	ENSG00000169826	0.999435	NP_061060	0.9093	FALSE	0	H__sapiens__1_-785435	168616	NM_018590	0.406763	PRO0082
		1.58663	0.000436757	0.630265	0.522022	674	3	Q96QD8	ENSP00000482873	54407	SLC38A2	FALSE	-0.108351	H__sapiens__1_-779623	623.121	query	0	674	4	ENSG00000134294	0.999454	NP_061849	0.897312	FALSE	0	H__sapiens__1_-779623	217276	NM_018976	0.386072	SNAT2
phosphatase complex|protein serine/threonine phosphatase complex|extrinsic component of membrane|Fc receptor signaling pathway|phosphatase activity	GO:1903293|GO:0008287|GO:0019898|GO:0038093|GO:0016791	1.6021	0.000592895	0.624179	0.53006	673	3	Q08209	ENSP00000434599	5530	PPP3CA	FALSE	-0.161172	H__sapiens__1_-780504	636.926	query	0	673	25	ENSG00000138814	0.99944	NP_001124164	0.851146	FALSE	0	H__sapiens__1_-780504	218392	NM_001130692	0.39487	PPP2B
positive regulation of defense response|regulation of innate immune response	GO:0031349|GO:0045088	1.59097	0.00043547	0.628549	0.546978	672	3	Q9ULY5	ENSP00000443328	26253	CLEC4E	FALSE	-0.0753574	H__sapiens__1_-784633	643.199	query	0	672	8	ENSG00000166523	0.99945	NP_055173	0.927412	FALSE	0	H__sapiens__1_-784633	203144	NM_014358	0.398512	mincle
phosphatidylinositol binding	GO:0035091	1.58973	0.000506415	0.629039	0.500144	672	2	Q9Y5W9	ENSP00000464410	29916	SNX11	FALSE	-0.0879575	H__sapiens__1_-772771	643.002	query	0	672	9	ENSG00000002919	0.999451	NP_689450	0.9158	FALSE	0	H__sapiens__1_-772771	224954	NM_152244	0.397897
		1.59468	0.000462695	0.627086	0.543157	671	3	Q9UL01	ENSP00000495970	29940	DSE	FALSE	-0.0916386	H__sapiens__1_-776706	647.828	query	0	671	13	ENSG00000111817	0.999447	NP_037484	0.912435	FALSE	0	H__sapiens__1_-776706	200634	NM_013352	0.401629	SART2
ficolin-1-rich granule|cellular response to biotic stimulus	GO:0101002|GO:0071216	1.60644	0.000478801	0.622496	0.53374	671	3	O14727	ENSP00000450175	317	APAF1	FALSE	-0.112222	H__sapiens__1_-777854	655.998	query	0	671	32	ENSG00000120868	0.999436	NP_863659	0.893846	FALSE	0	H__sapiens__1_-777854	195694	NM_181869	0.406695	CED4
type I interferon production|positive regulation of defense response|regulation of innate immune response|myeloid cell differentiation|regulation of type I interferon production	GO:0032606|GO:0031349|GO:0045088|GO:0030099|GO:0032479	1.66027	0.000337385	0.602311	0.496344	671	3	Q92793	ENSP00000490244	1387	CREBBP	FALSE	-0.159545	H__sapiens__1_-772833	649.319	query	0	671	78	ENSG00000005339	0.999386	NP_004371	0.852532	FALSE	0	H__sapiens__1_-772833	155434	NM_004380	0.402554	RSTS
		1.58973	0.000724917	0.629039	0.428019	670	3	Q6TCH4	ENSP00000499056	79957	PAQR6	FALSE	-0.0988674	H__sapiens__1_-783282	590.931	query	0	670	5	ENSG00000160781	0.999451	NP_940798	0.905863	FALSE	0	H__sapiens__1_-783282	258056	NM_198406	0.366128	PRdelta
ERBB signaling pathway|positive regulation of ERBB signaling pathway|peptidyl-tyrosine modification|response to molecule of bacterial origin|cellular response to lipoprotein particle stimulus|regulation of cyclin-dependent protein serine/threonine kinase activity|adaptive immune response|regulation of ERBB signaling pathway|epidermal growth factor receptor signaling pathway|homeostasis of number …	GO:0038127|GO:1901186|GO:0018212|GO:0002237|GO:0071402|GO:0000079|GO:0002250|GO:1901184|GO:0007173|GO:0048872|GO:0002262|GO:1990845|GO:0098857|GO:0018108|GO:0042058|GO:0106106|GO:0002460	1.60025	0.000325568	0.624903	0.563951	670	3	P78536	ENSP00000497929	6868	ADAM17	FALSE	-0.104438	H__sapiens__1_-782198	670.548	query	0	670	18	ENSG00000151694	0.999442	NP_003174	0.900831	FALSE	0	H__sapiens__1_-782198	185486	NM_003183	0.415457	TACE
		1.58911	0.000794709	0.629283	0.390837	670	3	Q9H2G4	ENSP00000462635	64061	TSPYL2	FALSE	-0.115666	H__sapiens__1_-788432	555.53	query	0	670	4	ENSG00000184205	0.999452	NP_071400	0.890773	FALSE	0	H__sapiens__1_-788432	274518	NM_022117	0.344195	TSPX
secretory granule lumen	GO:0034774	1.59282	0.00038134	0.627817	0.558373	670	3	P12259	ENSP00000356771	2153	F5	FALSE	-0.123074	H__sapiens__1_-790598	658.896	query	0	670	8	ENSG00000198734	0.999449	NP_000121	0.884198	FALSE	0	H__sapiens__1_-790598	195346	NM_000130	0.408744
		1.59468	0.000720799	0.627086	0.409265	670	3	P55809	ENSP00000425348	5019	OXCT1	FALSE	-0.150412	H__sapiens__1_-774343	556.623	query	0	670	13	ENSG00000083720	0.999447	NP_001351232	0.860354	FALSE	0	H__sapiens__1_-774343	259536	NM_001364303	0.344871	SCOT
macrophage activation|negative regulation of response to external stimulus	GO:0042116|GO:0032102	1.62191	0.000312972	0.616559	0.577753	669	3	O76096	ENSP00000420384	8530	CST7	FALSE	-0.118414	H__sapiens__1_-774143	652.941	query	0	669	54	ENSG00000077984	0.999421	NP_003641	0.888328	FALSE	0	H__sapiens__1_-774143	161066	NM_003650	0.404799
		1.6021	0.000373126	0.624179	0.559013	668	3	Q12982	ENSP00000479818	663	BNIP2	FALSE	-0.130494	H__sapiens__1_-780695	633.268	query	0	668	21	ENSG00000140299	0.99944	NP_004321	0.877662	FALSE	0	H__sapiens__1_-780695	185992	NM_004330	0.392602	Nip2
		1.5953	0.000362202	0.626843	0.553867	667	3	P49585	ENSP00000402283	5130	PCYT1A	FALSE	-0.0800293	H__sapiens__1_-783344	674.289	query	0	667	11	ENSG00000161217	0.999446	NP_005008	0.923089	FALSE	0	H__sapiens__1_-783344	194420	NM_005017	0.417516	PCYT1
positive regulation of DNA-binding transcription factor activity	GO:0051091	1.60705	0.000296494	0.622256	0.585552	667	3	O15519	ENSP00000471805	8837	CFLAR	FALSE	-0.111391	H__sapiens__1_-772780	682.791	query	0	667	25	ENSG00000003402	0.999435	NP_003870	0.894589	FALSE	0	H__sapiens__1_-772780	170206	NM_003879	0.423043	MRIT
secretory granule lumen|specific granule|carbohydrate derivative catabolic process|vacuolar lumen	GO:0034774|GO:0042581|GO:1901136|GO:0005775	1.59406	0.000352118	0.627329	0.576778	666	3	Q9Y251	ENSP00000426139	10855	HPSE	FALSE	-0.0930112	H__sapiens__1_-786196	659.141	query	0	666	6	ENSG00000173083	0.999447	NP_006656	0.911183	FALSE	0	H__sapiens__1_-786196	185856	NM_006665	0.408896	HSE1
response to peptide hormone	GO:0043434	1.59839	0.000574787	0.625629	0.466084	666	3	Q16526	ENSP00000447738	1407	CRY1	FALSE	-0.15669	H__sapiens__1_-772959	586.712	query	0	666	12	ENSG00000008405	0.999443	NP_004066	0.854969	FALSE	0	H__sapiens__1_-772959	230230	NM_004075	0.363965	PHLL1
		1.58973	0.000946404	0.629039	0.37512	666	3	Q96MF6	ENSP00000447964	93058	COQ10A	FALSE	-0.081469	H__sapiens__1_-779835	532.334	query	0	666	1	ENSG00000135469	0.999451	NP_653177	0.921761	FALSE	0	H__sapiens__1_-779835	282716	NM_144576	0.329823	FLJ32452
		1.5953	0.000366193	0.626843	0.570809	665	3	P52594	ENSP00000405429	3267	AGFG1	FALSE	-0.0929241	H__sapiens__1_-786334	659.749	query	0	665	8	ENSG00000173744	0.999446	NP_004495	0.911263	FALSE	0	H__sapiens__1_-786334	187892	NM_004504	0.40902	RAB
carbohydrate derivative catabolic process|vacuolar lumen	GO:1901136|GO:0005775	1.59282	0.000515471	0.627817	0.489143	665	3	P51688	ENSP00000461827	6448	SGSH	FALSE	-0.104676	H__sapiens__1_-787813	628.783	query	0	665	5	ENSG00000181523	0.999449	NP_001339851	0.900616	FALSE	0	H__sapiens__1_-787813	225590	NM_001352922	0.389581	SFMD
		1.59406	0.000446935	0.627329	0.505966	664	3	O95759	ENSP00000386856	11138	TBC1D8	FALSE	-0.074872	H__sapiens__1_-792720	653.907	query	0	664	5	ENSG00000204634	0.999447	NP_001317277	0.927862	FALSE	0	H__sapiens__1_-792720	217008	NM_001330348	0.405398	HBLP1
		1.59282	0.000736499	0.627817	0.402907	663	3	Q5T2D3	ENSP00000364261	23252	OTUD3	FALSE	-0.105379	H__sapiens__1_-785460	549.498	query	0	663	2	ENSG00000169914	0.999449	NP_056022	0.899984	FALSE	0	H__sapiens__1_-785460	265002	NM_015207	0.340668	KIAA0459
secretory granule lumen|myeloid cell differentiation	GO:0034774|GO:0030099	1.62376	0.000365433	0.615854	0.56731	663	3	P12814	ENSP00000452423	87	ACTN1	FALSE	-0.153532	H__sapiens__1_-773917	662.403	query	0	663	48	ENSG00000072110	0.99942	NP_001123477	0.857673	FALSE	0	H__sapiens__1_-773917	164124	NM_001130005	0.410665
		1.59901	0.000672529	0.625387	0.55712	663	3	Q5JXA9	ENSP00000477149	284759	SIRPB2	FALSE	-0.0498281	H__sapiens__1_-789778	643.331	query	0	663	14	ENSG00000196209	0.999443	NP_001128308	0.951393	FALSE	0	H__sapiens__1_-789778	301358	NM_001134836	0.398348	PTPNS1L3
		1.60829	0.000326605	0.621778	0.563076	662	3	Q9Y6Y0	ENSP00000401826	10625	IVNS1ABP	FALSE	-0.0951418	H__sapiens__1_-777345	657.803	query	0	662	26	ENSG00000116679	0.999434	NP_006460	0.909244	FALSE	0	H__sapiens__1_-777345	178142	NM_006469	0.407814	NS1-BP
secretory granule membrane|tertiary granule|interleukin-8 production|regulation of interleukin-8 production|ficolin-1-rich granule	GO:0030667|GO:0070820|GO:0032637|GO:0032677|GO:0101002	1.60396	0.000400164	0.623457	0.580103	662	3	P19256	ENSP00000433648	965	CD58	FALSE	-0.118174	H__sapiens__1_-777376	662.89	query	0	662	19	ENSG00000116815	0.999438	NP_001770	0.888541	FALSE	0	H__sapiens__1_-777376	178616	NM_001779	0.410967	LFA3
cellular lipid catabolic process|secretory granule lumen|specific granule	GO:0044242|GO:0034774|GO:0042581	1.60025	0.000495832	0.624903	0.490288	661	3	P09110	ENSP00000486456	30	ACAA1	FALSE	-0.127643	H__sapiens__1_-773565	624.742	query	0	661	12	ENSG00000060971	0.999442	NP_001598	0.880168	FALSE	0	H__sapiens__1_-773565	218240	NM_001607	0.387077
		1.60396	0.000298982	0.623457	0.590433	661	3	Q96M96	ENSP00000462623	121512	FGD4	FALSE	-0.0692978	H__sapiens__1_-780523	665.38	query	0	661	17	ENSG00000139132	0.999438	NP_640334	0.933049	FALSE	0	H__sapiens__1_-780523	171344	NM_139241	0.412255	ZFYVE6
ubiquitin-like protein ligase activity	GO:0061659	1.60025	0.000382884	0.624903	0.55038	660	3	Q86XS8	ENSP00000430999	55819	RNF130	FALSE	-0.0700655	H__sapiens__1_-776907	673.351	query	0	660	13	ENSG00000113269	0.999442	NP_060904	0.932333	FALSE	0	H__sapiens__1_-776907	191744	NM_018434	0.416936	GP
secretory granule lumen|carbohydrate derivative catabolic process|vacuolar lumen|primary lysosome|azurophil granule	GO:0034774|GO:1901136|GO:0005775|GO:0005766|GO:0042582	1.60767	0.000393312	0.622017	0.533416	660	3	P34059	ENSP00000457921	2588	GALNS	FALSE	-0.0936744	H__sapiens__1_-780808	657.159	query	0	660	20	ENSG00000141012	0.999435	NP_001310473	0.910579	FALSE	0	H__sapiens__1_-780808	192076	NM_001323544	0.40691	GALNAC6S
regulation of protein polymerization|centrosome|regulation of exocytosis|regulation of actin cytoskeleton organization|regulation of supramolecular fiber organization|negative regulation of response to external stimulus|protein polymerization	GO:0032271|GO:0005813|GO:0017157|GO:0032956|GO:1902903|GO:0032102|GO:0051258	1.61572	0.000556777	0.61892	0.454181	659	3	Q7Z460	ENSP00000496269	23332	CLASP1	FALSE	-0.123266	H__sapiens__1_-773991	604.634	query	0	659	22	ENSG00000074054	0.999427	NP_056097	0.884028	FALSE	0	H__sapiens__1_-773991	215638	NM_015282	0.374618	KIAA0622
reactive oxygen species metabolic process|cellular response to chemical stress|response to oxidative stress	GO:0072593|GO:0062197|GO:0006979	1.60644	0.00043403	0.622496	0.515521	659	3	P22352	ENSP00000484258	2878	GPX3	FALSE	-0.139154	H__sapiens__1_-794365	637.659	query	0	659	22	ENSG00000211445	0.999436	NP_002075	0.870094	FALSE	0	H__sapiens__1_-794365	200882	NM_002084	0.394836
		1.59963	0.000658885	0.625145	0.434074	659	3	ENSG00000188986	ENSP00000339495	25920	NELFB	FALSE	-0.154712	H__sapiens__1_-789604	555.578	query	0	659	6	ENSG00000188986	0.999442	NP_056271	0.856662	FALSE	0	H__sapiens__1_-789604	242576	NM_015456	0.344438	NELF-B
		1.59715	0.000553414	0.626114	0.470889	659	3	Q4G0X4	ENSP00000435428	283219	KCTD21	FALSE	-0.0641258	H__sapiens__1_-789610	630.995	query	0	659	6	ENSG00000188997	0.999445	NP_001025030	0.937887	FALSE	0	H__sapiens__1_-789610	230168	NM_001029859	0.390951	KCASH2
response to peptide hormone|cellular response to peptide|cellular response to peptide hormone stimulus	GO:0043434|GO:1901653|GO:0071375	1.60025	0.000651401	0.624903	0.457964	659	3	Q8NFM4	ENSP00000495865	196883	ADCY4	FALSE	-0.101525	H__sapiens__1_-778890	596.083	query	0	659	10	ENSG00000129467	0.999442	NP_640340	0.903459	FALSE	0	H__sapiens__1_-778890	232182	NM_139247	0.369321	AC4
		1.60829	0.000366958	0.621778	0.568261	658	3	Q92963	ENSP00000498732	6016	RIT1	FALSE	-0.103831	H__sapiens__1_-781193	657.443	query	0	658	23	ENSG00000143622	0.999434	NP_008843	0.901378	FALSE	0	H__sapiens__1_-781193	177076	NM_006912	0.407337	RIT
		1.61634	0.000474387	0.618683	0.516536	658	2	Q12979	ENSP00000487565	29	ABR	FALSE	-0.111661	H__sapiens__1_-783146	648.047	query	0	658	27	ENSG00000159842	0.999427	NP_068781	0.894347	FALSE	0	H__sapiens__1_-783146	191392	NM_021962	0.401019	MDB
secretory granule lumen	GO:0034774	1.60767	0.000511657	0.622017	0.484509	658	3	P00451	ENSP00000496062	2157	F8	FALSE	-0.134611	H__sapiens__1_-788627	628.733	query	0	658	21	ENSG00000185010	0.999435	NP_063916	0.874056	FALSE	0	H__sapiens__1_-788627	212834	NM_019863	0.389791	HEMA
membrane microdomain|regulation of actin cytoskeleton organization|regulation of supramolecular fiber organization	GO:0098857|GO:0032956|GO:1902903	1.62376	0.000363942	0.615854	0.538162	658	3	P36897	ENSP00000450052	7046	TGFBR1	FALSE	-0.149486	H__sapiens__1_-776107	647.672	query	0	658	38	ENSG00000106799	0.99942	NP_004603	0.861151	FALSE	0	H__sapiens__1_-776107	174830	NM_004612	0.401781	TBRI
		1.60458	0.000401189	0.623216	0.551116	657	3	Q04727	ENSP00000418409	7091	TLE4	FALSE	-0.0900162	H__sapiens__1_-776113	662.326	query	0	657	16	ENSG00000106829	0.999438	NP_008936	0.913916	FALSE	0	H__sapiens__1_-776113	189816	NM_007005	0.410363	GRG4
		1.63243	0.000587941	0.612585	0.434967	657	3	Q9HCX3	ENSP00000470319	57343	ZNF304	FALSE	-0.106043	H__sapiens__1_-779252	554.386	query	0	657	33	ENSG00000131845	0.999412	NP_065708	0.899386	FALSE	0	H__sapiens__1_-779252	204912	NM_020657	0.343912
		1.59901	0.00197825	0.625387	0.41171	657	3	Q9H8M2	ENSP00000430510	65980	BRD9	FALSE	-0.116953	H__sapiens__1_-773212	539.197	query	0	657	7	ENSG00000028310	0.999443	NP_076413	0.889627	FALSE	0	H__sapiens__1_-773212	607652	NM_023924	0.334281	FLJ13441
		1.59901	0.00072097	0.625387	0.437463	657	3	Q5JSJ4	ENSP00000491427	203522	INTS6L	FALSE	-0.0873688	H__sapiens__1_-784334	575.268	query	0	657	4	ENSG00000165359	0.999443	NP_872346	0.916339	FALSE	0	H__sapiens__1_-784334	242704	NM_182540	0.356866	FLJ41215
		1.59592	0.00036565	0.626599	0.56489	656	3	O60268	ENSP00000457408	9764	KIAA0513	FALSE	-0.0801636	H__sapiens__1_-779881	667.525	query	0	656	1	ENSG00000135709	0.999446	NP_055547	0.922965	FALSE	0	H__sapiens__1_-779881	189254	NM_014732	0.413584
secretory granule membrane|specific granule|tertiary granule	GO:0030667|GO:0042581|GO:0070820	1.59777	0.00032811	0.625871	0.571532	656	3	P98196	ENSP00000479392	23250	ATP11A	FALSE	-0.0617605	H__sapiens__1_-773788	681.572	query	0	656	4	ENSG00000068650	0.999444	NP_115565	0.940108	FALSE	0	H__sapiens__1_-773788	184318	NM_032189	0.422288	KIAA1021
response to peptide hormone|vacuolar transport	GO:0043434|GO:0007034	1.60644	0.000395471	0.622496	0.535614	656	3	Q99523	ENSP00000488662	6272	SORT1	FALSE	-0.108834	H__sapiens__1_-779605	650.39	query	0	656	15	ENSG00000134243	0.999436	NP_002950	0.896879	FALSE	0	H__sapiens__1_-779605	191982	NM_002959	0.403217	NT3
secretory granule membrane|tertiary granule|ficolin-1-rich granule	GO:0030667|GO:0070820|GO:0101002	1.60458	0.000373223	0.623216	0.551955	655	2	Q7L591	ENSP00000426694	79930	DOK3	FALSE	-0.0792622	H__sapiens__1_-781557	643.156	query	0	655	15	ENSG00000146094	0.999438	NP_079148	0.923798	FALSE	0	H__sapiens__1_-781557	187164	NM_024872	0.397993	FLJ22570
		1.60644	0.000345084	0.622496	0.568183	655	3	Q99712	ENSP00000484960	3772	KCNJ15	FALSE	-0.10605	H__sapiens__1_-782867	648.447	query	0	655	15	ENSG00000157551	0.999436	NP_733933	0.899379	FALSE	0	H__sapiens__1_-782867	178470	NM_170737	0.402262	Kir4.2
carbohydrate catabolic process|glucan catabolic process|polysaccharide catabolic process|cellular carbohydrate catabolic process|cellular polysaccharide catabolic process	GO:0016052|GO:0009251|GO:0000272|GO:0044275|GO:0044247	1.60705	0.000628181	0.622256	0.454212	655	3	P46019	ENSP00000369274	5256	PHKA2	FALSE	-0.121541	H__sapiens__1_-773344	614.693	query	0	655	18	ENSG00000044446	0.999435	NP_000283	0.885555	FALSE	0	H__sapiens__1_-773344	227548	NM_000292	0.380615	PYK
regulation of protein polymerization|regulation of supramolecular fiber organization|protein polymerization	GO:0032271|GO:1902903|GO:0051258	1.60767	0.000301848	0.622017	0.580447	655	3	P30622	ENSP00000497665	6249	CLIP1	FALSE	-0.125943	H__sapiens__1_-779089	672.699	query	0	655	15	ENSG00000130779	0.999435	NP_937883	0.881665	FALSE	0	H__sapiens__1_-779089	172410	NM_198240	0.416532	RSN
		1.60644	0.000364834	0.622496	0.533695	655	3	P19021	ENSP00000426448	5066	PAM	FALSE	-0.12686	H__sapiens__1_-781490	647.208	query	0	655	15	ENSG00000145730	0.999436	NP_620177	0.880857	FALSE	0	H__sapiens__1_-781490	192506	NM_138822	0.401245	PHM
		1.61757	0.000333071	0.61821	0.56142	654	3	Q14246	ENSP00000472553	2015	ADGRE1	FALSE	-0.114756	H__sapiens__1_-786521	647.052	query	0	654	33	ENSG00000174837	0.999426	NP_001965	0.891584	FALSE	0	H__sapiens__1_-786521	171084	NM_001974	0.401148	TM7LN3
		1.60087	0.000361247	0.624662	0.557497	653	3	Q02487	ENSP00000497441	1824	DSC2	FALSE	-0.102626	H__sapiens__1_-779696	656.404	query	0	653	5	ENSG00000134755	0.999441	NP_077740	0.902464	FALSE	0	H__sapiens__1_-779696	187972	NM_024422	0.406946	CDHF2
glucose 6-phosphate metabolic process|pentose-phosphate shunt|NADPH regeneration	GO:0051156|GO:0006098|GO:0006740	1.61139	0.00175297	0.620584	0.508734	653	3	P29401	ENSP00000418340	7086	TKT	FALSE	-0.128275	H__sapiens__1_-783931	633.283	query	0	653	23	ENSG00000163931	0.999431	NP_001244957	0.879611	FALSE	0	H__sapiens__1_-783931	594302	NM_001258028	0.392611
		1.61386	0.000585319	0.619632	0.424685	653	3	P23508	ENSP00000485492	4163	MCC	FALSE	-0.12942	H__sapiens__1_-785808	593.907	query	0	653	25	ENSG00000171444	0.999429	NP_002378	0.878605	FALSE	0	H__sapiens__1_-785808	229210	NM_002387	0.367972
		1.6052	0.000791901	0.622976	0.394959	653	3	Q9Y276	ENSP00000496514	617	BCS1L	FALSE	-0.143105	H__sapiens__1_-774006	516.009	query	0	653	10	ENSG00000074582	0.999437	NP_004319	0.866663	FALSE	0	H__sapiens__1_-774006	253664	NM_004328	0.319907	Hs.6719
		1.61386	0.000363668	0.619632	0.550219	652	3	Q96K12	ENSP00000450117	55711	FAR2	FALSE	-0.0891206	H__sapiens__1_-773640	662.257	query	0	652	25	ENSG00000064763	0.999429	NP_060569	0.914735	FALSE	0	H__sapiens__1_-773640	179168	NM_018099	0.410575	SDR10E2
		1.59901	0.000647552	0.625387	0.455264	652	3	Q9Y600	ENSP00000457264	51380	CSAD	FALSE	-0.0919119	H__sapiens__1_-780609	616.1	query	0	652	3	ENSG00000139631	0.999443	NP_057073	0.912186	FALSE	0	H__sapiens__1_-780609	238704	NM_015989	0.381486	PCAP
positive regulation of DNA-binding transcription factor activity|immune receptor activity	GO:0051091|GO:0140375	1.62129	0.00028833	0.616794	0.578041	652	3	Q9NPH3	ENSP00000416296	3556	IL1RAP	FALSE	-0.111102	H__sapiens__1_-789729	663.372	query	0	652	26	ENSG00000196083	0.999422	NP_608273	0.894848	FALSE	0	H__sapiens__1_-789729	160996	NM_134470	0.411266	IL1R3
negative regulation of kinase activity|negative regulation of protein serine/threonine kinase activity|regulation of cyclin-dependent protein serine/threonine kinase activity|negative regulation of transferase activity|negative regulation of protein kinase activity|negative regulation of protein phosphorylation	GO:0033673|GO:0071901|GO:0000079|GO:0051348|GO:0006469|GO:0001933	1.60149	0.000810477	0.62442	0.39728	652	3	Q96SZ6	ENSP00000476857	51654	CDK5RAP1	FALSE	-0.113539	H__sapiens__1_-775260	527.754	query	0	652	5	ENSG00000101391	0.99944	NP_057492	0.892669	FALSE	0	H__sapiens__1_-775260	258278	NM_016408	0.327188	HSPC167
carbohydrate derivative catabolic process	GO:1901136	1.6021	0.000340848	0.624179	0.568925	652	3	P33908	ENSP00000357453	4121	MAN1A1	FALSE	-0.118405	H__sapiens__1_-776721	648.186	query	0	652	6	ENSG00000111885	0.99944	NP_005898	0.888337	FALSE	0	H__sapiens__1_-776721	181684	NM_005907	0.401851
		1.60644	0.000633159	0.622496	0.447967	652	3	Q9H2D1	ENSP00000430989	81034	SLC25A32	FALSE	-0.140176	H__sapiens__1_-784234	568.38	query	0	652	13	ENSG00000164933	0.999436	NP_110407	0.869206	FALSE	0	H__sapiens__1_-784234	228546	NM_030780	0.352375	MFTC
cellular response to chemical stress|response to oxidative stress	GO:0062197|GO:0006979	1.612	0.000678008	0.620345	0.430574	652	3	P36776	ENSP00000468541	9361	LONP1	FALSE	-0.155395	H__sapiens__1_-789832	550.165	query	0	652	19	ENSG00000196365	0.999431	NP_004784	0.856077	FALSE	0	H__sapiens__1_-789832	230722	NM_004793	0.340871	PRSS15
regulation of autophagy|macroautophagy	GO:0010506|GO:0016236	1.61015	0.000323323	0.621061	0.56576	651	3	Q9HB90	ENSP00000362092	64121	RRAGC	FALSE	-0.0896435	H__sapiens__1_-777393	677.841	query	0	651	16	ENSG00000116954	0.999432	NP_071440	0.914257	FALSE	0	H__sapiens__1_-777393	176348	NM_022157	0.420497	GTR2
		1.60953	0.000503778	0.6213	0.539	651	3	O95199	ENSP00000443904	1102	RCBTB2	FALSE	-0.101998	H__sapiens__1_-779979	648.776	query	0	651	16	ENSG00000136161	0.999433	NP_001339358	0.903031	FALSE	0	H__sapiens__1_-779979	195892	NM_001352429	0.402467	CHC1L
		1.60891	0.000364611	0.621538	0.53478	650	3	Q9Y608	ENSP00000416907	9209	LRRFIP2	FALSE	-0.0734843	H__sapiens__1_-774740	673.414	query	0	650	17	ENSG00000093167	0.999434	NP_060194	0.929151	FALSE	0	H__sapiens__1_-774740	189572	NM_017724	0.416975	HUFI-2
response to peptide hormone|response to insulin|cellular response to insulin stimulus|cellular response to peptide|cold-induced thermogenesis|adaptive thermogenesis|cellular response to peptide hormone stimulus	GO:0043434|GO:0032868|GO:0032869|GO:1901653|GO:0106106|GO:1990845|GO:0071375	1.61881	0.000379212	0.617737	0.522745	650	3	Q13322	ENSP00000496245	2887	GRB10	FALSE	-0.113802	H__sapiens__1_-775998	659.102	query	0	650	28	ENSG00000106070	0.999424	NP_001357938	0.892435	FALSE	0	H__sapiens__1_-775998	186402	NM_001371009	0.408619
		1.60272	0.000372564	0.623938	0.585604	650	3	Q9HC23	ENSP00000295619	60675	PROK2	FALSE	-0.068346	H__sapiens__1_-783752	657.398	query	0	650	6	ENSG00000163421	0.999439	NP_068754	0.933937	FALSE	0	H__sapiens__1_-783752	176622	NM_021935	0.407309	PK2
regulation of adaptive immune response based on somatic recombination of immune receptors built from immunoglobulin superfamily domains|adaptive immune response|positive regulation of defense response|adaptive immune response based on somatic recombination of immune receptors built from immunoglobulin superfamily domains|regulation of adaptive immune response	GO:0002822|GO:0002250|GO:0031349|GO:0002460|GO:0002819	1.61819	0.000414299	0.617973	0.547929	650	3	Q9BYH8	ENSP00000420700	64332	NFKBIZ	FALSE	-0.0767378	H__sapiens__1_-781374	653.635	query	0	650	24	ENSG00000144802	0.999425	NP_113607	0.926133	FALSE	0	H__sapiens__1_-781374	176814	NM_031419	0.40523	MAIL
		1.62809	0.000302044	0.614215	0.589503	648	3	O14867	ENSP00000470673	571	BACH1	FALSE	-0.0938482	H__sapiens__1_-782719	661.796	query	0	648	40	ENSG00000156273	0.999416	NP_996749	0.910421	FALSE	0	H__sapiens__1_-782719	151176	NM_206866	0.410289	BTBD24
cellular response to chemical stress|response to oxidative stress	GO:0062197|GO:0006979	1.61324	0.00052016	0.61987	0.453814	648	3	Q7Z2K6	ENSP00000432986	79956	ERMP1	FALSE	-0.107425	H__sapiens__1_-774824	603.871	query	0	648	20	ENSG00000099219	0.99943	NP_079172	0.898144	FALSE	0	H__sapiens__1_-774824	218382	NM_024896	0.374378	KIAA1815
sphingolipid metabolic process|membrane lipid metabolic process	GO:0006665|GO:0006643	1.60953	0.00043547	0.6213	0.526676	648	3	Q92636	ENSP00000498107	8439	NSMAF	FALSE	-0.112904	H__sapiens__1_-773262	647.382	query	0	648	15	ENSG00000035681	0.999433	NP_003571	0.893237	FALSE	0	H__sapiens__1_-773262	194256	NM_003580	0.401104	GRAMD5
phagocytosis|pattern recognition receptor signaling pathway|negative regulation of toll-like receptor signaling pathway|regulation of phagocytosis|regulation of mast cell activation|regulation of toll-like receptor signaling pathway|toll-like receptor signaling pathway|regulation of pattern recognition receptor signaling pathway	GO:0006909|GO:0002221|GO:0034122|GO:0050764|GO:0033003|GO:0034121|GO:0002224|GO:0062207	1.60891	0.000348339	0.621538	0.599075	648	3	Q8TDQ1	ENSP00000464610	146722	CD300LF	FALSE	-0.0674051	H__sapiens__1_-788902	662.151	query	0	648	14	ENSG00000186074	0.999434	NP_620587	0.934816	FALSE	0	H__sapiens__1_-788902	168288	NM_139018	0.410255	IREM1
regulation of exocytosis|regulation of regulated secretory pathway|regulation of leukocyte degranulation|regulation of leukocyte mediated immunity|mast cell degranulation|regulation of mast cell activation|regulation of mast cell activation involved in immune response|regulation of myeloid leukocyte mediated immunity	GO:0017157|GO:1903305|GO:0043300|GO:0002703|GO:0043303|GO:0033003|GO:0033006|GO:0002886	1.60953	0.000284883	0.6213	0.601686	647	3	Q9UHX3	ENSP00000472735	30817	ADGRE2	FALSE	-0.0868811	H__sapiens__1_-778671	671.981	query	0	647	11	ENSG00000127507	0.999433	NP_038475	0.916786	FALSE	0	H__sapiens__1_-778671	161952	NM_013447	0.416603	EMR2
phosphatase complex|negative regulation of kinase activity|protein serine/threonine phosphatase complex|negative regulation of transferase activity|phosphatase activity	GO:1903293|GO:0033673|GO:0008287|GO:0051348|GO:0016791	1.61324	0.000377597	0.61987	0.525072	647	3	Q15172	ENSP00000442866	5525	PPP2R5A	FALSE	-0.102685	H__sapiens__1_-773697	668.833	query	0	647	16	ENSG00000066027	0.99943	NP_006234	0.902412	FALSE	0	H__sapiens__1_-773697	188834	NM_006243	0.414394	PR61A
secretory granule lumen|vacuolar lumen|primary lysosome|azurophil granule|negative regulation of protein phosphorylation	GO:0034774|GO:0005775|GO:0005766|GO:0042582|GO:0001933	1.60953	0.000464799	0.6213	0.57318	647	3	Q13217	ENSP00000473631	5611	DNAJC3	FALSE	-0.11421	H__sapiens__1_-775431	662.455	query	0	647	14	ENSG00000102580	0.999433	NP_006251	0.892071	FALSE	0	H__sapiens__1_-775431	177828	NM_006260	0.410443	PRKRI
		1.60705	0.000363716	0.622256	0.550998	646	3	Q6IQ16	ENSP00000410201	339745	SPOPL	FALSE	-0.0696276	H__sapiens__1_-781292	621.912	query	0	646	7	ENSG00000144228	0.999435	NP_001001664	0.932741	FALSE	0	H__sapiens__1_-781292	184626	NM_001001664	0.385802	BTBD33
extrinsic component of plasma membrane|amyloid precursor protein metabolic process|regulation of endocytosis|extrinsic component of membrane|amyloid precursor protein catabolic process|phosphatidylinositol binding|amyloid-beta metabolic process|receptor-mediated endocytosis	GO:0019897|GO:0042982|GO:0030100|GO:0019898|GO:0042987|GO:0035091|GO:0050435|GO:0006898	1.61696	0.000279233	0.618446	0.605215	645	3	Q13492	ENSP00000487119	8301	PICALM	FALSE	-0.101977	H__sapiens__1_-773988	678.535	query	0	645	23	ENSG00000073921	0.999426	NP_009097	0.903051	FALSE	0	H__sapiens__1_-773988	154678	NM_007166	0.420406	CLTH
positive regulation of DNA-binding transcription factor activity|peptidyl-tyrosine modification|regulation of supramolecular fiber organization|cellular response to peptide|cellular response to chemical stress|interleukin-6 production|regulation of tumor necrosis factor superfamily cytokine production|regulation of interleukin-6 production|tumor necrosis factor production|peptidyl-tyrosine phosph…	GO:0051091|GO:0018212|GO:1902903|GO:1901653|GO:0062197|GO:0032635|GO:1903555|GO:0032675|GO:0032640|GO:0018108|GO:0071706|GO:1903557|GO:0032680	1.62252	0.00041005	0.616323	0.508983	644	2	Q92974	ENSP00000500802	9181	ARHGEF2	FALSE	-0.117655	H__sapiens__1_-777332	650.841	query	0	644	30	ENSG00000116584	0.999421	NP_004714	0.889002	FALSE	0	H__sapiens__1_-777332	187392	NM_004723	0.402748	LFP40
		1.61386	0.000382345	0.619632	0.556969	644	3	Q02078	ENSP00000454120	4205	MEF2A	FALSE	-0.120024	H__sapiens__1_-773777	653.083	query	0	644	13	ENSG00000068305	0.999429	NP_005578	0.886899	FALSE	0	H__sapiens__1_-773777	179574	NM_005587	0.405138	RSRFC9
		1.61448	0.000898864	0.619394	0.385171	644	3	Q969P0	ENSP00000477565	93185	IGSF8	FALSE	-0.0908874	H__sapiens__1_-783566	525.16	query	0	644	18	ENSG00000162729	0.999428	NP_443100	0.913121	FALSE	0	H__sapiens__1_-783566	252732	NM_052868	0.32558	PGRL
exoribonuclease activity|response to molecule of bacterial origin|exoribonuclease activity, producing 5'-phosphomonoesters|phosphatase activity	GO:0004532|GO:0002237|GO:0016896|GO:0016791	1.60829	0.000581414	0.621778	0.431135	643	3	Q9UK39	ENSP00000486546	25819	NOCT	FALSE	-0.103784	H__sapiens__1_-782107	592.704	query	0	643	5	ENSG00000151014	0.999434	NP_036250	0.90142	FALSE	0	H__sapiens__1_-782107	233566	NM_012118	0.36791	NOC
immune receptor activity|regulation of innate immune response	GO:0140375|GO:0045088	1.63614	0.000404922	0.611195	0.553753	643	3	P48551	ENSP00000413160	3455	IFNAR2	FALSE	-0.118803	H__sapiens__1_-783049	678.36	query	0	643	44	ENSG00000159110	0.999408	NP_997468	0.887982	FALSE	0	H__sapiens__1_-783049	176578	NM_207585	0.420558	IFNABR
Fc-gamma receptor signaling pathway|regulation of leukocyte mediated immunity|regulation of phagocytosis|tumor necrosis factor production|negative regulation of kinase activity|immune response-regulating cell surface receptor signaling pathway involved in phagocytosis|tumor necrosis factor superfamily cytokine production|macrophage activation|negative regulation of transferase activity|negative r…	GO:0038094|GO:0002703|GO:0050764|GO:0032640|GO:0033673|GO:0002433|GO:0071706|GO:0042116|GO:0051348|GO:0032102|GO:0038093|GO:1903557|GO:0032680|GO:0002460|GO:0002819|GO:0018212|GO:0002250|GO:0043409|GO:0001933|GO:1903555|GO:0006909|GO:0002431|GO:0002822|GO:0098857|GO:0018108|GO:0032637|GO:0006469|GO:0016791	1.63738	0.000342701	0.610733	0.594641	643	3	P08575	ENSP00000494327	5788	PTPRC	FALSE	-0.142005	H__sapiens__1_-774272	660.954	query	0	643	46	ENSG00000081237	0.999407	NP_563578	0.867617	FALSE	0	H__sapiens__1_-774272	153218	NM_080921	0.409513	T200
peptidyl-tyrosine modification|regulation of leukocyte degranulation|regulation of leukocyte mediated immunity|cellular response to lipoprotein particle stimulus|secretory granule membrane|reactive oxygen species metabolic process|pattern recognition receptor signaling pathway|specific granule|tertiary granule|phagocytosis|regulation of exocytosis|regulation of regulated secretory pathway|membran…	GO:0018212|GO:0043300|GO:0002703|GO:0071402|GO:0030667|GO:0072593|GO:0002221|GO:0042581|GO:0070820|GO:0006909|GO:0017157|GO:1903305|GO:0098857|GO:0018108|GO:0042116|GO:0002224|GO:0101002|GO:0006898|GO:0002886	1.65903	0.000203846	0.60276	0.625854	643	3	P05107	ENSP00000498780	3689	ITGB2	FALSE	-0.151611	H__sapiens__1_-783213	672.106	query	0	643	65	ENSG00000160255	0.999387	NP_001290167	0.859322	FALSE	0	H__sapiens__1_-783213	115892	NM_001303238	0.416681	MFI7
		1.61386	0.000411061	0.619632	0.527415	642	3	P42892	ENSP00000497333	1889	ECE1	FALSE	-0.107558	H__sapiens__1_-777438	637.282	query	0	642	17	ENSG00000117298	0.999429	NP_001388	0.898025	FALSE	0	H__sapiens__1_-777438	188852	NM_001397	0.394602	ECE
ribonucleoside metabolic process	GO:0009119	1.61386	0.000567055	0.619632	0.435772	642	3	Q7Z2Z2	ENSP00000497919	79631	EFL1	FALSE	-0.115589	H__sapiens__1_-780754	578.406	query	0	642	14	ENSG00000140598	0.999429	NP_078856	0.890841	FALSE	0	H__sapiens__1_-780754	225306	NM_024580	0.358813	RIA1
		1.61077	0.000617069	0.620822	0.429618	642	3	Q9UHB9	ENSP00000486633	6730	SRP68	FALSE	-0.125798	H__sapiens__1_-784974	572.247	query	0	642	11	ENSG00000167881	0.999432	NP_055045	0.881793	FALSE	0	H__sapiens__1_-784974	231490	NM_014230	0.354552
		1.61696	0.000745768	0.618446	0.415599	641	3	P36508	ENSP00000419106	7629	ZNF76	FALSE	-0.117679	H__sapiens__1_-773651	541.853	query	0	641	18	ENSG00000065029	0.999426	NP_003418	0.888981	FALSE	0	H__sapiens__1_-773651	232580	NM_003427	0.335721	ZNF523
		1.6151	0.000533597	0.619157	0.465707	640	3	Q9NYV6	ENSP00000488651	54700	RRN3	FALSE	-0.131328	H__sapiens__1_-774408	563.693	query	0	640	10	ENSG00000085721	0.999428	NP_060897	0.87693	FALSE	0	H__sapiens__1_-774408	211868	NM_018427	0.349686	TIF-IA
response to molecule of bacterial origin|cellular response to molecule of bacterial origin|cellular response to biotic stimulus	GO:0002237|GO:0071219|GO:0071216	1.63181	0.000541034	0.612818	0.449153	640	2	Q92900	ENSP00000470142	5976	UPF1	FALSE	-0.159035	H__sapiens__1_-772814	599.563	query	0	640	37	ENSG00000005007	0.999412	NP_002902	0.852967	FALSE	0	H__sapiens__1_-772814	200642	NM_002911	0.371017	smg-2
secretory granule membrane|lysosomal membrane|primary lysosome|azurophil granule	GO:0030667|GO:0005765|GO:0005766|GO:0042582	1.60953	0.000354872	0.6213	0.54987	639	3	Q9Y2G3	ENSP00000419768	23200	ATP11B	FALSE	-0.0876736	H__sapiens__1_-773522	641.569	query	0	639	4	ENSG00000058063	0.999433	NP_055431	0.91606	FALSE	0	H__sapiens__1_-773522	182940	NM_014616	0.397995	KIAA0956
adaptive immune response|adaptive immune response based on somatic recombination of immune receptors built from immunoglobulin superfamily domains	GO:0002250|GO:0002460	1.62562	0.000422679	0.61515	0.526359	639	3	P78504	ENSP00000484139	182	JAG1	FALSE	-0.114767	H__sapiens__1_-775259	644.918	query	0	639	23	ENSG00000101384	0.999418	NP_000205	0.891574	FALSE	0	H__sapiens__1_-775259	178334	NM_000214	0.400073	JAGL1
		1.61634	0.000418119	0.618683	0.509675	639	3	P04035	ENSP00000427340	3156	HMGCR	FALSE	-0.1327	H__sapiens__1_-776893	614.432	query	0	639	15	ENSG00000113161	0.999427	NP_001351116	0.875728	FALSE	0	H__sapiens__1_-776893	192768	NM_001364187	0.380925
negative regulation of kinase activity|response to molecule of bacterial origin|negative regulation of transferase activity|negative regulation of response to external stimulus|cellular response to molecule of bacterial origin|cellular response to biotic stimulus|negative regulation of protein phosphorylation|cellular response to lipopolysaccharide	GO:0033673|GO:0002237|GO:0051348|GO:0032102|GO:0071219|GO:0071216|GO:0001933|GO:0071222	1.63243	0.000351913	0.612585	0.576956	638	3	Q96RU8	ENSP00000429063	10221	TRIB1	FALSE	-0.0917411	H__sapiens__1_-786250	671.529	query	0	638	38	ENSG00000173334	0.999412	NP_079471	0.912341	FALSE	0	H__sapiens__1_-786250	153328	NM_025195	0.416323	GIG2
		1.61262	0.000765717	0.620107	0.387892	638	3	Q13007	ENSP00000484900	11009	IL24	FALSE	-0.115852	H__sapiens__1_-783611	569.873	query	0	638	9	ENSG00000162892	0.99943	NP_006841	0.890607	FALSE	0	H__sapiens__1_-783611	246148	NM_006850	0.3533	ST16
regulation of cellular pH|regulation of intracellular pH|cellular monovalent inorganic cation homeostasis|regulation of pH|lytic vacuole organization|vacuole organization	GO:0030641|GO:0051453|GO:0030004|GO:0006885|GO:0080171|GO:0007033	1.612	0.000367448	0.620345	0.543836	637	3	Q9HC07	ENSP00000476621	55858	TMEM165	FALSE	-0.0899895	H__sapiens__1_-779716	657.386	query	0	637	7	ENSG00000134851	0.999431	NP_060945	0.913941	FALSE	0	H__sapiens__1_-779716	182922	NM_018475	0.407555	TPARL
		1.61572	0.000409162	0.61892	0.506004	637	3	Q9NRA2	ENSP00000348019	26503	SLC17A5	FALSE	-0.0907186	H__sapiens__1_-777721	644.612	query	0	637	13	ENSG00000119899	0.999427	NP_036566	0.913275	FALSE	0	H__sapiens__1_-777721	194334	NM_012434	0.399636	SLD
		1.62748	0.000466552	0.614449	0.473976	636	3	Q9Y2K7	ENSP00000435776	22992	KDM2A	FALSE	-0.106379	H__sapiens__1_-786202	623.753	query	0	636	29	ENSG00000173120	0.999416	NP_036440	0.899084	FALSE	0	H__sapiens__1_-786202	195412	NM_012308	0.386225	LILINA
		1.61696	0.000812896	0.618446	0.399455	636	3	O60667	ENSP00000485739	9214	FCMR	FALSE	-0.120731	H__sapiens__1_-783612	572.424	query	0	636	14	ENSG00000162894	0.999426	NP_005440	0.886272	FALSE	0	H__sapiens__1_-783612	244700	NM_005449	0.354661	TOSO
		1.62376	0.000583606	0.615854	0.423391	636	3	Q13011	ENSP00000489574	1891	ECH1	FALSE	-0.154359	H__sapiens__1_-775713	568.803	query	0	636	27	ENSG00000104823	0.99942	NP_001389	0.856964	FALSE	0	H__sapiens__1_-775713	218974	NM_001398	0.3522	HPXEL
		1.62438	0.000368017	0.615619	0.564662	635	3	P11473	ENSP00000450105	7421	VDR	FALSE	-0.120299	H__sapiens__1_-776640	663.66	query	0	635	24	ENSG00000111424	0.999419	NP_001361591	0.886655	FALSE	0	H__sapiens__1_-776640	166846	NM_001374662	0.410935	PPP1R163
regulation of exocytosis|regulation of regulated secretory pathway|regulation of leukocyte degranulation|regulation of leukocyte mediated immunity|positive regulation of defense response|regulation of innate immune response|vacuolar transport	GO:0017157|GO:1903305|GO:0043300|GO:0002703|GO:0031349|GO:0045088|GO:0007034	1.61696	0.000387226	0.618446	0.509048	635	3	O43747	ENSP00000457927	164	AP1G1	FALSE	-0.149409	H__sapiens__1_-784676	629.606	query	0	635	12	ENSG00000166747	0.999426	NP_001119	0.861217	FALSE	0	H__sapiens__1_-784676	191414	NM_001128	0.390332	CLAPG1
		1.61139	0.000641149	0.620584	0.460126	635	3	Q8IYK8	ENSP00000442774	161253	REM2	FALSE	-0.0583512	H__sapiens__1_-780645	614.137	query	0	635	5	ENSG00000139890	0.999431	NP_775798	0.943319	FALSE	0	H__sapiens__1_-780645	219964	NM_173527	0.380506	FLJ38964
		1.61757	0.00034923	0.61821	0.554231	634	3	O95758	ENSP00000414921	9991	PTBP3	FALSE	-0.0945939	H__sapiens__1_-777633	648.164	query	0	634	13	ENSG00000119314	0.999426	NP_005147	0.909742	FALSE	0	H__sapiens__1_-777633	173898	NM_005156	0.401838	ROD1
Fc-gamma receptor signaling pathway|regulation of actin cytoskeleton organization|regulation of leukocyte mediated immunity|regulation of supramolecular fiber organization|adaptive immune response|phagocytosis|Fc receptor mediated stimulatory signaling pathway|regulation of adaptive immune response based on somatic recombination of immune receptors built from immunoglobulin superfamily domains|im…	GO:0038094|GO:0032956|GO:0002703|GO:1902903|GO:0002250|GO:0006909|GO:0002431|GO:0002822|GO:0002433|GO:0038093|GO:0051258|GO:0002460|GO:0002819	1.64604	0.000337103	0.607519	0.538981	634	3	P42768	ENSP00000410537	7454	WAS	FALSE	-0.150812	H__sapiens__1_-773098	631.469	query	0	634	44	ENSG00000015285	0.999399	NP_000368	0.860009	FALSE	0	H__sapiens__1_-773098	154292	NM_000377	0.391245	WASPA
positive regulation of transcription from RNA polymerase II promoter in response to stress|positive regulation of transcription from RNA polymerase II promoter involved in cellular response to chemical stimulus|cellular response to chemical stress|cellular response to oxidative stress|response to hydrogen peroxide|response to oxidative stress	GO:0036003|GO:1901522|GO:0062197|GO:0034599|GO:0042542|GO:0006979	1.63119	0.000291236	0.61305	0.577173	633	3	Q16236	ENSP00000468089	4780	NFE2L2	FALSE	-0.124845	H__sapiens__1_-777273	658.312	query	0	633	25	ENSG00000116044	0.999413	NP_006155	0.882634	FALSE	0	H__sapiens__1_-777273	153306	NM_006164	0.408382
		1.612	0.000612086	0.620345	0.418625	632	3	Q9Y289	ENSP00000412115	8884	SLC5A6	FALSE	-0.116761	H__sapiens__1_-780354	567.779	query	0	632	3	ENSG00000138074	0.999431	NP_066918	0.889798	FALSE	0	H__sapiens__1_-780354	233716	NM_021095	0.351784	SMVT
positive regulation of defense response|regulation of innate immune response|Fc receptor signaling pathway	GO:0031349|GO:0045088|GO:0038093	1.63181	0.000647055	0.612818	0.447405	632	3	P43686	ENSP00000487367	5704	PSMC4	FALSE	-0.235517	H__sapiens__1_-773066	578.628	query	0	632	26	ENSG00000013275	0.999412	NP_694546	0.790162	FALSE	0	H__sapiens__1_-773066	208634	NM_153001	0.358506	TBP7
		1.61448	0.000348656	0.619394	0.556369	631	3	A0JNW5	ENSP00000449189	23074	UHRF1BP1L	FALSE	-0.070914	H__sapiens__1_-776662	644.858	query	0	631	4	ENSG00000111647	0.999428	NP_055869	0.931542	FALSE	0	H__sapiens__1_-776662	175720	NM_015054	0.400036	KIAA0701
		1.61881	0.00069471	0.617737	0.42194	631	3	Q9BVS5	ENSP00000405467	55006	TRMT61B	FALSE	-0.122606	H__sapiens__1_-785731	533.858	query	0	631	11	ENSG00000171103	0.999424	NP_060380	0.884612	FALSE	0	H__sapiens__1_-785731	225832	NM_017910	0.331177	FLJ20628
Fc-gamma receptor signaling pathway|epidermal growth factor receptor signaling pathway|regulation of phagocytosis|tumor necrosis factor production|negative regulation of kinase activity|negative regulation of protein serine/threonine kinase activity|immune response-regulating cell surface receptor signaling pathway involved in phagocytosis|regulation of epidermal growth factor receptor signaling …	GO:0038094|GO:0007173|GO:0050764|GO:0032640|GO:0033673|GO:0071901|GO:0002433|GO:0042058|GO:0071706|GO:0051348|GO:0038093|GO:1903557|GO:0032680|GO:0038127|GO:0018212|GO:0030667|GO:0042581|GO:1901184|GO:0043409|GO:0001933|GO:1903555|GO:0006909|GO:0002431|GO:0018108|GO:0006469|GO:0016791	1.62376	0.00039564	0.615854	0.570798	630	3	Q12913	ENSP00000479342	5795	PTPRJ	FALSE	-0.0927635	H__sapiens__1_-781928	672.375	query	0	630	18	ENSG00000149177	0.99942	NP_002834	0.911409	FALSE	0	H__sapiens__1_-781928	175932	NM_002843	0.416847	HPTPeta
		1.61572	0.000453702	0.61892	0.479015	629	3	Q9UI36	ENSP00000482797	1602	DACH1	FALSE	-0.122306	H__sapiens__1_-829703	621.909	query	0	629	4	ENSG00000276644	0.999427	NP_542938	0.884878	FALSE	0	H__sapiens__1_-829703	204820	NM_080760	0.3858	DACH
type I interferon production|response to peptide hormone|phosphatase binding|cellular response to peptide|cold-induced thermogenesis|adaptive thermogenesis|regulation of type I interferon production|cellular response to peptide hormone stimulus	GO:0032606|GO:0043434|GO:0019902|GO:1901653|GO:0106106|GO:1990845|GO:0032479|GO:0071375	1.63861	0.000335064	0.610272	0.525723	629	3	P42226	ENSP00000498693	6778	STAT6	FALSE	-0.132136	H__sapiens__1_-784719	655.415	query	0	629	28	ENSG00000166888	0.999406	NP_003144	0.876222	FALSE	0	H__sapiens__1_-784719	165838	NM_003153	0.40583	IL-4-STAT
positive regulation of DNA-binding transcription factor activity|negative regulation of kinase activity|pattern recognition receptor signaling pathway|negative regulation of transferase activity|positive regulation of defense response|regulation of innate immune response|Fc receptor signaling pathway|toll-like receptor signaling pathway|negative regulation of protein phosphorylation|phosphatase a…	GO:0051091|GO:0033673|GO:0002221|GO:0051348|GO:0031349|GO:0045088|GO:0038093|GO:0002224|GO:0001933|GO:0016791	1.63614	0.000634485	0.611195	0.41806	629	3	Q15750	ENSP00000333049	10454	TAB1	FALSE	-0.156165	H__sapiens__1_-775009	540.781	query	0	629	33	ENSG00000100324	0.999408	NP_705717	0.855418	FALSE	0	H__sapiens__1_-775009	206894	NM_153497	0.335057	MAP3K7IP1
phosphatase activity	GO:0016791	1.62191	0.000506749	0.616559	0.480755	628	3	Q9NXD2	ENSP00000486566	54893	MTMR10	FALSE	-0.0797874	H__sapiens__1_-784726	636.054	query	0	628	13	ENSG00000166912	0.999421	NP_060232	0.923313	FALSE	0	H__sapiens__1_-784726	199202	NM_017762	0.394574	FLJ20313
regulation of exocytosis	GO:0017157	1.625	0.000555978	0.615385	0.473246	628	3	Q9H082	ENSP00000498778	83452	RAB33B	FALSE	-0.095574	H__sapiens__1_-785956	586.787	query	0	628	18	ENSG00000172007	0.999419	NP_112586	0.908851	FALSE	0	H__sapiens__1_-785956	198702	NM_031296	0.364012	DKFZP434G099
		1.61881	0.000427394	0.617737	0.49685	627	3	Q9NXN4	ENSP00000358451	54834	GDAP2	FALSE	-0.0868448	H__sapiens__1_-789889	634.327	query	0	627	9	ENSG00000196505	0.999424	NP_060156	0.916819	FALSE	0	H__sapiens__1_-789889	196448	NM_017686	0.393015	MACROD3
ERBB signaling pathway|membrane microdomain|peptidyl-tyrosine phosphorylation|peptidyl-tyrosine modification|regulation of epidermal growth factor receptor signaling pathway|regulation of cyclin-dependent protein serine/threonine kinase activity|regulation of ERBB signaling pathway|epidermal growth factor receptor signaling pathway|phosphatase binding|cellular response to chemical stress|cellular…	GO:0038127|GO:0098857|GO:0018108|GO:0018212|GO:0042058|GO:0000079|GO:1901184|GO:0007173|GO:0019902|GO:0062197|GO:0034599|GO:0006979	1.70606	0.000394972	0.586144	0.430148	627	3	P00533	ENSP00000415559	1956	EGFR	FALSE	-3.0402	H__sapiens__1_-781621	604.136	result	0	627	111		0.999343	NP_958441	0.0478253	FALSE	0	H__sapiens__1_-781621	133208	NM_201284	0.37431	ERBB1
		1.61819	0.000815466	0.617973	0.401572	627	3	Q92781	ENSP00000449927	5959	RDH5	FALSE	-0.0965666	H__sapiens__1_-779825	573.092	query	0	627	8	ENSG00000135437	0.999425	NP_002896	0.907949	FALSE	0	H__sapiens__1_-779825	243558	NM_002905	0.355076	SDR9C5
macromolecule deacylation|protein deacylation	GO:0098732|GO:0035601	1.62748	0.000607317	0.614449	0.436024	626	3	Q9NQX1	ENSP00000424861	11107	PRDM5	FALSE	-0.0908216	H__sapiens__1_-780476	594.939	query	0	626	19	ENSG00000138738	0.999416	NP_061169	0.913181	FALSE	0	H__sapiens__1_-780476	212650	NM_018699	0.369298
		1.625	0.000334691	0.615385	0.541479	626	3	O75477	ENSP00000410964	10613	ERLIN1	FALSE	-0.0922659	H__sapiens__1_-776172	656.656	query	0	626	18	ENSG00000107566	0.999419	NP_006450	0.911863	FALSE	0	H__sapiens__1_-776172	171904	NM_006459	0.40685	SPG62
response to molecule of bacterial origin|macrophage activation|cellular response to molecule of bacterial origin|myeloid cell differentiation|cellular response to biotic stimulus	GO:0002237|GO:0042116|GO:0071219|GO:0030099|GO:0071216	1.61819	0.000467098	0.617973	0.516335	626	3	Q9Y2G9	ENSP00000488832	22904	SBNO2	FALSE	-0.0964597	H__sapiens__1_-773644	620.153	query	0	626	7	ENSG00000064932	0.999425	NP_055778	0.908046	FALSE	0	H__sapiens__1_-773644	189534	NM_014963	0.384234	Stno
ERBB signaling pathway|positive regulation of ERBB signaling pathway|peptidyl-tyrosine phosphorylation|peptidyl-tyrosine modification|regulation of epidermal growth factor receptor signaling pathway|regulation of ERBB signaling pathway|epidermal growth factor receptor signaling pathway	GO:0038127|GO:1901186|GO:0018108|GO:0018212|GO:0042058|GO:1901184|GO:0007173	1.61943	0.000380344	0.617501	0.542929	626	3	P01135	ENSP00000414127	7039	TGFA	FALSE	-0.101664	H__sapiens__1_-783705	657.566	query	0	626	6	ENSG00000163235	0.999424	NP_003227	0.903333	FALSE	0	H__sapiens__1_-783705	177438	NM_003236	0.407414
membrane microdomain	GO:0098857	1.62624	0.000299505	0.614916	0.56652	626	3	Q9NWQ8	ENSP00000220597	55824	PAG1	FALSE	-0.085203	H__sapiens__1_-774091	655.865	query	0	626	12	ENSG00000076641	0.999417	NP_060910	0.918326	FALSE	0	H__sapiens__1_-774091	161340	NM_018440	0.406612	PAG
response to peptide hormone|cellular response to peptide|cellular response to peptide hormone stimulus	GO:0043434|GO:1901653|GO:0071375	1.62376	0.000433883	0.615854	0.491784	625	3	O60266	ENSP00000476143	109	ADCY3	FALSE	-0.110172	H__sapiens__1_-780343	640.609	query	0	625	15	ENSG00000138031	0.99942	NP_004027	0.89568	FALSE	0	H__sapiens__1_-780343	192544	NM_004036	0.396662	AC3
		1.62129	0.00059962	0.616794	0.460973	625	3	P25189	ENSP00000500814	4359	MPZ	FALSE	-0.110194	H__sapiens__1_-783035	606.031	query	0	625	11	ENSG00000158887	0.999422	NP_001302420	0.89566	FALSE	0	H__sapiens__1_-783035	212430	NM_001315491	0.375484	HMSNIB
positive regulation of transcription from RNA polymerase II promoter in response to stress|regulation of autophagy	GO:0036003|GO:0010506	1.63181	0.000294288	0.612818	0.552898	625	3	P18850	ENSP00000356919	22926	ATF6	FALSE	-0.113735	H__sapiens__1_-777534	673.226	query	0	625	23	ENSG00000118217	0.999412	NP_031374	0.892495	FALSE	0	H__sapiens__1_-777534	161802	NM_007348	0.417375	ATF6A
ubiquitin-like protein ligase activity	GO:0061659	1.62686	0.000632733	0.614682	0.460704	625	3	Q9H0M0	ENSP00000430228	11059	WWP1	FALSE	-0.134792	H__sapiens__1_-778092	582.665	query	0	625	19	ENSG00000123124	0.999417	NP_008944	0.873898	FALSE	0	H__sapiens__1_-778092	207468	NM_007013	0.361231	DKFZP434D2111
		1.62438	0.000642333	0.615619	0.447536	625	3	Q14896	ENSP00000444259	4607	MYBPC3	FALSE	-0.141563	H__sapiens__1_-779672	569.054	query	0	625	14	ENSG00000134571	0.999419	NP_000247	0.868	FALSE	0	H__sapiens__1_-779672	210080	NM_000256	0.352574	cMyBP-C
positive regulation of DNA-binding transcription factor activity|response to peptide hormone|response to insulin|cellular response to insulin stimulus|cellular response to peptide|myeloid cell differentiation|cellular response to peptide hormone stimulus	GO:0051091|GO:0043434|GO:0032868|GO:0032869|GO:1901653|GO:0030099|GO:0071375	1.65656	0.000278407	0.603661	0.545745	624	3	P05771	ENSP00000496129	5579	PRKCB	FALSE	-0.132422	H__sapiens__1_-784627	664.599	query	0	624	54	ENSG00000166501	0.999389	NP_997700	0.875971	FALSE	0	H__sapiens__1_-784627	143048	NM_212535	0.411516	PRKCB2
		1.63304	0.000271504	0.612353	0.598698	623	3	O75695	ENSP00000218340	6102	RP2	FALSE	-0.091436	H__sapiens__1_-775388	661.41	query	0	623	25	ENSG00000102218	0.999411	NP_008846	0.91262	FALSE	0	H__sapiens__1_-775388	144602	NM_006915	0.410304	TBCCD2
ubiquitin-like protein ligase activity	GO:0061659	1.62314	0.000539941	0.616088	0.460984	623	3	Q149N8	ENSP00000486723	257218	SHPRH	FALSE	-0.0984343	H__sapiens__1_-781599	552.057	query	0	623	9	ENSG00000146414	0.99942	NP_775105	0.906255	FALSE	0	H__sapiens__1_-781599	205156	NM_173082	0.34268	KIAA2023
		1.62438	0.000307691	0.615619	0.571062	622	3	Q9BXB4	ENSP00000296220	114885	OSBPL11	FALSE	-0.0792009	H__sapiens__1_-781395	658.043	query	0	622	11	ENSG00000144909	0.999419	NP_073613	0.923854	FALSE	0	H__sapiens__1_-781395	161510	NM_022776	0.407962	ORP11
		1.63366	0.000249346	0.612121	0.615505	622	3	O75563	ENSP00000408163	8935	SKAP2	FALSE	-0.0803408	H__sapiens__1_-772815	690.541	query	0	622	25	ENSG00000005020	0.999411	NP_003921	0.922802	FALSE	0	H__sapiens__1_-772815	137660	NM_003930	0.42811	SKAP55R
cellular monovalent inorganic cation homeostasis|amyloid precursor protein metabolic process|regulation of endocytosis|lytic vacuole organization|cellular response to chemical stress|regulation of autophagy|vacuole organization|vacuolar transport|intracellular pH reduction|regulation of cellular pH|phagocytosis|membrane microdomain|regulation of intracellular pH|regulation of pH|macroautophagy|pH…	GO:0030004|GO:0042982|GO:0030100|GO:0080171|GO:0062197|GO:0010506|GO:0007033|GO:0007034|GO:0051452|GO:0030641|GO:0006909|GO:0098857|GO:0051453|GO:0006885|GO:0016236|GO:0045851	1.62562	0.000474481	0.61515	0.481788	622	3	Q13286	ENSP00000490932	1201	CLN3	FALSE	-0.123134	H__sapiens__1_-789500	602.914	query	0	622	16	ENSG00000188603	0.999418	NP_001273039	0.884145	FALSE	0	H__sapiens__1_-789500	195384	NM_001286110	0.373321	JNCL
ERBB signaling pathway|extrinsic component of plasma membrane|positive regulation of ERBB signaling pathway|regulation of epidermal growth factor receptor signaling pathway|regulation of ERBB signaling pathway|epidermal growth factor receptor signaling pathway|regulation of endocytosis|extrinsic component of membrane|phosphatidylinositol binding|receptor-mediated endocytosis	GO:0038127|GO:0019897|GO:1901186|GO:0042058|GO:1901184|GO:0007173|GO:0030100|GO:0019898|GO:0035091|GO:0006898	1.62376	0.000350102	0.615854	0.547442	621	3	O00291	ENSP00000484528	3092	HIP1	FALSE	-0.0869901	H__sapiens__1_-778711	671.902	query	0	621	9	ENSG00000127946	0.99942	NP_005329	0.916686	FALSE	0	H__sapiens__1_-778711	171574	NM_005338	0.416813
		1.63243	0.000659869	0.612585	0.41102	621	3	Q9Y2X7	ENSP00000466824	28964	GIT1	FALSE	-0.133251	H__sapiens__1_-776249	536.503	query	0	621	19	ENSG00000108262	0.999412	NP_054749	0.875246	FALSE	0	H__sapiens__1_-776249	214872	NM_014030	0.332612
pattern recognition receptor signaling pathway	GO:0002221	1.62376	0.000435569	0.615854	0.499594	620	3	Q96QP1	ENSP00000498374	80216	ALPK1	FALSE	-0.0763174	H__sapiens__1_-773965	643.866	query	0	620	8	ENSG00000073331	0.99942	NP_079420	0.926522	FALSE	0	H__sapiens__1_-773965	189546	NM_025144	0.399421	KIAA1527
		1.62748	0.000626499	0.614449	0.417533	620	3	P78364	ENSP00000446388	1911	PHC1	FALSE	-0.118227	H__sapiens__1_-776693	572.919	query	0	620	10	ENSG00000111752	0.999416	NP_004417	0.888495	FALSE	0	H__sapiens__1_-776693	219544	NM_004426	0.35563	RAE28
		1.62314	0.000364419	0.616088	0.517475	619	3	Q8IY47	ENSP00000481197	25948	KBTBD2	FALSE	-0.0959692	H__sapiens__1_-785667	640.607	query	0	619	8	ENSG00000170852	0.99942	NP_056298	0.908492	FALSE	0	H__sapiens__1_-785667	182786	NM_015483	0.396907	DKFZP566C134
		1.64109	0.000599086	0.609351	0.415051	619	3	Q92759	ENSP00000411553	2968	GTF2H4	FALSE	-0.14831	H__sapiens__1_-795435	542.277	query	0	619	28	ENSG00000213780	0.999404	NP_001508	0.862164	FALSE	0	H__sapiens__1_-795435	203062	NM_001517	0.335775	TFB2
cellular response to peptide	GO:1901653	1.63738	0.000375603	0.610733	0.50693	619	3	P13612	ENSP00000380227	3676	ITGA4	FALSE	-0.152275	H__sapiens__1_-777132	631.334	query	0	619	27	ENSG00000115232	0.999407	NP_001303241	0.858752	FALSE	0	H__sapiens__1_-777132	173096	NM_001316312	0.391404	CD49D
		1.62005	0.000384851	0.617265	0.541287	618	3	Q9UMS5	ENSP00000416810	10745	PHTF1	FALSE	-0.0876577	H__sapiens__1_-777374	658.468	query	0	618	1	ENSG00000116793	0.999423	NP_006599	0.916074	FALSE	0	H__sapiens__1_-777374	181370	NM_006608	0.408226	PHTF
phosphatidylinositol binding|cellular response to chemical stress|cellular response to oxidative stress|response to hydrogen peroxide|response to oxidative stress	GO:0035091|GO:0062197|GO:0034599|GO:0042542|GO:0006979	1.62871	0.000547595	0.613982	0.451374	618	3	Q9HB21	ENSP00000473424	59338	PLEKHA1	FALSE	-0.0924189	H__sapiens__1_-776182	591.414	query	0	618	16	ENSG00000107679	0.999415	NP_067635	0.911723	FALSE	0	H__sapiens__1_-776182	205516	NM_021622	0.366427	TAPP1
cellular response to chemical stress|regulation of autophagy|cellular response to oxidative stress|response to oxidative stress	GO:0062197|GO:0010506|GO:0034599|GO:0006979	1.63304	0.000336922	0.612353	0.536598	618	3	Q96RR4	ENSP00000498824	10645	CAMKK2	FALSE	-0.0830145	H__sapiens__1_-776575	663.703	query	0	618	22	ENSG00000110931	0.999411	NP_757380	0.920338	FALSE	0	H__sapiens__1_-776575	166796	NM_172226	0.411216	MGC15254
		1.62191	0.000515107	0.616559	0.469969	618	3	Q8NDH3	ENSP00000437112	79716	NPEPL1	FALSE	-0.0953095	H__sapiens__1_-796069	613.02	query	0	618	4	ENSG00000215440	0.999421	NP_078939	0.909092	FALSE	0	H__sapiens__1_-796069	203368	NM_024663	0.380049	FLJ11583
regulation of autophagy|macroautophagy	GO:0010506|GO:0016236	1.63119	0.000617521	0.61305	0.397108	618	3	Q9NRR5	ENSP00000357292	56893	UBQLN4	FALSE	-0.118191	H__sapiens__1_-783290	559.957	query	0	618	19	ENSG00000160803	0.999413	NP_064516	0.888527	FALSE	0	H__sapiens__1_-783290	220040	NM_020131	0.346937	UBIN
negative regulation of response to external stimulus	GO:0032102	1.62748	0.000581976	0.614449	0.423719	618	3	Q9BXC9	ENSP00000463731	583	BBS2	FALSE	-0.108563	H__sapiens__1_-778359	555.998	query	0	618	12	ENSG00000125124	0.999416	NP_114091	0.897122	FALSE	0	H__sapiens__1_-778359	214434	NM_031885	0.344912	BBS
extrinsic component of membrane	GO:0019898	1.63304	0.000406665	0.612353	0.519677	617	3	P40818	ENSP00000485810	9101	USP8	FALSE	-0.138697	H__sapiens__1_-780437	598.824	query	0	617	17	ENSG00000138592	0.999411	NP_005145	0.870492	FALSE	0	H__sapiens__1_-780437	172910	NM_005154	0.371248	UBPY
centrosome	GO:0005813	1.625	0.000624263	0.615385	0.409531	616	3	Q9NVR7	ENSP00000411253	55171	TBCCD1	FALSE	-0.100705	H__sapiens__1_-776983	542.379	query	0	616	7	ENSG00000113838	0.999419	NP_060608	0.904199	FALSE	0	H__sapiens__1_-776983	222452	NM_018138	0.336255	FLJ10560
negative regulation of kinase activity|negative regulation of transferase activity|negative regulation of protein kinase activity|negative regulation of protein phosphorylation|response to oxidative stress	GO:0033673|GO:0051348|GO:0006469|GO:0001933|GO:0006979	1.62562	0.000469937	0.61515	0.513079	616	3	O75367	ENSP00000424971	9555	MACROH2A1	FALSE	-0.127922	H__sapiens__1_-776961	656.468	query	0	616	8	ENSG00000113648	0.999418	NP_613258	0.879922	FALSE	0	H__sapiens__1_-776961	188768	NM_138610	0.406734	macroH2A1.2
cellular response to chemical stress|response to oxidative stress	GO:0062197|GO:0006979	1.62624	0.000288319	0.614916	0.597207	615	3	Q96HE7	ENSP00000487101	30001	ERO1A	FALSE	-0.112982	H__sapiens__1_-790335	674.634	query	0	615	8	ENSG00000197930	0.999417	NP_055399	0.893167	FALSE	0	H__sapiens__1_-790335	150662	NM_014584	0.418248	ERO1L
		1.63057	0.000379564	0.613283	0.510315	613	3	O60636	ENSP00000415256	10100	TSPAN2	FALSE	-0.0978399	H__sapiens__1_-779595	632.85	query	0	613	13	ENSG00000134198	0.999413	NP_005716	0.906794	FALSE	0	H__sapiens__1_-779595	178758	NM_005725	0.3921	TSPAN-2
		1.65903	0.000472581	0.60276	0.447862	613	3	Q14584	ENSP00000498589	10781	ZNF266	FALSE	-0.114014	H__sapiens__1_-786489	569.345	query	0	613	33	ENSG00000174652	0.999387	NP_006622	0.892246	FALSE	0	H__sapiens__1_-786489	172518	NM_006631	0.352973	HZF1
		1.63985	0.000325007	0.609811	0.546353	612	3	Q9Y2H1	ENSP00000445898	23012	STK38L	FALSE	-0.109408	H__sapiens__1_-794371	629.101	query	0	612	27	ENSG00000211455	0.999405	NP_055815	0.896365	FALSE	0	H__sapiens__1_-794371	156930	NM_015000	0.390019	NDR2
		1.62995	0.000597482	0.613516	0.409945	612	3	P49356	ENSP00000246166	2342	FNTB	FALSE	-0.107659	H__sapiens__1_-818241	570.601	query	0	612	11	ENSG00000257365	0.999414	NP_002019	0.897933	FALSE	0	H__sapiens__1_-818241	216486	NM_002028	0.353751	FPTB
ubiquitin-like protein ligase activity	GO:0061659	1.62748	0.000423914	0.614449	0.507188	612	3	Q8N4F7	ENSP00000427472	285533	RNF175	FALSE	-0.0555022	H__sapiens__1_-781457	636.162	query	0	612	8	ENSG00000145428	0.999416	NP_775933	0.94601	FALSE	0	H__sapiens__1_-781457	182736	NM_173662	0.394153	FLJ34190
		1.62809	0.00067406	0.614215	0.423718	611	3	O95755	ENSP00000397594	9609	RAB36	FALSE	-0.110872	H__sapiens__1_-774972	580.789	query	0	611	9	ENSG00000100228	0.999416	NP_004905	0.895053	FALSE	0	H__sapiens__1_-774972	214800	NM_004914	0.359622
cellular lipid catabolic process	GO:0044242	1.62995	0.000577697	0.613516	0.417426	611	3	Q86YB7	ENSP00000446190	55268	ECHDC2	FALSE	-0.112911	H__sapiens__1_-777898	568.187	query	0	611	8	ENSG00000121310	0.999414	NP_060751	0.89323	FALSE	0	H__sapiens__1_-777898	213694	NM_018281	0.352692	FLJ10948
pattern recognition receptor signaling pathway|cold-induced thermogenesis|adaptive thermogenesis	GO:0002221|GO:0106106|GO:1990845	1.64975	0.000344772	0.606152	0.512253	611	3	P52564	ENSP00000477701	5608	MAP2K6	FALSE	-0.127014	H__sapiens__1_-776362	645.94	query	0	611	36	ENSG00000108984	0.999396	NP_002749	0.880721	FALSE	0	H__sapiens__1_-776362	159800	NM_002758	0.400211	SAPKK3
phagocytosis	GO:0006909	1.64728	0.000540949	0.607062	0.452147	611	3	Q15669	ENSP00000482947	399	RHOH	FALSE	-0.144205	H__sapiens__1_-785111	607.171	query	0	611	31	ENSG00000168421	0.999398	NP_004301	0.86571	FALSE	0	H__sapiens__1_-785111	184548	NM_004310	0.376657	TTF
membrane microdomain|response to peptide hormone|positive regulation of defense response|regulation of innate immune response|cellular response to peptide|regulation of autophagy|macroautophagy|cellular response to peptide hormone stimulus	GO:0098857|GO:0043434|GO:0031349|GO:0045088|GO:1901653|GO:0010506|GO:0016236|GO:0071375	1.66955	0.000318365	0.598962	0.516713	611	2	P17612	ENSP00000500293	5566	PRKACA	FALSE	-0.159197	H__sapiens__1_-773914	630.487	query	0	611	59	ENSG00000072062	0.999377	NP_997401	0.852829	FALSE	0	H__sapiens__1_-773914	141598	NM_207518	0.390153	PKACa
positive regulation of defense response|regulation of innate immune response	GO:0031349|GO:0045088	1.62748	0.000310857	0.614449	0.553675	610	3	Q53H80	ENSP00000257787	55122	AKIRIN2	FALSE	-0.0799258	H__sapiens__1_-779799	672.063	query	0	610	5	ENSG00000135334	0.999416	NP_060534	0.923185	FALSE	0	H__sapiens__1_-779799	165052	NM_018064	0.416654	FLJ10342
regulation of endocytosis|receptor-mediated endocytosis	GO:0030100|GO:0006898	1.63923	0.000389459	0.610042	0.533592	610	3	Q9UL25	ENSP00000261263	23011	RAB21	FALSE	-0.105815	H__sapiens__1_-774233	637.221	query	0	610	23	ENSG00000080371	0.999405	NP_055814	0.899591	FALSE	0	H__sapiens__1_-774233	162876	NM_014999	0.395299	KIAA0118
ubiquitin-like protein ligase activity|pattern recognition receptor signaling pathway|toll-like receptor signaling pathway	GO:0061659|GO:0002221|GO:0002224	1.66089	0.000295513	0.602086	0.614459	610	3	P51668	ENSP00000479814	7321	UBE2D1	FALSE	-0.112285	H__sapiens__1_-773931	676.304	query	0	610	57	ENSG00000072401	0.999385	NP_003329	0.89379	FALSE	0	H__sapiens__1_-773931	125196	NM_003338	0.419023	UbcH5A
secretory granule lumen|specific granule|tertiary granule	GO:0034774|GO:0042581|GO:0070820	1.65161	0.000344621	0.60547	0.547304	609	3	P41439	ENSP00000481833	2352	FOLR3	FALSE	-0.104949	H__sapiens__1_-776501	642.412	query	0	609	44	ENSG00000110203	0.999394	NP_001304974	0.90037	FALSE	0	H__sapiens__1_-776501	146864	NM_001318045	0.398025	FR√é¬≥
		1.62933	0.000794905	0.613749	0.391492	609	3	Q9H0B6	ENSP00000437026	64837	KLC2	FALSE	-0.126536	H__sapiens__1_-786560	543.587	query	0	609	8	ENSG00000174996	0.999415	NP_073733	0.881142	FALSE	0	H__sapiens__1_-786560	228474	NM_022822	0.336795	FLJ12387
		1.64851	0.000410222	0.606607	0.475835	608	3	O14782	ENSP00000410407	3797	KIF3C	FALSE	-0.10844	H__sapiens__1_-774379	627.401	query	0	608	36	ENSG00000084731	0.999397	NP_002245	0.897233	FALSE	0	H__sapiens__1_-774379	173412	NM_002254	0.388965
		1.64047	0.000613552	0.609581	0.401604	608	3	Q96I59	ENSP00000436114	79731	NARS2	FALSE	-0.123304	H__sapiens__1_-780243	533.297	query	0	608	22	ENSG00000137513	0.999404	NP_078954	0.883995	FALSE	0	H__sapiens__1_-780243	207974	NM_024678	0.33083	SLM5
carbohydrate catabolic process|glucan catabolic process|polysaccharide catabolic process|autophagosome organization|regulation of autophagy|macroautophagy|vacuole organization|cellular carbohydrate catabolic process|cellular polysaccharide catabolic process	GO:0016052|GO:0009251|GO:0000272|GO:1905037|GO:0010506|GO:0016236|GO:0007033|GO:0044275|GO:0044247	1.63861	0.000455769	0.610272	0.507571	608	3	Q8TDY2	ENSP00000430809	9821	RB1CC1	FALSE	-0.144986	H__sapiens__1_-773166	588.081	query	0	608	18	ENSG00000023287	0.999406	NP_055596	0.865035	FALSE	0	H__sapiens__1_-773166	172984	NM_014781	0.365041	PPP1R131
phosphatidylinositol binding|vacuolar transport	GO:0035091|GO:0007034	1.63738	0.000329006	0.610733	0.539552	607	3	Q7Z3T8	ENSP00000426848	9765	ZFYVE16	FALSE	-0.103094	H__sapiens__1_-773298	640.789	query	0	607	17	ENSG00000039319	0.999407	NP_055548	0.902042	FALSE	0	H__sapiens__1_-773298	160884	NM_014733	0.397266	PPP1R69
		1.63057	0.000662178	0.613283	0.400145	607	3	Q96HD1	ENSP00000501208	78987	CRELD1	FALSE	-0.108488	H__sapiens__1_-783859	551.821	query	0	607	9	ENSG00000163703	0.999413	NP_056328	0.897189	FALSE	0	H__sapiens__1_-783859	219988	NM_015513	0.341685	AVSD2
regulation of protein polymerization|regulation of actin cytoskeleton organization|regulation of supramolecular fiber organization|protein polymerization|phosphatase activity	GO:0032271|GO:0032956|GO:1902903|GO:0051258|GO:0016791	1.62995	0.000312069	0.613516	0.546865	606	3	Q8WYL5	ENSP00000448824	54434	SSH1	FALSE	-0.082284	H__sapiens__1_-774365	672.257	query	0	606	7	ENSG00000084112	0.999414	NP_061857	0.92101	FALSE	0	H__sapiens__1_-774365	165358	NM_018984	0.416258	SSH1L
		1.64171	0.000257131	0.609122	0.58799	606	3	P15408	ENSP00000396497	2355	FOSL2	FALSE	-0.103048	H__sapiens__1_-774051	670.143	query	0	606	18	ENSG00000075426	0.999403	NP_005244	0.902084	FALSE	0	H__sapiens__1_-774051	141192	NM_005253	0.415463	FRA2
autophagosome organization|cellular response to chemical stress|regulation of autophagy|macroautophagy|ficolin-1-rich granule|vacuole organization	GO:1905037|GO:0062197|GO:0010506|GO:0016236|GO:0101002|GO:0007033	1.63676	0.000307487	0.610964	0.555621	605	3	O95352	ENSP00000416644	10533	ATG7	FALSE	-0.0892566	H__sapiens__1_-790208	670.486	query	0	605	15	ENSG00000197548	0.999408	NP_006386	0.914611	FALSE	0	H__sapiens__1_-790208	156854	NM_006395	0.415677	GSA7
peptidyl-tyrosine modification|response to peptide hormone|response to insulin|cellular response to insulin stimulus|negative regulation of MAPK cascade|cellular response to peptide|adaptive thermogenesis|negative regulation of protein phosphorylation|cellular response to peptide hormone stimulus|negative regulation of kinase activity|peptidyl-tyrosine phosphorylation|negative regulation of trans…	GO:0018212|GO:0043434|GO:0032868|GO:0032869|GO:0043409|GO:1901653|GO:1990845|GO:0001933|GO:0071375|GO:0033673|GO:0018108|GO:0051348|GO:0106106|GO:0006469	1.65718	0.000318915	0.603435	0.5064	605	3	P08069	ENSP00000497069	3480	IGF1R	FALSE	-0.130726	H__sapiens__1_-780718	654.127	query	0	605	37	ENSG00000140443	0.999389	NP_001278787	0.877458	FALSE	0	H__sapiens__1_-780718	154930	NM_001291858	0.405535	MGC18216
extrinsic component of plasma membrane|extrinsic component of membrane|ribonucleoside metabolic process|regulation of autophagy|macroautophagy	GO:0019897|GO:0019898|GO:0009119|GO:0010506|GO:0016236	1.65099	0.000313843	0.605697	0.553194	605	3	P08754	ENSP00000358867	2773	GNAI3	FALSE	-0.161899	H__sapiens__1_-773655	632.34	query	0	605	32	ENSG00000065135	0.999394	NP_006487	0.850527	FALSE	0	H__sapiens__1_-773655	145400	NM_006496	0.392028	87U6
sphingolipid metabolic process|liposaccharide metabolic process|glycolipid metabolic process|membrane lipid metabolic process	GO:0006665|GO:1903509|GO:0006664|GO:0006643	1.62871	0.000455876	0.613982	0.492598	605	3	Q8NDV1	ENSP00000480283	256435	ST6GALNAC3	FALSE	-0.0671862	H__sapiens__1_-788388	622.003	query	0	605	2	ENSG00000184005	0.999415	NP_694541	0.935021	FALSE	0	H__sapiens__1_-788388	187146	NM_152996	0.385619	SIAT7C
regulation of actin cytoskeleton organization|actin cytoskeleton reorganization|regulation of establishment or maintenance of cell polarity	GO:0032956|GO:0031532|GO:0032878	1.63428	0.000494124	0.611889	0.432339	603	3	Q9H6U6	ENSP00000492306	54828	BCAS3	FALSE	-0.0970618	H__sapiens__1_-780847	589.12	query	0	603	9	ENSG00000141376	0.99941	NP_060149	0.9075	FALSE	0	H__sapiens__1_-780847	202902	NM_017679	0.365232	FLJ20128
secretory granule membrane|lysosomal membrane|tertiary granule|primary lysosome|azurophil granule|ficolin-1-rich granule	GO:0030667|GO:0005765|GO:0070820|GO:0005766|GO:0042582|GO:0101002	1.63861	0.000578894	0.610272	0.585315	603	3	P42785	ENSP00000437169	5547	PRCP	FALSE	-0.101379	H__sapiens__1_-780242	676.454	query	0	603	17	ENSG00000137509	0.999406	NP_955450	0.903591	FALSE	0	H__sapiens__1_-780242	249948	NM_199418	0.419116	HUMPCP
regulation of actin cytoskeleton organization|response to molecule of bacterial origin|regulation of leukocyte mediated immunity|regulation of supramolecular fiber organization|adaptive immune response|secretory granule lumen|regulation of establishment or maintenance of cell polarity|regulation of protein polymerization|regulation of adaptive immune response based on somatic recombination of imm…	GO:0032956|GO:0002237|GO:0002703|GO:1902903|GO:0002250|GO:0034774|GO:0032878|GO:0032271|GO:0002822|GO:0051258|GO:0002460|GO:0071216|GO:0002819	1.63366	0.0002565	0.612121	0.594197	603	3	Q9NUQ9	ENSP00000492779	51571	CYRIB	FALSE	-0.0794063	H__sapiens__1_-782403	681.716	query	0	603	7	ENSG00000153310	0.999411	NP_057707	0.923665	FALSE	0	H__sapiens__1_-782403	145170	NM_016623	0.422901	FAM49B
positive regulation of DNA-binding transcription factor activity|response to molecule of bacterial origin|pattern recognition receptor signaling pathway|positive regulation of defense response	GO:0051091|GO:0002237|GO:0002221|GO:0031349	1.65594	0.000249793	0.603886	0.613532	603	3	P05109	ENSP00000357722	6279	S100A8	FALSE	-3.29394	H__sapiens__1_-781177	664.894	result	0	603	37		0.99939	NP_002955	0.0371073	FALSE	0	H__sapiens__1_-781177	122406	NM_002964	0.41221	CGLA
secretory granule membrane|specific granule|positive regulation of defense response|tertiary granule|regulation of innate immune response|ficolin-1-rich granule	GO:0030667|GO:0042581|GO:0031349|GO:0070820|GO:0045088|GO:0101002	1.63243	0.000315672	0.612585	0.59799	603	3	Q8WXI8	ENSP00000371496	338339	CLEC4D	FALSE	-0.0493128	H__sapiens__1_-784635	652.477	query	0	603	5	ENSG00000166527	0.999412	NP_525126	0.951883	FALSE	0	H__sapiens__1_-784635	146420	NM_080387	0.404762	Mpcl
		1.638	0.000318425	0.610502	0.553668	602	3	Q9ULH0	ENSP00000491810	57498	KIDINS220	FALSE	-0.0829797	H__sapiens__1_-779626	657.304	query	0	602	14	ENSG00000134313	0.999407	NP_065789	0.92037	FALSE	0	H__sapiens__1_-779626	156812	NM_020738	0.407504	ARMS
regulation of protein polymerization|phagocytosis|regulation of actin cytoskeleton organization|regulation of supramolecular fiber organization|actin cytoskeleton reorganization|phosphatidylinositol binding|regulation of establishment or maintenance of cell polarity|protein polymerization|ficolin-1-rich granule	GO:0032271|GO:0006909|GO:0032956|GO:1902903|GO:0031532|GO:0035091|GO:0032878|GO:0051258|GO:0101002	1.64975	0.000289595	0.606152	0.557282	602	3	P06396	ENSP00000489067	2934	GSN	FALSE	-0.12981	H__sapiens__1_-781810	662.46	query	0	602	34	ENSG00000148180	0.999396	NP_937895	0.878262	FALSE	0	H__sapiens__1_-781810	145568	NM_198252	0.410192	DKFZp313L0718
regulation of cellular pH|phagocytosis|regulation of intracellular pH|cellular monovalent inorganic cation homeostasis|regulation of pH|lytic vacuole organization|pH reduction|vacuole organization|intracellular pH reduction	GO:0030641|GO:0006909|GO:0051453|GO:0030004|GO:0006885|GO:0080171|GO:0045851|GO:0007033|GO:0051452	1.65285	0.000327861	0.605017	0.57079	601	3	Q9NX57	ENSP00000267328	55647	RAB20	FALSE	-0.0760875	H__sapiens__1_-780639	661.565	query	0	601	36	ENSG00000139832	0.999393	NP_060287	0.926735	FALSE	0	H__sapiens__1_-780639	139364	NM_017817	0.4104	FLJ20429
secretory granule membrane|lysosomal membrane|tertiary granule|vacuolar lumen|primary lysosome|azurophil granule|macroautophagy|ficolin-1-rich granule|vacuolar transport	GO:0030667|GO:0005765|GO:0070820|GO:0005775|GO:0005766|GO:0042582|GO:0016236|GO:0101002|GO:0007034	1.64109	0.000239499	0.609351	0.615659	601	3	P13473	ENSP00000431526	3920	LAMP2	FALSE	-0.0976293	H__sapiens__1_-772852	673.543	query	0	601	18	ENSG00000005893	0.999404	NP_054701	0.906985	FALSE	0	H__sapiens__1_-772852	132058	NM_013995	0.417313	CD107b
ubiquitin-like protein ligase activity	GO:0061659	1.64356	0.000551299	0.608434	0.437128	601	3	Q06587	ENSP00000412190	6015	RING1	FALSE	-0.146017	H__sapiens__1_-792548	553.295	query	0	601	18	ENSG00000204227	0.999401	NP_002922	0.864143	FALSE	0	H__sapiens__1_-792548	192368	NM_002931	0.343023	RNF1
		1.63738	0.000558684	0.610733	0.44763	601	3	Q8IY45	ENSP00000442272	196394	AMN1	FALSE	-0.0706796	H__sapiens__1_-782206	570.325	query	0	601	11	ENSG00000151743	0.999407	NP_001265341	0.93176	FALSE	0	H__sapiens__1_-782206	194958	NM_001278412	0.3538
secretory granule lumen|negative regulation of response to external stimulus|vacuolar lumen|primary lysosome|azurophil granule	GO:0034774|GO:0032102|GO:0005775|GO:0005766|GO:0042582	1.63428	0.00028158	0.611889	0.578136	600	3	Q9Y2J8	ENSP00000364635	11240	PADI2	FALSE	-0.0896216	H__sapiens__1_-777415	667.044	query	0	600	7	ENSG00000117115	0.99941	NP_031391	0.914277	FALSE	0	H__sapiens__1_-777415	150336	NM_007365	0.413286	PDI2
secretory granule membrane|tertiary granule|ficolin-1-rich granule	GO:0030667|GO:0070820|GO:0101002	1.6578	0.000213705	0.60321	0.628185	600	3	P20702	ENSP00000483860	3687	ITGAX	FALSE	-0.0989563	H__sapiens__1_-780761	678.84	query	0	600	38	ENSG00000140678	0.999388	NP_001273304	0.905782	FALSE	0	H__sapiens__1_-780761	116354	NM_001286375	0.421117	CD11C
phagocytosis|regulation of adaptive immune response based on somatic recombination of immune receptors built from immunoglobulin superfamily domains|regulation of leukocyte mediated immunity|adaptive immune response|adaptive immune response based on somatic recombination of immune receptors built from immunoglobulin superfamily domains|regulation of adaptive immune response	GO:0006909|GO:0002822|GO:0002703|GO:0002250|GO:0002460|GO:0002819	1.638	0.000485434	0.610502	0.467331	600	3	P04003	ENSP00000403386	722	C4BPA	FALSE	-0.147337	H__sapiens__1_-778174	608.605	query	0	600	11	ENSG00000123838	0.999407	NP_000706	0.863003	FALSE	0	H__sapiens__1_-778174	187166	NM_000715	0.377313
secretory granule membrane|specific granule|lysosomal membrane|primary lysosome|azurophil granule	GO:0030667|GO:0042581|GO:0005765|GO:0005766|GO:0042582	1.63614	0.000357044	0.611195	0.533736	600	3	Q9H3Z4	ENSP00000434744	80331	DNAJC5	FALSE	-0.0765793	H__sapiens__1_-775193	648.961	query	0	600	11	ENSG00000101152	0.999408	NP_079495	0.926279	FALSE	0	H__sapiens__1_-775193	164864	NM_025219	0.401833	FLJ13070
		1.63243	0.000338766	0.612585	0.545771	600	3	Q8NCT1	ENSP00000268042	91947	ARRDC4	FALSE	-0.0612677	H__sapiens__1_-780719	648.461	query	0	600	3	ENSG00000140450	0.999412	NP_899232	0.940571	FALSE	0	H__sapiens__1_-780719	163708	NM_183376	0.402021	FLJ36045
regulation of supramolecular fiber organization	GO:1902903	1.65037	0.000383602	0.605924	0.480103	599	3	Q7L7X3	ENSP00000464562	57551	TAOK1	FALSE	-0.0994891	H__sapiens__1_-783253	621.94	query	0	599	30	ENSG00000160551	0.999395	NP_079418	0.9053	FALSE	0	H__sapiens__1_-783253	169690	NM_025142	0.385102	PSK2
		1.63552	0.000464755	0.611426	0.460403	598	3	Q16549	ENSP00000501995	9159	PCSK7	FALSE	-0.10099	H__sapiens__1_-783261	603.115	query	0	598	6	ENSG00000160613	0.999409	NP_004707	0.903942	FALSE	0	H__sapiens__1_-783261	191982	NM_004716	0.373677	PC8
		1.63738	0.000346688	0.610733	0.524725	598	3	Q13948	ENSP00000496739	1523	CUX1	FALSE	-0.10252	H__sapiens__1_-818528	665.479	query	0	598	10	ENSG00000257923	0.999407	NP_853530	0.90256	FALSE	0	H__sapiens__1_-818528	167070	NM_181552	0.412061	GOLIM6
ubiquitin-like protein ligase activity|regulation of adaptive immune response based on somatic recombination of immune receptors built from immunoglobulin superfamily domains|adaptive immune response|negative regulation of B cell activation|adaptive immune response based on somatic recombination of immune receptors built from immunoglobulin superfamily domains|regulation of adaptive immune respon…	GO:0061659|GO:0002822|GO:0002250|GO:0050869|GO:0002460|GO:0002819	1.64418	0.000474084	0.608205	0.48344	598	3	Q5TC82	ENSP00000356669	149041	RC3H1	FALSE	-0.141169	H__sapiens__1_-779909	619.874	query	0	598	19	ENSG00000135870	0.999401	NP_742068	0.868342	FALSE	0	H__sapiens__1_-779909	176008	NM_172071	0.384299	RP5-1198E17.5
secretory granule membrane|lysosomal membrane|ribonucleoside metabolic process|lytic vacuole organization|primary lysosome|azurophil granule|vacuole organization|phosphatase activity	GO:0030667|GO:0005765|GO:0009119|GO:0080171|GO:0005766|GO:0042582|GO:0007033|GO:0016791	1.64233	0.000263788	0.608892	0.591602	598	3	P15309	ENSP00000422036	55	ACP3	FALSE	-0.0965563	H__sapiens__1_-773090	672.788	query	0	598	17	ENSG00000014257	0.999402	NP_001278966	0.907959	FALSE	0	H__sapiens__1_-773090	139630	NM_001292037	0.417104	TM-PAP
		1.6677	0.000524283	0.599629	0.42194	598	3	Q5HY98	ENSP00000472743	90321	ZNF766	FALSE	-0.0815607	H__sapiens__1_-789779	549.135	query	0	598	32	ENSG00000196214	0.999379	NP_001010851	0.921677	FALSE	0	H__sapiens__1_-789779	172646	NM_001010851	0.340866
liposaccharide metabolic process|membrane lipid metabolic process	GO:1903509|GO:0006643	1.63738	0.000328936	0.610733	0.532825	597	3	Q9Y274	ENSP00000480884	10402	ST3GAL6	FALSE	-0.0919974	H__sapiens__1_-773619	654.293	query	0	597	7	ENSG00000064225	0.999407	NP_006091	0.912108	FALSE	0	H__sapiens__1_-773619	164292	NM_006100	0.405889	ST3GALVI
		1.64666	0.000728307	0.60729	0.375386	597	3	Q96MX6	ENSP00000410301	116143	WDR92	FALSE	-0.0944197	H__sapiens__1_-811332	521.24	query	0	597	22	ENSG00000243667	0.999398	NP_612467	0.909901	FALSE	0	H__sapiens__1_-811332	211096	NM_138458	0.32335	Monad
exoribonuclease activity|exoribonuclease activity, producing 5'-phosphomonoesters	GO:0004532|GO:0016896	1.63676	0.000663031	0.610964	0.40145	597	3	Q8TF46	ENSP00000436583	115752	DIS3L	FALSE	-0.0768374	H__sapiens__1_-784738	532.544	query	0	597	7	ENSG00000166938	0.999408	NP_588616	0.92604	FALSE	0	H__sapiens__1_-784738	212262	NM_133375	0.330158	MGC4562
		1.63366	0.000530129	0.612121	0.425628	596	3	Q9GZN2	ENSP00000498657	60436	TGIF2	FALSE	-0.102879	H__sapiens__1_-777588	586.899	query	0	596	1	ENSG00000118707	0.999411	NP_068581	0.902236	FALSE	0	H__sapiens__1_-777588	206512	NM_021809	0.36363
		1.64356	0.000447103	0.608434	0.473801	596	3	A7MCY6	ENSP00000484395	9755	TBKBP1	FALSE	-0.11627	H__sapiens__1_-790712	582.798	query	0	596	16	ENSG00000198933	0.999401	NP_055541	0.890235	FALSE	0	H__sapiens__1_-790712	179878	NM_014726	0.361537	ProSAPiP2
		1.63181	0.000465011	0.612818	0.47038	596	3	Q6ZNR0	ENSP00000474871	641649	TMEM91	FALSE	-0.041632	H__sapiens__1_-780948	611.597	query	0	596	0	ENSG00000142046	0.999412	NP_001356793	0.959223	FALSE	0	H__sapiens__1_-780948	191690	NM_001369864	0.378698	IFITMD6
		1.63923	0.000420585	0.610042	0.494351	595	3	Q9NS67	ENSP00000303149	2850	GPR27	FALSE	-0.0818206	H__sapiens__1_-785664	635.302	query	0	595	8	ENSG00000170837	0.999405	NP_061844	0.921437	FALSE	0	H__sapiens__1_-785664	176260	NM_018971	0.394108	SREB1
		1.64295	0.000613348	0.608663	0.432512	594	3	P25021	ENSP00000490705	3274	HRH2	FALSE	-0.116589	H__sapiens__1_-776974	565.663	query	0	594	13	ENSG00000113749	0.999402	NP_001354640	0.889951	FALSE	0	H__sapiens__1_-776974	195168	NM_001367711	0.350907
		1.65718	0.000247421	0.603435	0.593084	593	3	O94768	ENSP00000475843	9262	STK17B	FALSE	-0.0982731	H__sapiens__1_-774276	659.59	query	0	593	34	ENSG00000081320	0.999389	NP_004217	0.906401	FALSE	0	H__sapiens__1_-774276	127586	NM_004226	0.409175	DRAK2
		1.63676	0.000561651	0.610964	0.451616	593	3	Q5VX52	ENSP00000492019	100505741	SPATA1	FALSE	-0.0758584	H__sapiens__1_-778011	599.513	query	0	593	2	ENSG00000122432	0.999408	NP_001297085	0.926947	FALSE	0	H__sapiens__1_-778011	194868	NM_001310156	0.371906	SP-2
		1.64109	0.00079282	0.609351	0.38016	592	3	B2RXH4	ENSP00000432341	643376	BTBD18	FALSE	-0.0889277	H__sapiens__1_-805390	532.913	query	0	592	8	ENSG00000233436	0.999404	NP_001138573	0.914912	FALSE	0	H__sapiens__1_-805390	217150	NM_001145101	0.330591
		1.65161	0.00028303	0.60547	0.542321	592	3	P55786	ENSP00000437019	9520	NPEPPS	FALSE	-0.107586	H__sapiens__1_-780835	649.6	query	0	592	27	ENSG00000141279	0.999394	NP_006301	0.898	FALSE	0	H__sapiens__1_-780835	148124	NM_006310	0.402478	MP100
		1.64851	0.00037269	0.606607	0.515789	592	3	Q6STE5	ENSP00000419886	6604	SMARCD3	FALSE	-0.127825	H__sapiens__1_-774294	633.342	query	0	592	21	ENSG00000082014	0.999397	NP_003069	0.880008	FALSE	0	H__sapiens__1_-774294	160890	NM_003078	0.392648	CRACD3
cellular lipid catabolic process	GO:0044242	1.63861	0.000267123	0.610272	0.588765	592	3	Q9NPB8	ENSP00000488635	56261	GPCPD1	FALSE	-0.0701874	H__sapiens__1_-778454	675.127	query	0	592	3	ENSG00000125772	0.999406	NP_062539	0.932219	FALSE	0	H__sapiens__1_-778454	143360	NM_019593	0.419073	KIAA1434
		1.65037	0.000604569	0.605924	0.415115	592	3	Q96ME7	ENSP00000451572	84450	ZNF512	FALSE	-0.084548	H__sapiens__1_-811453	545.912	query	0	592	23	ENSG00000243943	0.999395	NP_115810	0.918928	FALSE	0	H__sapiens__1_-811453	194206	NM_032434	0.338655	KIAA1805
positive regulation of DNA-binding transcription factor activity|positive regulation of defense response|regulation of innate immune response	GO:0051091|GO:0031349|GO:0045088	1.64047	0.000263879	0.609581	0.608726	592	3	Q9NPP4	ENSP00000498301	58484	NLRC4	FALSE	-0.0602904	H__sapiens__1_-774652	663.063	query	0	592	6	ENSG00000091106	0.999404	NP_067032	0.941491	FALSE	0	H__sapiens__1_-774652	134744	NM_021209	0.411075	ipaf
diol metabolic process|sphingolipid metabolic process|membrane lipid metabolic process|regulation of autophagy|macroautophagy	GO:0034311|GO:0006665|GO:0006643|GO:0010506|GO:0016236	1.64728	0.000273948	0.607062	0.58628	591	3	O15270	ENSP00000452189	9517	SPTLC2	FALSE	-0.0882823	H__sapiens__1_-775094	689.925	query	0	591	17	ENSG00000100596	0.999398	NP_004854	0.915502	FALSE	0	H__sapiens__1_-775094	138156	NM_004863	0.427463	LCB2A
carbohydrate derivative catabolic process	GO:1901136	1.63676	0.000437352	0.610964	0.502599	591	3	P51606	ENSP00000409034	5973	RENBP	FALSE	-0.100938	H__sapiens__1_-775358	607.324	query	0	591	2	ENSG00000102032	0.999408	NP_002901	0.903989	FALSE	0	H__sapiens__1_-775358	175898	NM_002910	0.376285	RNBP
		1.64171	0.000374217	0.609122	0.513849	590	3	O75689	ENSP00000497220	11033	ADAP1	FALSE	-0.101685	H__sapiens__1_-775968	614.816	query	0	590	8	ENSG00000105963	0.999403	NP_006860	0.903314	FALSE	0	H__sapiens__1_-775968	167086	NM_006869	0.381163	GCS1L
		1.64913	0.000402903	0.606379	0.495792	589	3	P20794	ENSP00000502542	4117	MAK	FALSE	-0.0777799	H__sapiens__1_-776709	632.188	query	0	589	19	ENSG00000111837	0.999396	NP_005897	0.925168	FALSE	0	H__sapiens__1_-776709	165900	NM_005906	0.39169	RP62
		1.64233	0.000514087	0.608892	0.459493	589	3	Q8NE18	ENSP00000371201	79730	NSUN7	FALSE	-0.0843222	H__sapiens__1_-787413	607.947	query	0	589	8	ENSG00000179299	0.999402	NP_078953	0.919135	FALSE	0	H__sapiens__1_-787413	185746	NM_024677	0.376904	FLJ14001
		1.64728	0.000291131	0.607062	0.585396	589	3	Q15057	ENSP00000500381	23527	ACAP2	FALSE	-0.0828947	H__sapiens__1_-777022	657.294	query	0	589	15	ENSG00000114331	0.999398	NP_036419	0.920448	FALSE	0	H__sapiens__1_-777022	138370	NM_012287	0.407751	KIAA0041
		1.65223	0.000355551	0.605243	0.525478	589	3	O15085	ENSP00000357177	9826	ARHGEF11	FALSE	-0.102162	H__sapiens__1_-779389	646.113	query	0	589	21	ENSG00000132694	0.999393	NP_937879	0.902883	FALSE	0	H__sapiens__1_-779389	154668	NM_198236	0.400318	PDZ-RHOGEF
		1.63738	0.000608472	0.610733	0.431979	589	3	Q96LX7	ENSP00000437072	149483	CCDC17	FALSE	-0.0573889	H__sapiens__1_-783119	589.076	query	0	589	0	ENSG00000159588	0.999407	NP_001177111	0.944227	FALSE	0	H__sapiens__1_-783119	201122	NM_001190182	0.365205	FLJ33084
exoribonuclease activity|exoribonuclease activity, producing 5'-phosphomonoesters	GO:0004532|GO:0016896	1.64047	0.000307209	0.609581	0.568382	588	3	Q9BQ65	ENSP00000457322	79650	USB1	FALSE	-0.0684875	H__sapiens__1_-775485	660.255	query	0	588	3	ENSG00000103005	0.999404	NP_078874	0.933805	FALSE	0	H__sapiens__1_-775485	149360	NM_024598	0.409334	Mpn1
type I interferon production|regulation of type I interferon production	GO:0032606|GO:0032479	1.6448	0.000261286	0.607976	0.567633	588	3	Q32MZ4	ENSP00000409431	9208	LRRFIP1	FALSE	-0.0836533	H__sapiens__1_-778342	676.534	query	0	588	7	ENSG00000124831	0.9994	NP_004726	0.91975	FALSE	0	H__sapiens__1_-778342	145510	NM_004735	0.419426	HUFI-1
		1.66213	0.000286136	0.601638	0.533193	588	3	O94921	ENSP00000410770	5218	CDK14	FALSE	-0.0936764	H__sapiens__1_-773524	664.895	query	0	588	35	ENSG00000058091	0.999384	NP_036527	0.910577	FALSE	0	H__sapiens__1_-773524	142514	NM_012395	0.412722	PFTK1
		1.64109	0.000329552	0.609351	0.570305	587	3	Q00169	ENSP00000461801	5306	PITPNA	FALSE	-0.0935417	H__sapiens__1_-786418	678.634	query	0	587	5	ENSG00000174238	0.999404	NP_006215	0.9107	FALSE	0	H__sapiens__1_-786418	154218	NM_006224	0.420467	VIB1A
response to peptide hormone|regulation of actin cytoskeleton organization|regulation of supramolecular fiber organization|amyloid precursor protein metabolic process|regulation of endocytosis|amyloid precursor protein catabolic process|cellular response to peptide|amyloid-beta metabolic process|regulation of establishment or maintenance of cell polarity|regulation of autophagy|cellular response t…	GO:0043434|GO:0032956|GO:1902903|GO:0042982|GO:0030100|GO:0042987|GO:1901653|GO:0050435|GO:0032878|GO:0010506|GO:0071375	1.66151	0.000264328	0.601862	0.57685	587	3	Q13464	ENSP00000489185	6093	ROCK1	FALSE	-0.124297	H__sapiens__1_-773766	658.329	query	0	587	35	ENSG00000067900	0.999385	NP_005397	0.883117	FALSE	0	H__sapiens__1_-773766	130252	NM_005406	0.40814	p160ROCK
		1.66337	0.000246329	0.60119	0.560406	586	3	P78314	ENSP00000426818	6452	SH3BP2	FALSE	-0.0811714	H__sapiens__1_-774477	682.601	query	0	586	28	ENSG00000087266	0.999383	NP_003014	0.922036	FALSE	0	H__sapiens__1_-774477	133312	NM_003023	0.423188	RES4-23
		1.64604	0.000416479	0.607519	0.49858	586	3	Q9H867	ENSP00000437113	79609	VCPKMT	FALSE	-0.0949261	H__sapiens__1_-775067	603.111	query	0	586	9	ENSG00000100483	0.999399	NP_078834	0.90944	FALSE	0	H__sapiens__1_-775067	168854	NM_024558	0.374371	VCP-KMT
		1.65347	0.000281042	0.60479	0.552693	586	3	P16083	ENSP00000475864	4835	NQO2	FALSE	-0.0989716	H__sapiens__1_-778299	675.517	query	0	586	24	ENSG00000124588	0.999392	NP_001305869	0.905768	FALSE	0	H__sapiens__1_-778299	143414	NM_001318940	0.418277	QR2
regulation of autophagy	GO:0010506	1.6547	0.000605189	0.604338	0.432204	586	3	Q9NNW5	ENSP00000487056	11180	WDR6	FALSE	-0.106193	H__sapiens__1_-787217	549.54	query	0	586	22	ENSG00000178252	0.999391	NP_060501	0.899251	FALSE	0	H__sapiens__1_-787217	184722	NM_018031	0.341117
		1.64666	0.000618188	0.60729	0.405838	586	3	P18858	ENSP00000483027	3978	LIG1	FALSE	-0.169315	H__sapiens__1_-775861	526.991	query	0	586	12	ENSG00000105486	0.999398	NP_001307900	0.844243	FALSE	0	H__sapiens__1_-775861	199342	NM_001320971	0.326513
		1.65656	0.000545553	0.603661	0.415623	585	3	Q6ZMS7	ENSP00000418666	100289678	ZNF783	FALSE	-0.0786694	H__sapiens__1_-792830	535.875	query	0	585	26	ENSG00000204946	0.999389	NP_001182149	0.924345	FALSE	0	H__sapiens__1_-792830	185416	NM_001195220	0.332429	DKFZp667J212
ubiquitin-like protein ligase activity	GO:0061659	1.64542	0.000315221	0.607747	0.548098	585	3	Q8IWV8	ENSP00000361994	23304	UBR2	FALSE	-0.0998237	H__sapiens__1_-773179	656.955	query	0	585	9	ENSG00000024048	0.9994	NP_056070	0.904997	FALSE	0	H__sapiens__1_-773179	152140	NM_015255	0.407288	KIAA0349
		1.64851	0.00050564	0.606607	0.465211	585	3	Q9BVG8	ENSP00000458009	3801	KIFC3	FALSE	-0.111463	H__sapiens__1_-780783	604.725	query	0	585	15	ENSG00000140859	0.999397	NP_005541	0.894524	FALSE	0	H__sapiens__1_-780783	178924	NM_005550	0.374674
regulation of leukocyte mediated immunity|secretory granule membrane|adaptive immune response|tertiary granule|negative regulation of B cell activation|regulation of adaptive immune response based on somatic recombination of immune receptors built from immunoglobulin superfamily domains|membrane microdomain|immune receptor activity|negative regulation of response to external stimulus|regulation o…	GO:0002703|GO:0030667|GO:0002250|GO:0070820|GO:0050869|GO:0002822|GO:0098857|GO:0140375|GO:0032102|GO:0045088|GO:0002460|GO:0101002|GO:0002819	1.66151	0.000210975	0.601862	0.62574	584	3	P17927	ENSP00000436139	1378	CR1	FALSE	-0.0881639	H__sapiens__1_-792390	676.328	query	0	584	31	ENSG00000203710	0.999385	NP_000642	0.915611	FALSE	0	H__sapiens__1_-792390	114578	NM_000651	0.419819	KN
		1.64666	0.000468363	0.60729	0.453199	584	3	Q92522	ENSP00000329662	8971	H1-10	FALSE	-0.12905	H__sapiens__1_-788590	580.308	query	0	584	10	ENSG00000184897	0.999398	NP_006017	0.87893	FALSE	0	H__sapiens__1_-788590	182980	NM_006026	0.35977	MGC8350
ficolin-1-rich granule	GO:0101002	1.64418	0.000255695	0.608205	0.608024	583	3	Q9H0B8	ENSP00000463171	83716	CRISPLD2	FALSE	-0.0818937	H__sapiens__1_-775520	673.582	query	0	583	6	ENSG00000103196	0.999401	NP_113664	0.92137	FALSE	0	H__sapiens__1_-775520	132666	NM_031476	0.417337	LCRISP2
		1.64851	0.000569616	0.606607	0.434776	583	3	O43900	ENSP00000470248	4007	PRICKLE3	FALSE	-0.110869	H__sapiens__1_-773055	557.271	query	0	583	12	ENSG00000012211	0.999397	NP_006141	0.895056	FALSE	0	H__sapiens__1_-773055	188810	NM_006150	0.345059	LMO6
		1.64109	0.000602636	0.609351	0.413187	583	3	A1A5B4	ENSP00000332788	338440	ANO9	FALSE	-0.0803731	H__sapiens__1_-788655	542.036	query	0	583	1	ENSG00000185101	0.999404	NP_001334811	0.922772	FALSE	0	H__sapiens__1_-788655	202644	NM_001347882	0.335834	TP53I5
secretory granule membrane|specific granule|tertiary granule|ficolin-1-rich granule	GO:0030667|GO:0042581|GO:0070820|GO:0101002	1.66522	0.000245505	0.60052	0.613212	582	3	P24071	ENSP00000492762	2204	FCAR	FALSE	-0.0748664	H__sapiens__1_-788994	663.018	query	0	582	37	ENSG00000186431	0.999381	NP_579812	0.927867	FALSE	0	H__sapiens__1_-788994	116590	NM_133278	0.411047	CD89
		1.6646	0.000340555	0.600743	0.538132	582	3	Q8IXI2	ENSP00000498380	55288	RHOT1	FALSE	-0.101202	H__sapiens__1_-778612	630.661	query	0	582	27	ENSG00000126858	0.999382	NP_060777	0.90375	FALSE	0	H__sapiens__1_-778612	139304	NM_018307	0.391229	MIRO1
		1.64913	0.000268665	0.606379	0.573397	582	3	O95544	ENSP00000464137	65220	NADK	FALSE	-0.0803966	H__sapiens__1_-772944	669.597	query	0	582	14	ENSG00000008130	0.999396	NP_075394	0.92275	FALSE	0	H__sapiens__1_-772944	140646	NM_023018	0.414611	FLJ13052
regulation of cellular pH|membrane microdomain|regulation of actin cytoskeleton organization|regulation of supramolecular fiber organization|cellular monovalent inorganic cation homeostasis|regulation of pH|phosphatase binding|phosphatidylinositol binding|carbohydrate derivative catabolic process	GO:0030641|GO:0098857|GO:0032956|GO:1902903|GO:0030004|GO:0006885|GO:0019902|GO:0035091|GO:1901136	1.65099	0.000359301	0.605697	0.522849	582	3	P19634	ENSP00000363199	6548	SLC9A1	FALSE	-0.106221	H__sapiens__1_-774602	646.518	query	0	582	14	ENSG00000090020	0.999394	NP_003038	0.899226	FALSE	0	H__sapiens__1_-774602	156134	NM_003047	0.400569	PPP1R143
response to peptide hormone|response to insulin|cellular response to peptide|cellular response to peptide hormone stimulus	GO:0043434|GO:0032868|GO:1901653|GO:0071375	1.65842	0.000356968	0.602985	0.539577	582	3	P61026	ENSP00000264710	10890	RAB10	FALSE	-0.0966308	H__sapiens__1_-774380	625.377	query	0	582	24	ENSG00000084733	0.999388	NP_057215	0.907891	FALSE	0	H__sapiens__1_-774380	144696	NM_016131	0.38747
		1.6578	0.000274896	0.60321	0.564211	581	3	Q14161	ENSP00000473637	9815	GIT2	FALSE	-0.0845557	H__sapiens__1_-780580	687.301	query	0	581	24	ENSG00000139436	0.999388	NP_631940	0.91892	FALSE	0	H__sapiens__1_-780580	137262	NM_139201	0.425837	PKL
cellular lipid catabolic process|response to peptide hormone|response to insulin|cellular response to peptide|cold-induced thermogenesis|adaptive thermogenesis|cellular response to peptide hormone stimulus|phosphatase activity	GO:0044242|GO:0043434|GO:0032868|GO:1901653|GO:0106106|GO:1990845|GO:0071375|GO:0016791	1.6448	0.000362454	0.607976	0.480537	581	3	Q14693	ENSP00000501331	23175	LPIN1	FALSE	-0.10192	H__sapiens__1_-779631	634.241	query	0	581	5	ENSG00000134324	0.9994	NP_663731	0.903102	FALSE	0	H__sapiens__1_-779631	174942	NM_145693	0.392962	KIAA0188
		1.65965	0.00043693	0.602535	0.443451	581	3	B2RTY4	ENSP00000457945	4649	MYO9A	FALSE	-0.102179	H__sapiens__1_-773733	587.678	query	0	581	23	ENSG00000066933	0.999386	NP_008832	0.902868	FALSE	0	H__sapiens__1_-773733	173408	NM_006901	0.365017	MGC71859
ficolin-1-rich granule	GO:0101002	1.64604	0.000675985	0.607519	0.394625	581	3	Q9BU76	ENSP00000272139	79169	C1orf35	FALSE	-0.109069	H__sapiens__1_-781220	520.875	query	0	581	6	ENSG00000143793	0.999399	NP_077295	0.896669	FALSE	0	H__sapiens__1_-781220	203864	NM_024319	0.322923	MMTAG2
regulation of cyclin-dependent protein serine/threonine kinase activity	GO:0000079	1.66027	0.000351401	0.602311	0.506444	581	3	P30281	ENSP00000484424	896	CCND3	FALSE	-0.135764	H__sapiens__1_-776829	642.499	query	0	581	27	ENSG00000112576	0.999386	NP_001751	0.873049	FALSE	0	H__sapiens__1_-776829	153336	NM_001760	0.398079
regulation of endocytosis|response to oxidative stress	GO:0030100|GO:0006979	1.64851	0.000223548	0.606607	0.614331	580	3	Q6DN14	ENSP00000431075	79772	MCTP1	FALSE	-0.0760133	H__sapiens__1_-786650	677.045	query	0	580	8	ENSG00000175471	0.999397	NP_078993	0.926804	FALSE	0	H__sapiens__1_-786650	127288	NM_024717	0.420003	FLJ22344
		1.64604	0.000270628	0.607519	0.583943	580	3	Q9BXX0	ENSP00000254528	84034	EMILIN2	FALSE	-0.0797263	H__sapiens__1_-779297	658.76	query	0	580	6	ENSG00000132205	0.999399	NP_114437	0.923369	FALSE	0	H__sapiens__1_-779297	139150	NM_032048	0.408153	FOAP-10
secretory granule lumen|carbohydrate derivative catabolic process|lytic vacuole organization|vacuolar lumen|primary lysosome|azurophil granule|ficolin-1-rich granule|vacuole organization|vacuolar transport	GO:0034774|GO:1901136|GO:0080171|GO:0005775|GO:0005766|GO:0042582|GO:0101002|GO:0007033|GO:0007034	1.65223	0.000407955	0.605243	0.512367	580	3	P15848	ENSP00000456339	411	ARSB	FALSE	-0.101554	H__sapiens__1_-776909	640.337	query	0	580	12	ENSG00000113273	0.999393	NP_942002	0.903433	FALSE	0	H__sapiens__1_-776909	160996	NM_198709	0.397232
		1.64418	0.000591962	0.608205	0.418595	580	3	Q6GMV2	ENSP00000485790	10322	SMYD5	FALSE	-0.114783	H__sapiens__1_-779868	525.401	query	0	580	2	ENSG00000135632	0.999401	NP_006053	0.89156	FALSE	0	H__sapiens__1_-779868	198744	NM_006062	0.325729	ZMYND23
extrinsic component of plasma membrane|extrinsic component of membrane	GO:0019897|GO:0019898	1.67079	0.000258658	0.598519	0.562136	580	3	Q14344	ENSP00000439647	10672	GNA13	FALSE	-0.12699	H__sapiens__1_-777751	650.845	query	0	580	36	ENSG00000120063	0.999376	NP_006563	0.880743	FALSE	0	H__sapiens__1_-777751	127326	NM_006572	0.40375	MGC46138
carbohydrate catabolic process|glucose 6-phosphate metabolic process|glucan catabolic process|polysaccharide catabolic process|ficolin-1-rich granule|cellular carbohydrate catabolic process|cellular polysaccharide catabolic process|NADPH regeneration	GO:0016052|GO:0051156|GO:0009251|GO:0000272|GO:0101002|GO:0044275|GO:0044247|GO:0006740	1.64913	0.000387185	0.606379	0.525267	580	3	Q96G03	ENSP00000485904	55276	PGM2	FALSE	-0.0919791	H__sapiens__1_-785325	620.823	query	0	580	9	ENSG00000169299	0.999396	NP_060760	0.912124	FALSE	0	H__sapiens__1_-785325	158480	NM_018290	0.384887	FLJ10983
		1.65408	0.000266075	0.604564	0.572795	579	3	P20810	ENSP00000502619	831	CAST	FALSE	-0.0906072	H__sapiens__1_-782376	670.863	query	0	579	17	ENSG00000153113	0.999392	NP_775083	0.913376	FALSE	0	H__sapiens__1_-782376	137020	NM_173060	0.41591
		1.65347	0.000213288	0.60479	0.598156	579	3	Q8N488	ENSP00000493835	23429	RYBP	FALSE	-0.100593	H__sapiens__1_-783816	679.192	query	0	579	12	ENSG00000163602	0.999392	NP_036366	0.904301	FALSE	0	H__sapiens__1_-783816	128364	NM_012234	0.421074	YEAF1
exoribonuclease activity|exoribonuclease activity, producing 5'-phosphomonoesters	GO:0004532|GO:0016896	1.64418	0.0005955	0.608205	0.419874	579	3	O43414	ENSP00000498189	79033	ERI3	FALSE	-0.12133	H__sapiens__1_-777455	532.31	query	0	579	2	ENSG00000117419	0.999401	NP_076971	0.885742	FALSE	0	H__sapiens__1_-777455	196774	NM_024066	0.329808	PRNPIP
phosphatase complex|protein serine/threonine phosphatase complex	GO:1903293|GO:0008287	1.6578	0.000302541	0.60321	0.56132	579	3	O14974	ENSP00000497229	4659	PPP1R12A	FALSE	-0.136455	H__sapiens__1_-773526	626.766	query	0	579	23	ENSG00000058272	0.999388	NP_002471	0.872445	FALSE	0	H__sapiens__1_-773526	138136	NM_002480	0.388572	MYPT1
secretory granule membrane|lysosomal membrane|primary lysosome|azurophil granule	GO:0030667|GO:0005765|GO:0005766|GO:0042582	1.64913	0.000259898	0.606379	0.588703	579	3	O95415	ENSP00000459133	25798	BRI3	FALSE	-0.0572506	H__sapiens__1_-784175	664.763	query	0	579	9	ENSG00000164713	0.999396	NP_056194	0.944357	FALSE	0	H__sapiens__1_-784175	135440	NM_015379	0.412128
positive regulation of DNA-binding transcription factor activity|centrosome|membrane microdomain|type I interferon production|pattern recognition receptor signaling pathway|regulation of endocytosis|positive regulation of pattern recognition receptor signaling pathway|regulation of toll-like receptor signaling pathway|toll-like receptor signaling pathway|regulation of type I interferon production…	GO:0051091|GO:0005813|GO:0098857|GO:0032606|GO:0002221|GO:0030100|GO:0062208|GO:0034121|GO:0002224|GO:0032479|GO:0062207|GO:0006898	1.65285	0.000291358	0.605017	0.567227	578	2	O75955	ENSP00000416413	10211	FLOT1	FALSE	-0.0959792	H__sapiens__1_-780200	662.194	query	0	578	15	ENSG00000137312	0.999393	NP_005794	0.908483	FALSE	0	H__sapiens__1_-780200	139584	NM_005803	0.409774
regulation of adaptive immune response based on somatic recombination of immune receptors built from immunoglobulin superfamily domains|regulation of leukocyte mediated immunity|adaptive immune response|primary lysosome|adaptive immune response based on somatic recombination of immune receptors built from immunoglobulin superfamily domains|regulation of adaptive immune response	GO:0002822|GO:0002703|GO:0002250|GO:0005766|GO:0002460|GO:0002819	1.65347	0.000303692	0.60479	0.555242	578	3	O15400	ENSP00000356918	8417	STX7	FALSE	-0.115385	H__sapiens__1_-774221	649.611	query	0	578	12	ENSG00000079950	0.999392	NP_003560	0.891023	FALSE	0	H__sapiens__1_-774221	143652	NM_003569	0.402735
		1.65099	0.000284805	0.605697	0.547507	578	3	Q71F56	ENSP00000497136	23389	MED13L	FALSE	-0.0989903	H__sapiens__1_-778083	658.259	query	0	578	7	ENSG00000123066	0.999394	NP_056150	0.905752	FALSE	0	H__sapiens__1_-778083	146952	NM_015335	0.408349	TRAP240L
		1.6578	0.000342461	0.60321	0.548273	577	3	Q12797	ENSP00000483443	444	ASPH	FALSE	-0.0887704	H__sapiens__1_-790474	661.257	query	0	577	21	ENSG00000198363	0.999388	NP_115857	0.915056	FALSE	0	H__sapiens__1_-790474	144822	NM_032468	0.409955	JCTN
		1.65408	0.000215989	0.604564	0.615411	577	3	P15144	ENSP00000453545	290	ANPEP	FALSE	-0.107241	H__sapiens__1_-784698	675.867	query	0	577	15	ENSG00000166825	0.999392	NP_001141	0.898309	FALSE	0	H__sapiens__1_-784698	122638	NM_001150	0.419012	PEPN
tumor necrosis factor superfamily cytokine production|regulation of tumor necrosis factor production|regulation of tumor necrosis factor superfamily cytokine production|tumor necrosis factor production	GO:0071706|GO:0032680|GO:1903555|GO:0032640	1.65347	0.00031041	0.60479	0.544983	577	3	Q9UPY3	ENSP00000502730	23405	DICER1	FALSE	-0.117789	H__sapiens__1_-775115	654.401	query	0	577	12	ENSG00000100697	0.999392	NP_803187	0.888883	FALSE	0	H__sapiens__1_-775115	146474	NM_177438	0.405705	MNG1
		1.65161	0.000497412	0.60547	0.451139	577	3	O15245	ENSP00000443245	6580	SLC22A1	FALSE	-0.1214	H__sapiens__1_-786561	589.03	query	0	577	12	ENSG00000175003	0.999394	NP_694857	0.88568	FALSE	0	H__sapiens__1_-786561	178430	NM_153187	0.36495
		1.64542	0.000365756	0.607747	0.529084	577	3	Q9BXQ6	ENSP00000382764	27439	TMEM121B	FALSE	-0.0736894	H__sapiens__1_-788210	636.782	query	0	577	0	ENSG00000183307	0.9994	NP_114096	0.92896	FALSE	0	H__sapiens__1_-788210	158380	NM_031890	0.395026	CECR6
secretory granule membrane|specific granule|tertiary granule	GO:0030667|GO:0042581|GO:0070820	1.64975	0.000256915	0.606152	0.599798	577	3	Q9NQS5	ENSP00000450310	53831	GPR84	FALSE	-0.0618919	H__sapiens__1_-780597	651.402	query	0	577	8	ENSG00000139572	0.999396	NP_065103	0.939984	FALSE	0	H__sapiens__1_-780597	130804	NM_020370	0.403845	EX33
		1.65161	0.000499909	0.60547	0.463764	577	3	Q7Z602	ENSP00000396300	353345	GPR141	FALSE	-0.0640849	H__sapiens__1_-789141	601.811	query	0	577	10	ENSG00000187037	0.999394	NP_861456	0.937925	FALSE	0	H__sapiens__1_-789141	175342	NM_181791	0.373332	PGR13
		1.64418	0.000382601	0.608205	0.496546	577	3	Q96B21	ENSP00000436293	120224	TMEM45B	FALSE	-0.0813966	H__sapiens__1_-782201	630.226	query	0	577	1	ENSG00000151715	0.999401	NP_620143	0.921828	FALSE	0	H__sapiens__1_-782201	170028	NM_138788	0.390233	FLJ40787
		1.64542	0.000432717	0.607747	0.518081	576	2	Q9UHQ1	ENSP00000467119	26502	NARF	FALSE	-0.0889773	H__sapiens__1_-780893	655.396	query	0	576	3	ENSG00000141562	0.9994	NP_114174	0.914866	FALSE	0	H__sapiens__1_-780893	175480	NM_031968	0.405567	IOP2
		1.65347	0.000302829	0.60479	0.568177	576	3	Q9P107	ENSP00000468662	51291	GMIP	FALSE	-0.0978356	H__sapiens__1_-774586	645.431	query	0	576	13	ENSG00000089639	0.999392	NP_057657	0.906798	FALSE	0	H__sapiens__1_-774586	138952	NM_016573	0.399895	ARHGAP46
		1.64913	0.000255473	0.606379	0.590114	576	3	Q6N021	ENSP00000442788	54790	TET2	FALSE	-0.0488534	H__sapiens__1_-785186	679.09	query	0	576	7	ENSG00000168769	0.999396	NP_060098	0.952321	FALSE	0	H__sapiens__1_-785186	135154	NM_017628	0.420749	KIAA1546
regulation of endocytosis|receptor-mediated endocytosis	GO:0030100|GO:0006898	1.65099	0.000303928	0.605697	0.553817	576	3	Q8IZ07	ENSP00000474745	88455	ANKRD13A	FALSE	-0.0598516	H__sapiens__1_-774087	669.762	query	0	576	9	ENSG00000076513	0.999394	NP_149112	0.941904	FALSE	0	H__sapiens__1_-774087	145778	NM_033121	0.415227	NY-REN-25
		1.64728	0.000309036	0.607062	0.529778	575	3	O43151	ENSP00000386869	200424	TET3	FALSE	-0.0582567	H__sapiens__1_-789244	667.058	query	0	575	3	ENSG00000187605	0.999398	NP_001352951	0.943408	FALSE	0	H__sapiens__1_-789244	156006	NM_001366022	0.413295	MGC22014
negative regulation of response to external stimulus	GO:0032102	1.64913	0.000643767	0.606379	0.417359	575	3	Q5VV43	ENSP00000483665	9856	KIAA0319	FALSE	-0.109425	H__sapiens__1_-780187	584.175	query	0	575	5	ENSG00000137261	0.999396	NP_055624	0.896349	FALSE	0	H__sapiens__1_-780187	196036	NM_014809	0.362167	NMIG
peptidyl-tyrosine phosphorylation|peptidyl-tyrosine modification|immune receptor activity|carbohydrate derivative catabolic process	GO:0018108|GO:0018212|GO:0140375|GO:1901136	1.67698	0.000179732	0.59631	0.61363	575	3	P16070	ENSP00000492449	960	CD44	FALSE	-0.129864	H__sapiens__1_-773197	697.578	query	0	575	43	ENSG00000026508	0.99937	NP_001189486	0.878215	FALSE	0	H__sapiens__1_-773197	107824	NM_001202557	0.432741	Pgp1
Fc-gamma receptor signaling pathway|regulation of actin cytoskeleton organization|regulation of supramolecular fiber organization|secretory granule lumen|vacuolar lumen|primary lysosome|azurophil granule|regulation of protein polymerization|phagocytosis|Fc receptor mediated stimulatory signaling pathway|immune response-regulating cell surface receptor signaling pathway involved in phagocytosis|Fc…	GO:0038094|GO:0032956|GO:1902903|GO:0034774|GO:0005775|GO:0005766|GO:0042582|GO:0032271|GO:0006909|GO:0002431|GO:0002433|GO:0038093|GO:0051258|GO:0101002	1.67574	0.000395126	0.59675	0.580735	575	3	P61160	ENSP00000490923	10097	ACTR2	FALSE	-0.149939	H__sapiens__1_-780352	656.485	query	0	575	42	ENSG00000138071	0.999371	NP_005713	0.86076	FALSE	0	H__sapiens__1_-780352	133540	NM_005722	0.406744
secretory granule lumen|vacuolar lumen|primary lysosome|azurophil granule	GO:0034774|GO:0005775|GO:0005766|GO:0042582	1.6646	0.000248137	0.600743	0.581193	574	3	P53634	ENSP00000433539	1075	CTSC	FALSE	-0.115268	H__sapiens__1_-776457	670.026	query	0	574	28	ENSG00000109861	0.999382	NP_680475	0.891127	FALSE	0	H__sapiens__1_-776457	126922	NM_148170	0.415391	PLS
		1.65223	0.000260319	0.605243	0.568654	573	3	Q15652	ENSP00000491195	221037	JMJD1C	FALSE	-0.0904947	H__sapiens__1_-785949	647.221	query	0	573	7	ENSG00000171988	0.999393	NP_116165	0.913479	FALSE	0	H__sapiens__1_-785949	139232	NM_032776	0.401502	TRIP8
centrosome|protein polymerization	GO:0005813|GO:0051258	1.65408	0.000336351	0.604564	0.510426	572	3	Q8N4C6	ENSP00000501307	51199	NIN	FALSE	-0.0837813	H__sapiens__1_-775070	660.089	query	0	572	10	ENSG00000100503	0.999392	NP_891991	0.919632	FALSE	0	H__sapiens__1_-775070	156864	NM_182946	0.409231
		1.66027	0.000286726	0.602311	0.527085	571	3	Q9NYL2	ENSP00000439414	51776	MAP3K20	FALSE	-0.0828196	H__sapiens__1_-774667	663.796	query	0	571	18	ENSG00000091436	0.999386	NP_598407	0.920517	FALSE	0	H__sapiens__1_-774667	146528	NM_133646	0.411784	ZAK
		1.65347	0.000268018	0.60479	0.561421	571	3	Q86TI0	ENSP00000478039	23216	TBC1D1	FALSE	-0.0837861	H__sapiens__1_-773690	684.84	query	0	571	9	ENSG00000065882	0.999392	NP_055988	0.919628	FALSE	0	H__sapiens__1_-773690	140848	NM_015173	0.424049	TBC1
ERBB signaling pathway|positive regulation of ERBB signaling pathway|regulation of actin cytoskeleton organization|regulation of epidermal growth factor receptor signaling pathway|regulation of supramolecular fiber organization|regulation of ERBB signaling pathway|epidermal growth factor receptor signaling pathway|actin cytoskeleton reorganization|phosphatidylinositol binding	GO:0038127|GO:1901186|GO:0032956|GO:0042058|GO:1902903|GO:1901184|GO:0007173|GO:0031532|GO:0035091	1.65842	0.000284592	0.602985	0.554236	571	2	Q96P48	ENSP00000442746	116985	ARAP1	FALSE	-0.0940419	H__sapiens__1_-789047	649.529	query	0	571	18	ENSG00000186635	0.999388	NP_056057	0.910245	FALSE	0	H__sapiens__1_-789047	139270	NM_015242	0.401936	CENTD2
		1.65099	0.000412194	0.605697	0.464917	571	3	Q92567	ENSP00000390501	23201	FAM168A	FALSE	-0.103464	H__sapiens__1_-773478	604.393	query	0	571	4	ENSG00000054965	0.999394	NP_055974	0.901708	FALSE	0	H__sapiens__1_-773478	174370	NM_015159	0.374701	TCRP1
regulation of exocytosis|regulation of regulated secretory pathway|regulation of leukocyte degranulation|regulation of leukocyte mediated immunity|mast cell degranulation|regulation of mast cell activation|regulation of mast cell activation involved in immune response|primary lysosome|regulation of myeloid leukocyte mediated immunity	GO:0017157|GO:1903305|GO:0043300|GO:0002703|GO:0043303|GO:0033003|GO:0033006|GO:0005766|GO:0002886	1.65718	0.000308884	0.603435	0.550787	571	3	Q15833	ENSP00000478797	6813	STXBP2	FALSE	-0.110325	H__sapiens__1_-774102	633.103	query	0	571	14	ENSG00000076944	0.999389	NP_008880	0.895543	FALSE	0	H__sapiens__1_-774102	141698	NM_006949	0.392257	UNC18B
		1.65656	0.00048987	0.603661	0.420786	571	3	Q12887	ENSP00000499450	1352	COX10	FALSE	-0.121976	H__sapiens__1_-772891	573.016	query	0	571	15	ENSG00000006695	0.999389	NP_001294	0.885169	FALSE	0	H__sapiens__1_-772891	182742	NM_001303	0.354809
carbohydrate catabolic process	GO:0016052	1.66027	0.000481365	0.602311	0.406374	571	3	P19526	ENSP00000494643	2523	FUT1	FALSE	-0.132863	H__sapiens__1_-786550	577.005	query	0	571	18	ENSG00000174951	0.999386	NP_001316806	0.875585	FALSE	0	H__sapiens__1_-786550	184456	NM_001329877	0.357944	HSC
ubiquitin-like protein ligase activity|cellular response to peptide	GO:0061659|GO:1901653	1.68255	0.000325829	0.594336	0.483638	571	3	Q00987	ENSP00000499763	4193	MDM2	FALSE	-0.142916	H__sapiens__1_-779876	633.074	query	0	571	40	ENSG00000135679	0.999365	NP_002383	0.866827	FALSE	0	H__sapiens__1_-779876	140012	NM_002392	0.392482	MGC5370
centrosome	GO:0005813	1.66522	0.000435768	0.60052	0.445205	570	3	O75665	ENSP00000381432	8481	OFD1	FALSE	-0.134094	H__sapiens__1_-773350	574.158	query	0	570	21	ENSG00000046651	0.999381	NP_003602	0.874508	FALSE	0	H__sapiens__1_-773350	165988	NM_003611	0.355957	RP23
		1.66894	0.000264785	0.599184	0.597251	569	3	O75019	ENSP00000487229	11024	LILRA1	FALSE	-0.0770917	H__sapiens__1_-775763	654.858	query	0	569	26	ENSG00000104974	0.999378	NP_006854	0.925805	FALSE	0	H__sapiens__1_-775763	121620	NM_006863	0.405736	LIR6
		1.6578	0.000501662	0.60321	0.482226	568	3	Q86X45	ENSP00000484802	23639	LRRC6	FALSE	-0.0917177	H__sapiens__1_-778875	631.097	query	0	568	13	ENSG00000129295	0.999388	NP_036604	0.912363	FALSE	0	H__sapiens__1_-778875	169172	NM_012472	0.391014	TSLRP
		1.65532	0.000340051	0.604112	0.511705	568	3	O94916	ENSP00000498326	10725	NFAT5	FALSE	-0.0968771	H__sapiens__1_-775469	630.427	query	0	568	8	ENSG00000102908	0.99939	NP_775322	0.907668	FALSE	0	H__sapiens__1_-775469	155536	NM_173215	0.390841	TONEBP
macromolecule deacylation|protein deacylation	GO:0098732|GO:0035601	1.6547	0.000296152	0.604338	0.53383	568	3	Q8N5Y2	ENSP00000498168	10943	MSL3	FALSE	-0.0994663	H__sapiens__1_-772832	662.061	query	0	568	7	ENSG00000005302	0.999391	NP_523353	0.90532	FALSE	0	H__sapiens__1_-772832	149034	NM_078629	0.410453	MSL3L1
		1.65594	0.000373979	0.603886	0.513455	568	3	Q15723	ENSP00000426997	1998	ELF2	FALSE	-0.108132	H__sapiens__1_-776406	607.454	query	0	568	8	ENSG00000109381	0.99939	NP_973728	0.897509	FALSE	0	H__sapiens__1_-776406	154564	NM_201999	0.376832	NERF-2
		1.65037	0.000391488	0.605924	0.506241	568	3	Q96F85	ENSP00000386883	25927	CNRIP1	FALSE	-0.0996838	H__sapiens__1_-777717	628.279	query	0	568	1	ENSG00000119865	0.999395	NP_056278	0.905124	FALSE	0	H__sapiens__1_-777717	161504	NM_015463	0.389268	DKFZP566K1924
secretory granule lumen|vacuolar lumen|primary lysosome|azurophil granule	GO:0034774|GO:0005775|GO:0005766|GO:0042582	1.65903	0.000614359	0.60276	0.425386	567	3	Q9H7Z7	ENSP00000482913	80142	PTGES2	FALSE	-0.127823	H__sapiens__1_-781829	523.227	query	0	567	13	ENSG00000148334	0.999387	NP_945176	0.880009	FALSE	0	H__sapiens__1_-781829	181692	NM_198938	0.324382	FLJ14038
extrinsic component of plasma membrane|extrinsic component of membrane	GO:0019897|GO:0019898	1.65161	0.000354187	0.60547	0.520615	567	3	Q96CP6	ENSP00000474401	57655	GRAMD1A	FALSE	-0.0594826	H__sapiens__1_-774579	635.275	query	0	567	3	ENSG00000089351	0.999394	NP_065946	0.942252	FALSE	0	H__sapiens__1_-774579	155898	NM_020895	0.393359	KIAA1533
membrane microdomain|secretory granule membrane|lysosomal membrane|primary lysosome|azurophil granule	GO:0098857|GO:0030667|GO:0005765|GO:0005766|GO:0042582	1.65223	0.000372088	0.605243	0.583752	567	3	Q8NET5	ENSP00000347650	150372	NFAM1	FALSE	-0.0530998	H__sapiens__1_-807062	636.998	query	0	567	2	ENSG00000235568	0.999393	NP_666017	0.948285	FALSE	0	H__sapiens__1_-807062	139184	NM_145912	0.394671	CNAIP
		1.65718	0.000596297	0.603435	0.388457	566	3	Q969R8	ENSP00000496213	55846	ITFG2	FALSE	-0.0931649	H__sapiens__1_-776599	536.639	query	0	566	9	ENSG00000111203	0.999389	NP_060933	0.911043	FALSE	0	H__sapiens__1_-776599	192948	NM_018463	0.332696	MDS028
carbohydrate derivative catabolic process	GO:1901136	1.6578	0.000331571	0.60321	0.529855	566	3	Q9BZQ6	ENSP00000390536	80267	EDEM3	FALSE	-0.102997	H__sapiens__1_-777317	612.855	query	0	566	9	ENSG00000116406	0.999388	NP_079467	0.90213	FALSE	0	H__sapiens__1_-777317	147564	NM_025191	0.380183	C1orf22
		1.65347	0.000486973	0.60479	0.434138	566	3	Q8TBF2	ENSP00000487590	127281	PRXL2B	FALSE	-0.0785912	H__sapiens__1_-782901	563.71	query	0	566	3	ENSG00000157870	0.999392	NP_689584	0.924418	FALSE	0	H__sapiens__1_-782901	182114	NM_152371	0.34948	MGC26818
		1.68812	0.000477033	0.592375	0.418232	565	3	Q86YE8	ENSP00000468391	126231	ZNF573	FALSE	-0.0909689	H__sapiens__1_-789649	538.913	query	0	565	33	ENSG00000189144	0.99936	NP_689573	0.913046	FALSE	0	H__sapiens__1_-789649	153360	NM_152360	0.334106	FLJ30921
membrane microdomain|diol metabolic process|sphingolipid metabolic process|membrane lipid metabolic process|phosphatase activity	GO:0098857|GO:0034311|GO:0006665|GO:0006643|GO:0016791	1.65285	0.000444003	0.605017	0.456635	565	3	O14494	ENSP00000425052	8611	PLPP1	FALSE	-0.121694	H__sapiens__1_-773739	609.822	query	0	565	2	ENSG00000067113	0.999393	NP_795714	0.885419	FALSE	0	H__sapiens__1_-773739	175652	NM_176895	0.377833	PPAP2A
secretory granule lumen|specific granule|tertiary granule	GO:0034774|GO:0042581|GO:0070820	1.65965	0.000500865	0.602535	0.410443	565	3	Q9NQR4	ENSP00000419239	56954	NIT2	FALSE	-0.123503	H__sapiens__1_-776995	556.569	query	0	565	11	ENSG00000114021	0.999386	NP_064587	0.883819	FALSE	0	H__sapiens__1_-776995	183546	NM_020202	0.345266
		1.65408	0.000674944	0.604564	0.374291	565	3	Q15822	ENSP00000490690	1135	CHRNA2	FALSE	-0.149076	H__sapiens__1_-777860	524.49	query	0	565	2	ENSG00000120903	0.999392	NP_001334637	0.861504	FALSE	0	H__sapiens__1_-777860	202364	NM_001347708	0.325366
		1.67203	0.000228848	0.598075	0.567188	564	3	Q9NYL9	ENSP00000454161	29766	TMOD3	FALSE	-0.0935243	H__sapiens__1_-780439	651.84	query	0	564	31	ENSG00000138594	0.999375	NP_055362	0.910716	FALSE	0	H__sapiens__1_-780439	124124	NM_014547	0.403866	UTMOD
		1.6547	0.000513872	0.604338	0.436454	563	3	Q9HA64	ENSP00000460869	79672	FN3KRP	FALSE	-0.0991861	H__sapiens__1_-780892	563.865	query	0	563	1	ENSG00000141560	0.999391	NP_078895	0.905574	FALSE	0	H__sapiens__1_-780892	183562	NM_024619	0.349792	FN3KL
		1.65656	0.000449828	0.603661	0.45548	563	3	Q05932	ENSP00000486766	2356	FPGS	FALSE	-0.129638	H__sapiens__1_-780109	561.505	query	0	563	7	ENSG00000136877	0.999389	NP_004948	0.878414	FALSE	0	H__sapiens__1_-780109	172000	NM_004957	0.347681
		1.66027	0.000381365	0.602311	0.505102	563	3	Q96JN0	ENSP00000502790	84458	LCOR	FALSE	-0.0913991	H__sapiens__1_-789787	592.883	query	0	563	9	ENSG00000196233	0.999386	NP_115816	0.912653	FALSE	0	H__sapiens__1_-789787	153972	NM_032440	0.368022	MLR2
carbohydrate derivative catabolic process	GO:1901136	1.66089	0.00032492	0.602086	0.505488	562	3	Q9NQZ7	ENSP00000474132	57089	ENTPD7	FALSE	-0.0863342	H__sapiens__1_-790368	634.345	query	0	562	11	ENSG00000198018	0.999385	NP_065087	0.917288	FALSE	0	H__sapiens__1_-790368	152098	NM_020354	0.39327	LALP1
		1.66151	0.000365178	0.601862	0.51127	562	3	Q5VWQ0	ENSP00000480408	54665	RSBN1	FALSE	-0.102456	H__sapiens__1_-774259	601.931	query	0	562	12	ENSG00000081019	0.999385	NP_060834	0.902618	FALSE	0	H__sapiens__1_-774259	150764	NM_018364	0.373175	ROSBIN
		1.66399	0.000493304	0.600967	0.417593	562	3	P07311	ENSP00000452249	97	ACYP1	FALSE	-0.115243	H__sapiens__1_-777677	534.73	query	0	562	14	ENSG00000119640	0.999382	NP_001289546	0.891149	FALSE	0	H__sapiens__1_-777677	176444	NM_001302617	0.331924
		1.65842	0.00049677	0.602985	0.436899	562	3	Q9UI10	ENSP00000479991	8890	EIF2B4	FALSE	-0.142529	H__sapiens__1_-777128	550.944	query	0	562	5	ENSG00000115211	0.999388	NP_751945	0.867163	FALSE	0	H__sapiens__1_-777128	177350	NM_172195	0.341989	EIF2Bdelta
extrinsic component of plasma membrane|extrinsic component of membrane	GO:0019897|GO:0019898	1.6745	0.000223153	0.597191	0.580292	562	3	P35221	ENSP00000486200	1495	CTNNA1	FALSE	-0.142542	H__sapiens__1_-773343	685.973	query	0	562	24	ENSG00000044115	0.999373	NP_001894	0.867152	FALSE	0	H__sapiens__1_-773343	119104	NM_001903	0.424751	CAP102
		1.65532	0.000476352	0.604112	0.438488	562	3	Q9P2H5	ENSP00000436253	57558	USP35	FALSE	-0.0627876	H__sapiens__1_-777550	588.843	query	0	562	3	ENSG00000118369	0.99939	NP_065849	0.939143	FALSE	0	H__sapiens__1_-777550	178992	NM_020798	0.364834	KIAA1372
phosphatidylinositol binding	GO:0035091	1.65965	0.000249422	0.602535	0.595097	561	3	Q9BZF1	ENSP00000478240	114882	OSBPL8	FALSE	-0.0971705	H__sapiens__1_-774650	657.469	query	0	561	9	ENSG00000091039	0.999386	NP_065892	0.907401	FALSE	0	H__sapiens__1_-774650	126068	NM_020841	0.407354	OSBP10
		1.65718	0.000581197	0.603435	0.40539	561	3	Q8NC06	ENSP00000482750	79777	ACBD4	FALSE	-0.101869	H__sapiens__1_-787810	535.413	query	0	561	4	ENSG00000181513	0.999389	NP_078998	0.903148	FALSE	0	H__sapiens__1_-787810	188124	NM_024722	0.331936	FLJ13322
liposaccharide metabolic process|glycolipid metabolic process|membrane lipid metabolic process	GO:1903509|GO:0006664|GO:0006643	1.65903	0.000378883	0.60276	0.509182	561	3	Q8N5D6	ENSP00000495850	26301	GBGT1	FALSE	-0.0731903	H__sapiens__1_-781820	616.621	query	0	561	7	ENSG00000148288	0.999387	NP_068836	0.929424	FALSE	0	H__sapiens__1_-781820	153512	NM_021996	0.382282	UDP-GalNAc
ubiquitin-like protein ligase activity	GO:0061659	1.66151	0.000206878	0.601862	0.611187	561	3	Q7Z419	ENSP00000259939	255488	RNF144B	FALSE	-0.0482616	H__sapiens__1_-780212	682.133	query	0	561	11	ENSG00000137393	0.999385	NP_877434	0.952884	FALSE	0	H__sapiens__1_-780212	118656	NM_182757	0.422897	P53RFP
		1.65656	0.000562547	0.603661	0.39144	561	3	Q96EK6	ENSP00000496934	64841	GNPNAT1	FALSE	-0.109637	H__sapiens__1_-775074	540.984	query	0	561	3	ENSG00000100522	0.999389	NP_932332	0.89616	FALSE	0	H__sapiens__1_-775074	192310	NM_198066	0.33539	Gpnat1
		1.67141	0.000311525	0.598297	0.514521	560	3	Q8N5H7	ENSP00000485866	10044	SH2D3C	FALSE	-0.0897337	H__sapiens__1_-774766	644.382	query	0	560	24	ENSG00000095370	0.999375	NP_733745	0.914175	FALSE	0	H__sapiens__1_-774766	140456	NM_170600	0.399493	NSP3
cellular lipid catabolic process|reactive oxygen species metabolic process	GO:0044242|GO:0072593	1.66027	0.000262785	0.602311	0.55672	560	3	Q15067	ENSP00000468651	51	ACOX1	FALSE	-0.0953204	H__sapiens__1_-783360	679.826	query	0	560	9	ENSG00000161533	0.999386	NP_009223	0.909082	FALSE	0	H__sapiens__1_-783360	136544	NM_007292	0.421206	PALMCOX
cold-induced thermogenesis|adaptive thermogenesis	GO:0106106|GO:1990845	1.66399	0.000277458	0.600967	0.569914	560	3	P19532	ENSP00000476976	7030	TFE3	FALSE	-0.0993767	H__sapiens__1_-773779	663.358	query	0	560	12	ENSG00000068323	0.999382	NP_006512	0.905402	FALSE	0	H__sapiens__1_-773779	130450	NM_006521	0.410748	TFEA
		1.65842	0.000258191	0.602985	0.557524	559	3	O95674	ENSP00000419879	8760	CDS2	FALSE	-0.0758671	H__sapiens__1_-775233	685.607	query	0	559	4	ENSG00000101290	0.999388	NP_003809	0.926939	FALSE	0	H__sapiens__1_-775233	138026	NM_003818	0.425051
		1.66213	0.000449792	0.601638	0.488204	559	3	Q9HCD6	ENSP00000464181	26115	TANC2	FALSE	-0.0861148	H__sapiens__1_-785689	637.745	query	0	559	11	ENSG00000170921	0.999384	NP_079461	0.917489	FALSE	0	H__sapiens__1_-785689	162838	NM_025185	0.395133	ROLSA
		1.65903	0.000392502	0.60276	0.47843	559	3	Q6UXK5	ENSP00000314901	57633	LRRN1	FALSE	-0.0697307	H__sapiens__1_-786737	613.191	query	0	559	3	ENSG00000175928	0.999387	NP_065924	0.932645	FALSE	0	H__sapiens__1_-786737	162498	NM_020873	0.380627	FIGLER3
cellular lipid catabolic process|reactive oxygen species metabolic process|cellular response to chemical stress|membrane lipid metabolic process|cellular response to oxidative stress|response to hydrogen peroxide|response to oxidative stress	GO:0044242|GO:0072593|GO:0062197|GO:0006643|GO:0034599|GO:0042542|GO:0006979	1.66275	0.000195931	0.601414	0.614486	558	3	Q16678	ENSP00000483678	1545	CYP1B1	FALSE	-0.118807	H__sapiens__1_-780349	673.755	query	0	558	10	ENSG00000138061	0.999383	NP_000095	0.887979	FALSE	0	H__sapiens__1_-780349	117276	NM_000104	0.417703	GLC3A
cellular response to chemical stress|regulation of autophagy|cellular response to oxidative stress|response to oxidative stress	GO:0062197|GO:0010506|GO:0034599|GO:0006979	1.67512	0.00017056	0.596971	0.632303	558	3	Q07820	ENSP00000477624	4170	MCL1	FALSE	-0.123255	H__sapiens__1_-781137	693.782	query	0	558	25	ENSG00000143384	0.999372	NP_877495	0.884039	FALSE	0	H__sapiens__1_-781137	103224	NM_182763	0.430119	Mcl-1
		1.67636	0.000232678	0.59653	0.56066	558	3	Q15596	ENSP00000430850	10499	NCOA2	FALSE	-0.125494	H__sapiens__1_-780712	649.702	query	0	558	22	ENSG00000140396	0.999371	NP_006531	0.882061	FALSE	0	H__sapiens__1_-780712	122760	NM_006540	0.403041	TIF2
protein polymerization	GO:0051258	1.66955	0.000482468	0.598962	0.411685	558	3	Q9UGJ1	ENSP00000456648	27229	TUBGCP4	FALSE	-0.132357	H__sapiens__1_-780301	552.372	query	0	558	14	ENSG00000137822	0.999377	NP_055259	0.876028	FALSE	0	H__sapiens__1_-780301	173174	NM_014444	0.34245	FLJ14797
		1.6578	0.00047376	0.60321	0.444351	558	3	Q9NQG1	ENSP00000380339	63905	MANBAL	FALSE	-0.0804233	H__sapiens__1_-775256	592.171	query	0	558	1	ENSG00000101363	0.999388	NP_071360	0.922726	FALSE	0	H__sapiens__1_-775256	175284	NM_022077	0.367351	dJ1141E15.2
		1.65965	0.000330484	0.602535	0.495689	557	3	Q9NVH6	ENSP00000502604	55217	TMLHE	FALSE	-0.0859512	H__sapiens__1_-788879	644.759	query	0	557	4	ENSG00000185973	0.999386	NP_060666	0.917639	FALSE	0	H__sapiens__1_-788879	156470	NM_018196	0.399727	XAP130
		1.65903	0.00033488	0.60276	0.54288	557	3	P36941	ENSP00000440875	4055	LTBR	FALSE	-0.111271	H__sapiens__1_-776624	638.824	query	0	557	5	ENSG00000111321	0.999387	NP_002333	0.894696	FALSE	0	H__sapiens__1_-776624	143502	NM_002342	0.395557	TNFRSF3
regulation of protein polymerization|centrosome|regulation of supramolecular fiber organization|protein polymerization	GO:0032271|GO:0005813|GO:1902903|GO:0051258	1.67265	0.000346127	0.597854	0.467428	556	3	Q96SN8	ENSP00000419640	55755	CDK5RAP2	FALSE	-0.0978995	H__sapiens__1_-780100	628.737	query	0	556	16	ENSG00000136861	0.999374	NP_060719	0.90674	FALSE	0	H__sapiens__1_-780100	153318	NM_018249	0.390036	MCPH3
response to peptide hormone|response to insulin|regulation of cyclin-dependent protein serine/threonine kinase activity|regulation of supramolecular fiber organization|cellular response to insulin stimulus|cellular response to peptide|adaptive thermogenesis|negative regulation of protein phosphorylation|cellular response to peptide hormone stimulus|negative regulation of kinase activity|extrinsic…	GO:0043434|GO:0032868|GO:0000079|GO:1902903|GO:0032869|GO:1901653|GO:1990845|GO:0001933|GO:0071375|GO:0033673|GO:0019897|GO:0071901|GO:0051348|GO:0019898|GO:0106106|GO:0006469	1.68564	0.000287836	0.593245	0.521519	556	3	P25054	ENSP00000484935	324	APC	FALSE	-0.139596	H__sapiens__1_-779738	624.381	query	0	556	35	ENSG00000134982	0.999362	NP_001341835	0.869709	FALSE	0	H__sapiens__1_-779738	127156	NM_001354906	0.387333	PPP1R46
response to molecule of bacterial origin|secretory granule membrane|adaptive immune response|cellular monovalent inorganic cation homeostasis|tertiary granule|regulation of phagocytosis|intracellular pH reduction|regulation of cellular pH|phagocytosis|regulation of adaptive immune response based on somatic recombination of immune receptors built from immunoglobulin superfamily domains|regulation …	GO:0002237|GO:0030667|GO:0002250|GO:0030004|GO:0070820|GO:0050764|GO:0051452|GO:0030641|GO:0006909|GO:0002822|GO:0051453|GO:0006885|GO:0002460|GO:0101002|GO:0045851|GO:0002819	1.67698	0.000211249	0.59631	0.629342	556	3	P49279	ENSP00000484905	6556	SLC11A1	FALSE	-0.0755008	H__sapiens__1_-773119	666.263	query	0	556	30	ENSG00000018280	0.99937	NP_000569	0.927279	FALSE	0	H__sapiens__1_-773119	104464	NM_000578	0.413058	NRAMP1
		1.66399	0.00031748	0.600967	0.504621	555	3	O43572	ENSP00000466329	11216	AKAP10	FALSE	-0.0873836	H__sapiens__1_-776304	636.55	query	0	555	10	ENSG00000108599	0.999382	NP_009133	0.916326	FALSE	0	H__sapiens__1_-776304	149614	NM_007202	0.394393	PRKA10
		1.66584	0.000306822	0.600297	0.518224	555	3	Q14CB8	ENSP00000473667	84986	ARHGAP19	FALSE	-0.0956841	H__sapiens__1_-795227	661.852	query	0	555	12	ENSG00000213390	0.999381	NP_116289	0.908751	FALSE	0	H__sapiens__1_-795227	144364	NM_032900	0.409816	MGC14258
		1.66275	0.000520219	0.601414	0.466946	555	3	Q9H2H9	ENSP00000478907	81539	SLC38A1	FALSE	-0.0971124	H__sapiens__1_-776636	621.091	query	0	555	7	ENSG00000111371	0.999383	NP_109599	0.907454	FALSE	0	H__sapiens__1_-776636	180598	NM_030674	0.385053	ATA1
		1.67141	0.000365643	0.598297	0.471299	555	3	Q96KP1	ENSP00000406400	55770	EXOC2	FALSE	-0.116807	H__sapiens__1_-776843	601.485	query	0	555	18	ENSG00000112685	0.999375	NP_060773	0.889757	FALSE	0	H__sapiens__1_-776843	152956	NM_018303	0.372898	Sec5p
		1.67017	0.000572013	0.59874	0.389394	555	3	Q10570	ENSP00000495973	29894	CPSF1	FALSE	-0.141366	H__sapiens__1_-773907	527.807	query	0	555	15	ENSG00000071894	0.999377	NP_037423	0.868171	FALSE	0	H__sapiens__1_-773907	179768	NM_013291	0.326816	CPSF160
centrosome	GO:0005813	1.6646	0.000210123	0.600743	0.595074	555	3	Q7Z7A4	ENSP00000476179	54899	PXK	FALSE	-0.0490579	H__sapiens__1_-785079	690.104	query	0	555	8	ENSG00000168297	0.999382	NP_060241	0.952126	FALSE	0	H__sapiens__1_-785079	121780	NM_017771	0.42837	Slob
		1.66646	0.000366866	0.600074	0.470941	554	3	Q14694	ENSP00000462762	9100	USP10	FALSE	-0.111108	H__sapiens__1_-775519	618.122	query	0	554	14	ENSG00000103194	0.99938	NP_005144	0.894842	FALSE	0	H__sapiens__1_-775519	158166	NM_005153	0.382738	UBPO
		1.66027	0.00030816	0.602311	0.541098	554	3	Q8NDG6	ENSP00000451637	122402	TDRD9	FALSE	-0.0543987	H__sapiens__1_-782734	648.437	query	0	554	2	ENSG00000156414	0.999386	NP_694591	0.947054	FALSE	0	H__sapiens__1_-782734	141508	NM_153046	0.402007	NET54
		1.66832	0.000451367	0.599407	0.430365	553	3	Q9NV66	ENSP00000478959	55253	TYW1	FALSE	-0.100336	H__sapiens__1_-790677	562.017	query	0	553	13	ENSG00000198874	0.999378	NP_060734	0.904534	FALSE	0	H__sapiens__1_-790677	168684	NM_018264	0.348646	YPL207W
		1.66151	0.000254019	0.601862	0.5941	553	3	Q7Z2H8	ENSP00000480948	206358	SLC36A1	FALSE	-0.0716034	H__sapiens__1_-778163	687.252	query	0	553	2	ENSG00000123643	0.999385	NP_510968	0.9309	FALSE	0	H__sapiens__1_-778163	124722	NM_078483	0.426335	TRAMD3
secretory granule membrane|specific granule|lysosomal membrane|primary lysosome|azurophil granule	GO:0030667|GO:0042581|GO:0005765|GO:0005766|GO:0042582	1.66894	0.000340447	0.599184	0.608198	553	3	Q9NV96	ENSP00000501250	55754	TMEM30A	FALSE	-0.107732	H__sapiens__1_-776845	648.952	query	0	553	15	ENSG00000112697	0.999378	NP_060717	0.897868	FALSE	0	H__sapiens__1_-776845	128292	NM_018247	0.402326	FLJ10856
		1.67265	0.000379892	0.597854	0.488143	553	3	O14662	ENSP00000437209	8675	STX16	FALSE	-0.111406	H__sapiens__1_-778235	628.388	query	0	553	15	ENSG00000124222	0.999374	NP_003754	0.894575	FALSE	0	H__sapiens__1_-778235	147968	NM_003763	0.389336	SYN16
negative regulation of kinase activity|centrosome|negative regulation of protein serine/threonine kinase activity|regulation of cyclin-dependent protein serine/threonine kinase activity|negative regulation of transferase activity|negative regulation of protein kinase activity|negative regulation of protein phosphorylation	GO:0033673|GO:0005813|GO:0071901|GO:0000079|GO:0051348|GO:0006469|GO:0001933	1.67822	0.00020659	0.59587	0.61313	553	3	Q9NRM7	ENSP00000372035	26524	LATS2	FALSE	-0.0826249	H__sapiens__1_-782055	687.021	query	0	553	29	ENSG00000150457	0.999369	NP_055387	0.920696	FALSE	0	H__sapiens__1_-782055	107568	NM_014572	0.425664
		1.66213	0.000308474	0.601638	0.521379	552	3	Q8NBF6	ENSP00000492594	23080	AVL9	FALSE	-0.0668789	H__sapiens__1_-775935	662.301	query	0	552	3	ENSG00000105778	0.999384	NP_055875	0.935308	FALSE	0	H__sapiens__1_-775935	145860	NM_015060	0.410602	KIAA0241
protein polymerization	GO:0051258	1.69369	0.000250801	0.590427	0.537821	552	3	P48730	ENSP00000464551	1453	CSNK1D	FALSE	-0.135227	H__sapiens__1_-780889	660.036	query	0	552	46	ENSG00000141551	0.999355	NP_620693	0.873517	FALSE	0	H__sapiens__1_-780889	117188	NM_139062	0.409198	HCKID
		1.68007	0.000526145	0.595212	0.44645	552	3	Q13042	ENSP00000497168	8881	CDC16	FALSE	-0.159356	H__sapiens__1_-778968	571.038	query	0	552	27	ENSG00000130177	0.999367	NP_003894	0.852693	FALSE	0	H__sapiens__1_-778968	155086	NM_003903	0.354023	CUT9
membrane microdomain|cellular response to lipoprotein particle stimulus|lytic vacuole organization|vacuole organization	GO:0098857|GO:0071402|GO:0080171|GO:0007033	1.6677	0.000208803	0.599629	0.607139	551	3	O95477	ENSP00000416623	19	ABCA1	FALSE	-0.0856877	H__sapiens__1_-784258	685.685	query	0	551	11	ENSG00000165029	0.999379	NP_005493	0.917881	FALSE	0	H__sapiens__1_-784258	115802	NM_005502	0.425099	TGD
		1.66832	0.00029952	0.599407	0.560262	551	3	Q9H1A3	ENSP00000492407	51108	METTL9	FALSE	-0.0797988	H__sapiens__1_-790038	673.573	query	0	551	12	ENSG00000197006	0.999378	NP_057109	0.923302	FALSE	0	H__sapiens__1_-790038	131414	NM_016025	0.41759	DREV1
		1.66151	0.000320963	0.601862	0.504467	551	3	O15321	ENSP00000496183	10548	TM9SF1	FALSE	-0.0936046	H__sapiens__1_-775153	639.23	query	0	551	2	ENSG00000100926	0.999385	NP_006396	0.910643	FALSE	0	H__sapiens__1_-775153	152090	NM_006405	0.396053	MP70
		1.66584	0.000358716	0.600297	0.486956	551	3	P35520	ENSP00000408014	875	CBS	FALSE	-0.116676	H__sapiens__1_-783195	632.208	query	0	551	8	ENSG00000160200	0.999381	NP_001308001	0.889874	FALSE	0	H__sapiens__1_-783195	154234	NM_001321072	0.391946	HIP4
phagocytosis|centrosome|Fc receptor mediated stimulatory signaling pathway|Fc-gamma receptor signaling pathway|cellular lipid catabolic process|immune response-regulating cell surface receptor signaling pathway involved in phagocytosis|Fc receptor signaling pathway	GO:0006909|GO:0005813|GO:0002431|GO:0038094|GO:0044242|GO:0002433|GO:0038093	1.67141	0.000670706	0.598297	0.407291	551	3	O60733	ENSP00000500600	8398	PLA2G6	FALSE	-0.120387	H__sapiens__1_-788479	528.871	query	0	551	17	ENSG00000184381	0.999375	NP_003551	0.886577	FALSE	0	H__sapiens__1_-788479	178316	NM_003560	0.32788	PNPLA9
regulation of protein polymerization|peptidyl-tyrosine phosphorylation|peptidyl-tyrosine modification|regulation of supramolecular fiber organization|amyloid precursor protein metabolic process|amyloid precursor protein catabolic process|amyloid-beta metabolic process|protein polymerization|macromolecule deacylation|protein deacylation	GO:0032271|GO:0018108|GO:0018212|GO:1902903|GO:0042982|GO:0042987|GO:0050435|GO:0051258|GO:0098732|GO:0035601	1.69493	0.000362674	0.589996	0.454672	551	3	Q13627	ENSP00000496748	1859	DYRK1A	FALSE	-0.125505	H__sapiens__1_-782865	613.59	query	0	551	48	ENSG00000157540	0.999354	NP_569122	0.882051	FALSE	0	H__sapiens__1_-782865	136520	NM_130438	0.380639	MNBH
positive regulation of defense response|carbohydrate derivative catabolic process	GO:0031349|GO:1901136	1.66646	0.000370365	0.600074	0.46474	550	3	O00408	ENSP00000446399	5138	PDE2A	FALSE	-0.130471	H__sapiens__1_-789049	610.122	query	0	550	8	ENSG00000186642	0.99938	NP_002590	0.877682	FALSE	0	H__sapiens__1_-789049	159268	NM_002599	0.378253
		1.67017	0.000259605	0.59874	0.556218	549	3	Q96HC4	ENSP00000486938	10611	PDLIM5	FALSE	-0.0854999	H__sapiens__1_-783672	665.875	query	0	549	14	ENSG00000163110	0.999377	NP_006448	0.918053	FALSE	0	H__sapiens__1_-783672	129344	NM_006457	0.412562	LIM
		1.67079	0.000236809	0.598519	0.57276	549	3	Q9UBV2	ENSP00000451144	6400	SEL1L	FALSE	-0.0970317	H__sapiens__1_-773896	661.757	query	0	549	15	ENSG00000071537	0.999376	NP_005056	0.907527	FALSE	0	H__sapiens__1_-773896	124242	NM_005065	0.41001	SEL1L1
sphingolipid metabolic process|liposaccharide metabolic process|glycolipid metabolic process|membrane lipid metabolic process	GO:0006665|GO:1903509|GO:0006664|GO:0006643	1.66646	0.000558567	0.600074	0.394623	549	3	Q8NBJ7	ENSP00000498997	25870	SUMF2	FALSE	-0.0862444	H__sapiens__1_-778850	544.373	query	0	549	7	ENSG00000129103	0.99938	NP_056226	0.91737	FALSE	0	H__sapiens__1_-778850	182718	NM_015411	0.337491	DKFZp566I1024
carbohydrate catabolic process|regulation of autophagy	GO:0016052|GO:0010506	1.67884	0.000420028	0.595651	0.51266	548	3	P52789	ENSP00000387140	3099	HK2	FALSE	-0.098661	H__sapiens__1_-783102	660.655	query	0	548	22	ENSG00000159399	0.999369	NP_001358454	0.90605	FALSE	0	H__sapiens__1_-783102	150420	NM_001371525	0.409582
		1.69864	0.000429244	0.588707	0.428123	548	3	Q969W8	ENSP00000467764	84924	ZNF566	FALSE	-0.0862424	H__sapiens__1_-788891	531.299	query	0	548	32	ENSG00000186017	0.99935	NP_116227	0.917372	FALSE	0	H__sapiens__1_-788891	139982	NM_032838	0.32959	MGC12515
		1.67141	0.000500419	0.598297	0.421467	548	3	Q6PHR2	ENSP00000497403	25989	ULK3	FALSE	-0.0803898	H__sapiens__1_-780728	544.035	query	0	548	12	ENSG00000140474	0.999375	NP_001271294	0.922757	FALSE	0	H__sapiens__1_-780728	168432	NM_001284365	0.3377	FLJ90566
		1.67017	0.000243496	0.59874	0.552873	547	3	Q6UWJ1	ENSP00000484911	55002	TMCO3	FALSE	-0.0658303	H__sapiens__1_-782051	670.716	query	0	547	11	ENSG00000150403	0.999377	NP_060375	0.93629	FALSE	0	H__sapiens__1_-782051	130082	NM_017905	0.415819	FLJ20623
phagocytosis|Fc receptor mediated stimulatory signaling pathway|Fc-gamma receptor signaling pathway|immune response-regulating cell surface receptor signaling pathway involved in phagocytosis|Fc receptor signaling pathway	GO:0006909|GO:0002431|GO:0038094|GO:0002433|GO:0038093	1.67017	0.000290993	0.59874	0.521746	546	3	Q8TF74	ENSP00000463869	147179	WIPF2	FALSE	-0.0870473	H__sapiens__1_-785820	657.916	query	0	546	9	ENSG00000171475	0.999377	NP_573571	0.916634	FALSE	0	H__sapiens__1_-785820	138888	NM_133264	0.407883	WIRE
secretory granule lumen|phosphatase binding|vacuolar lumen|primary lysosome|azurophil granule|macroautophagy|ficolin-1-rich granule|vacuolar transport	GO:0034774|GO:0019902|GO:0005775|GO:0005766|GO:0042582|GO:0016236|GO:0101002|GO:0007034	1.71287	0.000302455	0.583815	0.488432	546	3	P55072	ENSP00000399456	7415	VCP	FALSE	-3.44078	H__sapiens__1_-784320	622.12	result	0	546	74		0.999337	NP_009057	0.0320397	FALSE	0	H__sapiens__1_-784320	113772	NM_007126	0.385214	IBMPFD
		1.66522	0.000526802	0.60052	0.471367	545	3	Q96Q06	ENSP00000488481	729359	PLIN4	FALSE	-0.0844208	H__sapiens__1_-784914	572.289	query	0	545	2	ENSG00000167676	0.999381	NP_001354797	0.919044	FALSE	0	H__sapiens__1_-784914	160456	NM_001367868	0.354578	S3-12
		1.67884	0.000329534	0.595651	0.478523	544	3	Q9Y5L0	ENSP00000487231	23534	TNPO3	FALSE	-0.116382	H__sapiens__1_-773625	623.182	query	0	544	21	ENSG00000064419	0.999369	NP_036602	0.890135	FALSE	0	H__sapiens__1_-773625	145216	NM_012470	0.38635	TRN-SR2
reactive oxygen species metabolic process	GO:0072593	1.66832	0.000242891	0.599407	0.560649	543	3	Q15120	ENSP00000498864	5165	PDK3	FALSE	-0.0963566	H__sapiens__1_-773768	684.438	query	0	543	4	ENSG00000067992	0.999378	NP_005382	0.90814	FALSE	0	H__sapiens__1_-773768	129186	NM_005391	0.424326
peptidyl-tyrosine phosphorylation|peptidyl-tyrosine modification|positive regulation of defense response	GO:0018108|GO:0018212|GO:0031349	1.66955	0.000295294	0.598962	0.548095	542	3	P13725	ENSP00000384543	5008	OSM	FALSE	-0.105983	H__sapiens__1_-774894	636.388	query	0	542	4	ENSG00000099985	0.999377	NP_065391	0.89944	FALSE	0	H__sapiens__1_-774894	132124	NM_020530	0.394782	MGC20461
secretory granule membrane|lysosomal membrane|sphingolipid metabolic process|membrane lipid metabolic process|primary lysosome|azurophil granule	GO:0030667|GO:0005765|GO:0006665|GO:0006643|GO:0005766|GO:0042582	1.68502	0.000392178	0.593463	0.579256	542	3	Q9P0L0	ENSP00000463155	9218	VAPA	FALSE	-0.119298	H__sapiens__1_-775295	664.479	query	0	542	30	ENSG00000101558	0.999363	NP_919415	0.887543	FALSE	0	H__sapiens__1_-775295	150086	NM_194434	0.411697	VAP-A
		1.68131	0.000572893	0.594774	0.40541	542	3	Q9BQ67	ENSP00000468943	83743	GRWD1	FALSE	-0.130683	H__sapiens__1_-775855	514.913	query	0	542	24	ENSG00000105447	0.999366	NP_113673	0.877496	FALSE	0	H__sapiens__1_-775855	165442	NM_031485	0.319029	WDR28
		1.67389	0.000479597	0.597412	0.442504	542	3	A6NGR9	ENSP00000488703	642475	MROH6	FALSE	-0.0706875	H__sapiens__1_-792792	558.19	query	0	542	11	ENSG00000204839	0.999373	NP_001094348	0.931753	FALSE	0	H__sapiens__1_-792792	160902	NM_001100878	0.346272	C8orf73
		1.6875	0.000323281	0.592593	0.509003	542	3	Q9H2F3	ENSP00000459852	80270	HSD3B7	FALSE	-0.0960551	H__sapiens__1_-774842	619.322	query	0	542	31	ENSG00000099377	0.99936	NP_079469	0.908414	FALSE	0	H__sapiens__1_-774842	129696	NM_025193	0.384195	SDR11E3
		1.67265	0.000541226	0.597854	0.40239	541	3	Q96GJ1	ENSP00000438134	79979	TRMT2B	FALSE	-0.0892783	H__sapiens__1_-789592	560.004	query	0	541	9	ENSG00000188917	0.999374	NP_079193	0.914591	FALSE	0	H__sapiens__1_-789592	172900	NM_024917	0.347181	FLJ12687
regulation of protein polymerization|regulation of actin cytoskeleton organization|regulation of supramolecular fiber organization|protein polymerization	GO:0032271|GO:0032956|GO:1902903|GO:0051258	1.68193	0.000319417	0.594555	0.481265	541	3	Q16643	ENSP00000425546	1627	DBN1	FALSE	-0.121742	H__sapiens__1_-776975	617.876	query	0	541	23	ENSG00000113758	0.999366	NP_543157	0.885377	FALSE	0	H__sapiens__1_-776975	140658	NM_080881	0.38306	D0S117E
negative regulation of kinase activity|negative regulation of protein serine/threonine kinase activity|regulation of cyclin-dependent protein serine/threonine kinase activity|negative regulation of transferase activity|negative regulation of protein kinase activity|negative regulation of protein phosphorylation	GO:0033673|GO:0071901|GO:0000079|GO:0051348|GO:0006469|GO:0001933	1.67636	0.000578872	0.59653	0.361931	541	3	Q01664	ENSP00000461352	7023	TFAP4	FALSE	-0.133016	H__sapiens__1_-774619	530.89	query	0	541	14	ENSG00000090447	0.999371	NP_003214	0.875451	FALSE	0	H__sapiens__1_-774619	179172	NM_003223	0.329336	bHLHc41
		1.67574	0.000361977	0.59675	0.512255	540	3	Q8IUH5	ENSP00000450295	23390	ZDHHC17	FALSE	-0.102542	H__sapiens__1_-789108	612.664	query	0	540	12	ENSG00000186908	0.999371	NP_056151	0.902541	FALSE	0	H__sapiens__1_-789108	138302	NM_015336	0.379829	KIAA0946
response to molecule of bacterial origin|negative regulation of response to external stimulus|cellular response to molecule of bacterial origin|cellular response to biotic stimulus|cellular response to lipopolysaccharide	GO:0002237|GO:0032102|GO:0071219|GO:0071216|GO:0071222	1.6776	0.000265287	0.59609	0.542277	539	3	Q9Y2G2	ENSP00000499211	22900	CARD8	FALSE	-0.0852152	H__sapiens__1_-775860	662.103	query	0	539	13	ENSG00000105483	0.99937	NP_055774	0.918315	FALSE	0	H__sapiens__1_-775860	128886	NM_014959	0.410479	TUCAN
ubiquitin-like protein ligase activity	GO:0061659	1.68007	0.000408058	0.595212	0.515488	539	3	O00308	ENSP00000456582	11060	WWP2	FALSE	-0.0915492	H__sapiens__1_-790477	648.008	query	0	539	17	ENSG00000198373	0.999367	NP_955456	0.912516	FALSE	0	H__sapiens__1_-790477	142734	NM_199424	0.40199	AIP2
		1.68131	0.000565009	0.594774	0.434978	539	3	Q15428	ENSP00000466634	8175	SF3A2	FALSE	-0.173027	H__sapiens__1_-775740	536.126	query	0	539	20	ENSG00000104897	0.999366	NP_009096	0.841115	FALSE	0	H__sapiens__1_-775740	157704	NM_007165	0.332172	SF3a66
secretory granule membrane|tertiary granule|myeloid cell differentiation|ficolin-1-rich granule	GO:0030667|GO:0070820|GO:0030099|GO:0101002	1.67141	0.000317696	0.598297	0.546585	538	3	Q6ZNJ1	ENSP00000499216	23218	NBEAL2	FALSE	-0.0803402	H__sapiens__1_-783287	641.393	query	0	538	6	ENSG00000160796	0.999375	NP_055990	0.922802	FALSE	0	H__sapiens__1_-783287	133536	NM_015175	0.397147	KIAA0540
		1.67698	0.000513582	0.59631	0.420986	538	3	Q6NXE6	ENSP00000446234	93436	ARMC6	FALSE	-0.129595	H__sapiens__1_-775909	516.25	query	0	538	14	ENSG00000105676	0.99937	NP_219483	0.878451	FALSE	0	H__sapiens__1_-775909	163796	NM_033415	0.319857	MGC19595
		1.67079	0.00019099	0.598519	0.617473	538	3	P58335	ENSP00000413700	118429	ANTXR2	FALSE	-0.0619352	H__sapiens__1_-783721	683.393	query	0	538	3	ENSG00000163297	0.999376	NP_477520	0.939944	FALSE	0	H__sapiens__1_-783721	110584	NM_058172	0.423678	FLJ31074
phosphatidylinositol binding|liposaccharide metabolic process|glycolipid metabolic process|membrane lipid metabolic process	GO:0035091|GO:1903509|GO:0006664|GO:0006643	1.67265	0.000484551	0.597854	0.418597	538	3	Q9H490	ENSP00000395755	128869	PIGU	FALSE	-0.0919549	H__sapiens__1_-775285	547.011	query	0	538	4	ENSG00000101464	0.999374	NP_536724	0.912146	FALSE	0	H__sapiens__1_-775285	168332	NM_080476	0.339548	CDC91L1
cellular response to chemical stress|response to oxidative stress	GO:0062197|GO:0006979	1.67203	0.000446225	0.598075	0.421067	537	3	Q96SL4	ENSP00000354677	2882	GPX7	FALSE	-0.117934	H__sapiens__1_-777288	588.887	query	0	537	4	ENSG00000116157	0.999375	NP_056511	0.888755	FALSE	0	H__sapiens__1_-777288	167708	NM_015696	0.365088	NPGPx
negative regulation of kinase activity|negative regulation of protein serine/threonine kinase activity|negative regulation of transferase activity|negative regulation of MAPK cascade|negative regulation of protein kinase activity|negative regulation of protein phosphorylation	GO:0033673|GO:0071901|GO:0051348|GO:0043409|GO:0006469|GO:0001933	1.67574	0.000429905	0.59675	0.461187	537	3	Q13098	ENSP00000485641	2873	GPS1	FALSE	-0.145303	H__sapiens__1_-785414	540.748	query	0	537	8	ENSG00000169727	0.999371	NP_997657	0.864761	FALSE	0	H__sapiens__1_-785414	152622	NM_212492	0.335243	COPS1
regulation of endocytosis|receptor-mediated endocytosis	GO:0030100|GO:0006898	1.67512	0.000251283	0.596971	0.544174	536	3	P30533	ENSP00000497444	4043	LRPAP1	FALSE	-0.107527	H__sapiens__1_-783941	668.182	query	0	536	9	ENSG00000163956	0.999372	NP_002328	0.898053	FALSE	0	H__sapiens__1_-783941	129154	NM_002337	0.413991	RAP
		1.68379	0.000251513	0.593899	0.536988	535	3	Q92794	ENSP00000497780	7994	KAT6A	FALSE	-0.0940547	H__sapiens__1_-774329	662.508	query	0	535	20	ENSG00000083168	0.999364	NP_006757	0.910233	FALSE	0	H__sapiens__1_-774329	123910	NM_006766	0.41073	ZNF220
cellular response to chemical stress|response to oxidative stress	GO:0062197|GO:0006979	1.67574	0.000243734	0.59675	0.555653	535	3	Q9UJ68	ENSP00000496174	4482	MSRA	FALSE	-0.0728683	H__sapiens__1_-786717	672.397	query	0	535	8	ENSG00000175806	0.999371	NP_036463	0.929723	FALSE	0	H__sapiens__1_-786717	124766	NM_012331	0.416861
		1.6776	0.000228464	0.59609	0.559321	535	3	Q99576	ENSP00000427427	1831	TSC22D3	FALSE	-0.105772	H__sapiens__1_-782863	676.561	query	0	535	11	ENSG00000157514	0.99937	NP_932174	0.89963	FALSE	0	H__sapiens__1_-782863	122500	NM_198057	0.418923	TSC-22R
		1.67698	0.000400704	0.59631	0.490149	535	3	O75298	ENSP00000468144	6253	RTN2	FALSE	-0.107078	H__sapiens__1_-778450	610.718	query	0	535	9	ENSG00000125744	0.99937	NP_996784	0.898456	FALSE	0	H__sapiens__1_-778450	145794	NM_206901	0.378623	SPG12
		1.68688	0.000288149	0.59281	0.53029	534	3	O75023	ENSP00000483942	10990	LILRB5	FALSE	-0.102837	H__sapiens__1_-775885	624.788	query	0	534	21	ENSG00000105609	0.999361	NP_006831	0.902274	FALSE	0	H__sapiens__1_-775885	124194	NM_006840	0.387586	LIR8
		1.68441	0.000264789	0.593681	0.510736	534	3	Q52LW3	ENSP00000449764	9411	ARHGAP29	FALSE	-0.103462	H__sapiens__1_-780330	639.994	query	0	534	19	ENSG00000137962	0.999363	NP_004806	0.90171	FALSE	0	H__sapiens__1_-780330	130844	NM_004815	0.397019	PARG1
negative regulation of kinase activity|negative regulation of protein serine/threonine kinase activity|negative regulation of transferase activity|negative regulation of response to external stimulus|negative regulation of MAPK cascade|negative regulation of protein kinase activity|negative regulation of protein phosphorylation|phosphatase activity	GO:0033673|GO:0071901|GO:0051348|GO:0032102|GO:0043409|GO:0006469|GO:0001933|GO:0016791	1.68502	0.000199366	0.593463	0.610934	534	3	P28562	ENSP00000239223	1843	DUSP1	FALSE	-0.116049	H__sapiens__1_-777758	687.49	query	0	534	20	ENSG00000120129	0.999363	NP_004408	0.890431	FALSE	0	H__sapiens__1_-777758	103636	NM_004417	0.426218	PTPN10
exoribonuclease activity|exoribonuclease activity, producing 5'-phosphomonoesters	GO:0004532|GO:0016896	1.68317	0.000436337	0.594118	0.458166	534	3	Q9NPD3	ENSP00000436539	54512	EXOSC4	FALSE	-0.161109	H__sapiens__1_-787321	581.416	query	0	534	18	ENSG00000178896	0.999364	NP_061910	0.851199	FALSE	0	H__sapiens__1_-787321	147024	NM_019037	0.360233	Ski6p
		1.67822	0.00019923	0.59587	0.601979	534	3	Q86WG5	ENSP00000502779	81846	SBF2	FALSE	-0.0478762	H__sapiens__1_-779542	688.535	query	0	534	11	ENSG00000133812	0.999369	NP_112224	0.953252	FALSE	0	H__sapiens__1_-779542	110198	NM_030962	0.426866	MTMR13
		1.67636	0.000307856	0.59653	0.549969	533	3	O43752	ENSP00000440188	10228	STX6	FALSE	-0.0856731	H__sapiens__1_-779899	675.053	query	0	533	3	ENSG00000135823	0.999371	NP_005810	0.917894	FALSE	0	H__sapiens__1_-779899	130560	NM_005819	0.418508
		1.67884	0.000327116	0.595651	0.487498	533	3	Q86X76	ENSP00000376028	4817	NIT1	FALSE	-0.0981871	H__sapiens__1_-783017	628.291	query	0	533	10	ENSG00000158793	0.999369	NP_005591	0.906479	FALSE	0	H__sapiens__1_-783017	142086	NM_005600	0.389758
ubiquitin-like protein ligase activity|autophagosome organization|macroautophagy|vacuole organization|vacuolar transport	GO:0061659|GO:1905037|GO:0016236|GO:0007033|GO:0007034	1.69431	0.000425434	0.590212	0.476796	533	3	Q9HCE7	ENSP00000492201	57154	SMURF1	FALSE	-0.156113	H__sapiens__1_-790603	635.239	query	0	533	31	ENSG00000198742	0.999354	NP_851994	0.855462	FALSE	0	H__sapiens__1_-790603	139228	NM_181349	0.393825	KIAA1625
		1.68255	0.000572062	0.594336	0.418221	533	3	Q9BTV6	ENSP00000277540	92715	DPH7	FALSE	-0.0736811	H__sapiens__1_-781845	518.625	query	0	533	15	ENSG00000148399	0.999365	NP_620133	0.928968	FALSE	0	H__sapiens__1_-781845	160574	NM_138778	0.321928	WDR85
		1.67884	0.000597269	0.595651	0.404056	532	3	Q9H6E5	ENSP00000420739	64852	TUT1	FALSE	-0.138011	H__sapiens__1_-781912	513.385	query	0	532	10	ENSG00000149016	0.999369	NP_073741	0.871089	FALSE	0	H__sapiens__1_-781912	168438	NM_022830	0.31828	TUTase
secretory granule lumen	GO:0034774	1.67327	0.000249623	0.597633	0.566743	531	3	Q9NXH8	ENSP00000350102	54863	TOR4A	FALSE	-0.0724733	H__sapiens__1_-790404	659.667	query	0	531	2	ENSG00000198113	0.999374	NP_060193	0.930091	FALSE	0	H__sapiens__1_-790404	123894	NM_017723	0.408463	FLJ20245
		1.67512	0.000216194	0.596971	0.583944	531	3	Q8N3D4	ENSP00000489002	254102	EHBP1L1	FALSE	-0.069198	H__sapiens__1_-786271	661.53	query	0	531	5	ENSG00000173442	0.999372	NP_001338016	0.933142	FALSE	0	H__sapiens__1_-786271	117730	NM_001351087	0.409616	TANGERIN
cellular lipid catabolic process	GO:0044242	1.67946	0.000468459	0.595431	0.414592	531	3	Q9UJ83	ENSP00000486684	26061	HACL1	FALSE	-0.102565	H__sapiens__1_-779180	552.394	query	0	531	11	ENSG00000131373	0.999368	NP_036392	0.90252	FALSE	0	H__sapiens__1_-779180	161500	NM_012260	0.342252	PHYH2
		1.69307	0.000355607	0.590643	0.440005	529	3	O43307	ENSP00000500829	23229	ARHGEF9	FALSE	-0.101177	H__sapiens__1_-779144	583.19	query	0	529	26	ENSG00000131089	0.999355	NP_056000	0.903773	FALSE	0	H__sapiens__1_-779144	141172	NM_015185	0.361556	PEM-2
		1.67946	0.000270866	0.595431	0.547298	528	3	Q5T1M5	ENSP00000416158	23307	FKBP15	FALSE	-0.0740409	H__sapiens__1_-777635	667.326	query	0	528	7	ENSG00000119321	0.999368	NP_056073	0.928634	FALSE	0	H__sapiens__1_-777635	124768	NM_015258	0.413717	WAFL
		1.67822	0.000278947	0.59587	0.508062	527	3	Q9NPG3	ENSP00000468776	29855	UBN1	FALSE	-0.0826357	H__sapiens__1_-777601	645.956	query	0	527	4	ENSG00000118900	0.999369	NP_001275585	0.920686	FALSE	0	H__sapiens__1_-777601	136874	NM_001288656	0.400469
regulation of exocytosis|regulation of regulated secretory pathway	GO:0017157|GO:1903305	1.68502	0.000216417	0.593463	0.574123	527	3	O00186	ENSP00000359025	6814	STXBP3	FALSE	-0.123247	H__sapiens__1_-777307	625.315	query	0	527	13	ENSG00000116266	0.999363	NP_009200	0.884045	FALSE	0	H__sapiens__1_-777307	112882	NM_007269	0.388153	UNC-18C
regulation of exocytosis|regulation of regulated secretory pathway|autophagosome organization|macroautophagy|receptor-mediated endocytosis|vacuole organization	GO:0017157|GO:1903305|GO:1905037|GO:0016236|GO:0006898|GO:0007033	1.71163	0.000260182	0.584237	0.591861	527	3	P20339	ENSP00000411941	5868	RAB5A	FALSE	-0.148292	H__sapiens__1_-781335	660.217	query	0	527	44	ENSG00000144566	0.999338	NP_004153	0.862179	FALSE	0	H__sapiens__1_-781335	92528	NM_004162	0.409564	RAB5
		1.68069	0.000457525	0.594993	0.433124	527	3	Q9P244	ENSP00000248668	57622	LRFN1	FALSE	-0.0658211	H__sapiens__1_-778725	583.114	query	0	527	8	ENSG00000128011	0.999367	NP_065913	0.936298	FALSE	0	H__sapiens__1_-778725	155640	NM_020862	0.361509	SALM2
		1.68688	0.000310583	0.59281	0.497065	526	3	Q13683	ENSP00000452467	3679	ITGA7	FALSE	-0.138189	H__sapiens__1_-779822	625.333	query	0	526	17	ENSG00000135424	0.999361	NP_002197	0.870934	FALSE	0	H__sapiens__1_-779822	132700	NM_002206	0.387443
		1.67884	0.000185091	0.595651	0.626087	525	3	Q96PU8	ENSP00000443690	9444	QKI	FALSE	-0.084122	H__sapiens__1_-776823	687.4	query	0	525	3	ENSG00000112531	0.999369	NP_996737	0.919319	FALSE	0	H__sapiens__1_-776823	103336	NM_206855	0.426163	QK3
receptor-mediated endocytosis	GO:0006898	1.69059	0.000215366	0.591508	0.548944	525	3	Q9NZM3	ENSP00000479408	50618	ITSN2	FALSE	-0.0983677	H__sapiens__1_-790483	668.55	query	0	525	21	ENSG00000198399	0.999358	NP_671494	0.906316	FALSE	0	H__sapiens__1_-790483	115994	NM_147152	0.414733	SWA
		1.71101	0.000330881	0.584448	0.451497	525	3	Q8NDW4	ENSP00000484191	57209	ZNF248	FALSE	-0.098983	H__sapiens__1_-790401	558.482	query	0	525	32	ENSG00000198105	0.999339	NP_066383	0.905758	FALSE	0	H__sapiens__1_-790401	123146	NM_021045	0.346453	bA162G10.3
liposaccharide metabolic process|glycolipid metabolic process|membrane lipid metabolic process	GO:1903509|GO:0006664|GO:0006643	1.6776	0.00021269	0.59609	0.611621	525	3	Q9BYG0	ENSP00000420778	84002	B3GNT5	FALSE	-0.0696223	H__sapiens__1_-786867	666.769	query	0	525	1	ENSG00000176597	0.99937	NP_114436	0.932746	FALSE	0	H__sapiens__1_-786867	108050	NM_032047	0.413372	beta3Gn-T5
		1.68193	0.000246607	0.594555	0.581335	525	3	Q8WVX9	ENSP00000437111	84188	FAR1	FALSE	-0.061769	H__sapiens__1_-790234	639.292	query	0	525	8	ENSG00000197601	0.999366	NP_115604	0.9401	FALSE	0	H__sapiens__1_-790234	113976	NM_032228	0.396337	SDR10E1
regulation of adaptive immune response based on somatic recombination of immune receptors built from immunoglobulin superfamily domains|regulation of leukocyte mediated immunity|adaptive immune response|adaptive immune response based on somatic recombination of immune receptors built from immunoglobulin superfamily domains|regulation of adaptive immune response	GO:0002822|GO:0002703|GO:0002250|GO:0002460|GO:0002819	1.68379	0.000285123	0.593899	0.551532	524	3	Q6PIJ6	ENSP00000426410	81545	FBXO38	FALSE	-0.0815425	H__sapiens__1_-781517	647.548	query	0	524	8	ENSG00000145868	0.999364	NP_995308	0.921693	FALSE	0	H__sapiens__1_-781517	120958	NM_205836	0.401954	SP329
		1.68812	0.000465438	0.592375	0.433581	524	3	P52746	ENSP00000415156	7701	ZNF142	FALSE	-0.0944243	H__sapiens__1_-777201	552.226	query	0	524	15	ENSG00000115568	0.99936	NP_001354270	0.909897	FALSE	0	H__sapiens__1_-777201	150736	NM_001367341	0.342785	pHZ-49
secretory granule lumen|ficolin-1-rich granule	GO:0034774|GO:0101002	1.68998	0.000155922	0.591725	0.647867	524	3	P01009	ENSP00000490054	5265	SERPINA1	FALSE	-0.116118	H__sapiens__1_-790118	686.046	query	0	524	20	ENSG00000197249	0.999358	NP_001121179	0.89037	FALSE	0	H__sapiens__1_-790118	90518	NM_001127707	0.425323	PI1
		1.68441	0.000528264	0.593681	0.393185	524	3	P01266	ENSP00000430523	7038	TG	FALSE	-0.128065	H__sapiens__1_-773332	550.757	query	0	524	7	ENSG00000042832	0.999363	NP_003226	0.879797	FALSE	0	H__sapiens__1_-773332	164350	NM_003235	0.341873	TGN
protein polymerization	GO:0051258	1.68193	0.000287099	0.594555	0.521397	524	3	Q9Y3D2	ENSP00000434990	22921	MSRB2	FALSE	-0.084529	H__sapiens__1_-781852	661.37	query	0	524	8	ENSG00000148450	0.999366	NP_036360	0.918945	FALSE	0	H__sapiens__1_-781852	129646	NM_012228	0.409771	PILB
ubiquitin-like protein ligase activity	GO:0061659	1.69678	0.000487207	0.589351	0.442115	524	3	Q9UMS4	ENSP00000446259	27339	PRPF19	FALSE	-0.141394	H__sapiens__1_-776493	531.284	query	0	524	27	ENSG00000110107	0.999352	NP_055317	0.868148	FALSE	0	H__sapiens__1_-776493	142256	NM_014502	0.32999	UBOX4
		1.6776	0.000429875	0.59609	0.467543	524	3	Q53RT3	ENSP00000315383	151516	ASPRV1	FALSE	-0.0633098	H__sapiens__1_-811753	610.765	query	0	524	1	ENSG00000244617	0.99937	NP_690005	0.938653	FALSE	0	H__sapiens__1_-811753	151450	NM_152792	0.378417	Taps
		1.69988	0.00026943	0.588278	0.511717	523	3	Q9HAZ1	ENSP00000480792	57396	CLK4	FALSE	-0.102961	H__sapiens__1_-776902	598.031	query	0	523	30	ENSG00000113240	0.999349	NP_065717	0.902162	FALSE	0	H__sapiens__1_-776902	118344	NM_020666	0.371448
		1.68812	0.000354579	0.592375	0.462463	523	3	Q14573	ENSP00000475177	3710	ITPR3	FALSE	-0.11781	H__sapiens__1_-774807	601.994	query	0	523	16	ENSG00000096433	0.99936	NP_002215	0.888865	FALSE	0	H__sapiens__1_-774807	141156	NM_002224	0.372752	IP3R3
		1.68626	0.000478736	0.593028	0.423314	523	3	Q9BQC3	ENSP00000436330	1802	DPH2	FALSE	-0.128465	H__sapiens__1_-779401	529.204	query	0	523	11	ENSG00000132768	0.999362	NP_001375	0.879444	FALSE	0	H__sapiens__1_-779401	153768	NM_001384	0.328087	DPH2L2
		1.68007	0.000180687	0.595212	0.621632	523	3	Q17RY0	ENSP00000499748	80315	CPEB4	FALSE	-0.0515944	H__sapiens__1_-776973	681.081	query	0	523	3	ENSG00000113742	0.999367	NP_085130	0.949714	FALSE	0	H__sapiens__1_-776973	103318	NM_030627	0.422245	KIAA1673
		1.68131	0.00042307	0.594774	0.417855	522	3	Q96JA1	ENSP00000373208	26018	LRIG1	FALSE	-0.102546	H__sapiens__1_-781369	593.413	query	0	522	3	ENSG00000144749	0.999366	NP_056356	0.902537	FALSE	0	H__sapiens__1_-781369	158112	NM_015541	0.367894	LIG-1
		1.68502	0.000232329	0.593463	0.545819	521	3	Q7KYR7	ENSP00000443909	11120	BTN2A1	FALSE	-0.0856936	H__sapiens__1_-776854	677	query	0	521	10	ENSG00000112763	0.999363	NP_510961	0.917875	FALSE	0	H__sapiens__1_-776854	120296	NM_078476	0.419455	BTN2.1
		1.68936	0.000368152	0.591941	0.480327	521	3	Q96JK9	ENSP00000422783	55534	MAML3	FALSE	-0.105411	H__sapiens__1_-789977	632.709	query	0	521	13	ENSG00000196782	0.999359	NP_061187	0.899954	FALSE	0	H__sapiens__1_-789977	137832	NM_018717	0.3925	TNRC3
		1.68936	0.000489356	0.591941	0.430701	521	3	O95801	ENSP00000360329	7268	TTC4	FALSE	-0.118012	H__sapiens__1_-811362	546.147	query	0	521	15	ENSG00000243725	0.999359	NP_004614	0.888685	FALSE	0	H__sapiens__1_-811362	150240	NM_004623	0.338591	MGC5097
		1.67946	0.000399652	0.595431	0.469312	521	3	Q6ZUJ4	ENSP00000413663	375341	C3orf62	FALSE	-0.0410022	H__sapiens__1_-789432	616.388	query	0	521	1	ENSG00000188315	0.999368	NP_940964	0.959827	FALSE	0	H__sapiens__1_-789432	146638	NM_198562	0.381901	FLJ43654
		1.68317	0.000382373	0.594118	0.459756	520	3	Q5H9F3	ENSP00000484149	63035	BCORL1	FALSE	-0.0810948	H__sapiens__1_-774387	608.19	query	0	520	5	ENSG00000085185	0.999364	NP_068765	0.922106	FALSE	0	H__sapiens__1_-774387	145946	NM_021946	0.377055	FLJ11362
		1.68007	0.00018695	0.595212	0.621198	520	3	Q8N5X7	ENSP00000419421	317649	EIF4E3	FALSE	-0.0577985	H__sapiens__1_-783751	678.798	query	0	520	1	ENSG00000163412	0.999367	NP_775495	0.94384	FALSE	0	H__sapiens__1_-783751	103840	NM_173359	0.420569	MGC39820
		1.68131	0.000365033	0.594774	0.574296	520	3	Q6RW13	ENSP00000424455	57085	AGTRAP	FALSE	-0.05398	H__sapiens__1_-787100	652.222	query	0	520	3	ENSG00000177674	0.999366	NP_065083	0.947451	FALSE	0	H__sapiens__1_-787100	131560	NM_020350	0.404103	ATRAP
negative regulation of kinase activity|negative regulation of protein serine/threonine kinase activity|membrane microdomain|response to peptide hormone|negative regulation of transferase activity|cellular response to peptide|negative regulation of protein kinase activity|negative regulation of protein phosphorylation|cellular response to peptide hormone stimulus	GO:0033673|GO:0071901|GO:0098857|GO:0043434|GO:0051348|GO:1901653|GO:0006469|GO:0001933|GO:0071375	1.70173	0.000247692	0.587636	0.59165	519	3	P10644	ENSP00000468106	5573	PRKAR1A	FALSE	-0.129971	H__sapiens__1_-776354	658.021	query	0	519	32	ENSG00000108946	0.999347	NP_997637	0.87812	FALSE	0	H__sapiens__1_-776354	98094	NM_212472	0.407948	TSE1
		1.69183	0.000421438	0.591075	0.434208	518	3	Q96EP5	ENSP00000467680	26528	DAZAP1	FALSE	-0.10807	H__sapiens__1_-773901	558.895	query	0	518	15	ENSG00000071626	0.999356	NP_733829	0.897565	FALSE	0	H__sapiens__1_-773901	146076	NM_170711	0.346924	MGC19907
phosphatase complex|protein serine/threonine phosphatase complex|carbohydrate catabolic process|glucan catabolic process|phosphatase binding|polysaccharide catabolic process|cellular carbohydrate catabolic process|cellular polysaccharide catabolic process	GO:1903293|GO:0008287|GO:0016052|GO:0009251|GO:0019902|GO:0000272|GO:0044275|GO:0044247	1.68626	0.0001792	0.593028	0.600247	518	3	Q86XI6	ENSP00000494659	79660	PPP1R3B	FALSE	-0.0626465	H__sapiens__1_-786244	686.89	query	0	518	7	ENSG00000173281	0.999362	NP_078883	0.939275	FALSE	0	H__sapiens__1_-786244	105120	NM_024607	0.425846	PPP1R4
		1.69678	0.000226347	0.589351	0.581062	517	3	Q9BUP3	ENSP00000436729	10553	HTATIP2	FALSE	-0.0942753	H__sapiens__1_-776456	679.817	query	0	517	24	ENSG00000109854	0.999352	NP_006401	0.910032	FALSE	0	H__sapiens__1_-776456	103228	NM_006410	0.421462	TIP30
		1.69121	0.000548436	0.591292	0.399792	517	3	Q969Y2	ENSP00000473150	84705	GTPBP3	FALSE	-0.110381	H__sapiens__1_-778987	519.054	query	0	517	13	ENSG00000130299	0.999357	NP_598399	0.895492	FALSE	0	H__sapiens__1_-778987	156104	NM_133644	0.322193	THDF1
		1.69121	0.000392613	0.591292	0.43938	516	3	Q9H8N7	ENSP00000430203	55893	ZNF395	FALSE	-0.0861135	H__sapiens__1_-789111	592.885	query	0	516	12	ENSG00000186918	0.999357	NP_061130	0.91749	FALSE	0	H__sapiens__1_-789111	145958	NM_018660	0.368023	PRF-1
ficolin-1-rich granule	GO:0101002	1.69554	0.000251858	0.589781	0.519184	516	3	Q9P0J7	ENSP00000414214	56888	KCMF1	FALSE	-0.0981268	H__sapiens__1_-786836	629.409	query	0	516	20	ENSG00000176407	0.999353	NP_064507	0.906534	FALSE	0	H__sapiens__1_-786836	119820	NM_020122	0.390452	ZZZ1
		1.69059	0.000432705	0.591508	0.414686	516	3	Q9Y247	ENSP00000496837	26240	FAM50B	FALSE	-0.1098	H__sapiens__1_-781531	583.565	query	0	516	12	ENSG00000145945	0.999358	NP_036267	0.896013	FALSE	0	H__sapiens__1_-781531	151850	NM_012135	0.362013	X5L
		1.68564	0.00040434	0.593245	0.455549	516	3	O43824	ENSP00000316598	8225	GTPBP6	FALSE	-0.116556	H__sapiens__1_-787272	538.022	query	0	516	6	ENSG00000178605	0.999362	NP_036359	0.88998	FALSE	0	H__sapiens__1_-787272	145220	NM_012227	0.333347	PGPL
		1.68441	0.000513141	0.593681	0.405745	516	3	Q8IYR2	ENSP00000461089	114826	SMYD4	FALSE	-0.0630313	H__sapiens__1_-789029	538.195	query	0	516	4	ENSG00000186532	0.999363	NP_443160	0.938914	FALSE	0	H__sapiens__1_-789029	159626	NM_052928	0.333454	ZMYND21
ubiquitin-like protein ligase activity	GO:0061659	1.6875	0.000219446	0.592593	0.570874	515	3	Q9NX47	ENSP00000351813	54708	MARCHF5	FALSE	-0.0991503	H__sapiens__1_-790385	639.512	query	0	515	7	ENSG00000198060	0.99936	NP_060294	0.905607	FALSE	0	H__sapiens__1_-790385	111828	NM_017824	0.396474	RNF153
centrosome	GO:0005813	1.69616	0.000434026	0.589566	0.403971	515	3	Q9P209	ENSP00000486426	55722	CEP72	FALSE	-0.117152	H__sapiens__1_-776868	542.488	query	0	515	14	ENSG00000112877	0.999352	NP_060610	0.88945	FALSE	0	H__sapiens__1_-776868	148648	NM_018140	0.336322	KIAA1519
response to peptide hormone|response to insulin|cellular monovalent inorganic cation homeostasis|cellular response to insulin stimulus|cellular response to peptide|regulation of autophagy|cellular response to peptide hormone stimulus|intracellular pH reduction|regulation of cellular pH|regulation of intracellular pH|regulation of pH|macroautophagy|pH reduction	GO:0043434|GO:0032868|GO:0030004|GO:0032869|GO:1901653|GO:0010506|GO:0071375|GO:0051452|GO:0030641|GO:0051453|GO:0006885|GO:0016236|GO:0045851	1.69493	0.000172514	0.589996	0.602664	513	3	P21283	ENSP00000430282	528	ATP6V1C1	FALSE	-0.115594	H__sapiens__1_-782596	668.988	query	0	513	12	ENSG00000155097	0.999354	NP_001686	0.890837	FALSE	0	H__sapiens__1_-782596	98780	NM_001695	0.414748	VATC
		1.68502	0.000233217	0.593463	0.555942	512	3	Q14159	ENSP00000444061	23514	SPIDR	FALSE	-0.0602797	H__sapiens__1_-784197	693.409	query	0	512	1	ENSG00000164808	0.999363	NP_001339890	0.941501	FALSE	0	H__sapiens__1_-784197	117930	NM_001352961	0.429621	KIAA0146
		1.6875	0.000456938	0.592593	0.431937	512	3	Q9BW85	ENSP00000472772	55702	YJU2	FALSE	-0.126825	H__sapiens__1_-775805	543.201	query	0	512	5	ENSG00000105248	0.99936	NP_060544	0.880887	FALSE	0	H__sapiens__1_-775805	149788	NM_018074	0.336556	FLJ10374
		1.68688	0.000344319	0.59281	0.457511	511	3	Q8NBL1	ENSP00000498165	56983	POGLUT1	FALSE	-0.0848438	H__sapiens__1_-783745	582.746	query	0	511	0	ENSG00000163389	0.999361	NP_689518	0.918656	FALSE	0	H__sapiens__1_-783745	142852	NM_152305	0.361729	Rumi
		1.70297	0.000545795	0.587209	0.451252	511	3	Q9UHP7	ENSP00000446028	29121	CLEC2D	FALSE	-0.0946271	H__sapiens__1_-773818	598.012	query	0	511	27	ENSG00000069493	0.999346	NP_037401	0.909712	FALSE	0	H__sapiens__1_-773818	167580	NM_013269	0.370975	OCIL
		1.68626	0.00056789	0.593028	0.373373	511	3	Q9Y4U1	ENSP00000478859	25974	MMACHC	FALSE	-0.115457	H__sapiens__1_-779400	525.457	query	0	511	1	ENSG00000132763	0.999362	NP_056321	0.890959	FALSE	0	H__sapiens__1_-779400	166616	NM_015506	0.325764	DKFZP564I122
		1.69121	0.000307325	0.591292	0.530986	511	3	Q96P53	ENSP00000482942	115825	WDFY2	FALSE	-0.0551531	H__sapiens__1_-780618	665.241	query	0	511	9	ENSG00000139668	0.999357	NP_443182	0.94634	FALSE	0	H__sapiens__1_-780618	122930	NM_052950	0.412425	ZFYVE22
		1.69121	0.000236703	0.591292	0.55792	511	3	Q8IUR6	ENSP00000431107	153222	CREBRF	FALSE	-0.0658618	H__sapiens__1_-784113	630.229	query	0	511	9	ENSG00000164463	0.999357	NP_705835	0.93626	FALSE	0	H__sapiens__1_-784113	113504	NM_153607	0.390719	C5orf41
		1.69307	0.000223021	0.590643	0.559979	510	3	A8MW92	ENSP00000487068	51105	PHF20L1	FALSE	-0.0747718	H__sapiens__1_-778874	661.806	query	0	510	11	ENSG00000129292	0.999355	NP_940915	0.927955	FALSE	0	H__sapiens__1_-778874	111086	NM_198513	0.410295	TDRD20B
phosphatase complex|protein serine/threonine phosphatase complex|phosphatase activity	GO:1903293|GO:0008287|GO:0016791	1.68812	0.000518913	0.592375	0.433804	510	3	P48454	ENSP00000430783	5533	PPP3CC	FALSE	-0.106525	H__sapiens__1_-777862	605.721	query	0	510	3	ENSG00000120910	0.99936	NP_005596	0.898953	FALSE	0	H__sapiens__1_-777862	165012	NM_005605	0.375292	PP2Bgamma
autophagosome organization|regulation of autophagy|macroautophagy|vacuole organization	GO:1905037|GO:0010506|GO:0016236|GO:0007033	1.69616	0.000213513	0.589566	0.562501	509	3	Q9UHY8	ENSP00000415325	9637	FEZ2	FALSE	-0.0749182	H__sapiens__1_-785721	684.923	query	0	509	15	ENSG00000171055	0.999352	NP_005093	0.927819	FALSE	0	H__sapiens__1_-785721	109068	NM_005102	0.424364
response to peptide hormone|response to insulin|cellular response to insulin stimulus|cellular response to peptide|cold-induced thermogenesis|adaptive thermogenesis|macromolecule deacylation|cellular response to peptide hormone stimulus|protein deacylation	GO:0043434|GO:0032868|GO:0032869|GO:1901653|GO:0106106|GO:1990845|GO:0098732|GO:0071375|GO:0035601	1.69431	0.000282027	0.590212	0.51965	509	3	O15156	ENSP00000438647	51043	ZBTB7B	FALSE	-0.101832	H__sapiens__1_-783267	614.314	query	0	509	12	ENSG00000160685	0.999354	NP_001364384	0.903181	FALSE	0	H__sapiens__1_-783267	120870	NM_001377455	0.380852	ZNF857B
		1.69431	0.000400892	0.590212	0.454604	509	3	Q9BZE9	ENSP00000464408	79058	ASPSCR1	FALSE	-0.112414	H__sapiens__1_-785407	542.154	query	0	509	9	ENSG00000169696	0.999354	NP_076988	0.893674	FALSE	0	H__sapiens__1_-785407	137906	NM_024083	0.336533	UBXN9
		1.69678	0.000341276	0.589351	0.435704	508	3	P17544	ENSP00000468623	11016	ATF7	FALSE	-0.103542	H__sapiens__1_-785632	604.628	query	0	508	14	ENSG00000170653	0.999352	NP_006847	0.901639	FALSE	0	H__sapiens__1_-785632	138540	NM_006856	0.374615	ATFA
		1.69245	0.000456408	0.590859	0.489018	508	3	P48378	ENSP00000468561	5990	RFX2	FALSE	-0.105454	H__sapiens__1_-774497	627.1	query	0	508	9	ENSG00000087903	0.999356	NP_602309	0.899916	FALSE	0	H__sapiens__1_-774497	164002	NM_134433	0.388538	FLJ14226
		1.69121	0.000239806	0.591292	0.601174	508	3	Q969Q4	ENSP00000282026	115761	ARL11	FALSE	-0.0333281	H__sapiens__1_-782259	681.395	query	0	508	7	ENSG00000152213	0.999357	NP_612459	0.967221	FALSE	0	H__sapiens__1_-782259	102716	NM_138450	0.422178	FLJ33930
		1.72649	0.000271169	0.579211	0.490364	507	3	P51522	ENSP00000473096	55769	ZNF83	FALSE	-0.104358	H__sapiens__1_-784941	579.365	query	0	507	36	ENSG00000167766	0.999324	NP_060770	0.900903	FALSE	0	H__sapiens__1_-784941	103028	NM_018300	0.35963	ZNF816B
autophagosome organization|macroautophagy|vacuole organization	GO:1905037|GO:0016236|GO:0007033	1.71844	0.000179308	0.581923	0.628114	507	3	P62820	ENSP00000497078	5861	RAB1A	FALSE	-0.138458	H__sapiens__1_-780351	679.374	query	0	507	43	ENSG00000138069	0.999332	NP_056358	0.8707	FALSE	0	H__sapiens__1_-780351	79936	NM_015543	0.420926	YPT1
		1.70359	0.000370765	0.586996	0.460788	507	3	P46060	ENSP00000408743	5905	RANGAP1	FALSE	-0.160883	H__sapiens__1_-775041	557.417	query	0	507	23	ENSG00000100401	0.999345	NP_002874	0.851392	FALSE	0	H__sapiens__1_-775041	128522	NM_002883	0.345578	KIAA1835
		1.69121	0.000256752	0.591292	0.525309	506	3	Q96JQ2	ENSP00000452525	79789	CLMN	FALSE	-0.0839879	H__sapiens__1_-784478	661.613	query	0	506	5	ENSG00000165959	0.999357	NP_079010	0.919442	FALSE	0	H__sapiens__1_-784478	121410	NM_024734	0.409921	KIAA1188
cellular lipid catabolic process|tertiary granule|diol metabolic process|sphingolipid metabolic process|liposaccharide metabolic process|vacuolar lumen|glycolipid metabolic process|membrane lipid metabolic process|ficolin-1-rich granule	GO:0044242|GO:0070820|GO:0034311|GO:0006665|GO:1903509|GO:0005775|GO:0006664|GO:0006643|GO:0101002	1.69369	0.000160523	0.590427	0.628591	506	3	Q13510	ENSP00000490876	427	ASAH1	FALSE	-0.0970884	H__sapiens__1_-775703	694.851	query	0	506	8	ENSG00000104763	0.999355	NP_808592	0.907476	FALSE	0	H__sapiens__1_-775703	93090	NM_177924	0.430782	PHP32
		1.69369	0.000263375	0.590427	0.553163	505	3	O00142	ENSP00000483833	7084	TK2	FALSE	-0.085401	H__sapiens__1_-784641	665.814	query	0	505	6	ENSG00000166548	0.999355	NP_004605	0.918144	FALSE	0	H__sapiens__1_-784641	113120	NM_004614	0.413036
		1.69431	0.000261335	0.590212	0.515863	505	3	O75618	ENSP00000476946	9191	DEDD	FALSE	-0.0907575	H__sapiens__1_-783018	645.747	query	0	505	8	ENSG00000158796	0.999354	NP_127491	0.913239	FALSE	0	H__sapiens__1_-783018	120922	NM_032998	0.399844	KE05
regulation of protein polymerization|regulation of supramolecular fiber organization|regulation of autophagy|protein polymerization|macroautophagy	GO:0032271|GO:1902903|GO:0010506|GO:0051258|GO:0016236	1.69431	0.000533785	0.590212	0.453543	505	3	Q15078	ENSP00000464129	8851	CDK5R1	FALSE	-0.122793	H__sapiens__1_-786896	623.938	query	0	505	9	ENSG00000176749	0.999354	NP_003876	0.884447	FALSE	0	H__sapiens__1_-786896	171420	NM_003885	0.386578	p35nck5a
exoribonuclease activity|exoribonuclease activity, producing 5'-phosphomonoesters	GO:0004532|GO:0016896	1.69493	0.000187412	0.589996	0.595446	504	3	Q8IU60	ENSP00000502338	167227	DCP2	FALSE	-0.10282	H__sapiens__1_-786138	653.302	query	0	504	8	ENSG00000172795	0.999354	NP_689837	0.90229	FALSE	0	H__sapiens__1_-786138	100410	NM_152624	0.405023	NUDT20
regulation of actin cytoskeleton organization|regulation of supramolecular fiber organization|autophagosome organization|regulation of autophagy|macroautophagy|vacuole organization|vacuolar transport	GO:0032956|GO:1902903|GO:1905037|GO:0010506|GO:0016236|GO:0007033|GO:0007034	1.69369	0.000190537	0.590427	0.60608	504	3	Q96LT7	ENSP00000500650	203228	C9orf72	FALSE	-0.0495277	H__sapiens__1_-781789	662.341	query	0	504	5	ENSG00000147894	0.999355	NP_659442	0.951679	FALSE	0	H__sapiens__1_-781789	98752	NM_145005	0.410881	MGC23980
cellular lipid catabolic process|response to peptide hormone|response to insulin|cellular response to insulin stimulus|cellular response to peptide|cellular response to peptide hormone stimulus	GO:0044242|GO:0043434|GO:0032868|GO:0032869|GO:1901653|GO:0071375	1.69307	0.000411969	0.590643	0.469006	504	3	Q6P1M0	ENSP00000361961	10999	SLC27A4	FALSE	-0.0858425	H__sapiens__1_-784781	561.02	query	0	504	3	ENSG00000167114	0.999355	NP_005085	0.917739	FALSE	0	H__sapiens__1_-784781	135986	NM_005094	0.348243	FATP4
		1.70916	0.000248242	0.585083	0.514035	503	3	Q7KZI7	ENSP00000444956	2011	MARK2	FALSE	-0.103489	H__sapiens__1_-773936	624.8	query	0	503	30	ENSG00000072518	0.99934	NP_059672	0.901686	FALSE	0	H__sapiens__1_-773936	110472	NM_017490	0.386873	Par1b
		1.69616	0.000219357	0.589566	0.564439	502	3	Q96H96	ENSP00000495761	27235	COQ2	FALSE	-0.0903162	H__sapiens__1_-786197	672.748	query	0	502	9	ENSG00000173085	0.999352	NP_056512	0.913642	FALSE	0	H__sapiens__1_-786197	107822	NM_015697	0.416821	FLJ26072
secretory granule membrane|specific granule	GO:0030667|GO:0042581	1.69121	0.000229423	0.591292	0.591776	502	3	Q9NPA2	ENSP00000482854	64386	MMP25	FALSE	-0.0710435	H__sapiens__1_-772963	652.22	query	0	502	1	ENSG00000008516	0.999357	NP_071913	0.931421	FALSE	0	H__sapiens__1_-772963	104214	NM_022468	0.404101	MT6-MMP
		1.69802	0.000231549	0.588921	0.537885	501	3	Q9H496	ENSP00000485355	163590	TOR1AIP2	FALSE	-0.0664734	H__sapiens__1_-785457	657.195	query	0	501	9	ENSG00000169905	0.999351	NP_659471	0.935688	FALSE	0	H__sapiens__1_-785457	112828	NM_145034	0.407689	NET9
		1.70297	0.000247204	0.587209	0.568241	501	3	Q9P003	ENSP00000420443	29097	CNIH4	FALSE	-0.0999048	H__sapiens__1_-781215	668.3	query	0	501	18	ENSG00000143771	0.999346	NP_054903	0.904924	FALSE	0	H__sapiens__1_-781215	106640	NM_014184	0.414321	HSPC163
		1.69678	0.000287727	0.589351	0.496912	501	3	Q13425	ENSP00000478662	6645	SNTB2	FALSE	-0.0863073	H__sapiens__1_-785197	650.652	query	0	501	9	ENSG00000168807	0.999352	NP_006741	0.917312	FALSE	0	H__sapiens__1_-785197	123958	NM_006750	0.40313	SNTL
		1.69616	0.000486926	0.589566	0.42174	501	3	Q9NX20	ENSP00000436592	54948	MRPL16	FALSE	-0.130129	H__sapiens__1_-784724	546.111	query	0	501	4	ENSG00000166902	0.999352	NP_060310	0.877982	FALSE	0	H__sapiens__1_-784724	147422	NM_017840	0.339199	PNAS-111
		1.69926	0.000538048	0.588492	0.430633	500	3	Q9H4B0	ENSP00000430879	64172	OSGEPL1	FALSE	-0.0926713	H__sapiens__1_-778809	534.536	query	0	500	9	ENSG00000128694	0.99935	NP_071748	0.911493	FALSE	0	H__sapiens__1_-778809	153964	NM_022353	0.331804	Qri7
		1.69616	0.000311764	0.589566	0.504767	500	3	Q8IXZ2	ENSP00000488807	23144	ZC3H3	FALSE	-0.0983269	H__sapiens__1_-773088	603.603	query	0	500	6	ENSG00000014164	0.999352	NP_055932	0.906353	FALSE	0	H__sapiens__1_-773088	122956	NM_015117	0.374212	ZC3HDC3
regulation of endocytosis|receptor-mediated endocytosis|vacuolar transport	GO:0030100|GO:0006898|GO:0007034	1.7104	0.000227907	0.58466	0.541815	500	3	Q6P3W7	ENSP00000489123	55681	SCYL2	FALSE	-0.105526	H__sapiens__1_-779947	609.552	query	0	500	31	ENSG00000136021	0.999339	NP_060458	0.899851	FALSE	0	H__sapiens__1_-779947	103522	NM_017988	0.377432	KIAA1360
negative regulation of response to external stimulus|regulation of innate immune response	GO:0032102|GO:0045088	1.69493	0.000226068	0.589996	0.569863	500	3	Q7Z739	ENSP00000485046	253943	YTHDF3	FALSE	-0.115391	H__sapiens__1_-788809	617.736	query	0	500	3	ENSG00000185728	0.999354	NP_689971	0.891018	FALSE	0	H__sapiens__1_-788809	107194	NM_152758	0.383211	FLJ31657
ubiquitin-like protein ligase activity	GO:0061659	1.70173	0.000236938	0.587636	0.575419	500	3	Q9NVW2	ENSP00000328059	51132	RLIM	FALSE	-0.0693919	H__sapiens__1_-779172	630.78	query	0	500	13	ENSG00000131263	0.999347	NP_899196	0.932961	FALSE	0	H__sapiens__1_-779172	101432	NM_183353	0.391303	RNF12
		1.69554	0.000405539	0.589781	0.422235	499	3	Q9NP62	ENSP00000259803	8521	GCM1	FALSE	-0.104828	H__sapiens__1_-780192	578.198	query	0	499	4	ENSG00000137270	0.999353	NP_003634	0.90048	FALSE	0	H__sapiens__1_-780192	144348	NM_003643	0.358239	hGCMa
		1.6974	0.000206495	0.589136	0.559121	498	3	Q9NYG2	ENSP00000416132	51304	ZDHHC3	FALSE	-0.0794639	H__sapiens__1_-783893	672.896	query	0	498	6	ENSG00000163812	0.999351	NP_057682	0.923611	FALSE	0	H__sapiens__1_-783893	108152	NM_016598	0.417171	ZNF373
myeloid cell differentiation	GO:0030099	1.69493	0.000262269	0.589996	0.517957	498	3	Q13769	ENSP00000444493	8563	THOC5	FALSE	-0.081265	H__sapiens__1_-774994	649.194	query	0	498	3	ENSG00000100296	0.999354	NP_003669	0.921949	FALSE	0	H__sapiens__1_-774994	120480	NM_003678	0.402227	PK1.3
		1.69678	0.00026016	0.589351	0.502457	498	3	O60669	ENSP00000450133	9194	SLC16A7	FALSE	-0.0878281	H__sapiens__1_-777578	625.712	query	0	498	5	ENSG00000118596	0.999352	NP_004722	0.915918	FALSE	0	H__sapiens__1_-777578	123482	NM_004731	0.387918	MCT2
phagocytosis|Fc receptor mediated stimulatory signaling pathway|Fc-gamma receptor signaling pathway|immune response-regulating cell surface receptor signaling pathway involved in phagocytosis|Fc receptor signaling pathway|phosphatidylinositol binding	GO:0006909|GO:0002431|GO:0038094|GO:0002433|GO:0038093|GO:0035091	1.70111	0.000250824	0.58785	0.505784	498	3	Q9HD67	ENSP00000426783	4651	MYO10	FALSE	-0.101223	H__sapiens__1_-781469	653.335	query	0	498	11	ENSG00000145555	0.999348	NP_036466	0.903731	FALSE	0	H__sapiens__1_-781469	119096	NM_012334	0.405294	KIAA0799
		1.7005	0.000511194	0.588064	0.390716	498	3	Q9NYQ8	ENSP00000429678	2196	FAT2	FALSE	-0.131471	H__sapiens__1_-774440	564.68	query	0	498	9	ENSG00000086570	0.999348	NP_001438	0.876805	FALSE	0	H__sapiens__1_-774440	149008	NM_001447	0.350298	MEGF1
homeostasis of number of cells|myeloid cell differentiation|myeloid cell homeostasis	GO:0048872|GO:0030099|GO:0002262	1.70545	0.000262159	0.586357	0.519647	498	3	Q8IZD2	ENSP00000499735	55904	KMT2E	FALSE	-0.0706427	H__sapiens__1_-772841	605.114	query	0	498	15	ENSG00000005483	0.999344	NP_891847	0.931795	FALSE	0	H__sapiens__1_-772841	112258	NM_182931	0.375614	MLL5
carbohydrate derivative catabolic process	GO:1901136	1.70297	0.000268654	0.587209	0.516078	496	3	Q9UBR1	ENSP00000400684	51733	UPB1	FALSE	-0.095779	H__sapiens__1_-774905	627.188	query	0	496	13	ENSG00000100024	0.999346	NP_057411	0.908665	FALSE	0	H__sapiens__1_-774905	114738	NM_016327	0.388833	BUP1
		1.70668	0.00035457	0.585932	0.500863	496	3	Q9UQR1	ENSP00000420448	7707	ZNF148	FALSE	-0.100672	H__sapiens__1_-783905	604.388	query	0	496	17	ENSG00000163848	0.999343	NP_068799	0.90423	FALSE	0	H__sapiens__1_-783905	117892	NM_021964	0.374698	ZFP148
		1.7005	0.000235054	0.588064	0.509502	495	3	Q9UKT8	ENSP00000476369	26190	FBXW2	FALSE	-0.0781053	H__sapiens__1_-777645	658.123	query	0	495	8	ENSG00000119402	0.999348	NP_036296	0.924867	FALSE	0	H__sapiens__1_-777645	117890	NM_012164	0.408012	Md6
response to molecule of bacterial origin|glucose 6-phosphate metabolic process|macrophage activation|cellular response to molecule of bacterial origin|pentose-phosphate shunt|cellular response to biotic stimulus|NADPH regeneration	GO:0002237|GO:0051156|GO:0042116|GO:0071219|GO:0006098|GO:0071216|GO:0006740	1.7005	0.000583224	0.588064	0.395934	494	3	Q9UHJ6	ENSP00000225519	23729	SHPK	FALSE	-0.0920069	H__sapiens__1_-790172	549.889	query	0	494	6	ENSG00000197417	0.999348	NP_037408	0.912099	FALSE	0	H__sapiens__1_-790172	162542	NM_013276	0.341122	SHK
		1.70111	0.000348333	0.58785	0.432105	494	3	P35670	ENSP00000501168	540	ATP7B	FALSE	-0.114459	H__sapiens__1_-778105	603.202	query	0	494	5	ENSG00000123191	0.999348	NP_001317508	0.891848	FALSE	0	H__sapiens__1_-778105	137016	NM_001330579	0.37466	WND
negative regulation of kinase activity|cellular monovalent inorganic cation homeostasis|negative regulation of transferase activity|negative regulation of protein kinase activity|negative regulation of protein phosphorylation	GO:0033673|GO:0030004|GO:0051348|GO:0006469|GO:0001933	1.70111	0.000195717	0.58785	0.593874	492	3	P32418	ENSP00000412560	6546	SLC8A1	FALSE	-0.079506	H__sapiens__1_-788139	674.183	query	0	492	6	ENSG00000183023	0.999348	NP_066920	0.923572	FALSE	0	H__sapiens__1_-788139	97530	NM_021097	0.417968	NCX1
		1.71535	0.000378495	0.582973	0.43609	492	3	Q9NSD4	ENSP00000496975	10838	ZNF275	FALSE	-0.0512013	H__sapiens__1_-773604	582.478	query	0	492	26	ENSG00000063587	0.999335	NP_001354686	0.950087	FALSE	0	H__sapiens__1_-773604	126092	NM_001367757	0.361339
		1.70483	0.00035506	0.58657	0.456811	492	3	Q9NPF5	ENSP00000409200	55929	DMAP1	FALSE	-0.0976144	H__sapiens__1_-787169	546.365	query	0	492	10	ENSG00000178028	0.999344	NP_061973	0.906999	FALSE	0	H__sapiens__1_-787169	128170	NM_019100	0.339147	SWC4
		1.70111	0.000261654	0.58785	0.525841	491	3	Q9BX84	ENSP00000396672	140803	TRPM6	FALSE	-0.0756326	H__sapiens__1_-777620	633.893	query	0	491	5	ENSG00000119121	0.999348	NP_060132	0.927157	FALSE	0	H__sapiens__1_-777620	113338	NM_017662	0.39299	HSH
sphingolipid metabolic process|membrane lipid metabolic process	GO:0006665|GO:0006643	1.7005	0.000180108	0.588064	0.602344	491	3	Q96LT4	ENSP00000500411	142891	SAMD8	FALSE	-0.0495794	H__sapiens__1_-782764	645.846	query	0	491	4	ENSG00000156671	0.999348	NP_653261	0.95163	FALSE	0	H__sapiens__1_-782764	95310	NM_144660	0.4004	SMSr
		1.70173	0.000434168	0.587636	0.430461	491	3	P57772	ENSP00000495578	60678	EEFSEC	FALSE	-0.0874121	H__sapiens__1_-779326	522.403	query	0	491	5	ENSG00000132394	0.999347	NP_068756	0.916299	FALSE	0	H__sapiens__1_-779326	137092	NM_021937	0.324072	SELB
liposaccharide metabolic process|glycolipid metabolic process|membrane lipid metabolic process	GO:1903509|GO:0006664|GO:0006643	1.7005	0.000253542	0.588064	0.523013	490	3	Q11206	ENSP00000436047	6484	ST3GAL4	FALSE	-0.0935583	H__sapiens__1_-776489	645.118	query	0	490	5	ENSG00000110080	0.999348	NP_006269	0.910685	FALSE	0	H__sapiens__1_-776489	115052	NM_006278	0.399454	STZ
		1.70297	0.000499253	0.587209	0.442265	490	3	Q9NVM4	ENSP00000501903	54496	PRMT7	FALSE	-0.100846	H__sapiens__1_-779365	527.482	query	0	490	7	ENSG00000132600	0.999346	NP_061896	0.904072	FALSE	0	H__sapiens__1_-779365	144950	NM_019023	0.327019	KIAA1933
ubiquitin-like protein ligase activity|carbohydrate derivative catabolic process	GO:0061659|GO:1901136	1.70854	0.000434558	0.585295	0.382874	490	3	Q96EF6	ENSP00000489327	115290	FBXO17	FALSE	-0.107073	H__sapiens__1_-824943	542.771	query	0	490	15	ENSG00000269190	0.999341	NP_680474	0.89846	FALSE	0	H__sapiens__1_-824943	142306	NM_148169	0.336706	MGC9379
positive regulation of DNA-binding transcription factor activity|type I interferon production|regulation of type I interferon production	GO:0051091|GO:0032606|GO:0032479	1.72772	0.00021736	0.578797	0.551188	488	3	Q00653	ENSP00000499294	4791	NFKB2	FALSE	-0.123071	H__sapiens__1_-774111	645.995	query	0	488	30	ENSG00000077150	0.999323	NP_002493	0.884201	FALSE	0	H__sapiens__1_-774111	90636	NM_002502	0.400493	p49/p100
phosphatase binding	GO:0019902	1.70854	0.000319472	0.585295	0.482699	488	3	Q9UPR3	ENSP00000355261	23381	SMG5	FALSE	-0.129215	H__sapiens__1_-790722	561.181	query	0	488	8	ENSG00000198952	0.999341	NP_056142	0.878785	FALSE	0	H__sapiens__1_-790722	118912	NM_015327	0.347912	SMG-5
regulation of adaptive immune response based on somatic recombination of immune receptors built from immunoglobulin superfamily domains|regulation of leukocyte mediated immunity|adaptive immune response|adaptive immune response based on somatic recombination of immune receptors built from immunoglobulin superfamily domains|regulation of adaptive immune response	GO:0002822|GO:0002703|GO:0002250|GO:0002460|GO:0002819	1.70235	0.000308645	0.587423	0.451004	487	3	Q96FZ2	ENSP00000426276	56941	HMCES	FALSE	-0.0911139	H__sapiens__1_-788286	591.963	query	0	487	3	ENSG00000183624	0.999347	NP_064572	0.912914	FALSE	0	H__sapiens__1_-788286	130930	NM_020187	0.366995	SRAPD1
		1.7073	0.00035795	0.585719	0.472649	487	3	Q8IZ69	ENSP00000397744	27037	TRMT2A	FALSE	-0.105574	H__sapiens__1_-774875	528.876	query	0	487	10	ENSG00000099899	0.999342	NP_892029	0.899807	FALSE	0	H__sapiens__1_-774875	122700	NM_182984	0.328087	HTF9C
		1.70978	0.000289667	0.584872	0.484544	487	3	Q9NWH7	ENSP00000474844	54558	SPATA6	FALSE	-0.0757883	H__sapiens__1_-779285	627.494	query	0	487	15	ENSG00000132122	0.99934	NP_061946	0.927012	FALSE	0	H__sapiens__1_-779285	117386	NM_019073	0.389023	SRF1
		1.73205	0.000344829	0.577349	0.452847	487	3	Q09161	ENSP00000487569	4686	NCBP1	FALSE	-0.161884	H__sapiens__1_-780128	558.595	query	0	487	36	ENSG00000136937	0.999319	NP_002477	0.85054	FALSE	0	H__sapiens__1_-780128	109134	NM_002486	0.347169	Sto1
cellular lipid catabolic process	GO:0044242	1.70173	0.000381275	0.587636	0.494005	487	3	Q8N8W4	ENSP00000490785	285848	PNPLA1	FALSE	-0.05919	H__sapiens__1_-787597	613.519	query	0	487	1	ENSG00000180316	0.999347	NP_775947	0.942528	FALSE	0	H__sapiens__1_-787597	122074	NM_173676	0.380595	FLJ38755
		1.70235	0.00038587	0.587423	0.474473	486	3	P0C7I6	ENSP00000468232	126075	CCDC159	FALSE	-0.0565937	H__sapiens__1_-788234	573.086	query	0	486	0	ENSG00000183401	0.999347	NP_001073972	0.944978	FALSE	0	H__sapiens__1_-788234	126426	NM_001080503	0.355733
regulation of protein polymerization|regulation of actin cytoskeleton organization|regulation of supramolecular fiber organization|protein polymerization|phosphatase activity	GO:0032271|GO:0032956|GO:1902903|GO:0051258|GO:0016791	1.70359	0.000221951	0.586996	0.571536	486	3	Q76I76	ENSP00000497894	85464	SSH2	FALSE	-0.0459471	H__sapiens__1_-780839	677.272	query	0	486	4	ENSG00000141298	0.999345	NP_203747	0.955093	FALSE	0	H__sapiens__1_-780839	101252	NM_033389	0.419883	KIAA1725
		1.7073	0.000352325	0.585719	0.466505	485	3	Q8TCY9	ENSP00000412599	55665	URGCP	FALSE	-0.0830427	H__sapiens__1_-776078	557.314	query	0	485	7	ENSG00000106608	0.999342	NP_060390	0.920312	FALSE	0	H__sapiens__1_-776078	124086	NM_017920	0.345943	URG4
		1.70111	0.000254629	0.58785	0.522706	485	3	Q8N8F7	ENSP00000412823	286006	LSMEM1	FALSE	-0.0424464	H__sapiens__1_-787732	643.309	query	0	485	0	ENSG00000181016	0.999348	NP_872403	0.958442	FALSE	0	H__sapiens__1_-787732	113972	NM_182597	0.398581	FLJ39575
sphingolipid metabolic process|liposaccharide metabolic process|glycolipid metabolic process|membrane lipid metabolic process	GO:0006665|GO:1903509|GO:0006664|GO:0006643	1.70421	0.000219502	0.586783	0.550792	484	3	Q16842	ENSP00000377257	6483	ST3GAL2	FALSE	-0.0834128	H__sapiens__1_-782845	653.737	query	0	484	4	ENSG00000157350	0.999345	NP_008858	0.919971	FALSE	0	H__sapiens__1_-782845	105360	NM_006927	0.405042	ST3GALII
homeostasis of number of cells|myeloid cell differentiation|myeloid cell homeostasis	GO:0048872|GO:0030099|GO:0002262	1.71349	0.000256163	0.583604	0.524213	483	3	P36896	ENSP00000443218	91	ACVR1B	FALSE	-0.0928565	H__sapiens__1_-779844	654.795	query	0	483	14	ENSG00000135503	0.999336	NP_064733	0.911324	FALSE	0	H__sapiens__1_-779844	105176	NM_020328	0.406452	SKR2
membrane microdomain|Fc receptor signaling pathway	GO:0098857|GO:0038093	1.71658	0.000116761	0.582552	0.655022	483	3	Q9GZY6	ENSP00000433807	7462	LAT2	FALSE	-0.0632997	H__sapiens__1_-774448	706.037	query	0	483	19	ENSG00000086730	0.999333	NP_115853	0.938662	FALSE	0	H__sapiens__1_-774448	74334	NM_032464	0.437175	WSCR5
		1.70854	0.000416146	0.585295	0.431862	483	3	O75648	ENSP00000496641	55687	TRMU	FALSE	-0.113812	H__sapiens__1_-775046	525.084	query	0	483	7	ENSG00000100416	0.999341	NP_060476	0.892426	FALSE	0	H__sapiens__1_-775046	131208	NM_018006	0.325937	TRMT
		1.7073	0.00029901	0.585719	0.463911	482	3	Q8NDI1	ENSP00000404617	23301	EHBP1	FALSE	-0.0857553	H__sapiens__1_-777187	592.484	query	0	482	5	ENSG00000115504	0.999342	NP_056067	0.917819	FALSE	0	H__sapiens__1_-777187	123544	NM_015252	0.367546	NACSIN
		1.71535	0.000410208	0.582973	0.421292	481	3	Q6P1Q9	ENSP00000418989	55798	METTL2B	FALSE	-0.0792473	H__sapiens__1_-784261	527.376	query	0	481	15	ENSG00000165055	0.999335	NP_060866	0.923811	FALSE	0	H__sapiens__1_-784261	127172	NM_018396	0.32736	METL
		1.70978	0.000185963	0.584872	0.589091	481	3	Q9NP59	ENSP00000413549	30061	SLC40A1	FALSE	-0.0820819	H__sapiens__1_-780428	662.649	query	0	481	8	ENSG00000138449	0.99934	NP_055400	0.921197	FALSE	0	H__sapiens__1_-780428	92788	NM_014585	0.411073	SLC11A3
peptidyl-tyrosine phosphorylation|peptidyl-tyrosine modification|tumor necrosis factor superfamily cytokine production|positive regulation of defense response|positive regulation of tumor necrosis factor superfamily cytokine production|regulation of tumor necrosis factor production|interleukin-6 production|regulation of tumor necrosis factor superfamily cytokine production|regulation of interleuk…	GO:0018108|GO:0018212|GO:0071706|GO:0031349|GO:1903557|GO:0032680|GO:0032635|GO:1903555|GO:0032675|GO:0032640	1.71411	0.000202822	0.583394	0.623044	480	3	A6NI73	ENSP00000484869	353514	LILRA5	FALSE	-0.0500374	H__sapiens__1_-789159	659.198	query	0	480	15	ENSG00000187116	0.999336	NP_871715	0.951194	FALSE	0	H__sapiens__1_-789159	85382	NM_181986	0.408678	LIR9
lytic vacuole organization|vacuole organization	GO:0080171|GO:0007033	1.70792	0.000254921	0.585507	0.483454	480	3	Q14703	ENSP00000481088	8720	MBTPS1	FALSE	-0.109019	H__sapiens__1_-780792	623.342	query	0	480	5	ENSG00000140943	0.999341	NP_003782	0.896714	FALSE	0	H__sapiens__1_-780792	118482	NM_003791	0.385971	SKI-1
		1.71535	0.000220712	0.582973	0.570585	480	3	Q8N3U4	ENSP00000415103	10735	STAG2	FALSE	-0.140266	H__sapiens__1_-775345	627.668	query	0	480	15	ENSG00000101972	0.999335	NP_006594	0.869127	FALSE	0	H__sapiens__1_-775345	93972	NM_006603	0.389372	SCC3B
		1.71597	0.000190866	0.582762	0.54452	479	2	Q13952	ENSP00000436710	4802	NFYC	FALSE	-0.103245	H__sapiens__1_-773704	669.645	query	0	479	16	ENSG00000066136	0.999334	NP_055038	0.901906	FALSE	0	H__sapiens__1_-773704	98574	NM_014223	0.414384	NF-YC
macromolecule deacylation|protein deacylation	GO:0098732|GO:0035601	1.71473	0.000199304	0.583183	0.565795	479	3	Q6KC79	ENSP00000499536	25836	NIPBL	FALSE	-0.110532	H__sapiens__1_-784038	631.29	query	0	479	13	ENSG00000164190	0.999335	NP_597677	0.895358	FALSE	0	H__sapiens__1_-784038	95454	NM_133433	0.391619	Scc2
		1.73762	0.000330283	0.575499	0.470332	479	3	Q15287	ENSP00000457987	10921	RNPS1	FALSE	-0.154294	H__sapiens__1_-793092	564.458	query	0	479	34	ENSG00000205937	0.999314	NP_542161	0.85702	FALSE	0	H__sapiens__1_-793092	99844	NM_080594	0.35016
response to peptide hormone|regulation of leukocyte mediated immunity|response to insulin|adaptive immune response|cellular response to insulin stimulus|sphingolipid metabolic process|cellular response to peptide|membrane lipid metabolic process|cellular response to peptide hormone stimulus|regulation of adaptive immune response based on somatic recombination of immune receptors built from immuno…	GO:0043434|GO:0002703|GO:0032868|GO:0002250|GO:0032869|GO:0006665|GO:1901653|GO:0006643|GO:0071375|GO:0002822|GO:0016052|GO:0002460|GO:0002819	1.72215	0.000213522	0.580668	0.544902	478	3	Q11130	ENSP00000318142	2529	FUT7	FALSE	-0.090091	H__sapiens__1_-787641	629.587	query	0	478	25	ENSG00000180549	0.999328	NP_004470	0.913848	FALSE	0	H__sapiens__1_-787641	95040	NM_004479	0.390563
		1.71535	0.000200559	0.582973	0.564292	478	3	P52848	ENSP00000430258	3340	NDST1	FALSE	-0.0888609	H__sapiens__1_-773862	661.263	query	0	478	14	ENSG00000070614	0.999335	NP_001534	0.914973	FALSE	0	H__sapiens__1_-773862	95776	NM_001543	0.410213	NST1
		1.71968	0.000315621	0.581504	0.457259	478	3	Q9UNN5	ENSP00000434929	11124	FAF1	FALSE	-0.111832	H__sapiens__1_-788656	570.178	query	0	478	19	ENSG00000185104	0.999331	NP_008982	0.894195	FALSE	0	H__sapiens__1_-788656	115734	NM_007051	0.353489	UBXN3A
cellular lipid catabolic process	GO:0044242	1.7172	0.00040692	0.582342	0.419098	478	3	Q9BV79	ENSP00000436831	51102	MECR	FALSE	-0.118875	H__sapiens__1_-777315	519.538	query	0	478	16	ENSG00000116353	0.999333	NP_057095	0.887919	FALSE	0	H__sapiens__1_-777315	126142	NM_016011	0.322294	NRBF1
		1.70668	0.000143082	0.585932	0.624501	478	3	Q8IXS8	ENSP00000412139	285172	FAM126B	FALSE	-0.0417358	H__sapiens__1_-782648	670.649	query	0	478	0	ENSG00000155744	0.999343	NP_776183	0.959123	FALSE	0	H__sapiens__1_-782648	86420	NM_173822	0.416035	MGC39518
		1.71101	0.000219976	0.584448	0.584849	478	3	Q8TAG9	ENSP00000500529	54536	EXOC6	FALSE	-0.0632338	H__sapiens__1_-780386	664.798	query	0	478	5	ENSG00000138190	0.999339	NP_061926	0.938724	FALSE	0	H__sapiens__1_-780386	93708	NM_019053	0.412406	Sec15p
		1.70916	0.000304624	0.585083	0.466111	477	3	Q12766	ENSP00000479027	22993	HMGXB3	FALSE	-0.07355	H__sapiens__1_-776966	574.404	query	0	477	4	ENSG00000113716	0.99934	NP_055798	0.92909	FALSE	0	H__sapiens__1_-776966	121014	NM_014983	0.356109	SMF
		1.71349	0.000363979	0.583604	0.423073	477	3	Q8ND24	ENSP00000435361	257160	RNF214	FALSE	-0.063215	H__sapiens__1_-784809	556.97	query	0	477	10	ENSG00000167257	0.999336	NP_997226	0.938742	FALSE	0	H__sapiens__1_-784809	128226	NM_207343	0.345515	DKFZp547C195
		1.7104	0.000205004	0.58466	0.533044	476	3	Q9HC44	ENSP00000347224	60313	GPBP1L1	FALSE	-0.0893896	H__sapiens__1_-783120	637.212	query	0	476	5	ENSG00000159592	0.999339	NP_067652	0.914489	FALSE	0	H__sapiens__1_-783120	104840	NM_021639	0.395048	SP192
		1.71287	0.000355339	0.583815	0.421077	476	3	Q8WV60	ENSP00000444772	79810	PTCD2	FALSE	-0.0897902	H__sapiens__1_-773412	542.615	query	0	476	6	ENSG00000049883	0.999337	NP_079030	0.914123	FALSE	0	H__sapiens__1_-773412	128998	NM_024754	0.337028	FLJ12598
		1.70916	0.000476377	0.585083	0.418885	476	3	A7E2F4	ENSP00000402791	23015	GOLGA8A	FALSE	-0.0950601	H__sapiens__1_-786611	547.56	query	0	476	1	ENSG00000175265	0.99934	NP_851422	0.909318	FALSE	0	H__sapiens__1_-786611	137404	NM_181077	0.339888	GOLGIN-67
		1.71225	0.000358933	0.584026	0.450442	476	3	Q5T2R2	ENSP00000435695	23590	PDSS1	FALSE	-0.108822	H__sapiens__1_-781853	596.88	query	0	476	9	ENSG00000148459	0.999337	NP_055132	0.89689	FALSE	0	H__sapiens__1_-781853	125796	NM_014317	0.369814	TPRT
		1.71163	0.000243177	0.584237	0.504684	475	2	O94889	ENSP00000411839	23276	KLHL18	FALSE	-0.069925	H__sapiens__1_-777056	660.633	query	0	475	8	ENSG00000114648	0.999338	NP_079286	0.932464	FALSE	0	H__sapiens__1_-777056	110800	NM_025010	0.408808	KIAA0795
		1.73948	0.000340997	0.574884	0.413288	475	3	P17036	ENSP00000416686	7551	ZNF3	FALSE	-0.0840788	H__sapiens__1_-784634	540.368	query	0	475	32	ENSG00000166526	0.999312	NP_116313	0.919359	FALSE	0	H__sapiens__1_-784634	107902	NM_032924	0.335008	Zfp113
response to peptide hormone|cellular response to peptide|cellular response to peptide hormone stimulus|vacuolar transport	GO:0043434|GO:1901653|GO:0071375|GO:0007034	1.70792	0.000143406	0.585507	0.629762	475	3	O15243	ENSP00000497944	54741	LEPROT	FALSE	-0.0777293	H__sapiens__1_-795349	699.165	query	0	475	1	ENSG00000213625	0.999341	NP_059996	0.925215	FALSE	0	H__sapiens__1_-795349	84590	NM_017526	0.433187	OBRGRP
regulation of leukocyte mediated immunity|secretory granule membrane|pattern recognition receptor signaling pathway|adaptive immune response|specific granule|positive regulation of defense response|homeostasis of number of cells|positive regulation of pattern recognition receptor signaling pathway|myeloid cell homeostasis|regulation of adaptive immune response based on somatic recombination of im…	GO:0002703|GO:0030667|GO:0002221|GO:0002250|GO:0042581|GO:0031349|GO:0048872|GO:0062208|GO:0002262|GO:0002822|GO:0005765|GO:0045088|GO:0034121|GO:0002224|GO:0002460|GO:0062207|GO:0002819	1.71287	0.000121118	0.583815	0.638006	475	3	Q8N697	ENSP00000365935	121260	SLC15A4	FALSE	-0.0414172	H__sapiens__1_-780574	718.534	query	0	475	6	ENSG00000139370	0.999337	NP_663623	0.959429	FALSE	0	H__sapiens__1_-780574	79984	NM_145648	0.445741	PTR4
		1.7203	0.000179058	0.581295	0.592838	474	3	P57088	ENSP00000441455	55161	TMEM33	FALSE	-0.0844094	H__sapiens__1_-776384	646.52	query	0	474	18	ENSG00000109133	0.99933	NP_060596	0.919055	FALSE	0	H__sapiens__1_-776384	85858	NM_018126	0.401067	Pom33
		1.71535	0.000264361	0.582973	0.487637	474	3	Q8NEM7	ENSP00000473592	55578	SUPT20H	FALSE	-0.0877315	H__sapiens__1_-775437	621.188	query	0	474	10	ENSG00000102710	0.999335	NP_060039	0.916007	FALSE	0	H__sapiens__1_-775437	112114	NM_017569	0.385352	SPT20
		1.70978	0.000331575	0.584872	0.446704	474	3	Q8WY91	ENSP00000482312	51078	THAP4	FALSE	-0.102012	H__sapiens__1_-786946	550.766	query	0	474	0	ENSG00000176946	0.99934	NP_057047	0.903019	FALSE	0	H__sapiens__1_-786946	126086	NM_015963	0.341878	Nb(III)
		1.70854	0.000224455	0.585295	0.538207	474	3	Q96DN6	ENSP00000450370	114785	MBD6	FALSE	-0.0546315	H__sapiens__1_-784753	665.169	query	0	474	1	ENSG00000166987	0.999341	NP_443129	0.946834	FALSE	0	H__sapiens__1_-784753	105690	NM_052897	0.412125	KIAA1887
carbohydrate catabolic process	GO:0016052	1.7172	0.000295313	0.582342	0.47217	473	3	P07902	ENSP00000451756	2592	GALT	FALSE	-0.116931	H__sapiens__1_-795501	587.061	query	0	473	15	ENSG00000213930	0.999333	NP_001245261	0.889647	FALSE	0	H__sapiens__1_-795501	114644	NM_001258332	0.363505
		1.7104	0.000281667	0.58466	0.481971	473	3	Q86Z20	ENSP00000484313	202243	CCDC125	FALSE	-0.0409586	H__sapiens__1_-788218	638.96	query	0	473	2	ENSG00000183323	0.999339	NP_789786	0.959869	FALSE	0	H__sapiens__1_-788218	116468	NM_176816	0.396131	KENAE
		1.70978	0.000257838	0.584872	0.50341	473	3	Q86UW1	ENSP00000413951	200931	SLC51A	FALSE	-0.0614704	H__sapiens__1_-783943	622.561	query	0	473	1	ENSG00000163959	0.99934	NP_689885	0.940381	FALSE	0	H__sapiens__1_-783943	112148	NM_152672	0.385965	OSTalpha
receptor-mediated endocytosis	GO:0006898	1.71411	0.000202999	0.583394	0.524233	472	3	Q5VW38	ENSP00000483750	57720	GPR107	FALSE	-0.0719216	H__sapiens__1_-781839	680.373	query	0	472	8	ENSG00000148358	0.999336	NP_066011	0.930604	FALSE	0	H__sapiens__1_-781839	103780	NM_020960	0.421545	RP11-88G17
		1.71163	0.000320875	0.584237	0.461978	472	3	Q9H6P5	ENSP00000400580	55617	TASP1	FALSE	-0.0914429	H__sapiens__1_-774560	566.138	query	0	472	1	ENSG00000089123	0.999338	NP_060184	0.912613	FALSE	0	H__sapiens__1_-774560	120360	NM_017714	0.35142	FLJ20212
immune receptor activity	GO:0140375	1.72153	0.000270567	0.580877	0.502417	472	3	Q9HBE5	ENSP00000456707	50615	IL21R	FALSE	-0.0963121	H__sapiens__1_-775576	635.148	query	0	472	17	ENSG00000103522	0.999329	NP_851565	0.908181	FALSE	0	H__sapiens__1_-775576	117424	NM_181079	0.394012	CD360
		1.71349	0.000272909	0.583604	0.476293	471	3	Q15858	ENSP00000499663	6335	SCN9A	FALSE	-0.0905969	H__sapiens__1_-785352	625.755	query	0	471	5	ENSG00000169432	0.999336	NP_002968	0.913386	FALSE	0	H__sapiens__1_-785352	115656	NM_002977	0.387945	NENA
regulation of protein polymerization|regulation of actin cytoskeleton organization|regulation of supramolecular fiber organization|actin cytoskeleton reorganization|protein polymerization	GO:0032271|GO:0032956|GO:1902903|GO:0031532|GO:0051258	1.72834	0.00029112	0.578589	0.450309	470	3	Q9UHR4	ENSP00000005260	55971	BAIAP2L1	FALSE	-0.0759469	H__sapiens__1_-772876	612.539	query	0	470	25	ENSG00000006453	0.999322	NP_061330	0.926865	FALSE	0	H__sapiens__1_-772876	110080	NM_018842	0.380459	IRTKS
		1.71473	0.000224418	0.583183	0.521341	469	3	Q96GE6	ENSP00000456532	91860	CALML4	FALSE	-0.0683998	H__sapiens__1_-778841	664.272	query	0	469	6	ENSG00000129007	0.999335	NP_219501	0.933887	FALSE	0	H__sapiens__1_-778841	104802	NM_033429	0.411569	NY-BR-20
carbohydrate catabolic process|regulation of autophagy	GO:0016052|GO:0010506	1.72339	0.00026186	0.580251	0.471683	469	3	Q01167	ENSP00000461540	3607	FOXK2	FALSE	-0.100645	H__sapiens__1_-780895	601.084	query	0	469	18	ENSG00000141568	0.999327	NP_004505	0.904254	FALSE	0	H__sapiens__1_-780895	109440	NM_004514	0.372881	ILF1
peptidyl-tyrosine phosphorylation|peptidyl-tyrosine modification|amyloid precursor protein metabolic process|negative regulation of response to external stimulus|amyloid precursor protein catabolic process|cellular response to peptide|amyloid-beta metabolic process	GO:0018108|GO:0018212|GO:0042982|GO:0032102|GO:0042987|GO:1901653|GO:0050435	1.72587	0.000248326	0.579419	0.447627	469	3	P54764	ENSP00000444085	2043	EPHA4	FALSE	-0.116057	H__sapiens__1_-777277	611.123	query	0	469	17	ENSG00000116106	0.999325	NP_004429	0.890424	FALSE	0	H__sapiens__1_-777277	112232	NM_004438	0.379344	TYRO1
cellular lipid catabolic process|cold-induced thermogenesis|adaptive thermogenesis	GO:0044242|GO:0106106|GO:1990845	1.7203	0.000341319	0.581295	0.420826	469	3	Q16836	ENSP00000492734	3033	HADH	FALSE	-0.131266	H__sapiens__1_-780499	561.281	query	0	469	13	ENSG00000138796	0.99933	NP_005318	0.876984	FALSE	0	H__sapiens__1_-780499	122588	NM_005327	0.347974	SCHAD
regulation of cellular pH|regulation of intracellular pH|cellular monovalent inorganic cation homeostasis|regulation of pH|pH reduction	GO:0030641|GO:0051453|GO:0030004|GO:0006885|GO:0045851	1.71163	0.000606302	0.584237	0.413646	469	3	P0CG08	ENSP00000480882	51463	GPR89B	FALSE	-0.0565408	H__sapiens__1_-789381	533.164	query	0	469	0	ENSG00000188092	0.999338	NP_057418	0.945028	FALSE	0	H__sapiens__1_-789381	167314	NM_016334	0.330542	SH120
carbohydrate catabolic process	GO:0016052	1.7203	0.000173064	0.581295	0.581788	468	3	Q9BVL2	ENSP00000418904	9818	NUP58	FALSE	-0.102481	H__sapiens__1_-780584	641.811	query	0	468	9	ENSG00000139496	0.99933	NP_054808	0.902595	FALSE	0	H__sapiens__1_-780584	88030	NM_014089	0.397899	NUPL1
		1.71597	0.000324791	0.582762	0.426909	468	3	Q9H6R3	ENSP00000449535	79611	ACSS3	FALSE	-0.106224	H__sapiens__1_-776588	587.604	query	0	468	6	ENSG00000111058	0.999334	NP_078836	0.899223	FALSE	0	H__sapiens__1_-776588	124528	NM_024560	0.364293	FLJ21963
secretory granule lumen|sphingolipid metabolic process|liposaccharide metabolic process|vacuolar lumen|glycolipid metabolic process|membrane lipid metabolic process|primary lysosome|azurophil granule	GO:0034774|GO:0006665|GO:1903509|GO:0005775|GO:0006664|GO:0006643|GO:0005766|GO:0042582	1.7271	0.000184698	0.579004	0.562373	468	3	P15289	ENSP00000477013	410	ARSA	FALSE	-0.115152	H__sapiens__1_-774997	639.865	query	0	468	21	ENSG00000100299	0.999324	NP_001349711	0.891231	FALSE	0	H__sapiens__1_-774997	87914	NM_001362782	0.396446
response to peptide hormone|response to insulin|cellular response to peptide|cellular response to peptide hormone stimulus	GO:0043434|GO:0032868|GO:1901653|GO:0071375	1.72153	0.000179047	0.580877	0.548619	467	3	Q5VZ89	ENSP00000473565	55667	DENND4C	FALSE	-0.0722205	H__sapiens__1_-780165	652.941	query	0	467	13	ENSG00000137145	0.999329	NP_060395	0.930326	FALSE	0	H__sapiens__1_-780165	93906	NM_017925	0.40505	RAB10GEF
ubiquitin-like protein ligase activity	GO:0061659	1.72277	0.000266845	0.58046	0.465279	467	3	Q9C026	ENSP00000353561	114088	TRIM9	FALSE	-0.102106	H__sapiens__1_-775072	622.894	query	0	467	15	ENSG00000100505	0.999328	NP_443210	0.902934	FALSE	0	H__sapiens__1_-775072	110374	NM_052978	0.386411	SPRING
		1.72463	0.000321642	0.579835	0.427567	467	3	Q9H8H2	ENSP00000479697	64794	DDX31	FALSE	-0.090605	H__sapiens__1_-778406	564.178	query	0	467	17	ENSG00000125485	0.999326	NP_619526	0.913378	FALSE	0	H__sapiens__1_-778406	117832	NM_138620	0.350203	PPP1R25
		1.71658	0.000176925	0.582552	0.599797	467	3	Q96C74	ENSP00000421405	83853	ROPN1L	FALSE	-0.0518533	H__sapiens__1_-781462	660.097	query	0	467	5	ENSG00000145491	0.999333	NP_114122	0.949468	FALSE	0	H__sapiens__1_-781462	86340	NM_031916	0.40949	RSPH11
		1.71411	0.000196594	0.583394	0.56358	466	3	O14683	ENSP00000486799	9537	TP53I11	FALSE	-0.0702082	H__sapiens__1_-786613	647.368	query	0	466	1	ENSG00000175274	0.999336	NP_006025	0.9322	FALSE	0	H__sapiens__1_-786613	96136	NM_006034	0.401344	PIG11
cellular lipid catabolic process	GO:0044242	1.71535	0.000301053	0.582973	0.45347	466	3	O14678	ENSP00000452430	5826	ABCD4	FALSE	-0.0781193	H__sapiens__1_-777689	606.078	query	0	466	3	ENSG00000119688	0.999335	NP_064730	0.924854	FALSE	0	H__sapiens__1_-777689	119098	NM_020325	0.375746	PXMP1L
		1.71473	0.000401917	0.583183	0.428309	466	3	Q9ULD8	ENSP00000497890	23416	KCNH3	FALSE	-0.0826831	H__sapiens__1_-779847	529.505	query	0	466	1	ENSG00000135519	0.999335	NP_036416	0.920643	FALSE	0	H__sapiens__1_-779847	126084	NM_012284	0.328477	Kv12.2
		1.71411	0.00050726	0.583394	0.36916	466	3	A5YM72	ENSP00000431670	57571	CARNS1	FALSE	-0.0710479	H__sapiens__1_-786082	523.163	query	0	466	1	ENSG00000172508	0.999336	NP_065862	0.931417	FALSE	0	H__sapiens__1_-786082	140102	NM_020811	0.324342	KIAA1394
		1.72092	0.000320791	0.581086	0.443021	465	3	Q9H825	ENSP00000480056	79828	METTL8	FALSE	-0.0809451	H__sapiens__1_-778157	573.164	query	0	465	9	ENSG00000123600	0.999329	NP_079046	0.922244	FALSE	0	H__sapiens__1_-778157	117424	NM_024770	0.355782	FLJ13984
		1.74505	0.00029579	0.57305	0.424888	464	3	P51814	ENSP00000390385	7592	ZNF41	FALSE	-0.0843581	H__sapiens__1_-781681	568.549	query	0	464	30	ENSG00000147124	0.999307	NP_700359	0.919102	FALSE	0	H__sapiens__1_-781681	101176	NM_153380	0.352479	MRX89
		1.71906	0.000287182	0.581713	0.455862	463	3	Q9Y4B4	ENSP00000410283	23132	RAD54L2	FALSE	-0.0869799	H__sapiens__1_-783985	571.659	query	0	463	6	ENSG00000164080	0.999331	NP_055921	0.916696	FALSE	0	H__sapiens__1_-783985	116218	NM_015106	0.354407	SRISNF2L
cellular lipid catabolic process	GO:0044242	1.71906	0.000355423	0.581713	0.407021	463	3	Q9NST1	ENSP00000397987	80339	PNPLA3	FALSE	-0.0956064	H__sapiens__1_-775016	574.406	query	0	463	5	ENSG00000100344	0.999331	NP_079501	0.908822	FALSE	0	H__sapiens__1_-775016	126766	NM_025225	0.356331	iPLA2epsilon
		1.71658	0.000351286	0.582552	0.419481	462	3	Q9H0M4	ENSP00000419447	55063	ZCWPW1	FALSE	-0.0851084	H__sapiens__1_-774167	576.97	query	0	462	0	ENSG00000078487	0.999333	NP_060454	0.918413	FALSE	0	H__sapiens__1_-774167	125980	NM_017984	0.357922	ZCW1
		1.71906	0.000278213	0.581713	0.457522	462	3	Q96L96	ENSP00000258888	57538	ALPK3	FALSE	-0.0923237	H__sapiens__1_-780018	608.183	query	0	462	4	ENSG00000136383	0.999331	NP_065829	0.91181	FALSE	0	H__sapiens__1_-780018	115640	NM_020778	0.377285	Midori
		1.71906	0.000347081	0.581713	0.415009	462	3	Q9BV19	ENSP00000361603	79078	C1orf50	FALSE	-0.101359	H__sapiens__1_-783953	558.074	query	0	462	3	ENSG00000164008	0.999331	NP_077002	0.903609	FALSE	0	H__sapiens__1_-783953	124758	NM_024097	0.346415	MGC955
		1.7271	0.000219728	0.579004	0.503701	462	3	O43237	ENSP00000463124	1783	DYNC1LI2	FALSE	-0.105419	H__sapiens__1_-779882	635.527	query	0	462	17	ENSG00000135720	0.999324	NP_006132	0.899948	FALSE	0	H__sapiens__1_-779882	99664	NM_006141	0.394003	DNCLI2
		1.74257	0.000137133	0.573864	0.623106	461	3	Q9UM07	ENSP00000487021	23569	PADI4	FALSE	-0.06293	H__sapiens__1_-783092	663.663	query	0	461	42	ENSG00000159339	0.999309	NP_036519	0.939009	FALSE	0	H__sapiens__1_-783092	67260	NM_012387	0.411447	PDI5
membrane lipid metabolic process	GO:0006643	1.7271	0.000290943	0.579004	0.476678	461	3	Q9NZ01	ENSP00000473129	9524	TECR	FALSE	-0.113438	H__sapiens__1_-774857	558.404	query	0	461	16	ENSG00000099797	0.999324	NP_612510	0.892759	FALSE	0	H__sapiens__1_-774857	105766	NM_138501	0.346405	TER
		1.72153	0.000190345	0.580877	0.537153	460	3	Q4AE62	ENSP00000484990	79712	GTDC1	FALSE	-0.0594942	H__sapiens__1_-777966	661.59	query	0	460	6	ENSG00000121964	0.999329	NP_078935	0.942241	FALSE	0	H__sapiens__1_-777966	96304	NM_024659	0.410416	Hmat-Xa
ribonucleoside metabolic process|carbohydrate derivative catabolic process	GO:0009119|GO:1901136	1.72153	0.000279066	0.580877	0.471029	460	3	Q9BWV3	ENSP00000434986	81602	CDADC1	FALSE	-0.0748156	H__sapiens__1_-775426	627.404	query	0	460	7	ENSG00000102543	0.999329	NP_112173	0.927915	FALSE	0	H__sapiens__1_-775426	113668	NM_030911	0.388967	NYD-SP15
		1.71968	0.000327032	0.581504	0.448559	460	3	Q86VH2	ENSP00000431390	55582	KIF27	FALSE	-0.0567059	H__sapiens__1_-784277	595.908	query	0	460	2	ENSG00000165115	0.999331	NP_060046	0.944872	FALSE	0	H__sapiens__1_-784277	117590	NM_017576	0.3699	DKFZp434D0917
		1.71968	0.000174308	0.581504	0.58092	460	3	Q2PPJ7	ENSP00000497063	57186	RALGAPA2	FALSE	-0.0463	H__sapiens__1_-789491	696.159	query	0	460	2	ENSG00000188559	0.999331	NP_065076	0.954755	FALSE	0	H__sapiens__1_-789491	88556	NM_020343	0.432129	RapGAPalpha2
		1.72092	0.000197834	0.581086	0.550777	459	3	Q96SN7	ENSP00000478113	80228	ORAI2	FALSE	-0.0792402	H__sapiens__1_-783318	656.676	query	0	459	5	ENSG00000160991	0.999329	NP_116220	0.923818	FALSE	0	H__sapiens__1_-783318	94702	NM_032831	0.407115	TMEM142B
extrinsic component of membrane	GO:0019898	1.72649	0.000283544	0.579211	0.430813	459	3	O14512	ENSP00000499750	30837	SOCS7	FALSE	-0.0931156	H__sapiens__1_-827831	585.328	query	0	459	12	ENSG00000274211	0.999324	NP_055413	0.911088	FALSE	0	H__sapiens__1_-827831	115790	NM_014598	0.362882	NCKAP4
		1.72153	0.000317924	0.580877	0.441648	459	3	O60925	ENSP00000428707	5201	PFDN1	FALSE	-0.129096	H__sapiens__1_-776883	598.464	query	0	459	6	ENSG00000113068	0.999329	NP_002613	0.87889	FALSE	0	H__sapiens__1_-776883	116858	NM_002622	0.371025	PFD1
		1.73639	0.00040786	0.575909	0.378178	459	3	P08151	ENSP00000441006	2735	GLI1	FALSE	-0.143011	H__sapiens__1_-776590	536.769	query	0	459	26	ENSG00000111087	0.999315	NP_005260	0.866745	FALSE	0	H__sapiens__1_-776590	119382	NM_005269	0.332777	GLI
		1.72772	0.000322084	0.578797	0.429036	458	3	Q92667	ENSP00000478212	8165	AKAP1	FALSE	-0.114116	H__sapiens__1_-777877	569.041	query	0	458	13	ENSG00000121057	0.999323	NP_003479	0.892154	FALSE	0	H__sapiens__1_-777877	114524	NM_003488	0.353003	TDRD17
		1.72649	0.000193394	0.579211	0.536694	457	3	P49589	ENSP00000491592	833	CARS1	FALSE	-0.107391	H__sapiens__1_-776534	662.46	query	0	457	14	ENSG00000110619	0.999324	NP_644802	0.898175	FALSE	0	H__sapiens__1_-776534	93282	NM_139273	0.410192	CARS
phosphatase activity	GO:0016791	1.72587	0.00021294	0.579419	0.492971	456	3	O60346	ENSP00000467279	23239	PHLPP1	FALSE	-0.0835692	H__sapiens__1_-774291	654.029	query	0	456	10	ENSG00000081913	0.999325	NP_919431	0.919827	FALSE	0	H__sapiens__1_-774291	102296	NM_194449	0.405474	SCOP
secretory granule membrane	GO:0030667	1.72215	0.000399888	0.580668	0.379476	456	3	Q86UP6	ENSP00000376540	50624	CUZD1	FALSE	-0.0902844	H__sapiens__1_-780378	536.066	query	0	456	3	ENSG00000138161	0.999328	NP_071317	0.913671	FALSE	0	H__sapiens__1_-780378	129300	NM_022034	0.332547	UO-44
		1.72525	0.00023478	0.579627	0.520294	455	3	Q9UBZ9	ENSP00000416274	51455	REV1	FALSE	-0.102339	H__sapiens__1_-779930	588.663	query	0	455	7	ENSG00000135945	0.999325	NP_057400	0.902723	FALSE	0	H__sapiens__1_-779930	97372	NM_016316	0.365176	REV1L
		1.72277	0.000258641	0.58046	0.48496	454	3	Q03111	ENSP00000252674	4298	MLLT1	FALSE	-0.0939624	H__sapiens__1_-779006	596.622	query	0	454	2	ENSG00000130382	0.999328	NP_005925	0.910317	FALSE	0	H__sapiens__1_-779006	106886	NM_005934	0.370113	YEATS1
		1.72587	0.000354119	0.579419	0.394629	454	3	P23942	ENSP00000230381	5961	PRPH2	FALSE	-0.121772	H__sapiens__1_-776834	556.906	query	0	454	7	ENSG00000112619	0.999325	NP_000313	0.88535	FALSE	0	H__sapiens__1_-776834	122320	NM_000322	0.345475	TSPAN22
ubiquitin-like protein ligase activity	GO:0061659	1.7271	0.000153613	0.579004	0.582515	454	3	Q96MT1	ENSP00000482720	153830	RNF145	FALSE	-0.0361802	H__sapiens__1_-781513	700.137	query	0	454	10	ENSG00000145860	0.999324	NP_653327	0.964467	FALSE	0	H__sapiens__1_-781513	83156	NM_144726	0.434059	FLJ31951
		1.72339	0.000175126	0.580251	0.564321	454	3	Q5W0V3	ENSP00000411924	57700	FAM160B1	FALSE	-0.0412186	H__sapiens__1_-782175	673.144	query	0	454	2	ENSG00000151553	0.999327	NP_065991	0.959619	FALSE	0	H__sapiens__1_-782175	90124	NM_020940	0.417842	KIAA1600
		1.72153	0.000419315	0.580877	0.406501	454	3	Q6ZNB5	ENSP00000436725	100133315	AP002495.1	FALSE	-0.0540587	H__sapiens__1_-816515	522.104	query	0	454	2	ENSG00000254469	0.999329	NP_001362777	0.947376	FALSE	0	H__sapiens__1_-816515	124532	NM_001375848	0.323484
		1.73515	0.000362264	0.57632	0.417035	453	3	Q8WVM0	ENSP00000356134	51106	TFB1M	FALSE	-0.0931838	H__sapiens__1_-773220	548.979	query	0	453	19	ENSG00000029639	0.999316	NP_057104	0.911026	FALSE	0	H__sapiens__1_-773220	113826	NM_016020	0.340981	mtTFB
		1.7271	0.000272058	0.579004	0.459237	453	3	Q96F86	ENSP00000497737	80153	EDC3	FALSE	-0.098013	H__sapiens__1_-787387	577.058	query	0	453	8	ENSG00000179151	0.999324	NP_079359	0.906637	FALSE	0	H__sapiens__1_-787387	108870	NM_025083	0.357977	YJEFN2
		1.72649	0.000244615	0.579211	0.494497	453	3	A0PJE2	ENSP00000498848	79758	DHRS12	FALSE	-0.0793721	H__sapiens__1_-775448	639.696	query	0	453	6	ENSG00000102796	0.999324	NP_078981	0.923696	FALSE	0	H__sapiens__1_-775448	101904	NM_024705	0.39708	SDR40C1
		1.73144	0.000407397	0.577555	0.437597	453	3	Q9NPF4	ENSP00000451580	55644	OSGEP	FALSE	-0.120735	H__sapiens__1_-774698	575.112	query	0	453	14	ENSG00000092094	0.99932	NP_060277	0.886269	FALSE	0	H__sapiens__1_-774698	124772	NM_017807	0.35699	TCS3
phosphatase complex|protein serine/threonine phosphatase complex|phosphatase activity	GO:1903293|GO:0008287|GO:0016791	1.73886	0.000265093	0.575089	0.472963	453	3	Q14738	ENSP00000420674	5528	PPP2R5D	FALSE	-0.129816	H__sapiens__1_-776836	560.303	query	0	453	21	ENSG00000112640	0.999313	NP_851308	0.878257	FALSE	0	H__sapiens__1_-776836	97514	NM_180977	0.347582	B56delta
		1.73267	0.000222995	0.577143	0.475367	452	3	Q6WCQ1	ENSP00000498253	23164	MPRIP	FALSE	-0.0880834	H__sapiens__1_-779447	617.565	query	0	452	18	ENSG00000133030	0.999318	NP_958431	0.915685	FALSE	0	H__sapiens__1_-779447	100698	NM_201274	0.38263	RHOIP3
		1.72958	0.00029811	0.578175	0.443905	452	3	Q14141	ENSP00000435818	23157	SEPTIN6	FALSE	-0.110157	H__sapiens__1_-778380	599.836	query	0	452	14	ENSG00000125354	0.999321	NP_665801	0.895694	FALSE	0	H__sapiens__1_-778380	109894	NM_145802	0.371415	38961
macromolecule deacylation|protein deacylation	GO:0098732|GO:0035601	1.73824	0.000199817	0.575294	0.521558	451	3	P29375	ENSP00000444251	5927	KDM5A	FALSE	-0.0864391	H__sapiens__1_-773974	620.054	query	0	451	20	ENSG00000073614	0.999313	NP_001036068	0.917191	FALSE	0	H__sapiens__1_-773974	88814	NM_001042603	0.38441	RBBP2
[truncated: 517 more rows]

## Sheet: ME10
annotation name	annotations	AverageShortestPathLength	BetweennessCentrality	ClosenessCentrality	ClusteringCoefficient	Degree	Eccentricity	Ensembl Gene ID	Ensembl Protein ID	Entrez Gene ID	gene name	IsSingleNode	log score	name	NeighborhoodConnectivity	node type	NumberOfDirectedEdges	NumberOfUndirectedEdges	PartnerOfMultiEdgedNodePairs	query term	Radiality	RefSeq Protein ID	score	selected	SelfLoops	shared name	Stress	Synonym	TopologicalCoefficient	Uniprot ID
[truncated: 311 more rows]

[truncated: 28 more sheets: ME11, ME12, ME13, ME14, ME15, ME16, ME18, ME19, ME2, ME20 , ME21 , ME22, ME24, ME25, ME26, ME28, ME29, ME3, ME32, ME33 …]
