# Supplementary material for: Immune transcriptomic differences in paediatric patients with SARS-CoV-2 compared to other lower respiratory tract infections
Source: bioRxiv. 2025 Nov 7:2025.11.07.687132. Preprint. [Version 1] doi: 10.1101/2025.11.07.687132 (PMC12637703; doi:10.1101/2025.11.07.687132)
Supplement: Supplement 5 [file media-5.xlsx]

## Sheet: ME1
Category	ID	Name	PValue	QValueFDRBH	QValueFDRBY	QValueBonferroni	TotalGenes	GenesInTerm	GenesInQuery	GenesInTermInQuery	Source	URL
GeneOntologyMolecularFunction	GO:0140375	immune receptor activity	5.94172e-07	0.000702962	0.00572948	0.00115567	19968	165	1579	33
GeneOntologyMolecularFunction	GO:0061809	NAD+ nucleotidase, cyclic ADP-ribose generating	8.10983e-07	0.000702962	0.00572948	0.00157736	19968	16	1579	9
GeneOntologyMolecularFunction	GO:0001784	phosphotyrosine residue binding	1.08426e-06	0.000702962	0.00572948	0.00210889	19968	51	1579	16
GeneOntologyMolecularFunction	GO:0023025	MHC class Ib protein complex binding	1.58201e-06	0.000769251	0.00626977	0.003077	19968	7	1579	6
GeneOntologyMolecularFunction	GO:0030107	HLA-A specific inhibitory MHC class I receptor activity	3.07399e-06	0.00119578	0.00974621	0.00597891	19968	5	1579	5
GeneOntologyMolecularFunction	GO:0001791	IgM binding	4.73923e-06	0.00152538	0.0124326	0.0092178	19968	11	1579	7
GeneOntologyMolecularFunction	GO:0060589	nucleoside-triphosphatase regulator activity	6.27407e-06	0.00152538	0.0124326	0.0122031	19968	507	1579	69
GeneOntologyMolecularFunction	GO:0030695	GTPase regulator activity	6.27407e-06	0.00152538	0.0124326	0.0122031	19968	507	1579	69
GeneOntologyMolecularFunction	GO:0030674	protein-macromolecule adaptor activity	7.17857e-06	0.00155137	0.0126444	0.0139623	19968	1160	1579	133
GeneOntologyMolecularFunction	GO:0032396	inhibitory MHC class I receptor activity	1.0594e-05	0.00206053	0.0167943	0.0206053	19968	12	1579	7
GeneOntologyMolecularFunction	GO:0019865	immunoglobulin binding	1.19478e-05	0.00211258	0.0172186	0.0232384	19968	36	1579	12
GeneOntologyMolecularFunction	GO:0048029	monosaccharide binding	1.30575e-05	0.0021164	0.0172497	0.0253968	19968	95	1579	21
GeneOntologyMolecularFunction	GO:0030109	HLA-B specific inhibitory MHC class I receptor activity	1.72321e-05	0.00254024	0.0207042	0.0335164	19968	6	1579	5
GeneOntologyMolecularFunction	GO:0045309	protein phosphorylated amino acid binding	1.92246e-05	0.00254024	0.0207042	0.0373919	19968	69	1579	17
GeneOntologyMolecularFunction	GO:0060090	molecular adaptor activity	1.95905e-05	0.00254024	0.0207042	0.0381035	19968	1356	1579	149
GeneOntologyMolecularFunction	GO:0016427	tRNA (cytidine) methyltransferase activity	3.85031e-05	0.00407796	0.0332374	0.0748885	19968	10	1579	6
GeneOntologyMolecularFunction	GO:0051219	phosphoprotein binding	3.86854e-05	0.00407796	0.0332374	0.0752432	19968	117	1579	23
GeneOntologyMolecularFunction	GO:0052735	tRNA (cytidine-3-)-methyltransferase activity	3.89645e-05	0.00407796	0.0332374	0.075786	19968	4	1579	4
GeneOntologyMolecularFunction	GO:0005536	D-glucose binding	3.98361e-05	0.00407796	0.0332374	0.0774812	19968	14	1579	7
GeneOntologyMolecularFunction	GO:0019900	kinase binding	6.80882e-05	0.00652057	0.0531458	0.132432	19968	969	1579	110
GeneOntologyMolecularFunction	GO:0016772	transferase activity, transferring phosphorus-containing groups	7.0402e-05	0.00652057	0.0531458	0.136932	19968	938	1579	107
GeneOntologyMolecularFunction	GO:0016746	acyltransferase activity	8.78534e-05	0.00776703	0.0633051	0.170875	19968	775	1579	91
GeneOntologyMolecularFunction	GO:0000287	magnesium ion binding	0.000124897	0.0105619	0.0860848	0.242924	19968	247	1579	37
GeneOntologyMolecularFunction	GO:0017124	SH3 domain binding	0.00013618	0.0107486	0.0876067	0.26487	19968	143	1579	25
GeneOntologyMolecularFunction	GO:0016301	kinase activity	0.000138157	0.0107486	0.0876067	0.268716	19968	764	1579	89
GeneOntologyMolecularFunction	GO:0004904	interferon receptor activity	0.000182527	0.0136544	0.11129	0.355014	19968	5	1579	4
GeneOntologyMolecularFunction	GO:0016773	phosphotransferase activity, alcohol group as acceptor	0.0001957	0.0136902	0.111582	0.380636	19968	709	1579	83
GeneOntologyMolecularFunction	GO:0016896	RNA exonuclease activity, producing 5'-phosphomonoesters	0.000197082	0.0136902	0.111582	0.383325	19968	40	1579	11
GeneOntologyMolecularFunction	GO:0008175	tRNA methyltransferase activity	0.000208866	0.0140084	0.114175	0.406244	19968	34	1579	10
GeneOntologyMolecularFunction	GO:0019904	protein domain specific binding	0.000272746	0.0174707	0.142395	0.530492	19968	875	1579	98
GeneOntologyMolecularFunction	GO:0032393	MHC class I receptor activity	0.000278453	0.0174707	0.142395	0.541591	19968	18	1579	7
GeneOntologyMolecularFunction	GO:0061630	ubiquitin protein ligase activity	0.000290755	0.0176725	0.144039	0.565519	19968	372	1579	49
GeneOntologyMolecularFunction	GO:0016791	phosphatase activity	0.000322988	0.0184953	0.150746	0.628211	19968	287	1579	40
GeneOntologyMolecularFunction	GO:0004842	ubiquitin-protein transferase activity	0.000324033	0.0184953	0.150746	0.630245	19968	473	1579	59
GeneOntologyMolecularFunction	GO:0035091	phosphatidylinositol binding	0.00033282	0.0184953	0.150746	0.647335	19968	316	1579	43
GeneOntologyMolecularFunction	GO:0019901	protein kinase binding	0.000385601	0.0208332	0.1698	0.749994	19968	873	1579	97
GeneOntologyMolecularFunction	GO:0004672	protein kinase activity	0.000407003	0.0213951	0.174381	0.79162	19968	600	1579	71
GeneOntologyMolecularFunction	GO:0000175	3'-5'-RNA exonuclease activity	0.00044594	0.0228251	0.186036	0.867353	19968	37	1579	10
GeneOntologyMolecularFunction	GO:0003712	transcription coregulator activity	0.000477593	0.0236075	0.192413	0.928918	19968	562	1579	67
GeneOntologyMolecularFunction	GO:0033745	L-methionine-(R)-S-oxide reductase activity	0.000493608	0.0236075	0.192413	0.960068	19968	3	1579	3
GeneOntologyMolecularFunction	GO:0030234	enzyme regulator activity	0.000497639	0.0236075	0.192413	0.967908	19968	1418	1579	146
GeneOntologyMolecularFunction	GO:0004896	cytokine receptor activity	0.000540675	0.0250384	0.204075	1	19968	97	1579	18
GeneOntologyMolecularFunction	GO:0004532	RNA exonuclease activity	0.000599744	0.0266448	0.217168	1	19968	45	1579	11
GeneOntologyMolecularFunction	GO:0042169	SH2 domain binding	0.000602762	0.0266448	0.217168	1	19968	52	1579	12
GeneOntologyMolecularFunction	GO:0046875	ephrin receptor binding	0.000622847	0.0269208	0.219418	1	19968	32	1579	9
GeneOntologyMolecularFunction	GO:0043560	insulin receptor substrate binding	0.000649023	0.0271187	0.221031	1	19968	15	1579	6
GeneOntologyMolecularFunction	GO:0004674	protein serine/threonine kinase activity	0.000668879	0.0271187	0.221031	1	19968	446	1579	55
GeneOntologyMolecularFunction	GO:0005085	guanyl-nucleotide exchange factor activity	0.000669253	0.0271187	0.221031	1	19968	231	1579	33
GeneOntologyMolecularFunction	GO:0030246	carbohydrate binding	0.000804741	0.0319433	0.260354	1	19968	310	1579	41
GeneOntologyMolecularFunction	GO:0051020	GTPase binding	0.00084726	0.0329584	0.268627	1	19968	360	1579	46
GeneOntologyBiologicalProcess	GO:0001775	cell activation	7.41837e-14	4.59817e-10	4.42029e-09	6.23069e-10	20626	1356	1565	179
GeneOntologyBiologicalProcess	GO:0045321	leukocyte activation	1.48297e-13	4.59817e-10	4.42029e-09	1.24555e-09	20626	1186	1565	161
GeneOntologyBiologicalProcess	GO:1901652	response to peptide	1.80529e-13	4.59817e-10	4.42029e-09	1.51626e-09	20626	1100	1565	152
GeneOntologyBiologicalProcess	GO:0034097	response to cytokine	2.18987e-13	4.59817e-10	4.42029e-09	1.83927e-09	20626	1083	1565	150
GeneOntologyBiologicalProcess	GO:0006897	endocytosis	2.997e-12	4.75257e-09	4.56871e-08	2.51718e-08	20626	827	1565	120
GeneOntologyBiologicalProcess	GO:0002764	immune response-regulating signaling pathway	3.3951e-12	4.75257e-09	4.56871e-08	2.85154e-08	20626	615	1565	97
GeneOntologyBiologicalProcess	GO:0071345	cellular response to cytokine stimulus	9.23724e-12	1.10834e-08	1.06546e-07	7.75835e-08	20626	967	1565	133
GeneOntologyBiologicalProcess	GO:0002274	myeloid leukocyte activation	1.72833e-11	1.81453e-08	1.74433e-07	1.45163e-07	20626	320	1565	61
GeneOntologyBiologicalProcess	GO:0060627	regulation of vesicle-mediated transport	3.22829e-11	3.01271e-08	2.89616e-07	2.71144e-07	20626	667	1565	100
GeneOntologyBiologicalProcess	GO:0044248	cellular catabolic process	4.88396e-11	4.10204e-08	3.94335e-07	4.10204e-07	20626	1253	1565	159
GeneOntologyBiologicalProcess	GO:0098657	import into cell	6.30069e-11	4.81087e-08	4.62475e-07	5.29195e-07	20626	1074	1565	141
GeneOntologyBiologicalProcess	GO:0050776	regulation of immune response	1.29409e-10	9.05757e-08	8.70717e-07	1.08691e-06	20626	1085	1565	141
GeneOntologyBiologicalProcess	GO:0002252	immune effector process	3.23575e-10	2.09055e-07	2.00967e-06	2.71771e-06	20626	859	1565	117
GeneOntologyBiologicalProcess	GO:0002366	leukocyte activation involved in immune response	3.75447e-10	2.25241e-07	2.16528e-06	3.15338e-06	20626	361	1565	63
GeneOntologyBiologicalProcess	GO:0046649	lymphocyte activation	5.462e-10	3.05835e-07	2.94004e-06	4.58753e-06	20626	976	1565	128
GeneOntologyBiologicalProcess	GO:0002263	cell activation involved in immune response	5.95421e-10	3.11576e-07	2.99523e-06	5.00094e-06	20626	365	1565	63
GeneOntologyBiologicalProcess	GO:0006909	phagocytosis	6.30646e-10	3.11576e-07	2.99523e-06	5.2968e-06	20626	274	1565	52
GeneOntologyBiologicalProcess	GO:0002768	immune response-regulating cell surface receptor signaling pathway	7.57291e-10	3.5336e-07	3.3969e-06	6.36049e-06	20626	393	1565	66
GeneOntologyBiologicalProcess	GO:0038094	Fc-gamma receptor signaling pathway	8.56933e-10	3.78809e-07	3.64155e-06	7.19738e-06	20626	39	1565	17
GeneOntologyBiologicalProcess	GO:0046907	intracellular transport	1.04371e-09	4.38305e-07	4.21349e-06	8.7661e-06	20626	1496	1565	177
GeneOntologyBiologicalProcess	GO:0002757	immune response-activating signaling pathway	1.5044e-09	5.91204e-07	5.68333e-06	1.26354e-05	20626	553	1565	83
GeneOntologyBiologicalProcess	GO:0006954	inflammatory response	1.54858e-09	5.91204e-07	5.68333e-06	1.30065e-05	20626	1043	1565	133
GeneOntologyBiologicalProcess	GO:0002521	leukocyte differentiation	2.43774e-09	8.90199e-07	8.55761e-06	2.04746e-05	20626	789	1565	107
GeneOntologyBiologicalProcess	GO:0030163	protein catabolic process	2.88359e-09	1.00914e-06	9.70099e-06	2.42193e-05	20626	1115	1565	139
GeneOntologyBiologicalProcess	GO:0006400	tRNA modification	4.32354e-09	1.45254e-06	1.39635e-05	3.63134e-05	20626	94	1565	26
GeneOntologyBiologicalProcess	GO:0002684	positive regulation of immune system process	5.73099e-09	1.85133e-06	1.77971e-05	4.81346e-05	20626	1242	1565	150
GeneOntologyBiologicalProcess	GO:0030097	hemopoiesis	6.40111e-09	1.99122e-06	1.91419e-05	5.37629e-05	20626	1223	1565	148
GeneOntologyBiologicalProcess	GO:0030099	myeloid cell differentiation	1.1181e-08	3.3539e-06	3.22415e-05	9.39092e-05	20626	558	1565	81
GeneOntologyBiologicalProcess	GO:0050778	positive regulation of immune response	1.42446e-08	4.12552e-06	3.96592e-05	0.00011964	20626	845	1565	110
GeneOntologyBiologicalProcess	GO:0032101	regulation of response to external stimulus	1.72102e-08	4.81827e-06	4.63187e-05	0.000144548	20626	1316	1565	155
GeneOntologyBiologicalProcess	GO:0002253	activation of immune response	2.03609e-08	5.5165e-06	5.30309e-05	0.000171012	20626	623	1565	87
GeneOntologyBiologicalProcess	GO:0002443	leukocyte mediated immunity	2.2066e-08	5.79165e-06	5.56759e-05	0.000185333	20626	576	1565	82
GeneOntologyBiologicalProcess	GO:0051452	intracellular pH reduction	2.54708e-08	6.4827e-06	6.23191e-05	0.000213929	20626	58	1565	19
GeneOntologyBiologicalProcess	GO:0061919	process utilizing autophagic mechanism	3.55505e-08	8.53109e-06	8.20106e-05	0.000298588	20626	650	1565	89
GeneOntologyBiologicalProcess	GO:0006914	autophagy	3.55505e-08	8.53109e-06	8.20106e-05	0.000298588	20626	650	1565	89
GeneOntologyBiologicalProcess	GO:0031347	regulation of defense response	4.16681e-08	9.7214e-06	9.34533e-05	0.000349971	20626	1006	1565	124
GeneOntologyBiologicalProcess	GO:0045087	innate immune response	4.77406e-08	1.08371e-05	0.000104179	0.000400974	20626	1092	1565	132
GeneOntologyBiologicalProcess	GO:0042119	neutrophil activation	5.25279e-08	1.16101e-05	0.000111609	0.000441182	20626	49	1565	17
GeneOntologyBiologicalProcess	GO:0042987	amyloid precursor protein catabolic process	6.21094e-08	1.33758e-05	0.000128584	0.000521657	20626	73	1565	21
GeneOntologyBiologicalProcess	GO:1903131	mononuclear cell differentiation	7.0528e-08	1.48091e-05	0.000142362	0.000592365	20626	640	1565	87
GeneOntologyBiologicalProcess	GO:0002429	immune response-activating cell surface receptor signaling pathway	8.14343e-08	1.66821e-05	0.000160368	0.000683967	20626	359	1565	57
GeneOntologyBiologicalProcess	GO:0002431	Fc receptor mediated stimulatory signaling pathway	1.00341e-07	1.97116e-05	0.00018949	0.000842768	20626	35	1565	14
GeneOntologyBiologicalProcess	GO:1901701	cellular response to oxygen-containing compound	1.00917e-07	1.97116e-05	0.00018949	0.000847598	20626	1450	1565	164
GeneOntologyBiologicalProcess	GO:0043434	response to peptide hormone	1.12957e-07	2.12676e-05	0.000204448	0.000948722	20626	530	1565	75
GeneOntologyBiologicalProcess	GO:0007033	vacuole organization	1.13947e-07	2.12676e-05	0.000204448	0.000957041	20626	249	1565	44
GeneOntologyBiologicalProcess	GO:0071375	cellular response to peptide hormone stimulus	1.1862e-07	2.16585e-05	0.000208206	0.000996289	20626	381	1565	59
GeneOntologyBiologicalProcess	GO:0008033	tRNA processing	1.21227e-07	2.16635e-05	0.000208254	0.00101818	20626	138	1565	30
GeneOntologyBiologicalProcess	GO:1901698	response to nitrogen compound	1.35081e-07	2.36364e-05	0.00022722	0.00113455	20626	1272	1565	147
GeneOntologyBiologicalProcess	GO:0002573	myeloid leukocyte differentiation	1.53419e-07	2.62972e-05	0.000252799	0.00128856	20626	312	1565	51
GeneOntologyBiologicalProcess	GO:0140546	defense response to symbiont	1.57536e-07	2.6463e-05	0.000254392	0.00132315	20626	1286	1565	148
GeneOntologyCellularComponent	GO:0030141	secretory granule	1.05077e-22	9.25609e-20	6.92862e-19	1.05077e-19	20904	1014	1586	168
GeneOntologyCellularComponent	GO:0030667	secretory granule membrane	1.85122e-22	9.25609e-20	6.92862e-19	1.85122e-19	20904	329	1586	82
GeneOntologyCellularComponent	GO:0099503	secretory vesicle	4.28098e-22	1.42699e-19	1.06817e-18	4.28098e-19	20904	1246	1586	192
GeneOntologyCellularComponent	GO:0101002	ficolin-1-rich granule	1.79777e-21	4.49443e-19	3.36429e-18	1.79777e-18	20904	185	1586	58
GeneOntologyCellularComponent	GO:0012506	vesicle membrane	9.46886e-20	1.73109e-17	1.29581e-16	9.46886e-17	20904	1325	1586	194
GeneOntologyCellularComponent	GO:0030659	cytoplasmic vesicle membrane	1.03866e-19	1.73109e-17	1.29581e-16	1.03866e-16	20904	1307	1586	192
GeneOntologyCellularComponent	GO:0070820	tertiary granule	2.20089e-17	3.14413e-15	2.35353e-14	2.20089e-14	20904	164	1586	49
GeneOntologyCellularComponent	GO:0042581	specific granule	5.39691e-15	6.74614e-13	5.0498e-12	5.39691e-12	20904	160	1586	45
GeneOntologyCellularComponent	GO:0101003	ficolin-1-rich granule membrane	5.63838e-14	6.26486e-12	4.68955e-11	5.63838e-11	20904	61	1586	26
GeneOntologyCellularComponent	GO:0005773	vacuole	3.02488e-13	3.02488e-11	2.26426e-10	3.02488e-10	20904	913	1586	132
GeneOntologyCellularComponent	GO:0034774	secretory granule lumen	3.78736e-12	2.98321e-10	2.23307e-09	3.78736e-09	20904	325	1586	63
GeneOntologyCellularComponent	GO:0005764	lysosome	3.87818e-12	2.98321e-10	2.23307e-09	3.87818e-09	20904	811	1586	118
GeneOntologyCellularComponent	GO:0000323	lytic vacuole	3.87818e-12	2.98321e-10	2.23307e-09	3.87818e-09	20904	811	1586	118
GeneOntologyCellularComponent	GO:0005774	vacuolar membrane	7.51748e-12	5.03985e-10	3.77257e-09	7.51748e-09	20904	507	1586	84
GeneOntologyCellularComponent	GO:0060205	cytoplasmic vesicle lumen	7.55978e-12	5.03985e-10	3.77257e-09	7.55978e-09	20904	330	1586	63
GeneOntologyCellularComponent	GO:0031983	vesicle lumen	9.91734e-12	5.97268e-10	4.47083e-09	9.91734e-09	20904	332	1586	63
GeneOntologyCellularComponent	GO:0005766	primary lysosome	1.07508e-11	5.97268e-10	4.47083e-09	1.07508e-08	20904	160	1586	40
GeneOntologyCellularComponent	GO:0042582	azurophil granule	1.07508e-11	5.97268e-10	4.47083e-09	1.07508e-08	20904	160	1586	40
GeneOntologyCellularComponent	GO:0005765	lysosomal membrane	4.24431e-11	2.12216e-09	1.58853e-08	4.24431e-08	20904	462	1586	77
GeneOntologyCellularComponent	GO:0098852	lytic vacuole membrane	4.24431e-11	2.12216e-09	1.58853e-08	4.24431e-08	20904	462	1586	77
GeneOntologyCellularComponent	GO:0005768	endosome	7.2293e-11	3.44252e-09	2.57689e-08	7.2293e-08	20904	1167	1586	150
GeneOntologyCellularComponent	GO:0070821	tertiary granule membrane	3.48897e-10	1.58589e-08	1.18712e-07	3.48897e-07	20904	73	1586	24
GeneOntologyCellularComponent	GO:0035579	specific granule membrane	3.89437e-10	1.69321e-08	1.26744e-07	3.89437e-07	20904	91	1586	27
GeneOntologyCellularComponent	GO:1904813	ficolin-1-rich granule lumen	5.12772e-10	2.13655e-08	1.59931e-07	5.12772e-07	20904	124	1586	32
GeneOntologyCellularComponent	GO:0035577	azurophil granule membrane	5.59915e-09	2.23966e-07	1.67649e-06	5.59915e-06	20904	59	1586	20
GeneOntologyCellularComponent	GO:0032997	Fc receptor complex	1.45337e-08	5.5899e-07	4.1843e-06	1.45337e-05	20904	12	1586	9
GeneOntologyCellularComponent	GO:0010008	endosome membrane	1.79299e-08	6.64072e-07	4.97089e-06	1.79299e-05	20904	602	1586	85
GeneOntologyCellularComponent	GO:0000139	Golgi membrane	8.03078e-08	2.86814e-06	2.14694e-05	8.03078e-05	20904	721	1586	95
GeneOntologyCellularComponent	GO:0032998	Fc-epsilon receptor I complex	4.48865e-07	1.54781e-05	0.000115861	0.000448865	20904	9	1586	7
GeneOntologyCellularComponent	GO:0005813	centrosome	4.88777e-07	1.62926e-05	0.000121958	0.000488777	20904	770	1586	97
GeneOntologyCellularComponent	GO:0005815	microtubule organizing center	1.84262e-06	5.94394e-05	0.000444932	0.00184262	20904	919	1586	109
GeneOntologyCellularComponent	GO:0045335	phagocytic vesicle	6.49573e-06	0.000202992	0.00151949	0.00649573	20904	157	1586	29
GeneOntologyCellularComponent	GO:0098857	membrane microdomain	7.41765e-06	0.000224777	0.00168256	0.00741765	20904	364	1586	52
GeneOntologyCellularComponent	GO:0045121	membrane raft	1.3356e-05	0.000392824	0.00294048	0.013356	20904	362	1586	51
GeneOntologyCellularComponent	GO:0005925	focal adhesion	1.43815e-05	0.0004109	0.00307578	0.0143815	20904	431	1586	58
GeneOntologyCellularComponent	GO:0030055	cell-substrate junction	1.66532e-05	0.00046259	0.0034627	0.0166532	20904	443	1586	59
GeneOntologyCellularComponent	GO:0016600	flotillin complex	3.03897e-05	0.000821343	0.00614814	0.0303897	20904	10	1586	6
GeneOntologyCellularComponent	GO:0001726	ruffle	3.4665e-05	0.000912236	0.00682851	0.034665	20904	206	1586	33
GeneOntologyCellularComponent	GO:0035580	specific granule lumen	4.58344e-05	0.00117524	0.00879723	0.0458344	20904	62	1586	15
GeneOntologyCellularComponent	GO:0035578	azurophil granule lumen	0.000143241	0.00358103	0.0268057	0.143241	20904	91	1586	18
GeneOntologyCellularComponent	GO:0005775	vacuolar lumen	0.00018063	0.00415523	0.0311039	0.18063	20904	178	1586	28
GeneOntologyCellularComponent	GO:0015629	actin cytoskeleton	0.000181769	0.00415523	0.0311039	0.181769	20904	576	1586	68
GeneOntologyCellularComponent	GO:1904724	tertiary granule lumen	0.000186985	0.00415523	0.0311039	0.186985	20904	55	1586	13
GeneOntologyCellularComponent	GO:1903293	phosphatase complex	0.000186985	0.00415523	0.0311039	0.186985	20904	55	1586	13
GeneOntologyCellularComponent	GO:0008287	protein serine/threonine phosphatase complex	0.000186985	0.00415523	0.0311039	0.186985	20904	55	1586	13
GeneOntologyCellularComponent	GO:0031965	nuclear membrane	0.000332874	0.00723638	0.0541677	0.332874	20904	349	1586	45
GeneOntologyCellularComponent	GO:0098791	Golgi apparatus subcompartment	0.000373749	0.0077442	0.057969	0.373749	20904	443	1586	54
GeneOntologyCellularComponent	GO:0098552	side of membrane	0.000374136	0.0077442	0.057969	0.374136	20904	875	1586	94
GeneOntologyCellularComponent	GO:0070161	anchoring junction	0.000379466	0.0077442	0.057969	0.379466	20904	976	1586	103
GeneOntologyCellularComponent	GO:0030139	endocytic vesicle	0.000439535	0.00874334	0.065448	0.439535	20904	384	1586	48
HumanPheno	HP:0032251	Abnormal immune system morphology	2.35255e-06	0.00589615	0.0549889	0.0148305	5094	798	485	113
HumanPheno	HP:0010987	Abnormal cellular immune system morphology	2.80591e-06	0.00589615	0.0549889	0.0176884	5094	774	485	110
HumanPheno	HP:0001881	Abnormal leukocyte morphology	2.80591e-06	0.00589615	0.0549889	0.0176884	5094	774	485	110
HumanPheno	HP:0011123	Inflammatory abnormality of the skin	3.09095e-05	0.0410726	0.383053	0.194854	5094	521	485	77
HumanPheno	HP:0001744	Splenomegaly	3.25766e-05	0.0410726	0.383053	0.205363	5094	496	485	74
HumanPheno	HP:0002583	Colitis	4.99606e-05	0.0524919	0.489552	0.314951	5094	75	485	19
HumanPheno	HP:0011122	Abnormality of skin physiology	6.35486e-05	0.05723	0.533741	0.40061	5094	593	485	84
HumanPheno	HP:0011893	Abnormal leukocyte count	0.000113654	0.0810234	0.755643	0.716475	5094	532	485	76
HumanPheno	HP:0200042	Skin ulcer	0.000115674	0.0810234	0.755643	0.72921	5094	134	485	27
HumanPheno	HP:0003271	Visceromegaly	0.000141376	0.0866914	0.808504	0.891234	5094	769	485	102
HumanPheno	HP:0012649	Increased inflammatory response	0.000195158	0.0866914	0.808504	1	5094	1355	485	163
HumanPheno	HP:0012647	Abnormal inflammatory response	0.000195158	0.0866914	0.808504	1	5094	1355	485	163
HumanPheno	HP:0025408	Abnormal spleen morphology	0.000208108	0.0866914	0.808504	1	5094	613	485	84
HumanPheno	HP:0001743	Abnormality of the spleen	0.00020873	0.0866914	0.808504	1	5094	640	485	87
HumanPheno	HP:0002194	Delayed gross motor development	0.000215889	0.0866914	0.808504	1	5094	481	485	69
HumanPheno	HP:0001922	Vacuolated lymphocytes	0.000220029	0.0866914	0.808504	1	5094	11	485	6
HumanPheno	HP:0000762	Decreased nerve conduction velocity	0.000275074	0.094703	0.883222	1	5094	112	485	23
HumanPheno	HP:0100763	Abnormality of the lymphatic system	0.000298344	0.094703	0.883222	1	5094	793	485	103
HumanPheno	HP:0012176	Abnormal natural killer cell morphology	0.000305009	0.094703	0.883222	1	5094	53	485	14
HumanPheno	HP:0002318	Cervical myelopathy	0.000336566	0.094703	0.883222	1	5094	8	485	5
HumanPheno	HP:0004332	Abnormal lymphocyte morphology	0.000349075	0.094703	0.883222	1	5094	524	485	73
HumanPheno	HP:0012177	Abnormal natural killer cell physiology	0.000361896	0.094703	0.883222	1	5094	16	485	7
HumanPheno	HP:0012178	Reduced natural killer cell activity	0.000361896	0.094703	0.883222	1	5094	16	485	7
HumanPheno	HP:0011944	Small vessel vasculitis	0.000375567	0.094703	0.883222	1	5094	5	485	4
HumanPheno	HP:0020102	Pneumocystis jirovecii pneumonia	0.000375567	0.094703	0.883222	1	5094	5	485	4
HumanPheno	HP:0002788	Recurrent upper respiratory tract infections	0.000396197	0.0960624	0.895901	1	5094	237	485	39
HumanPheno	HP:0032309	Abnormal granulocyte count	0.000489496	0.114288	1	1	5094	272	485	43
HumanPheno	HP:0001284	Areflexia	0.000510193	0.114866	1	1	5094	314	485	48
HumanPheno	HP:0001739	Abnormal nasopharynx morphology	0.000553974	0.120422	1	1	5094	249	485	40
HumanPheno	HP:0012144	Abnormal monocyte morphology	0.000577191	0.121287	1	1	5094	69	485	16
HumanPheno	HP:0004386	Gastrointestinal inflammation	0.000679065	0.12928	1	1	5094	164	485	29
HumanPheno	HP:0002037	Inflammation of the large intestine	0.000684627	0.12928	1	1	5094	119	485	23
HumanPheno	HP:0040129	Abnormal nerve conduction velocity	0.000684627	0.12928	1	1	5094	119	485	23
HumanPheno	HP:0030434	Pilomatrixoma	0.000698164	0.12928	1	1	5094	9	485	5
HumanPheno	HP:0002450	Abnormal motor neuron morphology	0.000717769	0.12928	1	1	5094	501	485	69
HumanPheno	HP:0003431	Decreased motor nerve conduction velocity	0.000756041	0.132391	1	1	5094	64	485	15
HumanPheno	HP:0002208	Coarse hair	0.000824126	0.13526	1	1	5094	58	485	14
HumanPheno	HP:0012842	Skin appendage neoplasm	0.000849939	0.13526	1	1	5094	18	485	7
HumanPheno	HP:0005895	Radial deviation of thumb terminal phalanx	0.000858249	0.13526	1	1	5094	3	485	3
HumanPheno	HP:0005322	Prominent nasal septum	0.000858249	0.13526	1	1	5094	3	485	3
HumanPheno	HP:0001581	Recurrent skin infections	0.000895304	0.137658	1	1	5094	159	485	28
HumanPheno	HP:0012757	Abnormal neuron morphology	0.00100276	0.150509	1	1	5094	507	485	69
HumanPheno	HP:0011118	Abnormality of tumor necrosis factor secretion	0.0010418	0.152733	1	1	5094	6	485	4
HumanPheno	HP:0002727	Abnormal tendency to infections of the skin	0.00111722	0.160067	1	1	5094	169	485	29
HumanPheno	HP:0000978	Bruising susceptibility	0.00124414	0.17429	1	1	5094	178	485	30
HumanPheno	HP:0011108	Recurrent sinusitis	0.00129668	0.177425	1	1	5094	74	485	16
HumanPheno	HP:0033151	Abnormal pharynx morphology	0.00132281	0.177425	1	1	5094	260	485	40
HumanPheno	HP:0030352	Abnormal serum insulin-like growth factor 1 level	0.00137643	0.180772	1	1	5094	30	485	9
HumanPheno	HP:0010974	Abnormal myeloid leukocyte morphology	0.00143629	0.181874	1	1	5094	346	485	50
HumanPheno	HP:0005406	Recurrent bacterial skin infections	0.00144455	0.181874	1	1	5094	42	485	11
MousePheno	MP:0002462	abnormal granulocyte physiology	1.54833e-15	9.72506e-12	9.06626e-11	9.72506e-12	13979	251	1285	66
MousePheno	MP:0002442	abnormal leukocyte physiology	1.12478e-14	3.53239e-11	3.29309e-10	7.06477e-11	13979	1425	1285	216
MousePheno	MP:0002419	abnormal innate immunity	4.60414e-14	9.63953e-11	8.98653e-10	2.89186e-10	13979	667	1285	122
MousePheno	MP:0001819	abnormal immune cell physiology	7.27148e-14	1.09084e-10	1.01695e-09	4.56722e-10	13979	1450	1285	216
MousePheno	MP:0002421	abnormal cell-mediated immunity	9.90743e-14	1.09084e-10	1.01695e-09	6.22286e-10	13979	1463	1285	217
MousePheno	MP:0002420	abnormal adaptive immunity	1.04204e-13	1.09084e-10	1.01695e-09	6.54506e-10	13979	1490	1285	220
MousePheno	MP:0002463	abnormal neutrophil physiology	2.01663e-13	1.8095e-10	1.68692e-09	1.26665e-09	13979	165	1285	48
MousePheno	MP:0002451	abnormal macrophage physiology	3.40173e-11	2.67078e-08	2.48986e-07	2.13663e-07	13979	451	1285	86
MousePheno	MP:0002452	abnormal professional antigen presenting cell physiology	1.05006e-10	7.32827e-08	6.83183e-07	6.59544e-07	13979	1004	1285	153
MousePheno	MP:0002441	abnormal granulocyte morphology	5.42322e-09	3.40632e-06	3.17557e-05	3.40632e-05	13979	835	1285	127
MousePheno	MP:0008568	abnormal interleukin secretion	3.78877e-08	2.16339e-05	0.000201683	0.000237972	13979	478	1285	81
MousePheno	MP:0008250	abnormal myeloid leukocyte morphology	4.46653e-08	2.33786e-05	0.000217949	0.000280543	13979	1292	1285	175
MousePheno	MP:0008195	abnormal professional antigen presenting cell morphology	7.56875e-08	3.60937e-05	0.000336487	0.000475393	13979	726	1285	110
MousePheno	MP:0003009	abnormal cytokine secretion	8.3292e-08	3.60937e-05	0.000336487	0.000523157	13979	668	1285	103
MousePheno	MP:0020201	abnormal granulocyte number	8.61974e-08	3.60937e-05	0.000336487	0.000541406	13979	805	1285	119
MousePheno	MP:0004977	increased B-1 B cell number	1.35708e-07	5.3274e-05	0.000496651	0.000852383	13979	59	1285	20
MousePheno	MP:0002723	abnormal immune serum protein physiology	2.04641e-07	7.56087e-05	0.000704868	0.00128535	13979	1165	1285	158
MousePheno	MP:0000322	increased granulocyte number	2.26356e-07	7.89858e-05	0.000736351	0.00142174	13979	597	1285	93
MousePheno	MP:0003945	abnormal lymphocyte physiology	4.61039e-07	0.00015241	0.00142085	0.00289578	13979	981	1285	136
MousePheno	MP:0002429	abnormal blood cell morphology/development	6.16032e-07	0.000193465	0.00180359	0.0038693	13979	986	1285	136
MousePheno	MP:0005065	abnormal neutrophil morphology	6.81587e-07	0.000203859	0.0019005	0.00428105	13979	511	1285	81
MousePheno	MP:0008251	abnormal phagocyte morphology	1.13828e-06	0.000313497	0.0029226	0.00714954	13979	1033	1285	140
MousePheno	MP:0008720	impaired neutrophil chemotaxis	1.14797e-06	0.000313497	0.0029226	0.00721042	13979	40	1285	15
MousePheno	MP:0004976	abnormal B-1 B cell number	1.35377e-06	0.000354294	0.00330294	0.00850306	13979	122	1285	29
MousePheno	MP:0020000	abnormal response to antigen	1.48379e-06	0.000372786	0.00347533	0.00931965	13979	726	1285	105
MousePheno	MP:0004940	abnormal B-1 B cell morphology	1.61834e-06	0.000390955	0.00364471	0.0101648	13979	123	1285	29
MousePheno	MP:0020981	abnormal immune system development	1.73578e-06	0.000403793	0.0037644	0.0109024	13979	616	1285	92
MousePheno	MP:0020186	abnormal susceptibility to bacterial infection	1.85464e-06	0.000416036	0.00387853	0.011649	13979	360	1285	61
MousePheno	MP:0005460	abnormal leukopoiesis	2.24559e-06	0.000486364	0.00453417	0.0141046	13979	594	1285	89
MousePheno	MP:0002619	abnormal lymphocyte morphology	2.33133e-06	0.000488103	0.00455038	0.0146431	13979	1483	1285	187
MousePheno	MP:0002459	abnormal B cell physiology	3.14984e-06	0.000638198	0.00594965	0.0197841	13979	616	1285	91
MousePheno	MP:0012440	abnormal neutrophil cell number	3.64927e-06	0.000704811	0.00657066	0.022921	13979	499	1285	77
MousePheno	MP:0002444	abnormal T cell physiology	3.70304e-06	0.000704811	0.00657066	0.0232588	13979	584	1285	87
MousePheno	MP:0008704	abnormal interleukin-6 secretion	5.15795e-06	0.000952855	0.00888306	0.0323971	13979	186	1285	37
MousePheno	MP:0000717	abnormal lymphocyte cell number	5.70631e-06	0.00101859	0.0094959	0.0358413	13979	1390	1285	175
MousePheno	MP:0008835	abnormal intercellular signaling peptide or protein level	5.83813e-06	0.00101859	0.0094959	0.0366693	13979	480	1285	74
MousePheno	MP:0005025	abnormal response to infection	6.35978e-06	0.00107962	0.0100648	0.0399458	13979	714	1285	101
MousePheno	MP:0001845	abnormal inflammatory response	7.04552e-06	0.00116455	0.0108566	0.0442529	13979	1310	1285	166
MousePheno	MP:0001601	abnormal myelopoiesis	7.91183e-06	0.00127421	0.0118789	0.0496942	13979	119	1285	27
MousePheno	MP:0008171	abnormal mature B cell morphology	1.01574e-05	0.00157673	0.0146992	0.0637987	13979	244	1285	44
MousePheno	MP:0000804	abnormal occipital lobe morphology	1.02923e-05	0.00157673	0.0146992	0.0646459	13979	18	1285	9
MousePheno	MP:0002458	abnormal B cell number	1.3982e-05	0.00206774	0.0192767	0.0878212	13979	526	1285	78
MousePheno	MP:0002123	abnormal definitive hematopoiesis	1.41558e-05	0.00206774	0.0192767	0.0889128	13979	808	1285	110
MousePheno	MP:0004939	abnormal B cell morphology	1.57818e-05	0.00225285	0.0210024	0.0991255	13979	597	1285	86
MousePheno	MP:0008713	abnormal cytokine level	1.81722e-05	0.00253643	0.0236461	0.11414	13979	470	1285	71
MousePheno	MP:0008588	abnormal circulating interleukin level	2.0021e-05	0.00266127	0.0248099	0.125752	13979	274	1285	47
MousePheno	MP:0002446	abnormal macrophage morphology	2.02286e-05	0.00266127	0.0248099	0.127056	13979	463	1285	70
MousePheno	MP:0008719	impaired neutrophil recruitment	2.03377e-05	0.00266127	0.0248099	0.127741	13979	49	1285	15
MousePheno	MP:0001793	abnormal susceptibility to infection	2.10547e-05	0.00269887	0.0251605	0.132245	13979	672	1285	94
MousePheno	MP:0002412	increased susceptibility to bacterial infection	2.22081e-05	0.00278978	0.026008	0.139489	13979	283	1285	48
Domain	PS50001	SH2	9.16815e-08	0.000166244	0.00149183	0.000406241	18677	111	1569	28	PROSITE	http://www.expasy.org/cgi-bin/nicedoc.pl?PS50001
Domain	IPR000980	SH2	1.12555e-07	0.000166244	0.00149183	0.000498732	18677	112	1569	28	InterPro	http://www.ebi.ac.uk/interpro/IEntry?ac=IPR000980
Domain	3.30.505.10	-	1.12555e-07	0.000166244	0.00149183	0.000498732	18677	112	1569	28	Gene3D	http://www.cathdb.info/cgi-bin/GotoCath.pl?cath=3.30.505.10
Domain	SM00252	SH2	2.81873e-07	0.000312244	0.00280199	0.00124898	18677	110	1569	27	SMART	http://smart.embl-heidelberg.de/smart/do_annotation.pl?BLAST=DUMMY&DOMAIN=SH2
Domain	PF00017	SH2	6.49688e-07	0.000575753	0.00516664	0.00287877	18677	101	1569	25	Pfam	http://pfam.sanger.ac.uk/family/PF00017
Domain	SM00255	TIR	2.53063e-06	0.00181689	0.0163042	0.0112132	18677	21	1569	10	SMART	http://smart.embl-heidelberg.de/smart/do_annotation.pl?BLAST=DUMMY&DOMAIN=TIR
Domain	PF00169	PH	2.87028e-06	0.00181689	0.0163042	0.0127182	18677	229	1569	41	Pfam	http://pfam.sanger.ac.uk/family/PF00169
Domain	PF01582	TIR	4.28987e-06	0.00237605	0.021322	0.0190084	18677	22	1569	10	Pfam	http://pfam.sanger.ac.uk/family/PF01582
Domain	3.40.50.10140	-	7.01824e-06	0.00345531	0.031007	0.0310978	18677	23	1569	10	Gene3D	http://www.cathdb.info/cgi-bin/GotoCath.pl?cath=3.40.50.10140
Domain	PS50104	TIR	1.11259e-05	0.00492991	0.0442396	0.0492991	18677	24	1569	10	PROSITE	http://www.expasy.org/cgi-bin/nicedoc.pl?PS50104
Domain	IPR000157	TIR_dom	1.7149e-05	0.00690792	0.0619896	0.0759871	18677	25	1569	10	InterPro	http://www.ebi.ac.uk/interpro/IEntry?ac=IPR000157
Domain	IPR011993	PH_dom-like	2.68962e-05	0.0099314	0.0891215	0.119177	18677	426	1569	61	InterPro	http://www.ebi.ac.uk/interpro/IEntry?ac=IPR011993
Domain	SM00233	PH	3.25298e-05	0.0110876	0.0994973	0.144139	18677	278	1569	44	SMART	http://smart.embl-heidelberg.de/smart/do_annotation.pl?BLAST=DUMMY&DOMAIN=PH
Domain	PS50003	PH_DOMAIN	3.55463e-05	0.0112504	0.100958	0.157506	18677	279	1569	44	PROSITE	http://www.expasy.org/cgi-bin/nicedoc.pl?PS50003
Domain	IPR001849	PH_domain	3.88168e-05	0.0114665	0.102897	0.171997	18677	280	1569	44	InterPro	http://www.ebi.ac.uk/interpro/IEntry?ac=IPR001849
Domain	IPR028427	Met_Sox_Rdtase	4.96296e-05	0.0129358	0.116082	0.219909	18677	4	1569	4	InterPro	http://www.ebi.ac.uk/interpro/IEntry?ac=IPR028427
Domain	IPR026113	MeTrfase	4.96296e-05	0.0129358	0.116082	0.219909	18677	4	1569	4	InterPro	http://www.ebi.ac.uk/interpro/IEntry?ac=IPR026113
Domain	3.60.110.10	-	0.000187569	0.0395772	0.355154	0.83112	18677	8	1569	5	Gene3D	http://www.cathdb.info/cgi-bin/GotoCath.pl?cath=3.60.110.10
Domain	PF00795	CN_hydrolase	0.000187569	0.0395772	0.355154	0.83112	18677	8	1569	5	Pfam	http://pfam.sanger.ac.uk/family/PF00795
Domain	IPR003010	C-N_Hydrolase	0.000187569	0.0395772	0.355154	0.83112	18677	8	1569	5	InterPro	http://www.ebi.ac.uk/interpro/IEntry?ac=IPR003010
Domain	PS50263	CN_HYDROLASE	0.000187569	0.0395772	0.355154	0.83112	18677	8	1569	5	PROSITE	http://www.expasy.org/cgi-bin/nicedoc.pl?PS50263
Domain	IPR017241	Toll-like_receptor	0.00023151	0.0466282	0.418428	1	18677	5	1569	4	InterPro	http://www.ebi.ac.uk/interpro/IEntry?ac=IPR017241
Domain	2.30.29.30	-	0.000356046	0.068593	0.615534	1	18677	391	1569	53	Gene3D	http://www.cathdb.info/cgi-bin/GotoCath.pl?cath=2.30.29.30
Domain	2.170.150.20	-	0.000591816	0.100859	0.90508	1	18677	3	1569	3	Gene3D	http://www.cathdb.info/cgi-bin/GotoCath.pl?cath=2.170.150.20
Domain	PS51790	MSRB	0.000591816	0.100859	0.90508	1	18677	3	1569	3	PROSITE	http://www.expasy.org/cgi-bin/nicedoc.pl?PS51790
Domain	PF01641	SelR	0.000591816	0.100859	0.90508	1	18677	3	1569	3	Pfam	http://pfam.sanger.ac.uk/family/PF01641
Domain	IPR013783	Ig-like_fold	0.000705052	0.111717	1	1	18677	706	1569	84	InterPro	http://www.ebi.ac.uk/interpro/IEntry?ac=IPR013783
Domain	PF09294	Interfer-bind	0.000731163	0.111717	1	1	18677	10	1569	5	Pfam	http://pfam.sanger.ac.uk/family/PF09294
Domain	IPR015373	Interferon/interleukin_rcp_dom	0.000731163	0.111717	1	1	18677	10	1569	5	InterPro	http://www.ebi.ac.uk/interpro/IEntry?ac=IPR015373
Domain	PF13895	Ig_2	0.000942737	0.139242	1	1	18677	73	1569	15	Pfam	http://pfam.sanger.ac.uk/family/PF13895
Domain	PS00036	BZIP_BASIC	0.00123012	0.16756	1	1	18677	53	1569	12	PROSITE	http://www.expasy.org/cgi-bin/nicedoc.pl?PS00036
Domain	IPR003603	U2A'_phosphoprotein32A_C	0.00124791	0.16756	1	1	18677	11	1569	5	InterPro	http://www.ebi.ac.uk/interpro/IEntry?ac=IPR003603
Domain	SM00446	LRRcap	0.00124791	0.16756	1	1	18677	11	1569	5	SMART	http://smart.embl-heidelberg.de/smart/do_annotation.pl?BLAST=DUMMY&DOMAIN=LRRcap
Domain	PF03828	PAP_assoc	0.00141144	0.172664	1	1	18677	7	1569	4	Pfam	http://pfam.sanger.ac.uk/family/PF03828
Domain	IPR002058	PAP_assoc	0.00141144	0.172664	1	1	18677	7	1569	4	InterPro	http://www.ebi.ac.uk/interpro/IEntry?ac=IPR002058
Domain	IPR004827	bZIP	0.00146265	0.172664	1	1	18677	54	1569	12	InterPro	http://www.ebi.ac.uk/interpro/IEntry?ac=IPR004827
Domain	PF01108	Tissue_fac	0.0019919	0.172664	1	1	18677	12	1569	5	Pfam	http://pfam.sanger.ac.uk/family/PF01108
Domain	IPR001187	Tissue_factor	0.0019919	0.172664	1	1	18677	12	1569	5	InterPro	http://www.ebi.ac.uk/interpro/IEntry?ac=IPR001187
Domain	SM00105	ArfGap	0.00210553	0.172664	1	1	18677	29	1569	8	SMART	http://smart.embl-heidelberg.de/smart/do_annotation.pl?BLAST=DUMMY&DOMAIN=ArfGap
Domain	IPR001164	ArfGAP	0.00210553	0.172664	1	1	18677	29	1569	8	InterPro	http://www.ebi.ac.uk/interpro/IEntry?ac=IPR001164
Domain	PS50115	ARFGAP	0.00210553	0.172664	1	1	18677	29	1569	8	PROSITE	http://www.expasy.org/cgi-bin/nicedoc.pl?PS50115
Domain	PF01412	ArfGap	0.00210553	0.172664	1	1	18677	29	1569	8	Pfam	http://pfam.sanger.ac.uk/family/PF01412
Domain	PF16177	ACAS_N	0.00221837	0.172664	1	1	18677	4	1569	3	Pfam	http://pfam.sanger.ac.uk/family/PF16177
Domain	PF01207	Dus	0.00221837	0.172664	1	1	18677	4	1569	3	Pfam	http://pfam.sanger.ac.uk/family/PF01207
Domain	IPR003094	6Pfruct_kin	0.00221837	0.172664	1	1	18677	4	1569	3	InterPro	http://www.ebi.ac.uk/interpro/IEntry?ac=IPR003094
Domain	IPR032387	ACAS_N	0.00221837	0.172664	1	1	18677	4	1569	3	InterPro	http://www.ebi.ac.uk/interpro/IEntry?ac=IPR032387
Domain	IPR023404	rSAM_horseshoe	0.00221837	0.172664	1	1	18677	4	1569	3	InterPro	http://www.ebi.ac.uk/interpro/IEntry?ac=IPR023404
Domain	IPR001269	tRNA_hU_synthase	0.00221837	0.172664	1	1	18677	4	1569	3	InterPro	http://www.ebi.ac.uk/interpro/IEntry?ac=IPR001269
Domain	IPR002579	Met_Sox_Rdtase_MsrB	0.00221837	0.172664	1	1	18677	4	1569	3	InterPro	http://www.ebi.ac.uk/interpro/IEntry?ac=IPR002579
Domain	IPR013912	Adenylate_cyclase-assoc_CAP_C	0.00221837	0.172664	1	1	18677	4	1569	3	InterPro	http://www.ebi.ac.uk/interpro/IEntry?ac=IPR013912
Pathway	M27620	REACTOME_NEUTROPHIL_DEGRANULATION	2.59995e-35	1.19494e-31	1.07667e-30	1.19494e-31	14097	478	1218	132	Reactome Pathways	https://www.gsea-msigdb.org/gsea/msigdb/human/geneset/REACTOME_NEUTROPHIL_DEGRANULATION.html
Pathway	MM15330	REACTOME_NEUTROPHIL_DEGRANULATION	6.98701e-34	1.60561e-30	1.4467e-29	3.21123e-30	14097	511	1218	135	Reactome Pathways	https://www.gsea-msigdb.org/gsea/msigdb/human/geneset/REACTOME_NEUTROPHIL_DEGRANULATION.html
Pathway	MM14661	REACTOME_INNATE_IMMUNE_SYSTEM	4.30219e-25	6.59095e-22	5.93862e-21	1.97729e-21	14097	995	1218	185	Reactome Pathways	https://www.gsea-msigdb.org/gsea/msigdb/human/geneset/REACTOME_INNATE_IMMUNE_SYSTEM.html
Pathway	M1036	REACTOME_INNATE_IMMUNE_SYSTEM	2.83982e-23	3.26295e-20	2.94001e-19	1.30518e-19	14097	1128	1218	197	Reactome Pathways	https://www.gsea-msigdb.org/gsea/msigdb/human/geneset/REACTOME_INNATE_IMMUNE_SYSTEM.html
Pathway	MM15930	WP_IL5_SIGNALING_PATHWAY	1.4188e-10	1.30416e-07	1.17509e-06	6.52082e-07	14097	68	1218	25	WikiPathways	https://www.gsea-msigdb.org/gsea/msigdb/human/geneset/WP_IL5_SIGNALING_PATHWAY.html
Pathway	MM15826	WP_IL6_SIGNALING_PATHWAY	2.29465e-07	0.00017577	0.00158374	0.00105462	14097	100	1218	26	WikiPathways	https://www.gsea-msigdb.org/gsea/msigdb/human/geneset/WP_IL6_SIGNALING_PATHWAY.html
Pathway	M11266	KEGG_LYSOSOME	1.0671e-06	0.000700626	0.00631283	0.00490438	14097	121	1218	28	KEGG Legacy Pathways	https://www.gsea-msigdb.org/gsea/msigdb/human/geneset/KEGG_LYSOSOME.html
Pathway	M16121	KEGG_FC_GAMMA_R_MEDIATED_PHAGOCYTOSIS	1.43176e-06	0.000804427	0.0072481	0.00658036	14097	96	1218	24	KEGG Legacy Pathways	https://www.gsea-msigdb.org/gsea/msigdb/human/geneset/KEGG_FC_GAMMA_R_MEDIATED_PHAGOCYTOSIS.html
Pathway	MM15828	WP_EGFR1_SIGNALING_PATHWAY	1.57525e-06	0.000804427	0.0072481	0.00723984	14097	188	1218	37	WikiPathways	https://www.gsea-msigdb.org/gsea/msigdb/human/geneset/WP_EGFR1_SIGNALING_PATHWAY.html
Pathway	M3126	KEGG_LEISHMANIA_INFECTION	1.82708e-06	0.000839728	0.00756617	0.00839728	14097	72	1218	20	KEGG Legacy Pathways	https://www.gsea-msigdb.org/gsea/msigdb/human/geneset/KEGG_LEISHMANIA_INFECTION.html
Pathway	M39571	WP_NOTCH_SIGNALING_WP268	2.94128e-06	0.00115427	0.0104003	0.0135181	14097	45	1218	15	WikiPathways	https://www.gsea-msigdb.org/gsea/msigdb/human/geneset/WP_NOTCH_SIGNALING_WP268.html
Pathway	M39695	WP_MICROGLIA_PATHOGEN_PHAGOCYTOSIS_PATHWAY	3.2545e-06	0.00115427	0.0104003	0.0149577	14097	40	1218	14	WikiPathways	https://www.gsea-msigdb.org/gsea/msigdb/human/geneset/WP_MICROGLIA_PATHOGEN_PHAGOCYTOSIS_PATHWAY.html
Pathway	M237	PID_VEGFR1_2_PATHWAY	3.79825e-06	0.00115427	0.0104003	0.0174567	14097	69	1218	19	PID Pathways	https://www.gsea-msigdb.org/gsea/msigdb/human/geneset/PID_VEGFR1_2_PATHWAY.html
Pathway	MM15690	REACTOME_SIGNALING_BY_RHO_GTPASES_MIRO_GTPASES_AND_RHOBTB3	3.93881e-06	0.00115427	0.0104003	0.0181028	14097	649	1218	90	Reactome Pathways	https://www.gsea-msigdb.org/gsea/msigdb/human/geneset/REACTOME_SIGNALING_BY_RHO_GTPASES_MIRO_GTPASES_AND_RHOBTB3.html
Pathway	MM15971	WP_NOTCH_SIGNALING_PATHWAY	4.01836e-06	0.00115427	0.0104003	0.0184684	14097	46	1218	15	WikiPathways	https://www.gsea-msigdb.org/gsea/msigdb/human/geneset/WP_NOTCH_SIGNALING_PATHWAY.html
Pathway	MM15837	WP_MICROGLIA_PATHOGEN_PHAGOCYTOSIS_PATHWAY	4.01836e-06	0.00115427	0.0104003	0.0184684	14097	46	1218	15	WikiPathways	https://www.gsea-msigdb.org/gsea/msigdb/human/geneset/WP_MICROGLIA_PATHOGEN_PHAGOCYTOSIS_PATHWAY.html
Pathway	M7946	KEGG_NOTCH_SIGNALING_PATHWAY	5.4341e-06	0.00138751	0.0125018	0.0249751	14097	47	1218	15	KEGG Legacy Pathways	https://www.gsea-msigdb.org/gsea/msigdb/human/geneset/KEGG_NOTCH_SIGNALING_PATHWAY.html
Pathway	M183	PID_IL6_7_PATHWAY	5.4341e-06	0.00138751	0.0125018	0.0249751	14097	47	1218	15	PID Pathways	https://www.gsea-msigdb.org/gsea/msigdb/human/geneset/PID_IL6_7_PATHWAY.html
Pathway	MM14759	REACTOME_BETA_CATENIN_PHOSPHORYLATION_CASCADE	6.17469e-06	0.00149362	0.013458	0.0283789	14097	18	1218	9	Reactome Pathways	https://www.gsea-msigdb.org/gsea/msigdb/human/geneset/REACTOME_BETA_CATENIN_PHOSPHORYLATION_CASCADE.html
Pathway	M27078	REACTOME_RHO_GTPASE_CYCLE	6.80359e-06	0.00156346	0.0140872	0.0312693	14097	450	1218	67	Reactome Pathways	https://www.gsea-msigdb.org/gsea/msigdb/human/geneset/REACTOME_RHO_GTPASE_CYCLE.html
Pathway	M17411	KEGG_JAK_STAT_SIGNALING_PATHWAY	7.69756e-06	0.00163783	0.0147573	0.035378	14097	155	1218	31	KEGG Legacy Pathways	https://www.gsea-msigdb.org/gsea/msigdb/human/geneset/KEGG_JAK_STAT_SIGNALING_PATHWAY.html
Pathway	M39720	WP_IL4_SIGNALING	7.83991e-06	0.00163783	0.0147573	0.0360322	14097	54	1218	16	WikiPathways	https://www.gsea-msigdb.org/gsea/msigdb/human/geneset/WP_IL4_SIGNALING.html
Pathway	M27451	REACTOME_METABOLISM_OF_LIPIDS	9.68286e-06	0.00189274	0.0170541	0.0445024	14097	757	1218	100	Reactome Pathways	https://www.gsea-msigdb.org/gsea/msigdb/human/geneset/REACTOME_METABOLISM_OF_LIPIDS.html
Pathway	M46443	REACTOME_NFE2L2_REGULATES_PENTOSE_PHOSPHATE_PATHWAY_GENES	9.88377e-06	0.00189274	0.0170541	0.0454258	14097	8	1218	6	Reactome Pathways	https://www.gsea-msigdb.org/gsea/msigdb/human/geneset/REACTOME_NFE2L2_REGULATES_PENTOSE_PHOSPHATE_PATHWAY_GENES.html
Pathway	M27407	REACTOME_SIGNALING_BY_CTNNB1_PHOSPHO_SITE_MUTANTS	1.12436e-05	0.00206702	0.0186244	0.0516755	14097	15	1218	8	Reactome Pathways	https://www.gsea-msigdb.org/gsea/msigdb/human/geneset/REACTOME_SIGNALING_BY_CTNNB1_PHOSPHO_SITE_MUTANTS.html
Pathway	M5436	KEGG_B_CELL_RECEPTOR_SIGNALING_PATHWAY	1.42804e-05	0.00252433	0.0227449	0.0656327	14097	75	1218	19	KEGG Legacy Pathways	https://www.gsea-msigdb.org/gsea/msigdb/human/geneset/KEGG_B_CELL_RECEPTOR_SIGNALING_PATHWAY.html
Pathway	M41838	REACTOME_SIGNALING_BY_RHO_GTPASES_MIRO_GTPASES_AND_RHOBTB3	1.70631e-05	0.00290451	0.0261704	0.0784218	14097	720	1218	95	Reactome Pathways	https://www.gsea-msigdb.org/gsea/msigdb/human/geneset/REACTOME_SIGNALING_BY_RHO_GTPASES_MIRO_GTPASES_AND_RHOBTB3.html
Pathway	M27950	REACTOME_REGULATION_OF_GLYCOLYSIS_BY_FRUCTOSE_2_6_BISPHOSPHATE_METABOLISM	1.89751e-05	0.00308015	0.027753	0.0872097	14097	12	1218	7	Reactome Pathways	https://www.gsea-msigdb.org/gsea/msigdb/human/geneset/REACTOME_REGULATION_OF_GLYCOLYSIS_BY_FRUCTOSE_2_6_BISPHOSPHATE_METABOLISM.html
Pathway	M39334	WP_EGFEGFR_SIGNALING	1.94353e-05	0.00308015	0.027753	0.0893244	14097	162	1218	31	WikiPathways	https://www.gsea-msigdb.org/gsea/msigdb/human/geneset/WP_EGFEGFR_SIGNALING.html
Pathway	M70	PID_PS1_PATHWAY	2.05405e-05	0.00308752	0.0278194	0.0944039	14097	46	1218	14	PID Pathways	https://www.gsea-msigdb.org/gsea/msigdb/human/geneset/PID_PS1_PATHWAY.html
Pathway	M39323	WP_B_CELL_RECEPTOR_SIGNALING	2.08253e-05	0.00308752	0.0278194	0.0957131	14097	97	1218	22	WikiPathways	https://www.gsea-msigdb.org/gsea/msigdb/human/geneset/WP_B_CELL_RECEPTOR_SIGNALING.html
Pathway	MM15947	WP_KIT_RECEPTOR_SIGNALING_PATHWAY	2.36089e-05	0.00339083	0.0305522	0.108506	14097	71	1218	18	WikiPathways	https://www.gsea-msigdb.org/gsea/msigdb/human/geneset/WP_KIT_RECEPTOR_SIGNALING_PATHWAY.html
Pathway	M39350	WP_KIT_RECEPTOR_SIGNALING	2.6964e-05	0.00375536	0.0338368	0.123927	14097	59	1218	16	WikiPathways	https://www.gsea-msigdb.org/gsea/msigdb/human/geneset/WP_KIT_RECEPTOR_SIGNALING.html
Pathway	M39400	WP_CHEMOKINE_SIGNALING	2.82759e-05	0.00382224	0.0344394	0.129956	14097	165	1218	31	WikiPathways	https://www.gsea-msigdb.org/gsea/msigdb/human/geneset/WP_CHEMOKINE_SIGNALING.html
Pathway	M39573	WP_TOLLLIKE_RECEPTOR_SIGNALING_RELATED_TO_MYD88	3.19884e-05	0.00413041	0.0372161	0.147019	14097	31	1218	11	WikiPathways	https://www.gsea-msigdb.org/gsea/msigdb/human/geneset/WP_TOLLLIKE_RECEPTOR_SIGNALING_RELATED_TO_MYD88.html
Pathway	M16864	REACTOME_METABOLISM_OF_CARBOHYDRATES	3.2841e-05	0.00413041	0.0372161	0.150937	14097	288	1218	46	Reactome Pathways	https://www.gsea-msigdb.org/gsea/msigdb/human/geneset/REACTOME_METABOLISM_OF_CARBOHYDRATES.html
Pathway	MM15879	WP_IL3_SIGNALING_PATHWAY	3.44335e-05	0.00413041	0.0372161	0.158256	14097	100	1218	22	WikiPathways	https://www.gsea-msigdb.org/gsea/msigdb/human/geneset/WP_IL3_SIGNALING_PATHWAY.html
Pathway	M124	PID_CXCR4_PATHWAY	3.44335e-05	0.00413041	0.0372161	0.158256	14097	100	1218	22	PID Pathways	https://www.gsea-msigdb.org/gsea/msigdb/human/geneset/PID_CXCR4_PATHWAY.html
Pathway	M914	REACTOME_INTERLEUKIN_3_INTERLEUKIN_5_AND_GM_CSF_SIGNALING	3.50492e-05	0.00413041	0.0372161	0.161086	14097	48	1218	14	Reactome Pathways	https://www.gsea-msigdb.org/gsea/msigdb/human/geneset/REACTOME_INTERLEUKIN_3_INTERLEUKIN_5_AND_GM_CSF_SIGNALING.html
Pathway	M27083	REACTOME_BETA_CATENIN_PHOSPHORYLATION_CASCADE	3.62838e-05	0.004169	0.0375638	0.16676	14097	17	1218	8	Reactome Pathways	https://www.gsea-msigdb.org/gsea/msigdb/human/geneset/REACTOME_BETA_CATENIN_PHOSPHORYLATION_CASCADE.html
Pathway	MM15130	REACTOME_SIGNALING_BY_INTERLEUKINS	3.73164e-05	0.00418307	0.0376906	0.171506	14097	281	1218	45	Reactome Pathways	https://www.gsea-msigdb.org/gsea/msigdb/human/geneset/REACTOME_SIGNALING_BY_INTERLEUKINS.html
Pathway	M145	PID_P53_DOWNSTREAM_PATHWAY	3.82743e-05	0.0041883	0.0377377	0.175909	14097	137	1218	27	PID Pathways	https://www.gsea-msigdb.org/gsea/msigdb/human/geneset/PID_P53_DOWNSTREAM_PATHWAY.html
Pathway	MM15915	WP_IL2_SIGNALING_PATHWAY	3.97206e-05	0.00424548	0.0382529	0.182556	14097	87	1218	20	WikiPathways	https://www.gsea-msigdb.org/gsea/msigdb/human/geneset/WP_IL2_SIGNALING_PATHWAY.html
Pathway	M39540	WP_NOTCH_SIGNALING_WP61	4.22531e-05	0.00441353	0.0397671	0.194195	14097	61	1218	16	WikiPathways	https://www.gsea-msigdb.org/gsea/msigdb/human/geneset/WP_NOTCH_SIGNALING_WP61.html
Pathway	MM1459	BIOCARTA_PS1_PATHWAY	7.04032e-05	0.0070342	0.06338	0.323573	14097	14	1218	7	BioCarta Pathways	https://www.gsea-msigdb.org/gsea/msigdb/human/geneset/BIOCARTA_PS1_PATHWAY.html
Pathway	M16173	BIOCARTA_PS1_PATHWAY	7.04032e-05	0.0070342	0.06338	0.323573	14097	14	1218	7	BioCarta Pathways	https://www.gsea-msigdb.org/gsea/msigdb/human/geneset/BIOCARTA_PS1_PATHWAY.html
Pathway	MM15595	REACTOME_RHO_GTPASE_CYCLE	7.43894e-05	0.00727433	0.0655436	0.341893	14097	439	1218	62	Reactome Pathways	https://www.gsea-msigdb.org/gsea/msigdb/human/geneset/REACTOME_RHO_GTPASE_CYCLE.html
Pathway	M27870	REACTOME_SIGNALING_BY_RECEPTOR_TYROSINE_KINASES	8.11391e-05	0.00776907	0.0700014	0.372915	14097	532	1218	72	Reactome Pathways	https://www.gsea-msigdb.org/gsea/msigdb/human/geneset/REACTOME_SIGNALING_BY_RECEPTOR_TYROSINE_KINASES.html
Pathway	M210	PID_IL8_CXCR2_PATHWAY	8.4839e-05	0.00795755	0.0716997	0.38992	14097	34	1218	11	PID Pathways	https://www.gsea-msigdb.org/gsea/msigdb/human/geneset/PID_IL8_CXCR2_PATHWAY.html
Pathway	M39824	WP_REGULATORY_CIRCUITS_OF_STAT3_SIGNALING	9.03391e-05	0.00830397	0.0748209	0.415198	14097	78	1218	18	WikiPathways	https://www.gsea-msigdb.org/gsea/msigdb/human/geneset/WP_REGULATORY_CIRCUITS_OF_STAT3_SIGNALING.html
Pubmed	28611215	Genome-wide CRISPR screen identifies HNRNPL as a prostate cancer dependency regulating RNA splicing.	2.98418e-37	3.54696e-32	4.34961e-31	3.54696e-32	34779	1489	1748	199	Pubmed	http://pubmed.org/28611215
Pubmed	35696571	ESCPE-1 mediates retrograde endosomal sorting of the SARS-CoV-2 host factor Neuropilin-1.	2.66233e-32	1.58221e-27	1.94025e-26	3.16442e-27	34779	1201	1748	165	Pubmed	http://pubmed.org/35696571
Pubmed	27173435	An organelle-specific protein landscape identifies novel diseases and molecular mechanisms.	1.73559e-27	6.87636e-23	8.43242e-22	2.06291e-22	34779	1321	1748	165	Pubmed	http://pubmed.org/27173435
Pubmed	33845483	Multilevel proteomics reveals host perturbations by SARS-CoV-2 and SARS-CoV.	3.40509e-27	1.01182e-22	1.24078e-21	4.04726e-22	34779	1061	1748	143	Pubmed	http://pubmed.org/33845483
Pubmed	33545068	Systematically defining selective autophagy receptor-specific cargo using autophagosome content profiling.	3.53947e-25	8.41395e-21	1.0318e-19	4.20698e-20	34779	1297	1748	158	Pubmed	http://pubmed.org/33545068
Pubmed	35748872	A dual-activity topoisomerase complex regulates mRNA translation and turnover.	6.14641e-25	1.21759e-20	1.49313e-19	7.30557e-20	34779	1105	1748	142	Pubmed	http://pubmed.org/35748872
Pubmed	33957083	Comprehensive interactome profiling of the human Hsp70 network highlights functional differentiation of J domains.	6.21243e-22	1.05486e-17	1.29357e-16	7.38403e-17	34779	1487	1748	165	Pubmed	http://pubmed.org/33957083
Pubmed	29180619	The STUbL RNF4 regulates protein group SUMOylation by targeting the SUMO conjugation machinery.	2.08447e-21	3.08604e-17	3.78439e-16	2.47758e-16	34779	1203	1748	142	Pubmed	http://pubmed.org/29180619
Pubmed	31073040	LMBR1L regulates lymphopoiesis through Wnt/β-catenin signaling.	2.33675e-21	3.08604e-17	3.78439e-16	2.77744e-16	34779	942	1748	121	Pubmed	http://pubmed.org/31073040
Pubmed	19946888	Defining the membrane proteome of NK cells.	2.69916e-21	3.2082e-17	3.93418e-16	3.2082e-16	34779	1168	1748	139	Pubmed	http://pubmed.org/19946888
Pubmed	11544199	Construction of long-transcript enriched cDNA libraries from submicrogram amounts of total RNAs by a universal PCR amplification method.	3.88689e-21	4.19992e-17	5.15033e-16	4.61992e-16	34779	1084	1748	132	Pubmed	http://pubmed.org/11544199
Pubmed	28986522	Mammalian APE1 controls miRNA processing and its interactome is linked to cancer RNA metabolism.	1.31009e-20	1.29764e-16	1.59128e-15	1.55716e-15	34779	925	1748	118	Pubmed	http://pubmed.org/28986522
Pubmed	32694731	Systematic mapping of genetic interactions for de novo fatty acid synthesis identifies C12orf49 as a regulator of lipid metabolism.	6.00665e-20	5.49188e-16	6.73465e-15	7.13944e-15	34779	1327	1748	148	Pubmed	http://pubmed.org/32694731
Pubmed	33144569	A trimeric Rab7 GEF controls NPC1-dependent lysosomal cholesterol export.	7.7542e-20	6.58326e-16	8.07299e-15	9.21656e-15	34779	392	1748	69	Pubmed	http://pubmed.org/33144569
Pubmed	27880917	Phenotypic and Interaction Profiling of the Human Phosphatases Identifies Diverse Mitotic Regulators.	2.75029e-19	2.17931e-15	2.67247e-14	3.26897e-14	34779	1049	1748	125	Pubmed	http://pubmed.org/27880917
Pubmed	24255178	Protein interaction network of the mammalian Hippo pathway reveals mechanisms of kinase-phosphatase interactions.	4.70536e-19	3.49547e-15	4.28646e-14	5.59275e-14	34779	446	1748	73	Pubmed	http://pubmed.org/24255178
Pubmed	36931259	A central chaperone-like role for 14-3-3 proteins in human cells.	7.18799e-19	5.02563e-15	6.16289e-14	8.54357e-14	34779	861	1748	109	Pubmed	http://pubmed.org/36931259
Pubmed	28675297	A Human Tyrosine Phosphatase Interactome Mapped by Proteomic Profiling.	8.01148e-19	5.2902e-15	6.48733e-14	9.52237e-14	34779	974	1748	118	Pubmed	http://pubmed.org/28675297
Pubmed	25241761	Using an in situ proximity ligation assay to systematically profile endogenous protein-protein interactions in a pathway network.	4.84978e-18	3.0339e-14	3.72044e-13	5.7644e-13	34779	371	1748	64	Pubmed	http://pubmed.org/25241761
Pubmed	26673895	A deep proteomics perspective on CRM1-mediated nuclear export and nucleocytoplasmic partitioning.	5.96313e-18	3.43683e-14	4.21456e-13	7.08771e-13	34779	1038	1748	121	Pubmed	http://pubmed.org/26673895
Pubmed	31753913	Systematic bromodomain protein screens identify homologous recombination and R-loop suppression pathways involved in genome integrity.	6.0722e-18	3.43683e-14	4.21456e-13	7.21735e-13	34779	1116	1748	127	Pubmed	http://pubmed.org/31753913
Pubmed	35337019	A BioID-Derived Proximity Interactome for SARS-CoV-2 Proteins.	8.14069e-18	4.39816e-14	5.39342e-13	9.67594e-13	34779	719	1748	95	Pubmed	http://pubmed.org/35337019
Pubmed	15840001	Characterization of an exchangeable gene trap using pU-17 carrying a stop codon-beta geo cassette.	9.58986e-18	4.95583e-14	6.0773e-13	1.13984e-12	34779	536	1748	79	Pubmed	http://pubmed.org/15840001
Pubmed	10512203	Exchangeable gene trap using the Cre/mutated lox system.	1.19474e-17	5.91691e-14	7.25586e-13	1.42006e-12	34779	538	1748	79	Pubmed	http://pubmed.org/10512203
Pubmed	25468996	E-cadherin interactome complexity and robustness resolved by quantitative proteomics.	1.94158e-17	9.23098e-14	1.13199e-12	2.30774e-12	34779	565	1748	81	Pubmed	http://pubmed.org/25468996
Pubmed	30833792	A protein-interaction network of interferon-stimulated genes extends the innate immune system landscape.	8.95393e-17	4.09329e-13	5.01957e-12	1.06426e-11	34779	1440	1748	148	Pubmed	http://pubmed.org/30833792
Pubmed	36736316	Multiplexed kinase interactome profiling quantifies cellular network activity and plasticity.	1.09938e-16	4.83966e-13	5.93483e-12	1.30671e-11	34779	910	1748	108	Pubmed	http://pubmed.org/36736316
Pubmed	30973865	Mouse screen reveals multiple new genes underlying mouse and human hearing loss.	1.42205e-16	6.03654e-13	7.40256e-12	1.69023e-11	34779	1242	1748	133	Pubmed	http://pubmed.org/30973865
Pubmed	28718761	The human cytoplasmic dynein interactome reveals novel activators of motility.	1.78979e-16	7.33562e-13	8.9956e-12	2.12733e-11	34779	853	1748	103	Pubmed	http://pubmed.org/28718761
Pubmed	31527615	The RNA-mediated estrogen receptor α interactome of hormone-dependent human breast cancer cell nuclei.	2.18534e-16	8.65824e-13	1.06175e-11	2.59747e-11	34779	1497	1748	151	Pubmed	http://pubmed.org/31527615
Pubmed	34432599	C5orf51 is a component of the MON1-CCZ1 complex and controls RAB7A localization and stability during mitophagy.	4.36796e-16	1.67475e-12	2.05373e-11	5.19172e-11	34779	504	1748	73	Pubmed	http://pubmed.org/34432599
Pubmed	25281560	Proximity biotinylation and affinity purification are complementary approaches for the interactome mapping of chromatin-associated protein complexes.	5.27622e-16	1.95977e-12	2.40325e-11	6.27127e-11	34779	645	1748	85	Pubmed	http://pubmed.org/25281560
Pubmed	34672954	An antibody-based proximity labeling map reveals mechanisms of SARS-CoV-2 inhibition of antiviral immunity.	7.06969e-16	2.54635e-12	3.12257e-11	8.40296e-11	34779	733	1748	92	Pubmed	http://pubmed.org/34672954
Pubmed	37232246	Proximity labelling identifies pro-migratory endocytic recycling cargo and machinery of the Rab4 and Rab11 families.	1.04269e-15	3.6451e-12	4.46995e-11	1.23933e-10	34779	339	1748	57	Pubmed	http://pubmed.org/37232246
Pubmed	15231748	Functional proteomics mapping of a human signaling pathway.	2.61422e-15	8.87782e-12	1.08868e-10	3.10724e-10	34779	591	1748	79	Pubmed	http://pubmed.org/15231748
Pubmed	23414517	A human skeletal muscle interactome centered on proteins involved in muscular dystrophies: LGMD interactome.	7.41364e-15	2.44772e-11	3.00161e-10	8.81178e-10	34779	497	1748	70	Pubmed	http://pubmed.org/23414517
Pubmed	38117590	Cooperative polarization of MCAM/CD146 and ERM family proteins in melanoma.	9.16343e-15	2.94366e-11	3.60979e-10	1.08916e-09	34779	377	1748	59	Pubmed	http://pubmed.org/38117590
Pubmed	22863883	A high-throughput approach for measuring temporal changes in the interactome.	1.1742e-14	3.67273e-11	4.50384e-10	1.39564e-09	34779	1455	1748	143	Pubmed	http://pubmed.org/22863883
Pubmed	35241646	A multi-factor trafficking site on the spliceosome remodeling enzyme BRR2 recruits C9ORF78 to regulate alternative splicing.	1.20515e-14	3.67291e-11	4.50405e-10	1.43243e-09	34779	560	1748	75	Pubmed	http://pubmed.org/35241646
Pubmed	38569033	ER-export and ARFRP1/AP-1-dependent delivery of SARS-CoV-2 Envelope to lysosomes controls late stages of viral replication.	1.57421e-14	4.67771e-11	5.73624e-10	1.87108e-09	34779	952	1748	106	Pubmed	http://pubmed.org/38569033
Pubmed	20237496	New genetic associations detected in a host response study to hepatitis B vaccine.	1.82497e-14	5.29058e-11	6.48779e-10	2.16914e-09	34779	824	1748	96	Pubmed	http://pubmed.org/20237496
Pubmed	22810586	Interpreting cancer genomes using systematic host network perturbations by tumour virus proteins.	2.89676e-14	8.19776e-11	1.00528e-09	3.44306e-09	34779	499	1748	69	Pubmed	http://pubmed.org/22810586
Pubmed	19056867	Large-scale proteomics and phosphoproteomics of urinary exosomes.	3.26471e-14	9.0242e-11	1.10663e-09	3.8804e-09	34779	1016	1748	110	Pubmed	http://pubmed.org/19056867
Pubmed	34597346	The proximal proteome of 17 SARS-CoV-2 proteins links to disrupted antiviral signaling and host translation.	4.35587e-14	1.17667e-10	1.44294e-09	5.17734e-09	34779	1007	1748	109	Pubmed	http://pubmed.org/34597346
Pubmed	22268729	Proteomic identification of common SCF ubiquitin ligase FBXO6-interacting glycoproteins in three kinds of cells.	5.66233e-14	1.4956e-10	1.83404e-09	6.73019e-09	34779	613	1748	78	Pubmed	http://pubmed.org/22268729
Pubmed	20936779	A human MAP kinase interactome.	7.91934e-14	2.04627e-10	2.50933e-09	9.41285e-09	34779	486	1748	67	Pubmed	http://pubmed.org/20936779
Pubmed	35140242	Human transcription factor protein interaction networks.	1.34115e-13	3.39164e-10	4.15914e-09	1.59407e-08	34779	1429	1748	138	Pubmed	http://pubmed.org/35140242
Pubmed	21900206	A directed protein interaction network for investigating intracellular signal transduction.	1.71572e-13	4.24852e-10	5.20992e-09	2.03929e-08	34779	1124	1748	116	Pubmed	http://pubmed.org/21900206
Pubmed	34369648	BioID reveals an ATG9A interaction with ATG13-ATG101 in the degradation of p62/SQSTM1-ubiquitin clusters.	1.76199e-13	4.27404e-10	5.24121e-09	2.09428e-08	34779	285	1748	48	Pubmed	http://pubmed.org/34369648
Pubmed	36543142	Pro-prion, as a membrane adaptor protein for E3 ligase c-Cbl, facilitates the ubiquitination of IGF-1R, promoting melanoma metastasis.	1.837e-13	4.36688e-10	5.35507e-09	2.18344e-08	34779	689	1748	83	Pubmed	http://pubmed.org/36543142
Interaction	int:RAB11A	RAB11A interactions	2.09086e-15	3.27198e-11	3.34901e-10	3.27198e-11	20153	830	1614	134
Interaction	int:RHOJ	RHOJ interactions	4.6838e-13	3.64946e-09	3.73537e-08	7.32968e-09	20153	633	1614	105
Interaction	int:RHOB	RHOB interactions	6.99622e-13	3.64946e-09	3.73537e-08	1.09484e-08	20153	840	1614	128
Interaction	int:CDC42	CDC42 interactions	9.7581e-13	3.81761e-09	3.90748e-08	1.52704e-08	20153	1323	1614	179
Interaction	int:RHOA	RHOA interactions	2.06371e-12	6.45901e-09	6.61106e-08	3.22951e-08	20153	1199	1614	165
Interaction	int:RAC2	RAC2 interactions	1.06834e-11	2.78641e-08	2.85201e-07	1.67185e-07	20153	674	1614	106
Interaction	int:LAMP1	LAMP1 interactions	3.93256e-11	8.48917e-08	8.68901e-07	6.15406e-07	20153	644	1614	101
Interaction	int:PXN	PXN interactions	4.33979e-11	8.48917e-08	8.68901e-07	6.79133e-07	20153	334	1614	64
Interaction	int:RHOC	RHOC interactions	1.03804e-10	1.80492e-07	1.84741e-06	1.62443e-06	20153	584	1614	93
Interaction	int:RHOD	RHOD interactions	1.74586e-10	2.44875e-07	2.5064e-06	2.7321e-06	20153	572	1614	91
Interaction	int:RAC1	RAC1 interactions	1.83441e-10	2.44875e-07	2.5064e-06	2.87067e-06	20153	1063	1614	144
Interaction	int:HRAS	HRAS interactions	1.87776e-10	2.44875e-07	2.5064e-06	2.93851e-06	20153	725	1614	108
Interaction	int:RHOG	RHOG interactions	6.89095e-10	8.29511e-07	8.49039e-06	1.07836e-05	20153	910	1614	126
Interaction	int:RAC3	RAC3 interactions	2.2999e-09	2.5708e-06	2.63132e-05	3.59912e-05	20153	619	1614	93
Interaction	int:PTK2B	PTK2B interactions	2.71733e-09	2.8349e-06	2.90163e-05	4.25234e-05	20153	119	1614	31
Interaction	int:RHOU	RHOU interactions	4.34757e-09	3.89864e-06	3.99042e-05	6.80351e-05	20153	510	1614	80
Interaction	int:NPC1	NPC1 interactions	4.39409e-09	3.89864e-06	3.99042e-05	6.87632e-05	20153	364	1614	63
Interaction	int:RHOF	RHOF interactions	4.48435e-09	3.89864e-06	3.99042e-05	7.01756e-05	20153	673	1614	98
Interaction	int:TMPRSS11B	TMPRSS11B interactions	5.07345e-09	4.17865e-06	4.27702e-05	7.93944e-05	20153	416	1614	69
Interaction	int:YWHAH	YWHAH interactions	7.18547e-09	5.62227e-06	5.75462e-05	0.000112445	20153	1102	1614	142
Interaction	int:TOP3B	TOP3B interactions	9.24394e-09	6.88849e-06	7.05066e-05	0.000144658	20153	1470	1614	178
Interaction	int:LAMTOR1	LAMTOR1 interactions	2.14534e-08	1.52602e-05	0.000156194	0.000335724	20153	722	1614	101
Interaction	int:RHOH	RHOH interactions	2.49887e-08	1.70021e-05	0.000174023	0.000391048	20153	512	1614	78
Interaction	int:APEX1	APEX1 interactions	3.45534e-08	2.25302e-05	0.000230606	0.000540726	20153	1271	1614	156
Interaction	int:LYN	LYN interactions	7.00202e-08	4.38299e-05	0.000448617	0.00109575	20153	720	1614	99
Interaction	int:YWHAB	YWHAB interactions	7.70346e-08	4.63659e-05	0.000474574	0.00120551	20153	1014	1614	129
Interaction	int:YWHAG	YWHAG interactions	8.5911e-08	4.97934e-05	0.000509656	0.00134442	20153	1248	1614	152
Interaction	int:CANX	CANX interactions	9.8855e-08	5.52493e-05	0.0005655	0.00154698	20153	1261	1614	153
Interaction	int:LMBR1L	LMBR1L interactions	1.48404e-07	8.00817e-05	0.000819669	0.00232237	20153	946	1614	121
Interaction	int:JAK1	JAK1 interactions	1.73543e-07	9.05261e-05	0.000926571	0.00271578	20153	248	1614	45
Interaction	int:RAB25	RAB25 interactions	1.88497e-07	9.51545e-05	0.000973945	0.00294979	20153	265	1614	47
Interaction	int:RND2	RND2 interactions	2.4499e-07	0.000119808	0.00122628	0.00383384	20153	440	1614	67
Interaction	int:VAPA	VAPA interactions	3.357e-07	0.000159193	0.00162941	0.00525337	20153	686	1614	93
Interaction	int:ERBB4	ERBB4 interactions	4.45805e-07	0.000196178	0.00200796	0.0069764	20153	184	1614	36
Interaction	int:RAB7A	RAB7A interactions	4.49282e-07	0.000196178	0.00200796	0.00703081	20153	886	1614	113
Interaction	int:CDH1	CDH1 interactions	4.513e-07	0.000196178	0.00200796	0.00706239	20153	768	1614	101
Interaction	int:TNRC6B	TNRC6B interactions	4.95724e-07	0.000209665	0.002146	0.00775759	20153	282	1614	48
Interaction	int:MCAM	MCAM interactions	5.55353e-07	0.000228703	0.00234087	0.00869072	20153	468	1614	69
Interaction	int:SQSTM1	SQSTM1 interactions	6.00041e-07	0.000232379	0.0023785	0.00939005	20153	1257	1614	149
Interaction	int:CAV1	CAV1 interactions	6.01775e-07	0.000232379	0.0023785	0.00941717	20153	724	1614	96
Interaction	int:LAMP2	LAMP2 interactions	6.08828e-07	0.000232379	0.0023785	0.00952754	20153	609	1614	84
Interaction	int:SYNE3	SYNE3 interactions	7.26212e-07	0.000270583	0.00276953	0.0113645	20153	444	1614	66
Interaction	int:ARF6	ARF6 interactions	7.71144e-07	0.000280643	0.00287249	0.0120676	20153	584	1614	81
Interaction	int:FGFR1	FGFR1 interactions	7.95825e-07	0.000281319	0.00287941	0.0124539	20153	632	1614	86
Interaction	int:GPR182	GPR182 interactions	8.45395e-07	0.000281319	0.00287941	0.0132296	20153	455	1614	67
Interaction	int:STAT3	STAT3 interactions	8.53777e-07	0.000281319	0.00287941	0.0133608	20153	446	1614	66
Interaction	int:RAB9A	RAB9A interactions	8.57126e-07	0.000281319	0.00287941	0.0134132	20153	595	1614	82
Interaction	int:EGLN3	EGLN3 interactions	8.62886e-07	0.000281319	0.00287941	0.0135033	20153	1296	1614	152
Interaction	int:RAB4A	RAB4A interactions	9.90678e-07	0.00031639	0.00323838	0.0155031	20153	457	1614	67
Interaction	int:LATS2	LATS2 interactions	1.03024e-06	0.000322443	0.00330034	0.0161222	20153	289	1614	48
Cytoband	chr17q25	Ensembl 112 genes in cytogenetic band chr17q25	1.92857e-06	0.00186878	0.0139299	0.00186878	45909	307	1808	31	MSigDB C1	https://ensembl.org/Homo_sapiens/Location/Chromosome?r=17
Cytoband	chr1q22	Ensembl 112 genes in cytogenetic band chr1q22	1.9917e-05	0.00964978	0.0719294	0.0192996	45909	71	1808	12	MSigDB C1	https://ensembl.org/Homo_sapiens/Location/Chromosome?r=1
Cytoband	19q13.4	19q13.4	5.96208e-05	0.0192575	0.143546	0.0577726	45909	79	1808	12
Cytoband	chr19q13	Ensembl 112 genes in cytogenetic band chr19q13	0.000154312	0.0275206	0.205138	0.149528	45909	1192	1808	73	MSigDB C1	https://ensembl.org/Homo_sapiens/Location/Chromosome?r=19
Cytoband	17q25.3	17q25.3	0.000170378	0.0275206	0.205138	0.165096	45909	101	1808	13
Cytoband	13q14.3	13q14.3	0.000170406	0.0275206	0.205138	0.165124	45909	41	1808	8
Cytoband	1q23	1q23	0.000209523	0.0290039	0.216195	0.203027	45909	23	1808	6
Cytoband	2p23	2p23	0.000391968	0.0474771	0.353894	0.379817	45909	17	1808	5
Cytoband	chr7q22	Ensembl 112 genes in cytogenetic band chr7q22	0.00045511	0.0481172	0.358665	0.441002	45909	219	1808	20	MSigDB C1	https://ensembl.org/Homo_sapiens/Location/Chromosome?r=7
Cytoband	chr10q24	Ensembl 112 genes in cytogenetic band chr10q24	0.000522356	0.0481172	0.358665	0.506163	45909	189	1808	18	MSigDB C1	https://ensembl.org/Homo_sapiens/Location/Chromosome?r=10
Cytoband	chr19p13	Ensembl 112 genes in cytogenetic band chr19p13	0.000546222	0.0481172	0.358665	0.529289	45909	797	1808	51	MSigDB C1	https://ensembl.org/Homo_sapiens/Location/Chromosome?r=19
Cytoband	1q32	1q32	0.000608636	0.0491474	0.366345	0.589769	45909	49	1808	8
Cytoband	chr2p23	Ensembl 112 genes in cytogenetic band chr2p23	0.000835812	0.0623001	0.464385	0.809902	45909	149	1808	15	MSigDB C1	https://ensembl.org/Homo_sapiens/Location/Chromosome?r=2
Cytoband	2p14	2p14	0.00116717	0.072201	0.538186	1	45909	31	1808	6
Cytoband	4p14	4p14	0.0011685	0.072201	0.538186	1	45909	42	1808	7
Cytoband	4q21.23	4q21.23	0.00128812	0.072201	0.538186	1	45909	13	1808	4
Cytoband	5q13.2	5q13.2	0.00133432	0.072201	0.538186	1	45909	55	1808	8
Cytoband	1p34	1p34	0.0013891	0.072201	0.538186	1	45909	32	1808	6
Cytoband	2q24.2	2q24.2	0.00141571	0.072201	0.538186	1	45909	22	1808	5
Cytoband	7q22.1	7q22.1	0.00169216	0.0818618	0.610197	1	45909	113	1808	12
Cytoband	3q21.3	3q21.3	0.00177409	0.0818618	0.610197	1	45909	45	1808	7
Cytoband	3p14	3p14	0.00189425	0.0834332	0.621911	1	45909	7	1808	3
Cytoband	chr3p13	Ensembl 112 genes in cytogenetic band chr3p13	0.00229665	0.096759	0.721241	1	45909	47	1808	7	MSigDB C1	https://ensembl.org/Homo_sapiens/Location/Chromosome?r=3
Cytoband	chr9q34	Ensembl 112 genes in cytogenetic band chr9q34	0.00260133	0.104322	0.777615	1	45909	325	1808	24	MSigDB C1	https://ensembl.org/Homo_sapiens/Location/Chromosome?r=9
Cytoband	19p13.3	19p13.3	0.00284198	0.104322	0.777615	1	45909	237	1808	19
Cytoband	chr20q13	Ensembl 112 genes in cytogenetic band chr20q13	0.00291537	0.104322	0.777615	1	45909	422	1808	29	MSigDB C1	https://ensembl.org/Homo_sapiens/Location/Chromosome?r=20
Cytoband	4p15.32	4p15.32	0.00298321	0.104322	0.777615	1	45909	16	1808	4
Cytoband	1p36.22	1p36.22	0.00301446	0.104322	0.777615	1	45909	37	1808	6
Cytoband	1p32	1p32	0.00368669	0.117367	0.87485	1	45909	27	1808	5
Cytoband	1p13	1p13	0.00378051	0.117367	0.87485	1	45909	17	1808	4
Cytoband	3p13	3p13	0.00378051	0.117367	0.87485	1	45909	17	1808	4
Cytoband	17q25	17q25	0.0039574	0.117367	0.87485	1	45909	39	1808	6
Cytoband	17q11.2	17q11.2	0.0041354	0.117367	0.87485	1	45909	110	1808	11
Cytoband	4q28	4q28	0.00428441	0.117367	0.87485	1	45909	9	1808	3
Cytoband	chr15q21	Ensembl 112 genes in cytogenetic band chr15q21	0.00451254	0.117367	0.87485	1	45909	177	1808	15	MSigDB C1	https://ensembl.org/Homo_sapiens/Location/Chromosome?r=15
Cytoband	15q21.1-q21.2	15q21.1-q21.2	0.00452845	0.117367	0.87485	1	45909	3	1808	2
Cytoband	9q34.11	9q34.11	0.00459041	0.117367	0.87485	1	45909	53	1808	7
Cytoband	3q27.3	3q27.3	0.00471061	0.117367	0.87485	1	45909	18	1808	4
Cytoband	chr4p14	Ensembl 112 genes in cytogenetic band chr4p14	0.00472373	0.117367	0.87485	1	45909	67	1808	8	MSigDB C1	https://ensembl.org/Homo_sapiens/Location/Chromosome?r=4
Cytoband	17q21.31	17q21.31	0.00495031	0.119921	0.893892	1	45909	82	1808	9
Cytoband	11q14.1	11q14.1	0.00575806	0.128437	0.957373	1	45909	42	1808	6
Cytoband	chr5q35	Ensembl 112 genes in cytogenetic band chr5q35	0.00577989	0.128437	0.957373	1	45909	235	1808	18	MSigDB C1	https://ensembl.org/Homo_sapiens/Location/Chromosome?r=5
Cytoband	14q22.1	14q22.1	0.00590355	0.128437	0.957373	1	45909	30	1808	5
Cytoband	12q24.22	12q24.22	0.0059423	0.128437	0.957373	1	45909	10	1808	3
Cytoband	chr14q24	Ensembl 112 genes in cytogenetic band chr14q24	0.00596459	0.128437	0.957373	1	45909	200	1808	16	MSigDB C1	https://ensembl.org/Homo_sapiens/Location/Chromosome?r=14
Cytoband	chr16q22	Ensembl 112 genes in cytogenetic band chr16q22	0.00611607	0.128836	0.960346	1	45909	183	1808	15	MSigDB C1	https://ensembl.org/Homo_sapiens/Location/Chromosome?r=16
Cytoband	12q13	12q13	0.00671625	0.135607	1	1	45909	71	1808	8
Cytoband	chr1p34	Ensembl 112 genes in cytogenetic band chr1p34	0.00671736	0.135607	1	1	45909	294	1808	21	MSigDB C1	https://ensembl.org/Homo_sapiens/Location/Chromosome?r=1
Cytoband	1p34.1	1p34.1	0.00687602	0.135778	1	1	45909	57	1808	7
Cytoband	7q22.3	7q22.3	0.00700609	0.135778	1	1	45909	20	1808	4
TFBS	M30207	TFEB_TARGET_GENES	2.07839e-21	2.17816e-18	1.64066e-17	2.17816e-18	26909	1402	1688	182	MSigDB	http://gtrd.biouml.org/
TFBS	M40703	PHF2_TARGET_GENES	2.37281e-15	1.24335e-12	9.36534e-12	2.4867e-12	26909	1498	1688	173	MSigDB	http://gtrd.biouml.org/
TFBS	M30400	ZNF92_TARGET_GENES	8.59726e-15	2.81879e-12	2.1232e-11	9.00993e-12	26909	1448	1688	167	MSigDB	http://gtrd.biouml.org/
TFBS	M40711	ZSCAN5DP_TARGET_GENES	1.07587e-14	2.81879e-12	2.1232e-11	1.12751e-11	26909	1381	1688	161	MSigDB	http://gtrd.biouml.org/
TFBS	M30364	ZNF597_TARGET_GENES	3.06223e-14	6.41844e-12	4.83458e-11	3.20922e-11	26909	885	1688	116	MSigDB	http://gtrd.biouml.org/
TFBS	M30386	ZNF768_TARGET_GENES	3.25333e-13	5.68248e-11	4.28023e-10	3.40949e-10	26909	1354	1688	154	MSigDB	http://gtrd.biouml.org/
TFBS	M30320	ZNF423_TARGET_GENES	3.61982e-12	5.41938e-10	4.08206e-09	3.79357e-09	26909	1076	1688	127	MSigDB	http://gtrd.biouml.org/
TFBS	RYTTCCTG_V$ETS2_B	RYTTCCTG_V$ETS2_B	5.78057e-12	7.57255e-10	5.7039e-09	6.05804e-09	26909	866	1688	108	TFBS
TFBS	M40758	MEF2C_TARGET_GENES	7.16709e-12	8.34568e-10	6.28624e-09	7.51111e-09	26909	802	1688	102	MSigDB	http://gtrd.biouml.org/
TFBS	CACGTG_V$MYC_Q2	CACGTG_V$MYC_Q2	1.74887e-11	1.83281e-09	1.38053e-08	1.83281e-08	26909	803	1688	101	TFBS
TFBS	M30333	ZNF507_TARGET_GENES	3.2067e-11	3.05511e-09	2.30121e-08	3.36063e-08	26909	657	1688	87	MSigDB	http://gtrd.biouml.org/
TFBS	RGAGGAARY_V$PU1_Q6	RGAGGAARY_V$PU1_Q6	3.96393e-11	3.46183e-09	2.60757e-08	4.1542e-08	26909	400	1688	62	TFBS
TFBS	M40831	INSM2_TARGET_GENES	2.79413e-10	2.2525e-08	1.69666e-07	2.92825e-07	26909	843	1688	101	MSigDB	http://gtrd.biouml.org/
TFBS	M30292	ZNF282_TARGET_GENES	3.9488e-10	2.78185e-08	2.09538e-07	4.13835e-07	26909	1071	1688	120	MSigDB	http://gtrd.biouml.org/
TFBS	M40730	HOXA1_TARGET_GENES	3.98165e-10	2.78185e-08	2.09538e-07	4.17277e-07	26909	1107	1688	123	MSigDB	http://gtrd.biouml.org/
TFBS	M40715	RAG1_TARGET_GENES	5.84153e-10	3.82621e-08	2.88202e-07	6.12193e-07	26909	1054	1688	118	MSigDB	http://gtrd.biouml.org/
TFBS	M29994	HES2_TARGET_GENES	1.40194e-09	8.64254e-08	6.50985e-07	1.46923e-06	26909	1438	1688	148	MSigDB	http://gtrd.biouml.org/
TFBS	MGGAAGTG_V$GABP_B	MGGAAGTG_V$GABP_B	2.48859e-09	1.44891e-07	1.09137e-06	2.60804e-06	26909	560	1688	73	TFBS
TFBS	M30316	ZNF410_TARGET_GENES	3.31531e-09	1.82866e-07	1.3774e-06	3.47445e-06	26909	630	1688	79	MSigDB	http://gtrd.biouml.org/
TFBS	M30140	RBM34_TARGET_GENES	1.47575e-08	7.73292e-07	5.82469e-06	1.54658e-05	26909	1053	1688	113	MSigDB	http://gtrd.biouml.org/
TFBS	M30372	ZNF664_TARGET_GENES	1.61809e-08	8.07502e-07	6.08237e-06	1.69575e-05	26909	994	1688	108	MSigDB	http://gtrd.biouml.org/
TFBS	TCANNTGAY_V$SREBP1_01	TCANNTGAY_V$SREBP1_01	3.15265e-08	1.50181e-06	1.13121e-05	3.30398e-05	26909	377	1688	53	TFBS
TFBS	M30269	ZNF175_TARGET_GENES	5.81559e-08	2.64989e-06	1.99598e-05	6.09474e-05	26909	849	1688	94	MSigDB	http://gtrd.biouml.org/
TFBS	M40853	NOTCH3_TARGET_GENES	6.29948e-08	2.75077e-06	2.07197e-05	6.60185e-05	26909	1144	1688	118	MSigDB	http://gtrd.biouml.org/
TFBS	M40688	SETD1A_TARGET_GENES	6.94346e-08	2.9107e-06	2.19243e-05	7.27675e-05	26909	1450	1688	142	MSigDB	http://gtrd.biouml.org/
TFBS	M30022	ID1_TARGET_GENES	7.71062e-08	3.10797e-06	2.34103e-05	8.08073e-05	26909	1274	1688	128	MSigDB	http://gtrd.biouml.org/
TFBS	M29925	CIITA_TARGET_GENES	1.03102e-07	4.0019e-06	3.01436e-05	0.000108051	26909	1230	1688	124	MSigDB	http://gtrd.biouml.org/
TFBS	WGTTNNNNNAAA_UNKNOWN	WGTTNNNNNAAA_UNKNOWN	1.35605e-07	5.07551e-06	3.82305e-05	0.000142114	26909	448	1688	58	TFBS
TFBS	M40811	ZSCAN4_TARGET_GENES	1.532e-07	5.41896e-06	4.08174e-05	0.000160554	26909	1026	1688	107	MSigDB	http://gtrd.biouml.org/
TFBS	M29930	CREB3L4_TARGET_GENES	1.55123e-07	5.41896e-06	4.08174e-05	0.000162569	26909	1431	1688	139	MSigDB	http://gtrd.biouml.org/
TFBS	TGANTCA_V$AP1_C	TGANTCA_V$AP1_C	1.74698e-07	5.90594e-06	4.44855e-05	0.000183084	26909	918	1688	98	TFBS
TFBS	M40810	ZNF579_TARGET_GENES	1.82809e-07	5.98699e-06	4.5096e-05	0.000191584	26909	656	1688	76	MSigDB	http://gtrd.biouml.org/
TFBS	M30237	ZBTB12_TARGET_GENES	2.1035e-07	6.68022e-06	5.03176e-05	0.000220447	26909	1310	1688	129	MSigDB	http://gtrd.biouml.org/
TFBS	M29981	GREB1_TARGET_GENES	3.09856e-07	9.55084e-06	7.19401e-05	0.000324729	26909	954	1688	100	MSigDB	http://gtrd.biouml.org/
TFBS	SCGGAAGY_V$ELK1_02	SCGGAAGY_V$ELK1_02	3.39942e-07	1.01788e-05	7.66703e-05	0.000356259	26909	870	1688	93	TFBS
TFBS	M30011	HOXB6_TARGET_GENES	4.10842e-07	1.19601e-05	9.00872e-05	0.000430563	26909	646	1688	74	MSigDB	http://gtrd.biouml.org/
TFBS	M40816	ZNF740_TARGET_GENES	4.768e-07	1.3505e-05	0.000101724	0.000499686	26909	1317	1688	128	MSigDB	http://gtrd.biouml.org/
TFBS	GATTGGY_V$NFY_Q6_01	GATTGGY_V$NFY_Q6_01	6.34467e-07	1.74979e-05	0.0001318	0.000664921	26909	907	1688	95	TFBS
TFBS	M30385	ZNF766_TARGET_GENES	6.7491e-07	1.80831e-05	0.000136208	0.000707306	26909	1210	1688	119	MSigDB	http://gtrd.biouml.org/
TFBS	M40734	LHX2_TARGET_GENES	6.90195e-07	1.80831e-05	0.000136208	0.000723324	26909	1185	1688	117	MSigDB	http://gtrd.biouml.org/
TFBS	M30087	NFKBIA_TARGET_GENES	7.12285e-07	1.82067e-05	0.000137139	0.000746475	26909	1327	1688	128	MSigDB	http://gtrd.biouml.org/
TFBS	M30089	NKX2_2_TARGET_GENES	7.72895e-07	1.92856e-05	0.000145265	0.000809994	26909	1342	1688	129	MSigDB	http://gtrd.biouml.org/
TFBS	M30033	KAT2A_TARGET_GENES	8.70599e-07	2.12183e-05	0.000159823	0.000912387	26909	1165	1688	115	MSigDB	http://gtrd.biouml.org/
TFBS	TGGAAA_V$NFAT_Q4_01	TGGAAA_V$NFAT_Q4_01	9.57411e-07	2.28038e-05	0.000171766	0.00100337	26909	1491	1688	140	TFBS
TFBS	M40787	AEBP2_TARGET_GENES	9.80496e-07	2.28347e-05	0.000171998	0.00102756	26909	1041	1688	105	MSigDB	http://gtrd.biouml.org/
TFBS	GGGYGTGNY_UNKNOWN	GGGYGTGNY_UNKNOWN	1.20393e-06	2.74286e-05	0.000206601	0.00126171	26909	524	1688	62	TFBS
TFBS	M40740	NR0B1_TARGET_GENES	1.28882e-06	2.87381e-05	0.000216465	0.00135069	26909	232	1688	35	MSigDB	http://gtrd.biouml.org/
TFBS	M30310	ZNF391_TARGET_GENES	1.33659e-06	2.91822e-05	0.00021981	0.00140074	26909	960	1688	98	MSigDB	http://gtrd.biouml.org/
TFBS	M30340	ZNF528_TARGET_GENES	1.46164e-06	3.12612e-05	0.00023547	0.0015318	26909	801	1688	85	MSigDB	http://gtrd.biouml.org/
TFBS	M29922	CHAF1B_TARGET_GENES	1.74588e-06	3.65937e-05	0.000275636	0.00182969	26909	991	1688	100	MSigDB	http://gtrd.biouml.org/
GeneFamily	471	ADAM metallopeptidase domain containing|CD molecules	1.64063e-15	7.16957e-13	4.77371e-12	7.16957e-13	18080	394	1053	67	genenames.org	http://www.genenames.org/cgi-bin/genefamilies/set/471
GeneFamily	741	SH2 domain containing	4.63666e-10	1.01311e-07	6.74558e-07	2.02622e-07	18080	101	1053	25	genenames.org	http://www.genenames.org/cgi-bin/genefamilies/set/741
GeneFamily	682	Pleckstrin homology domain containing|Rho guanine nucleotide exchange factors|C2 domain containing	2.83511e-09	4.12981e-07	2.74975e-06	1.23894e-06	18080	206	1053	36	genenames.org	http://www.genenames.org/cgi-bin/genefamilies/set/682
GeneFamily	948	CD molecules|Toll like receptors	6.59832e-06	0.000720867	0.00479974	0.00288347	18080	10	1053	6	genenames.org	http://www.genenames.org/cgi-bin/genefamilies/set/948
GeneFamily	599	Interferon receptors	5.45646e-05	0.00374164	0.0249129	0.0238447	18080	5	1053	4	genenames.org	http://www.genenames.org/cgi-bin/genefamilies/set/599
GeneFamily	1182	CD molecules|Inhibitory leukocyte immunoglobulin like receptors	5.45646e-05	0.00374164	0.0249129	0.0238447	18080	5	1053	4	genenames.org	http://www.genenames.org/cgi-bin/genefamilies/set/1182
GeneFamily	362	WD repeat domain containing	5.99347e-05	0.00374164	0.0249129	0.0261914	18080	262	1053	32	genenames.org	http://www.genenames.org/cgi-bin/genefamilies/set/362
GeneFamily	506	Basic leucine zipper proteins	9.34654e-05	0.00510555	0.0339942	0.0408444	18080	49	1053	11	genenames.org	http://www.genenames.org/cgi-bin/genefamilies/set/506
GeneFamily	602	CD molecules|I-set domain containing|Immunoglobulin like domain containing|Interleukin receptors|TIR domain containing	0.000114501	0.00555968	0.037018	0.0500371	18080	42	1053	10	genenames.org	http://www.genenames.org/cgi-bin/genefamilies/set/602
GeneFamily	1181	CD molecules|Activating leukocyte immunoglobulin like receptors	0.000156109	0.00682197	0.0454227	0.0682197	18080	6	1053	4	genenames.org	http://www.genenames.org/cgi-bin/genefamilies/set/1181
GeneFamily	1318	Non-canonical poly(A) polymerases	0.000347411	0.0138017	0.0918957	0.151819	18080	7	1053	4	genenames.org	http://www.genenames.org/cgi-bin/genefamilies/set/1318
GeneFamily	395	ArfGAPs	0.000484522	0.0176447	0.117483	0.211736	18080	33	1053	8	genenames.org	http://www.genenames.org/cgi-bin/genefamilies/set/395
GeneFamily	1077	6-phosphofructo-2-kinases/fructose-2,6-biphosphatases	0.000753771	0.0253383	0.16871	0.329398	18080	4	1053	3	genenames.org	http://www.genenames.org/cgi-bin/genefamilies/set/1077
GeneFamily	403	Ankyrin repeat domain containing	0.000915225	0.0285681	0.190215	0.399953	18080	242	1053	27	genenames.org	http://www.genenames.org/cgi-bin/genefamilies/set/403
GeneFamily	1230	WD repeat domain containing|BEACH domain containing	0.00113803	0.0310824	0.206955	0.497318	18080	9	1053	4	genenames.org	http://www.genenames.org/cgi-bin/genefamilies/set/1230
GeneFamily	1055	Exocyst complex	0.00113803	0.0310824	0.206955	0.497318	18080	9	1053	4	genenames.org	http://www.genenames.org/cgi-bin/genefamilies/set/1055
GeneFamily	590	Adenosine receptors|V-set domain containing	0.00129271	0.0315091	0.209797	0.564916	18080	163	1053	20	genenames.org	http://www.genenames.org/cgi-bin/genefamilies/set/590
GeneFamily	722	Pleckstrin homology domain containing|Rho guanine nucleotide exchange factors|C2 domain containing	0.00139368	0.0315091	0.209797	0.609038	18080	66	1053	11	genenames.org	http://www.genenames.org/cgi-bin/genefamilies/set/722
GeneFamily	58	Ring finger proteins	0.00146719	0.0315091	0.209797	0.641162	18080	275	1053	29	genenames.org	http://www.genenames.org/cgi-bin/genefamilies/set/58
GeneFamily	752	Solute carriers	0.00167332	0.0315091	0.209797	0.731242	18080	395	1053	38	genenames.org	http://www.genenames.org/cgi-bin/genefamilies/set/752
GeneFamily	394	RAB like GTPases	0.00180258	0.0315091	0.209797	0.787728	18080	5	1053	3	genenames.org	http://www.genenames.org/cgi-bin/genefamilies/set/394
GeneFamily	915	CD molecules|Adhesion G protein-coupled receptors, subfamily E	0.00180258	0.0315091	0.209797	0.787728	18080	5	1053	3	genenames.org	http://www.genenames.org/cgi-bin/genefamilies/set/915
GeneFamily	746	Sideroflexins	0.00180258	0.0315091	0.209797	0.787728	18080	5	1053	3	genenames.org	http://www.genenames.org/cgi-bin/genefamilies/set/746
GeneFamily	747	CD molecules|V-set domain containing|C1-set domain containing|Signal regulatory proteins	0.00180258	0.0315091	0.209797	0.787728	18080	5	1053	3	genenames.org	http://www.genenames.org/cgi-bin/genefamilies/set/747
GeneFamily	678	Perilipins	0.00180258	0.0315091	0.209797	0.787728	18080	5	1053	3	genenames.org	http://www.genenames.org/cgi-bin/genefamilies/set/678
GeneFamily	88	PHD finger proteins	0.00207737	0.0349158	0.23248	0.907811	18080	90	1053	13	genenames.org	http://www.genenames.org/cgi-bin/genefamilies/set/88
GeneFamily	486	Zinc fingers ZZ-type|Lysine acetyltransferases	0.00227946	0.0368935	0.245648	0.996125	18080	17	1053	5	genenames.org	http://www.genenames.org/cgi-bin/genefamilies/set/486
GeneFamily	963	Methyltransferase like	0.00250473	0.0390917	0.260284	1	18080	33	1053	7	genenames.org	http://www.genenames.org/cgi-bin/genefamilies/set/963
GeneFamily	504	Guanylate cyclase receptors|DENN/MADD domain containing	0.00261699	0.0394354	0.262572	1	18080	25	1053	6	genenames.org	http://www.genenames.org/cgi-bin/genefamilies/set/504
GeneFamily	410	Sulfatases	0.0030064	0.0407361	0.271233	1	18080	18	1053	5	genenames.org	http://www.genenames.org/cgi-bin/genefamilies/set/410
GeneFamily	40	Acyl-CoA synthetase family	0.00323683	0.0407361	0.271233	1	18080	26	1053	6	genenames.org	http://www.genenames.org/cgi-bin/genefamilies/set/40
GeneFamily	1220	PDZ domain containing	0.00325597	0.0407361	0.271233	1	18080	152	1053	18	genenames.org	http://www.genenames.org/cgi-bin/genefamilies/set/1220
GeneFamily	1114	Flotillins	0.003389	0.0407361	0.271233	1	18080	2	1053	2	genenames.org	http://www.genenames.org/cgi-bin/genefamilies/set/1114
GeneFamily	826	Multiple C2 and transmembrane domain containing	0.003389	0.0407361	0.271233	1	18080	2	1053	2	genenames.org	http://www.genenames.org/cgi-bin/genefamilies/set/826
GeneFamily	1266	Protein phosphatase 2 scaffold subunits|STRIPAK complex	0.003389	0.0407361	0.271233	1	18080	2	1053	2	genenames.org	http://www.genenames.org/cgi-bin/genefamilies/set/1266
GeneFamily	1196	Mannosidases type beta	0.003389	0.0407361	0.271233	1	18080	2	1053	2	genenames.org	http://www.genenames.org/cgi-bin/genefamilies/set/1196
GeneFamily	539	Elongator acetyltransferase complex	0.00344905	0.0407361	0.271233	1	18080	6	1053	3	genenames.org	http://www.genenames.org/cgi-bin/genefamilies/set/539
GeneFamily	670	Oxysterol binding proteins|Pleckstrin homology domain containing	0.00388352	0.0446605	0.297362	1	18080	12	1053	4	genenames.org	http://www.genenames.org/cgi-bin/genefamilies/set/670
GeneFamily	388	RAB, member RAS oncogene GTPases	0.00414448	0.0464394	0.309207	1	18080	65	1053	10	genenames.org	http://www.genenames.org/cgi-bin/genefamilies/set/388
GeneFamily	694	Armadillo repeat containing|Protein phosphatase 1 regulatory subunits	0.0044484	0.0485987	0.323585	1	18080	181	1053	20	genenames.org	http://www.genenames.org/cgi-bin/genefamilies/set/694
GeneFamily	438	Sialyltransferases	0.00493729	0.0526242	0.350388	1	18080	20	1053	5	genenames.org	http://www.genenames.org/cgi-bin/genefamilies/set/438
GeneFamily	950	Gelsolin/villins	0.0088428	0.0837407	0.55757	1	18080	8	1053	3	genenames.org	http://www.genenames.org/cgi-bin/genefamilies/set/950
GeneFamily	415	V-type ATPases	0.00927045	0.0837407	0.55757	1	18080	23	1053	5	genenames.org	http://www.genenames.org/cgi-bin/genefamilies/set/415
GeneFamily	903	Myotubularins|Phosphoinositide phosphatases	0.00931101	0.0837407	0.55757	1	18080	15	1053	4	genenames.org	http://www.genenames.org/cgi-bin/genefamilies/set/903
GeneFamily	1296	CD molecules|I-set domain containing|Immunoglobulin like domain containing|Interleukin receptors|TIR domain containing	0.00931101	0.0837407	0.55757	1	18080	15	1053	4	genenames.org	http://www.genenames.org/cgi-bin/genefamilies/set/1296
GeneFamily	418	AT-rich interaction domain containing	0.00931101	0.0837407	0.55757	1	18080	15	1053	4	genenames.org	http://www.genenames.org/cgi-bin/genefamilies/set/418
GeneFamily	10	Vanins	0.00977294	0.0837407	0.55757	1	18080	3	1053	2	genenames.org	http://www.genenames.org/cgi-bin/genefamilies/set/10
GeneFamily	198	Formyl peptide receptors	0.00977294	0.0837407	0.55757	1	18080	3	1053	2	genenames.org	http://www.genenames.org/cgi-bin/genefamilies/set/198
GeneFamily	898	Slingshot protein phosphatases	0.00977294	0.0837407	0.55757	1	18080	3	1053	2	genenames.org	http://www.genenames.org/cgi-bin/genefamilies/set/898
GeneFamily	698	Protein phosphatase 4 regulatory subunits	0.00977294	0.0837407	0.55757	1	18080	3	1053	2	genenames.org	http://www.genenames.org/cgi-bin/genefamilies/set/698
Coexpression	M39203	HAY_BONE_MARROW_NEUTROPHIL	1.27208e-100	1.30159e-96	1.27693e-95	1.30159e-96	26211	450	1725	186	C8: Cell Type Signature	https://www.gsea-msigdb.org/gsea/msigdb/human/geneset/HAY_BONE_MARROW_NEUTROPHIL.html
Coexpression	M40868	ZAK_PBMC_MRKAD5_HIV_1_GAG_POL_NEF_AGE_20_50YO_1DY_UP	1.00946e-80	5.16442e-77	5.06658e-76	1.03288e-76	26211	1012	1725	252	C7:VAX: HIPC Vaccine Response	https://www.gsea-msigdb.org/gsea/msigdb/human/geneset/ZAK_PBMC_MRKAD5_HIV_1_GAG_POL_NEF_AGE_20_50YO_1DY_UP.html
Coexpression	M41700	TRAVAGLINI_LUNG_OLR1_CLASSICAL_MONOCYTE_CELL	1.8309e-77	6.2446e-74	6.12629e-73	1.87338e-73	26211	724	1725	207	C8: Cell Type Signature	https://www.gsea-msigdb.org/gsea/msigdb/human/geneset/TRAVAGLINI_LUNG_OLR1_CLASSICAL_MONOCYTE_CELL.html
Coexpression	M41099	HARALAMBIEVA_PBMC_FLUARIX_AGE_50_74YO_CORR_WITH_28D_MEM_B_CELL_RESPONSE_AT_28DY_POSITIVE	8.68346e-71	2.22123e-67	2.17915e-66	8.88492e-67	26211	1250	1725	268	C7:VAX: HIPC Vaccine Response	https://www.gsea-msigdb.org/gsea/msigdb/human/geneset/HARALAMBIEVA_PBMC_FLUARIX_AGE_50_74YO_CORR_WITH_28D_MEM_B_CELL_RESPONSE_AT_28DY_POSITIVE.html
Coexpression	M41019	NAKAYA_PBMC_FLUARIX_FLUVIRIN_AGE_18_50YO_CORRELATED_WITH_HAI_28DY_RESPONSE_AT_3DY_POSITIVE	1.90486e-70	3.89811e-67	3.82425e-66	1.94905e-66	26211	426	1725	151	C7:VAX: HIPC Vaccine Response	https://www.gsea-msigdb.org/gsea/msigdb/human/geneset/NAKAYA_PBMC_FLUARIX_FLUVIRIN_AGE_18_50YO_CORRELATED_WITH_HAI_28DY_RESPONSE_AT_3DY_POSITIVE.html
Coexpression	M41699	TRAVAGLINI_LUNG_CLASSICAL_MONOCYTE_CELL	9.78716e-63	1.66904e-59	1.63742e-58	1.00142e-58	26211	270	1725	114	C8: Cell Type Signature	https://www.gsea-msigdb.org/gsea/msigdb/human/geneset/TRAVAGLINI_LUNG_CLASSICAL_MONOCYTE_CELL.html
Coexpression	M41688	TRAVAGLINI_LUNG_NEUTROPHIL_CELL	1.26764e-62	1.85293e-59	1.81782e-58	1.29705e-58	26211	366	1725	132	C8: Cell Type Signature	https://www.gsea-msigdb.org/gsea/msigdb/human/geneset/TRAVAGLINI_LUNG_NEUTROPHIL_CELL.html
Coexpression	M4480	GSE22886_NAIVE_TCELL_VS_MONOCYTE_DN	7.09914e-56	9.0798e-53	8.90778e-52	7.26384e-52	26211	200	1725	93	C7:IMMUNESIGDB: ImmuneSigDB	https://www.gsea-msigdb.org/gsea/msigdb/human/geneset/GSE22886_NAIVE_TCELL_VS_MONOCYTE_DN.html
Coexpression	M4506	GSE22886_NAIVE_CD4_TCELL_VS_MONOCYTE_DN	1.72466e-51	1.96075e-48	1.9236e-47	1.76467e-47	26211	200	1725	89	C7:IMMUNESIGDB: ImmuneSigDB	https://www.gsea-msigdb.org/gsea/msigdb/human/geneset/GSE22886_NAIVE_CD4_TCELL_VS_MONOCYTE_DN.html
Coexpression	M4496	GSE22886_NAIVE_CD8_TCELL_VS_MONOCYTE_DN	2.04452e-50	2.09196e-47	2.05232e-46	2.09196e-46	26211	200	1725	88	C7:IMMUNESIGDB: ImmuneSigDB	https://www.gsea-msigdb.org/gsea/msigdb/human/geneset/GSE22886_NAIVE_CD8_TCELL_VS_MONOCYTE_DN.html
Coexpression	M41697	TRAVAGLINI_LUNG_EREG_DENDRITIC_CELL	4.29257e-50	3.99287e-47	3.91722e-46	4.39216e-46	26211	577	1725	150	C8: Cell Type Signature	https://www.gsea-msigdb.org/gsea/msigdb/human/geneset/TRAVAGLINI_LUNG_EREG_DENDRITIC_CELL.html
Coexpression	M4482	GSE22886_NAIVE_BCELL_VS_NEUTROPHIL_DN	2.37383e-49	2.02409e-46	1.98574e-45	2.42891e-45	26211	200	1725	87	C7:IMMUNESIGDB: ImmuneSigDB	https://www.gsea-msigdb.org/gsea/msigdb/human/geneset/GSE22886_NAIVE_BCELL_VS_NEUTROPHIL_DN.html
Coexpression	M39124	AIZARANI_LIVER_C23_KUPFFER_CELLS_3	3.98721e-43	3.13824e-40	3.07878e-39	4.07971e-39	26211	221	1725	85	C8: Cell Type Signature	https://www.gsea-msigdb.org/gsea/msigdb/human/geneset/AIZARANI_LIVER_C23_KUPFFER_CELLS_3.html
Coexpression	M4945	GSE29618_MONOCYTE_VS_PDC_UP	2.40283e-42	1.75613e-39	1.72286e-38	2.45858e-38	26211	199	1725	80	C7:IMMUNESIGDB: ImmuneSigDB	https://www.gsea-msigdb.org/gsea/msigdb/human/geneset/GSE29618_MONOCYTE_VS_PDC_UP.html
Coexpression	M4948	GSE29618_MONOCYTE_VS_MDC_UP	3.75494e-42	2.56137e-39	2.51284e-38	3.84206e-38	26211	200	1725	80	C7:IMMUNESIGDB: ImmuneSigDB	https://www.gsea-msigdb.org/gsea/msigdb/human/geneset/GSE29618_MONOCYTE_VS_MDC_UP.html
Coexpression	M5644	GSE6269_FLU_VS_STAPH_AUREUS_INF_PBMC_DN	9.28879e-42	5.94018e-39	5.82764e-38	9.50429e-38	26211	167	1725	73	C7:IMMUNESIGDB: ImmuneSigDB	https://www.gsea-msigdb.org/gsea/msigdb/human/geneset/GSE6269_FLU_VS_STAPH_AUREUS_INF_PBMC_DN.html
Coexpression	M4955	GSE29618_BCELL_VS_MONOCYTE_DAY7_FLU_VACCINE_DN	3.68383e-41	2.21724e-38	2.17523e-37	3.7693e-37	26211	200	1725	79	C7:IMMUNESIGDB: ImmuneSigDB	https://www.gsea-msigdb.org/gsea/msigdb/human/geneset/GSE29618_BCELL_VS_MONOCYTE_DAY7_FLU_VACCINE_DN.html
Coexpression	M5528	GSE3982_NEUTROPHIL_VS_CENT_MEMORY_CD4_TCELL_UP	3.53759e-40	2.01092e-37	1.97282e-36	3.61966e-36	26211	200	1725	78	C7:IMMUNESIGDB: ImmuneSigDB	https://www.gsea-msigdb.org/gsea/msigdb/human/geneset/GSE3982_NEUTROPHIL_VS_CENT_MEMORY_CD4_TCELL_UP.html
Coexpression	M40865	THAKAR_PBMC_INACTIVATED_INFLUENZA_AGE_21_30YO_RESPONDERS_28DY_DN	6.98945e-40	3.764e-37	3.69269e-36	7.15161e-36	26211	905	1725	176	C7:VAX: HIPC Vaccine Response	https://www.gsea-msigdb.org/gsea/msigdb/human/geneset/THAKAR_PBMC_INACTIVATED_INFLUENZA_AGE_21_30YO_RESPONDERS_28DY_DN.html
Coexpression	M5530	GSE3982_NEUTROPHIL_VS_NKCELL_UP	2.18104e-39	1.11582e-36	1.09468e-35	2.23164e-35	26211	199	1725	77	C7:IMMUNESIGDB: ImmuneSigDB	https://www.gsea-msigdb.org/gsea/msigdb/human/geneset/GSE3982_NEUTROPHIL_VS_NKCELL_UP.html
Coexpression	M6495	GSE4984_UNTREATED_VS_GALECTIN1_TREATED_DC_UP	6.40039e-39	3.11851e-36	3.05943e-35	6.54888e-35	26211	191	1725	75	C7:IMMUNESIGDB: ImmuneSigDB	https://www.gsea-msigdb.org/gsea/msigdb/human/geneset/GSE4984_UNTREATED_VS_GALECTIN1_TREATED_DC_UP.html
Coexpression	M3091	GSE10325_LUPUS_BCELL_VS_LUPUS_MYELOID_DN	3.0584e-38	1.42243e-35	1.39548e-34	3.12935e-34	26211	200	1725	76	C7:IMMUNESIGDB: ImmuneSigDB	https://www.gsea-msigdb.org/gsea/msigdb/human/geneset/GSE10325_LUPUS_BCELL_VS_LUPUS_MYELOID_DN.html
Coexpression	M4963	GSE29618_MONOCYTE_VS_PDC_DAY7_FLU_VACCINE_UP	2.75289e-37	1.17365e-34	1.15141e-33	2.81676e-33	26211	200	1725	75	C7:IMMUNESIGDB: ImmuneSigDB	https://www.gsea-msigdb.org/gsea/msigdb/human/geneset/GSE29618_MONOCYTE_VS_PDC_DAY7_FLU_VACCINE_UP.html
Coexpression	M3088	GSE10325_LUPUS_CD4_TCELL_VS_LUPUS_MYELOID_DN	2.75289e-37	1.17365e-34	1.15141e-33	2.81676e-33	26211	200	1725	75	C7:IMMUNESIGDB: ImmuneSigDB	https://www.gsea-msigdb.org/gsea/msigdb/human/geneset/GSE10325_LUPUS_CD4_TCELL_VS_LUPUS_MYELOID_DN.html
Coexpression	M5670	GSE7400_CTRL_VS_CSF3_IN_VIVO_TREATED_PBMC_DN	1.09167e-36	4.46801e-34	4.38336e-33	1.117e-32	26211	198	1725	74	C7:IMMUNESIGDB: ImmuneSigDB	https://www.gsea-msigdb.org/gsea/msigdb/human/geneset/GSE7400_CTRL_VS_CSF3_IN_VIVO_TREATED_PBMC_DN.html
Coexpression	M4486	GSE22886_NAIVE_BCELL_VS_MONOCYTE_DN	2.42451e-36	9.54139e-34	9.36062e-33	2.48076e-32	26211	200	1725	74	C7:IMMUNESIGDB: ImmuneSigDB	https://www.gsea-msigdb.org/gsea/msigdb/human/geneset/GSE22886_NAIVE_BCELL_VS_MONOCYTE_DN.html
Coexpression	M40866	THAKAR_PBMC_INACTIVATED_INFLUENZA_AGE_21_30YO_RESPONDERS_7DY_DN	3.65082e-36	1.38353e-33	1.35731e-32	3.73552e-32	26211	634	1725	137	C7:VAX: HIPC Vaccine Response	https://www.gsea-msigdb.org/gsea/msigdb/human/geneset/THAKAR_PBMC_INACTIVATED_INFLUENZA_AGE_21_30YO_RESPONDERS_7DY_DN.html
Coexpression	M4966	GSE29618_MONOCYTE_VS_MDC_DAY7_FLU_VACCINE_UP	1.76085e-34	6.43466e-32	6.31274e-31	1.8017e-30	26211	200	1725	72	C7:IMMUNESIGDB: ImmuneSigDB	https://www.gsea-msigdb.org/gsea/msigdb/human/geneset/GSE29618_MONOCYTE_VS_MDC_DAY7_FLU_VACCINE_UP.html
Coexpression	M5660	GSE6269_E_COLI_VS_STAPH_AUREUS_INF_PBMC_DN	4.32514e-34	1.52603e-31	1.49712e-30	4.42548e-30	26211	175	1725	67	C7:IMMUNESIGDB: ImmuneSigDB	https://www.gsea-msigdb.org/gsea/msigdb/human/geneset/GSE6269_E_COLI_VS_STAPH_AUREUS_INF_PBMC_DN.html
Coexpression	M8755	GSE36888_STAT5_AB_KNOCKIN_VS_WT_TCELL_IL2_TREATED_17H_DN	4.68958e-34	1.59946e-31	1.56916e-30	4.79838e-30	26211	197	1725	71	C7:IMMUNESIGDB: ImmuneSigDB	https://www.gsea-msigdb.org/gsea/msigdb/human/geneset/GSE36888_STAT5_AB_KNOCKIN_VS_WT_TCELL_IL2_TREATED_17H_DN.html
Coexpression	M40997	HOWARD_PBMC_INACT_MONOV_INFLUENZA_A_INDONESIA_05_2005_H5N1_AGE_19_39YO_AS03_ADJUVANT_VS_BUFFER_1DY_UP	6.2073e-33	2.04881e-30	2.00999e-29	6.35131e-29	26211	377	1725	98	C7:VAX: HIPC Vaccine Response	https://www.gsea-msigdb.org/gsea/msigdb/human/geneset/HOWARD_PBMC_INACT_MONOV_INFLUENZA_A_INDONESIA_05_2005_H5N1_AGE_19_39YO_AS03_ADJUVANT_VS_BUFFER_1DY_UP.html
Coexpression	M4938	GSE29618_BCELL_VS_MONOCYTE_DN	1.17051e-32	3.7427e-30	3.67179e-29	1.19766e-28	26211	200	1725	70	C7:IMMUNESIGDB: ImmuneSigDB	https://www.gsea-msigdb.org/gsea/msigdb/human/geneset/GSE29618_BCELL_VS_MONOCYTE_DN.html
Coexpression	M45733	HE_LIM_SUN_FETAL_LUNG_C2_NEUTROPHIL_CELL	4.70402e-32	1.45853e-29	1.4309e-28	4.81315e-28	26211	66	1725	41	C8: Cell Type Signature	https://www.gsea-msigdb.org/gsea/msigdb/human/geneset/HE_LIM_SUN_FETAL_LUNG_C2_NEUTROPHIL_CELL.html
Coexpression	M5526	GSE3982_NEUTROPHIL_VS_EFF_MEMORY_CD4_TCELL_UP	5.0091e-31	1.50745e-28	1.47889e-27	5.12532e-27	26211	199	1725	68	C7:IMMUNESIGDB: ImmuneSigDB	https://www.gsea-msigdb.org/gsea/msigdb/human/geneset/GSE3982_NEUTROPHIL_VS_EFF_MEMORY_CD4_TCELL_UP.html
Coexpression	M5649	GSE6269_HEALTHY_VS_STAPH_PNEUMO_INF_PBMC_DN	3.09384e-30	9.04462e-28	8.87326e-27	3.16562e-26	26211	170	1725	62	C7:IMMUNESIGDB: ImmuneSigDB	https://www.gsea-msigdb.org/gsea/msigdb/human/geneset/GSE6269_HEALTHY_VS_STAPH_PNEUMO_INF_PBMC_DN.html
Coexpression	M3114	GSE11057_CD4_EFF_MEM_VS_PBMC_DN	5.07171e-30	1.44149e-27	1.41418e-26	5.18938e-26	26211	194	1725	66	C7:IMMUNESIGDB: ImmuneSigDB	https://www.gsea-msigdb.org/gsea/msigdb/human/geneset/GSE11057_CD4_EFF_MEM_VS_PBMC_DN.html
Coexpression	M3079	GSE10325_CD4_TCELL_VS_MYELOID_DN	5.36108e-30	1.48256e-27	1.45447e-26	5.48546e-26	26211	200	1725	67	C7:IMMUNESIGDB: ImmuneSigDB	https://www.gsea-msigdb.org/gsea/msigdb/human/geneset/GSE10325_CD4_TCELL_VS_MYELOID_DN.html
Coexpression	M5347	GSE37416_0H_VS_12H_F_TULARENSIS_LVS_NEUTROPHIL_UP	1.43146e-29	3.8544e-27	3.78138e-26	1.46467e-25	26211	197	1725	66	C7:IMMUNESIGDB: ImmuneSigDB	https://www.gsea-msigdb.org/gsea/msigdb/human/geneset/GSE37416_0H_VS_12H_F_TULARENSIS_LVS_NEUTROPHIL_UP.html
Coexpression	M39305	CUI_DEVELOPING_HEART_C8_MACROPHAGE	3.54002e-29	9.28755e-27	9.11159e-26	3.62215e-25	26211	275	1725	78	C8: Cell Type Signature	https://www.gsea-msigdb.org/gsea/msigdb/human/geneset/CUI_DEVELOPING_HEART_C8_MACROPHAGE.html
Coexpression	M40874	QI_PBMC_ZOSTAVAX_AGE_50_75YO_CORRELATED_WITH_EXPANSION_OF_VZV_SPECIFIC_T_CELLS_TO_PEAK_AT_1DY_POSITIVE	1.65788e-28	4.24086e-26	4.16051e-25	1.69634e-24	26211	248	1725	73	C7:VAX: HIPC Vaccine Response	https://www.gsea-msigdb.org/gsea/msigdb/human/geneset/QI_PBMC_ZOSTAVAX_AGE_50_75YO_CORRELATED_WITH_EXPANSION_OF_VZV_SPECIFIC_T_CELLS_TO_PEAK_AT_1DY_POSITIVE.html
Coexpression	M4472	GSE22886_DC_VS_MONOCYTE_DN	2.84245e-28	6.92475e-26	6.79355e-25	2.9084e-24	26211	200	1725	65	C7:IMMUNESIGDB: ImmuneSigDB	https://www.gsea-msigdb.org/gsea/msigdb/human/geneset/GSE22886_DC_VS_MONOCYTE_DN.html
Coexpression	M3082	GSE10325_BCELL_VS_MYELOID_DN	2.84245e-28	6.92475e-26	6.79355e-25	2.9084e-24	26211	200	1725	65	C7:IMMUNESIGDB: ImmuneSigDB	https://www.gsea-msigdb.org/gsea/msigdb/human/geneset/GSE10325_BCELL_VS_MYELOID_DN.html
Coexpression	M40873	QI_PBMC_ZOSTAVAX_AGE_50_75YO_CORRELATED_WITH_CONTRACTION_OF_VZV_SPECIFIC_T_CELLS_PEAK_TO_28DY_AT_1DYPOSITIVE	8.37023e-28	1.99172e-25	1.95399e-24	8.56442e-24	26211	294	1725	79	C7:VAX: HIPC Vaccine Response	https://www.gsea-msigdb.org/gsea/msigdb/human/geneset/QI_PBMC_ZOSTAVAX_AGE_50_75YO_CORRELATED_WITH_CONTRACTION_OF_VZV_SPECIFIC_T_CELLS_PEAK_TO_28DY_AT_1DYPOSITIVE.html
Coexpression	M17915	KRIGE_RESPONSE_TO_TOSEDOSTAT_24HR_UP	1.25102e-27	2.90918e-25	2.85407e-24	1.28004e-23	26211	778	1725	139	C2:CGP: Chemical and Genetic Perturbations	https://www.gsea-msigdb.org/gsea/msigdb/human/geneset/KRIGE_RESPONSE_TO_TOSEDOSTAT_24HR_UP.html
Coexpression	M41144	HOEK_NK_CELL_2011_2012_TIV_3D_VS_0DY_ADULT_3D_DN	2.59439e-27	5.89908e-25	5.78731e-24	2.65458e-23	26211	258	1725	73	C7:VAX: HIPC Vaccine Response	https://www.gsea-msigdb.org/gsea/msigdb/human/geneset/HOEK_NK_CELL_2011_2012_TIV_3D_VS_0DY_ADULT_3D_DN.html
Coexpression	M3117	GSE11057_CD4_CENT_MEM_VS_PBMC_DN	2.79791e-27	6.22354e-25	6.10562e-24	2.86283e-23	26211	195	1725	63	C7:IMMUNESIGDB: ImmuneSigDB	https://www.gsea-msigdb.org/gsea/msigdb/human/geneset/GSE11057_CD4_CENT_MEM_VS_PBMC_DN.html
Coexpression	M5349	GSE37416_0H_VS_24H_F_TULARENSIS_LVS_NEUTROPHIL_UP	3.86462e-27	8.41336e-25	8.25396e-24	3.95428e-23	26211	196	1725	63	C7:IMMUNESIGDB: ImmuneSigDB	https://www.gsea-msigdb.org/gsea/msigdb/human/geneset/GSE37416_0H_VS_24H_F_TULARENSIS_LVS_NEUTROPHIL_UP.html
Coexpression	M5405	GSE3982_EOSINOPHIL_VS_NEUTROPHIL_DN	2.6713e-26	5.69433e-24	5.58644e-23	2.73328e-22	26211	196	1725	62	C7:IMMUNESIGDB: ImmuneSigDB	https://www.gsea-msigdb.org/gsea/msigdb/human/geneset/GSE3982_EOSINOPHIL_VS_NEUTROPHIL_DN.html
Coexpression	M3053	MULLIGHAN_MLL_SIGNATURE_2_UP	2.80515e-26	5.85761e-24	5.74663e-23	2.87023e-22	26211	420	1725	94	C2:CGP: Chemical and Genetic Perturbations	https://www.gsea-msigdb.org/gsea/msigdb/human/geneset/MULLIGHAN_MLL_SIGNATURE_2_UP.html
Coexpression	M5351	GSE37416_0H_VS_48H_F_TULARENSIS_LVS_NEUTROPHIL_UP	3.65356e-26	7.47664e-24	7.33499e-23	3.73832e-22	26211	197	1725	62	C7:IMMUNESIGDB: ImmuneSigDB	https://www.gsea-msigdb.org/gsea/msigdb/human/geneset/GSE37416_0H_VS_48H_F_TULARENSIS_LVS_NEUTROPHIL_UP.html
CoexpressionAtlas	GSM854306_500	Myeloid Cells, GN.Bl, CD11b+ Ly6-G+, Blood, avg-3	1.9075e-63	7.88753e-60	7.02351e-59	7.88753e-60	21234	409	1635	150	Immgen.org, GSE15907	http://www.ncbi.nlm.nih.gov/geo/query/acc.cgi?acc=GSM854306
CoexpressionAtlas	GSM605846_500	Myeloid Cells, GN.BM, CD11b+ Ly6-G+, Bone marrow, avg-4	1.3592e-61	2.81014e-58	2.50231e-57	5.62028e-58	21234	415	1635	149	Immgen.org, GSE15907	http://www.ncbi.nlm.nih.gov/geo/query/acc.cgi?acc=GSM605846
CoexpressionAtlas	GSM854303_500	Myeloid Cells, GN.Arth.BM, CD11b+ Ly6-G+, Bone marrow, avg-3	8.52913e-61	1.1756e-57	1.04682e-56	3.5268e-57	21234	420	1635	149	Immgen.org, GSE15907	http://www.ncbi.nlm.nih.gov/geo/query/acc.cgi?acc=GSM854303
CoexpressionAtlas	GSM854312_500	Myeloid Cells, GN.UrAc.PC, CD11b+ Ly6-G+, Peritoneal Cavity, avg-3	5.89703e-59	6.09605e-56	5.42828e-55	2.43842e-55	21234	410	1635	145	Immgen.org, GSE15907	http://www.ncbi.nlm.nih.gov/geo/query/acc.cgi?acc=GSM854312
CoexpressionAtlas	GSM854338_500	Myeloid Cells, GN.Arth.SynF, CD11b+ Ly6-G+, Synovial Fluid, avg-3	3.21549e-55	2.65921e-52	2.36791e-51	1.3296e-51	21234	418	1635	142	Immgen.org, GSE15907	http://www.ncbi.nlm.nih.gov/geo/query/acc.cgi?acc=GSM854338
CoexpressionAtlas	GSM854309_500	Myeloid Cells, GN.Thio.PC, CD11b+ Ly6-G+, Peritoneal Cavity, avg-3	1.94349e-51	1.33939e-48	1.19267e-47	8.03633e-48	21234	416	1635	137	Immgen.org, GSE15907	http://www.ncbi.nlm.nih.gov/geo/query/acc.cgi?acc=GSM854309
CoexpressionAtlas	GSM605872_500	Myeloid Cells, Mo.6C+II-.Bl, Cd115+ B220- CD43+ Ly6C+ MHCII-, Blood, avg-3	8.08106e-33	4.7736e-30	4.25069e-29	3.34152e-29	21234	411	1635	111	Immgen.org, GSE15907	http://www.ncbi.nlm.nih.gov/geo/query/acc.cgi?acc=GSM605872
CoexpressionAtlas	GSM605883_500	Myeloid Cells, Mo.6C-II-.Bl, CD115+ B220- CD43- Ly6C- MHCII-, Blood, avg-3	9.40715e-30	4.86232e-27	4.32969e-26	3.88986e-26	21234	402	1635	105	Immgen.org, GSE15907	http://www.ncbi.nlm.nih.gov/geo/query/acc.cgi?acc=GSM605883
CoexpressionAtlas	GSM854320_500	Myeloid Cells, MF.Lv, CD45+ F4/80+ CD11b+, Liver, avg-2	8.00969e-28	3.68001e-25	3.27689e-24	3.31201e-24	21234	402	1635	102	Immgen.org, GSE15907	http://www.ncbi.nlm.nih.gov/geo/query/acc.cgi?acc=GSM854320
CoexpressionAtlas	GSM605886_500	Myeloid Cells, Mo.6C-IIint.Bl, CD115+ B220- CD43- Ly6C- MHCIIint, Blood, avg-5	9.49494e-27	3.92616e-24	3.49608e-23	3.92616e-23	21234	400	1635	100	Immgen.org, GSE15907	http://www.ncbi.nlm.nih.gov/geo/query/acc.cgi?acc=GSM605886
CoexpressionAtlas	GSM605868_500	Myeloid Cells, Mo.6C+II+.Bl, CD115+ B220- CD43+ Ly6C+ MHCIIint, Blood, avg-4	1.28608e-23	4.8345e-21	4.30492e-20	5.31795e-20	21234	408	1635	96	Immgen.org, GSE15907	http://www.ncbi.nlm.nih.gov/geo/query/acc.cgi?acc=GSM605868
CoexpressionAtlas	GSM854332_500	Myeloid Cells, Mo.6C-II-.BM, B220neg CD3neg CD115+ Ly-6C/Glo CD43+, Bone marrow, avg-3	8.50372e-22	2.93024e-19	2.60926e-18	3.51629e-18	21234	409	1635	93	Immgen.org, GSE15907	http://www.ncbi.nlm.nih.gov/geo/query/acc.cgi?acc=GSM854332
CoexpressionAtlas	GSM538351_500	B cells, proB.FrA.BM, CD19- IgM- CD43+ CD24- AA4.1+ CD45R+ CD117+ IL7R+, Bone marrow, avg-1	3.407e-21	1.08369e-18	9.64978e-18	1.40879e-17	21234	395	1635	90	Immgen.org, GSE15907	http://www.ncbi.nlm.nih.gov/geo/query/acc.cgi?acc=GSM538351
CoexpressionAtlas	GSM854329_500	Myeloid Cells, Mo.6C+II-.BM, B220neg CD3neg CD115+ Ly-6C+, Bone marrow, avg-3	6.10682e-21	1.79395e-18	1.59744e-17	2.52517e-17	21234	391	1635	89	Immgen.org, GSE15907	http://www.ncbi.nlm.nih.gov/geo/query/acc.cgi?acc=GSM854329
CoexpressionAtlas	GSM854280_500	Myeloid Cells, DC.11cloSer.SI, CD45+ MHCII+ CD11c-lo CD11b+, Small Intestine, avg-5	6.50767e-21	1.79395e-18	1.59744e-17	2.69092e-17	21234	377	1635	87	Immgen.org, GSE15907	http://www.ncbi.nlm.nih.gov/geo/query/acc.cgi?acc=GSM854280
CoexpressionAtlas	GSM538239_500	Myeloid Cells, DC.103-11b+.Lv, CD45+ CD11c+ MHC-II + CD11b high CD103-, Liver, avg-3	1.61513e-20	4.1741e-18	3.71686e-17	6.67857e-17	21234	411	1635	91	Immgen.org, GSE15907	http://www.ncbi.nlm.nih.gov/geo/query/acc.cgi?acc=GSM538239
CoexpressionAtlas	GSM538282_500	Myeloid Cells, MF.Lu, CD11chi CD11b- CD103- MHCII- SiglecF+, Lung, avg-3	1.72985e-19	4.20761e-17	3.7467e-16	7.15294e-16	21234	425	1635	91	Immgen.org, GSE15907	http://www.ncbi.nlm.nih.gov/geo/query/acc.cgi?acc=GSM538282
CoexpressionAtlas	GSM605859_500	Myeloid Cells, MF.Thio5.II+480lo.PC, CD115+ MHC II+ F480lo SiglecF- CD11c+, Peritoneal Cavity, avg-3	2.03905e-19	4.68414e-17	4.17103e-16	8.43146e-16	21234	426	1635	91	Immgen.org, GSE15907	http://www.ncbi.nlm.nih.gov/geo/query/acc.cgi?acc=GSM605859
CoexpressionAtlas	GSM854276_500	Myeloid Cells, DC.11cloSer.Salm3.SI, CD45+ MHCII+ Gr1- CD11c-lo CD11b+, Small Intestine, avg-4	5.54876e-18	1.20758e-15	1.0753e-14	2.29441e-14	21234	364	1635	80	Immgen.org, GSE15907	http://www.ncbi.nlm.nih.gov/geo/query/acc.cgi?acc=GSM854276
CoexpressionAtlas	GSM854312_100	Myeloid Cells, GN.UrAc.PC, CD11b+ Ly6-G+, Peritoneal Cavity, avg-3	1.4327e-17	2.96211e-15	2.63764e-14	5.92423e-14	21234	71	1635	32	Immgen.org, GSE15907	http://www.ncbi.nlm.nih.gov/geo/query/acc.cgi?acc=GSM854312
CoexpressionAtlas	GSM605878_500	Myeloid Cells, Mo.6C-II+.Bl, CD115+ B220- CD43+ Ly6C- MHCIIhi, Blood, avg-2	3.57087e-17	7.03122e-15	6.26101e-14	1.47656e-13	21234	413	1635	85	Immgen.org, GSE15907	http://www.ncbi.nlm.nih.gov/geo/query/acc.cgi?acc=GSM605878
CoexpressionAtlas	GSM777030_500	B cells, B.Pl.AA4-.BM, CD138+ AA4.1- CD43+, Bone marrow, avg-2	6.55135e-17	1.23136e-14	1.09647e-13	2.70898e-13	21234	394	1635	82	Immgen.org, GSE15907	http://www.ncbi.nlm.nih.gov/geo/query/acc.cgi?acc=GSM777030
CoexpressionAtlas	GSM605856_500	Myeloid Cells, MF.Thio5.II+480int.PC, CD115+ MHC II+ F480lo SiglecF- CD11c+, Peritoneal Cavity, avg-3	7.11198e-17	1.27861e-14	1.13855e-13	2.9408e-13	21234	433	1635	87	Immgen.org, GSE15907	http://www.ncbi.nlm.nih.gov/geo/query/acc.cgi?acc=GSM605856
CoexpressionAtlas	GSM854258_500	Myeloid Cells, DC.103-11b+.Salm3.SI, CD45+ MHCII+ Gr1- CD11c-hi CD11b+ CD103- F480+, Small Intestine, avg-4	1.28947e-16	2.22164e-14	1.97828e-13	5.33195e-13	21234	368	1635	78	Immgen.org, GSE15907	http://www.ncbi.nlm.nih.gov/geo/query/acc.cgi?acc=GSM854258
CoexpressionAtlas	GSM854303_100	Myeloid Cells, GN.Arth.BM, CD11b+ Ly6-G+, Bone marrow, avg-3	1.40638e-16	2.32615e-14	2.07134e-13	5.81537e-13	21234	71	1635	31	Immgen.org, GSE15907	http://www.ncbi.nlm.nih.gov/geo/query/acc.cgi?acc=GSM854303
CoexpressionAtlas	GSM605862_500	Myeloid Cells, MF.Thio5.II-480hi.PC, CD115+ MHC II- F480hi Siglec F-, Peritoneal Cavity, avg-3	6.9967e-16	1.11274e-13	9.90852e-13	2.89313e-12	21234	441	1635	86	Immgen.org, GSE15907	http://www.ncbi.nlm.nih.gov/geo/query/acc.cgi?acc=GSM605862
CoexpressionAtlas	GSM605875_500	Myeloid Cells, Mo.6C+II-.LN, F480+ Ly6c+ MHCII lo/+, Lymph Node, avg-3	1.10086e-15	1.68595e-13	1.50127e-12	4.55207e-12	21234	374	1635	77	Immgen.org, GSE15907	http://www.ncbi.nlm.nih.gov/geo/query/acc.cgi?acc=GSM605875
CoexpressionAtlas	GSM854294_500	Myeloid Cells, DC.II+480lo.PC, F4/80lo MHC II+ CD11c+ CD115+, Peritoneal Cavity, avg-3	1.80419e-15	2.6644e-13	2.37253e-12	7.46032e-12	21234	424	1635	83	Immgen.org, GSE15907	http://www.ncbi.nlm.nih.gov/geo/query/acc.cgi?acc=GSM854294
CoexpressionAtlas	GSM854306_100	Myeloid Cells, GN.Bl, CD11b+ Ly6-G+, Blood, avg-3	2.88212e-15	4.1095e-13	3.65934e-12	1.19176e-11	21234	68	1635	29	Immgen.org, GSE15907	http://www.ncbi.nlm.nih.gov/geo/query/acc.cgi?acc=GSM854306
CoexpressionAtlas	GSM854271_500	Myeloid Cells, DC.103-11b+24-.Lu, MHCII+ CD11c+ CD103- CD11b+ CD24-, Lung, avg-2	4.09102e-15	5.63879e-13	5.0211e-12	1.69164e-11	21234	414	1635	81	Immgen.org, GSE15907	http://www.ncbi.nlm.nih.gov/geo/query/acc.cgi?acc=GSM854271
CoexpressionAtlas	GSM605826_500	Myeloid Cells, DC.4+.Sp, CD11b CD4 CD45 CD11c CD8a, Spleen, avg-1	4.28414e-15	5.7145e-13	5.08852e-12	1.77149e-11	21234	383	1635	77	Immgen.org, GSE15907	http://www.ncbi.nlm.nih.gov/geo/query/acc.cgi?acc=GSM605826
CoexpressionAtlas	GSM538249_500	Myeloid Cells, DC.4+.Sp, CD11b CD11c CD45 CD8a CD4, Spleen, avg-3	4.42385e-15	5.71645e-13	5.09026e-12	1.82926e-11	21234	391	1635	78	Immgen.org, GSE15907	http://www.ncbi.nlm.nih.gov/geo/query/acc.cgi?acc=GSM538249
CoexpressionAtlas	GSM605846_100	Myeloid Cells, GN.BM, CD11b+ Ly6-G+, Bone marrow, avg-4	7.29316e-15	9.08851e-13	8.09294e-12	3.01572e-11	21234	70	1635	29	Immgen.org, GSE15907	http://www.ncbi.nlm.nih.gov/geo/query/acc.cgi?acc=GSM605846
CoexpressionAtlas	GSM854232_500	Myeloid Cells, DC.103+11b+.Salm3.SI, CD45+ MHCII+ Gr1- CD11c-hi CD11b+ CD103+ F480-, Small Intestine, avg-5	7.47302e-15	9.08851e-13	8.09294e-12	3.09009e-11	21234	379	1635	76	Immgen.org, GSE15907	http://www.ncbi.nlm.nih.gov/geo/query/acc.cgi?acc=GSM854232
CoexpressionAtlas	GSM538265_500	Myeloid Cells, DC.8-4-11b+.Sp, CD11b CD4 CD45 CD11c CD8a, Spleen, avg-1	7.89425e-15	9.24205e-13	8.22966e-12	3.26427e-11	21234	395	1635	78	Immgen.org, GSE15907	http://www.ncbi.nlm.nih.gov/geo/query/acc.cgi?acc=GSM538265
CoexpressionAtlas	GSM605853_500	Myeloid Cells, MF.RP.Sp, F4/80hi CD11blo CD11c- autofluorescent, Spleen, avg-3	8.04629e-15	9.24205e-13	8.22966e-12	3.32714e-11	21234	403	1635	79	Immgen.org, GSE15907	http://www.ncbi.nlm.nih.gov/geo/query/acc.cgi?acc=GSM605853
CoexpressionAtlas	GSM538248_500	Myeloid Cells, DC.4+.Sp, CD11b CD45 CD4 CD11c CD8a, Spleen, avg-1	1.15915e-14	1.29543e-12	1.15352e-11	4.79307e-11	21234	382	1635	76	Immgen.org, GSE15907	http://www.ncbi.nlm.nih.gov/geo/query/acc.cgi?acc=GSM538248
CoexpressionAtlas	GSM854262_500	Myeloid Cells, DC.103-11b+.SI, CD45+ MHCII+ CD11c-hi CD11b+ CD103- F4/80+, Small Intestine, avg-7	3.10241e-14	3.37591e-12	3.00611e-11	1.28285e-10	21234	381	1635	75	Immgen.org, GSE15907	http://www.ncbi.nlm.nih.gov/geo/query/acc.cgi?acc=GSM854262
CoexpressionAtlas	GSM538343_500	B cells, proB.CLP.BM, CD19- IgM- CD43+ CD24- AA4.1+ CD45R- CD117+ IL7R+, Bone marrow, avg-1	3.21635e-14	3.41016e-12	3.0366e-11	1.32996e-10	21234	405	1635	78	Immgen.org, GSE15907	http://www.ncbi.nlm.nih.gov/geo/query/acc.cgi?acc=GSM538343
CoexpressionAtlas	GSM854273_500	Myeloid Cells, DC.103-11b+F4/80lo.Kd, CD45+ CD11c+ I-A/I-E+ CD11b+ F4/80lo, Kidney, avg-3	3.68926e-14	3.81377e-12	3.396e-11	1.52551e-10	21234	406	1635	78	Immgen.org, GSE15907	http://www.ncbi.nlm.nih.gov/geo/query/acc.cgi?acc=GSM854273
CoexpressionAtlas	GSM605823_500	Myeloid Cells, DC.103-11b+.PolyIC.Lu, CD45 MHCII CD11c CD103 CD11b, Lung, avg-3	5.54808e-14	5.59545e-12	4.98251e-11	2.29413e-10	21234	409	1635	78	Immgen.org, GSE15907	http://www.ncbi.nlm.nih.gov/geo/query/acc.cgi?acc=GSM605823
CoexpressionAtlas	GSM605865_500	Myeloid Cells, MF.Thio5.II-480int.PC, CD115+ MHCII- F480int SiglecF- CD11c+, Peritoneal Cavity, avg-3	9.09051e-14	8.94982e-12	7.96944e-11	3.75893e-10	21234	437	1635	81	Immgen.org, GSE15907	http://www.ncbi.nlm.nih.gov/geo/query/acc.cgi?acc=GSM605865
CoexpressionAtlas	GSM605850_500	Myeloid Cells, MF.II-480hi.PC, F4/80hi CD115hi CD11b+ MHC II- CD11c-, Peritoneal Cavity, avg-3	1.03353e-13	9.93869e-12	8.84999e-11	4.27364e-10	21234	438	1635	81	Immgen.org, GSE15907	http://www.ncbi.nlm.nih.gov/geo/query/acc.cgi?acc=GSM605850
CoexpressionAtlas	GSM538245_500	Myeloid Cells, DC.4+.SLN, CD11b-FITC CD4-PE CD11c-Alexa750 CD8a-PacificBlue, Lymph Node, avg-3	1.24659e-13	1.15091e-11	1.02484e-10	5.15465e-10	21234	407	1635	77	Immgen.org, GSE15907	http://www.ncbi.nlm.nih.gov/geo/query/acc.cgi?acc=GSM538245
CoexpressionAtlas	GSM854322_500	Myeloid Cells, MF.Medl.SLN, CD11b+ CD169+ F4/80+, Lymph Node, avg-2	1.25251e-13	1.15091e-11	1.02484e-10	5.17911e-10	21234	391	1635	75	Immgen.org, GSE15907	http://www.ncbi.nlm.nih.gov/geo/query/acc.cgi?acc=GSM854322
CoexpressionAtlas	GSM538242_500	Myeloid Cells, DC.4+.MLN, CD11b-FITC CD4-PE CD11c-Alexa750 CD8a-PacificBlue, Lymph Node, avg-3	4.17519e-13	3.75313e-11	3.342e-10	1.72644e-09	21234	400	1635	75	Immgen.org, GSE15907	http://www.ncbi.nlm.nih.gov/geo/query/acc.cgi?acc=GSM538242
CoexpressionAtlas	GSM538266_500	Myeloid Cells, DC.8-4-11b+.Sp, CD11b CD11c CD45 CD8a CD4, Spleen, avg-2	3.6005e-12	3.16767e-10	2.82068e-09	1.4888e-08	21234	376	1635	70	Immgen.org, GSE15907	http://www.ncbi.nlm.nih.gov/geo/query/acc.cgi?acc=GSM538266
CoexpressionAtlas	gudmap_RNAseq_p2_Glomerlular Endothelial_2500_K1	gudmap_RNAseq_p2_Glomerlular Endothelial_2500_K1	5.34499e-12	4.51061e-10	4.01651e-09	2.21016e-08	21234	850	1635	123	Gudmap RNAseq	http://www.gudmap.org
CoexpressionAtlas	GSM538260_500	Myeloid Cells, DC.8+.Sp, CD11b CD11c CD45 CD8a CD4, Spleen, avg-2	5.3451e-12	4.51061e-10	4.01651e-09	2.2102e-08	21234	412	1635	74	Immgen.org, GSE15907	http://www.ncbi.nlm.nih.gov/geo/query/acc.cgi?acc=GSM538260
CoexpressionAtlas	gudmap_RNAseq_p2_CD2APMEISWT_2500_K1	gudmap_RNAseq_p2_CD2APMEISWT_2500_K1	1.13635e-11	9.39761e-10	8.36818e-09	4.6988e-08	21234	850	1635	122	Gudmap RNAseq	http://www.gudmap.org
ToppCell	b665f36dcf3c9d3981ee96f2973512f751612542	severe-Myeloid-Neutrophils_4|severe / Cohort 2 (Rhapsody WB + PBMC) with disease condition, lineage and cell classs	5.17332e-137	1.67983e-132	1.84199e-131	1.67983e-132	44991	200	1811	134	PBMC Atlas of COVID-19 Patients (Schulte-Schrepping et al.)	https://toppcell.cchmc.org/biosystems/go/index3/get/data for toppcell/covid19 Atlas/Covid-19_PBMC_Schulte-Schrepping et al._Cell/data/Rhapsody_WB+PBMC/Output by Disease condition by Lineage by Cell class/b665f36dcf3c9d3981ee96f2973512f751612542/morpheus
ToppCell	b7af2b4fe6866cc8c78cf0f78390aab1b1b389ba	10x_3'_v3-bone_marrow_(10x_3'_v3)-myeloid-myeloid_granulocytic|bone_marrow_(10x_3'_v3) / Per Platform+tissue_group, by lineage_subgroup, cell_group, cell_type	5.45637e-129	8.85869e-125	9.71385e-124	1.77174e-124	44991	199	1811	129	Immune and Hematologic Cells from 24 tissues of the Tabula Sapiens: a multiple organ single cell transcriptomic atlas of humans.	https://toppcell.cchmc.org/biosystems/go/index3/get/czidl/Tabula/Output by assay by tissue_group by lineage_subgroup by cell_group by cell_type by sex-2/b7af2b4fe6866cc8c78cf0f78390aab1b1b389ba/morpheus
ToppCell	808571d74bb5c4d765ff13fc9393f88020d4e90d	10x_3'_v3-bone_marrow_(10x_3'_v3)-myeloid-myeloid_granulocytic-neutrophil|bone_marrow_(10x_3'_v3) / Per Platform+tissue_group, by lineage_subgroup, cell_group, cell_type	1.3403e-123	8.70416e-120	9.5444e-119	4.35208e-119	44991	200	1811	126	Immune and Hematologic Cells from 24 tissues of the Tabula Sapiens: a multiple organ single cell transcriptomic atlas of humans.	https://toppcell.cchmc.org/biosystems/go/index3/get/czidl/Tabula/Output by assay by tissue_group by lineage_subgroup by cell_group by cell_type by sex-2/808571d74bb5c4d765ff13fc9393f88020d4e90d/morpheus
ToppCell	6beabd5bad042d4d65c89c2f537c7376230f7c08	10x_3'_v3-blood_(10x_3'_v3)-myeloid-myeloid_granulocytic-neutrophil|blood_(10x_3'_v3) / Per Platform+tissue_group, by lineage_subgroup, cell_group, cell_type	1.3403e-123	8.70416e-120	9.5444e-119	4.35208e-119	44991	200	1811	126	Immune and Hematologic Cells from 24 tissues of the Tabula Sapiens: a multiple organ single cell transcriptomic atlas of humans.	https://toppcell.cchmc.org/biosystems/go/index3/get/czidl/Tabula/Output by assay by tissue_group by lineage_subgroup by cell_group by cell_type by sex-2/6beabd5bad042d4d65c89c2f537c7376230f7c08/morpheus
ToppCell	026495aa7f1e7528a01d9199475cfc393677fc60	10x_3'_v3-blood_(10x_3'_v3)-myeloid-myeloid_granulocytic|blood_(10x_3'_v3) / Per Platform+tissue_group, by lineage_subgroup, cell_group, cell_type	1.3403e-123	8.70416e-120	9.5444e-119	4.35208e-119	44991	200	1811	126	Immune and Hematologic Cells from 24 tissues of the Tabula Sapiens: a multiple organ single cell transcriptomic atlas of humans.	https://toppcell.cchmc.org/biosystems/go/index3/get/czidl/Tabula/Output by assay by tissue_group by lineage_subgroup by cell_group by cell_type by sex-2/026495aa7f1e7528a01d9199475cfc393677fc60/morpheus
ToppCell	119807ea333d1dc7743c6b9f03a2c63e09e19541	10x_3'_v3-spleen_(10x_3'_v3)-myeloid-myeloid_granulocytic|spleen_(10x_3'_v3) / Per Platform+tissue_group, by lineage_subgroup, cell_group, cell_type	3.98532e-119	1.84868e-115	2.02714e-114	1.29407e-114	44991	199	1811	123	Immune and Hematologic Cells from 24 tissues of the Tabula Sapiens: a multiple organ single cell transcriptomic atlas of humans.	https://toppcell.cchmc.org/biosystems/go/index3/get/czidl/Tabula/Output by assay by tissue_group by lineage_subgroup by cell_group by cell_type by sex-2/119807ea333d1dc7743c6b9f03a2c63e09e19541/morpheus
ToppCell	691e04871cd6cac0ea5fca1b7fd6421df9315db6	10x_3'_v3-spleen_(10x_3'_v3)-myeloid-myeloid_granulocytic-neutrophil|spleen_(10x_3'_v3) / Per Platform+tissue_group, by lineage_subgroup, cell_group, cell_type	3.98532e-119	1.84868e-115	2.02714e-114	1.29407e-114	44991	199	1811	123	Immune and Hematologic Cells from 24 tissues of the Tabula Sapiens: a multiple organ single cell transcriptomic atlas of humans.	https://toppcell.cchmc.org/biosystems/go/index3/get/czidl/Tabula/Output by assay by tissue_group by lineage_subgroup by cell_group by cell_type by sex-2/691e04871cd6cac0ea5fca1b7fd6421df9315db6/morpheus
ToppCell	df546a9afc0e15398f33c1b511c7281771f9aea0	10x_3'_v3-bone_marrow_(10x_3'_v3)-myeloid|bone_marrow_(10x_3'_v3) / Per Platform+tissue_group, by lineage_subgroup, cell_group, cell_type	6.53415e-118	2.65213e-114	2.90815e-113	2.1217e-113	44991	198	1811	122	Immune and Hematologic Cells from 24 tissues of the Tabula Sapiens: a multiple organ single cell transcriptomic atlas of humans.	https://toppcell.cchmc.org/biosystems/go/index3/get/czidl/Tabula/Output by assay by tissue_group by lineage_subgroup by cell_group by cell_type by sex-2/df546a9afc0e15398f33c1b511c7281771f9aea0/morpheus
ToppCell	50242666def13e5d4149c563ae000d6768f086f7	severe-Myeloid-Neutrophils_4|Myeloid / Cohort 2 (Rhapsody WB + PBMC) with disease condition, lineage and cell classs	2.53444e-114	9.14397e-111	1.00267e-109	8.22957e-110	44991	199	1811	120	PBMC Atlas of COVID-19 Patients (Schulte-Schrepping et al.)	https://toppcell.cchmc.org/biosystems/go/index3/get/data for toppcell/covid19 Atlas/Covid-19_PBMC_Schulte-Schrepping et al._Cell/data/Rhapsody_WB+PBMC/Output by Disease condition by Lineage by Cell class/50242666def13e5d4149c563ae000d6768f086f7/morpheus
ToppCell	b9b091d6b352d5128bb864ff52d2e5fb3387b766	10x_3'_v3-tissue-resident_(10x_3'_v3)-myeloid-myeloid_granulocytic-neutrophil|tissue-resident_(10x_3'_v3) / Per Platform+tissue_group, by lineage_subgroup, cell_group, cell_type	1.21508e-112	3.94549e-109	4.32637e-108	3.94549e-108	44991	191	1811	117	Immune and Hematologic Cells from 24 tissues of the Tabula Sapiens: a multiple organ single cell transcriptomic atlas of humans.	https://toppcell.cchmc.org/biosystems/go/index3/get/czidl/Tabula/Output by assay by tissue_group by lineage_subgroup by cell_group by cell_type by sex-2/b9b091d6b352d5128bb864ff52d2e5fb3387b766/morpheus
ToppCell	56daf3c59a124dd068af5409113913d9ee81a454	control-Myeloid-Neutrophils_3|control / Cohort 2 (Rhapsody WB + PBMC) with disease condition, lineage and cell classs	1.07005e-108	3.15869e-105	3.46361e-104	3.47456e-104	44991	193	1811	115	PBMC Atlas of COVID-19 Patients (Schulte-Schrepping et al.)	https://toppcell.cchmc.org/biosystems/go/index3/get/data for toppcell/covid19 Atlas/Covid-19_PBMC_Schulte-Schrepping et al._Cell/data/Rhapsody_WB+PBMC/Output by Disease condition by Lineage by Cell class/56daf3c59a124dd068af5409113913d9ee81a454/morpheus
ToppCell	1f8edab1c8ba48bc0114429ea47aab378b5830b7	severe-Myeloid-Neutrophils_3|severe / Cohort 2 (Rhapsody WB + PBMC) with disease condition, lineage and cell classs	2.52912e-108	6.31715e-105	6.92697e-104	8.21229e-104	44991	194	1811	115	PBMC Atlas of COVID-19 Patients (Schulte-Schrepping et al.)	https://toppcell.cchmc.org/biosystems/go/index3/get/data for toppcell/covid19 Atlas/Covid-19_PBMC_Schulte-Schrepping et al._Cell/data/Rhapsody_WB+PBMC/Output by Disease condition by Lineage by Cell class/1f8edab1c8ba48bc0114429ea47aab378b5830b7/morpheus
ToppCell	2218e6677dc6781a6e4ef3a315f2298cc2cd9df2	control-Myeloid-Neutrophils_3|Myeloid / Cohort 2 (Rhapsody WB + PBMC) with disease condition, lineage and cell classs	2.52912e-108	6.31715e-105	6.92697e-104	8.21229e-104	44991	194	1811	115	PBMC Atlas of COVID-19 Patients (Schulte-Schrepping et al.)	https://toppcell.cchmc.org/biosystems/go/index3/get/data for toppcell/covid19 Atlas/Covid-19_PBMC_Schulte-Schrepping et al._Cell/data/Rhapsody_WB+PBMC/Output by Disease condition by Lineage by Cell class/2218e6677dc6781a6e4ef3a315f2298cc2cd9df2/morpheus
ToppCell	fedab592be1d6520325b8c1b659b0a4dc3f4fe4d	cellseq-Immune-Hematopoietic-Granulocytic-Neutrophil|cellseq / Celltype signatures by Technology, Lineage, Lineage_subclass, Celltype_group, Cell_type2	7.94063e-101	1.84172e-97	2.0195e-96	2.5784e-96	44991	189	1811	109	Human Cell Ref v1.1	https://toppcell.cchmc.org/biosystems/go/index3/get/Eric/LungMapCellRef/Output by SampleAssayType by Lineage by Lineage_subgroup by Celltype_group by celltype-3/fedab592be1d6520325b8c1b659b0a4dc3f4fe4d/morpheus
ToppCell	d19902a6353445f9875dec59933b7553f5145b8b	severe-Myeloid|severe / Cohort 2 (Rhapsody WB + PBMC) with disease condition, lineage and cell classs	3.02744e-99	6.55361e-96	7.18625e-95	9.83041e-95	44991	198	1811	110	PBMC Atlas of COVID-19 Patients (Schulte-Schrepping et al.)	https://toppcell.cchmc.org/biosystems/go/index3/get/data for toppcell/covid19 Atlas/Covid-19_PBMC_Schulte-Schrepping et al._Cell/data/Rhapsody_WB+PBMC/Output by Disease condition by Lineage by Cell class/d19902a6353445f9875dec59933b7553f5145b8b/morpheus
ToppCell	932a7fae4979b561688e6222505df0f4e510ab11	BL-critical-LOC-Myeloid|LOC / Location, Severity, dps_group, Lineage and Cell class of Upper airway (combined)	4.42792e-98	8.98618e-95	9.85365e-94	1.43779e-93	44991	197	1811	109	Upper Airway and Bronchi Atlas of COVID-19 Patients	https://toppcell.cchmc.org/biosystems/go/index3/get/data for toppcell/covid19 Atlas/Covid-19_BAL and Upper Airway_Chua et al._Nature Biotechnology/Output by Location by Severity by dps_group by Lineage by Cell_class_v2/932a7fae4979b561688e6222505df0f4e510ab11/morpheus
ToppCell	235c24eeab5139f5821fccd5c879d8787682f4ef	10x_3'_v3-lymph_node_(10x_3'_v3)-myeloid-myeloid_granulocytic-neutrophil|lymph_node_(10x_3'_v3) / Per Platform+tissue_group, by lineage_subgroup, cell_group, cell_type	9.02085e-98	1.72304e-94	1.88937e-93	2.92916e-93	44991	189	1811	107	Immune and Hematologic Cells from 24 tissues of the Tabula Sapiens: a multiple organ single cell transcriptomic atlas of humans.	https://toppcell.cchmc.org/biosystems/go/index3/get/czidl/Tabula/Output by assay by tissue_group by lineage_subgroup by cell_group by cell_type by sex-2/235c24eeab5139f5821fccd5c879d8787682f4ef/morpheus
ToppCell	fc0864e2de2d9f99084586b467551b6da535d933	severe-Others-Megakaryocytes|Others / Cohort 2 (Rhapsody WB + PBMC) with disease condition, lineage and cell classs	1.24003e-93	2.23694e-90	2.45288e-89	4.0265e-89	44991	197	1811	106	PBMC Atlas of COVID-19 Patients (Schulte-Schrepping et al.)	https://toppcell.cchmc.org/biosystems/go/index3/get/data for toppcell/covid19 Atlas/Covid-19_PBMC_Schulte-Schrepping et al._Cell/data/Rhapsody_WB+PBMC/Output by Disease condition by Lineage by Cell class/fc0864e2de2d9f99084586b467551b6da535d933/morpheus
ToppCell	f04d5951bac4dee47c22aaf7973312ca797f322e	severe-Neutrophil|World / Cohort 1 (10x PBMC) with disease condition, cell group and cell class	1.08273e-92	1.85038e-89	2.02901e-88	3.51573e-88	44991	200	1811	106	PBMC Atlas of COVID-19 Patients (Schulte-Schrepping et al.)	https://toppcell.cchmc.org/biosystems/go/index3/get/data for toppcell/covid19 Atlas/Covid-19_PBMC_Schulte-Schrepping et al._Cell/10x_PBMC/Output by Disease condition by Cell group by Cell class/f04d5951bac4dee47c22aaf7973312ca797f322e/morpheus
ToppCell	f64d7fed31e418c55fe946744d78c3cbecec9bbf	BL-critical-LOC-Myeloid-Neutrophil|LOC / Location, Severity, dps_group, Lineage and Cell class of Upper airway (combined)	1.75256e-92	2.84537e-89	3.12005e-88	5.69074e-88	44991	196	1811	105	Upper Airway and Bronchi Atlas of COVID-19 Patients	https://toppcell.cchmc.org/biosystems/go/index3/get/data for toppcell/covid19 Atlas/Covid-19_BAL and Upper Airway_Chua et al._Nature Biotechnology/Output by Location by Severity by dps_group by Lineage by Cell_class_v2/f64d7fed31e418c55fe946744d78c3cbecec9bbf/morpheus
ToppCell	3b71e523d8a68f131def17233385df371db70db5	severe-Lymphocytic-CD4_T_cells_2|Lymphocytic / Cohort 2 (Rhapsody WB + PBMC) with disease condition, lineage and cell classs	3.61124e-92	5.58384e-89	6.12287e-88	1.17261e-87	44991	197	1811	105	PBMC Atlas of COVID-19 Patients (Schulte-Schrepping et al.)	https://toppcell.cchmc.org/biosystems/go/index3/get/data for toppcell/covid19 Atlas/Covid-19_PBMC_Schulte-Schrepping et al._Cell/data/Rhapsody_WB+PBMC/Output by Disease condition by Lineage by Cell class/3b71e523d8a68f131def17233385df371db70db5/morpheus
ToppCell	c2ae2ea848d78725455dcb6be9f1d8933745fa80	control-Lymphocytic-CD4_T_cells_2|Lymphocytic / Cohort 2 (Rhapsody WB + PBMC) with disease condition, lineage and cell classs	1.1953e-91	1.7642e-88	1.93451e-87	3.88125e-87	44991	194	1811	104	PBMC Atlas of COVID-19 Patients (Schulte-Schrepping et al.)	https://toppcell.cchmc.org/biosystems/go/index3/get/data for toppcell/covid19 Atlas/Covid-19_PBMC_Schulte-Schrepping et al._Cell/data/Rhapsody_WB+PBMC/Output by Disease condition by Lineage by Cell class/c2ae2ea848d78725455dcb6be9f1d8933745fa80/morpheus
ToppCell	a1cfed0092debcc003eff6a62508556b7664d5e1	mild-Myeloid-Neutrophils_3|mild / Cohort 2 (Rhapsody WB + PBMC) with disease condition, lineage and cell classs	2.46471e-91	3.47964e-88	3.81554e-87	8.00317e-87	44991	195	1811	104	PBMC Atlas of COVID-19 Patients (Schulte-Schrepping et al.)	https://toppcell.cchmc.org/biosystems/go/index3/get/data for toppcell/covid19 Atlas/Covid-19_PBMC_Schulte-Schrepping et al._Cell/data/Rhapsody_WB+PBMC/Output by Disease condition by Lineage by Cell class/a1cfed0092debcc003eff6a62508556b7664d5e1/morpheus
ToppCell	1acf0191fa0a25cd20bfd9ea7bf727a1555986a1	BL|World / Location, Severity, dps_group, Lineage and Cell class of Upper airway (combined)	1.02994e-90	1.39347e-87	1.52798e-86	3.34432e-86	44991	197	1811	104	Upper Airway and Bronchi Atlas of COVID-19 Patients	https://toppcell.cchmc.org/biosystems/go/index3/get/data for toppcell/covid19 Atlas/Covid-19_BAL and Upper Airway_Chua et al._Nature Biotechnology/Output by Location by Severity by dps_group by Lineage by Cell_class_v2/1acf0191fa0a25cd20bfd9ea7bf727a1555986a1/morpheus
ToppCell	f4d43dfbf4115dd0f843ea5cf08049220342a047	severe-Myeloid-Neutrophils_3|Myeloid / Cohort 2 (Rhapsody WB + PBMC) with disease condition, lineage and cell classs	4.80171e-89	6.23666e-86	6.8387e-85	1.55916e-84	44991	193	1811	102	PBMC Atlas of COVID-19 Patients (Schulte-Schrepping et al.)	https://toppcell.cchmc.org/biosystems/go/index3/get/data for toppcell/covid19 Atlas/Covid-19_PBMC_Schulte-Schrepping et al._Cell/data/Rhapsody_WB+PBMC/Output by Disease condition by Lineage by Cell class/f4d43dfbf4115dd0f843ea5cf08049220342a047/morpheus
ToppCell	f9af7e77a8483ab4ae708b55514e64f5420fa0c1	severe-Neutrophil|severe / Cohort 1 (10x PBMC) with disease condition, cell group and cell class	2.28325e-88	2.64784e-85	2.90344e-84	7.41395e-84	44991	200	1811	103	PBMC Atlas of COVID-19 Patients (Schulte-Schrepping et al.)	https://toppcell.cchmc.org/biosystems/go/index3/get/data for toppcell/covid19 Atlas/Covid-19_PBMC_Schulte-Schrepping et al._Cell/10x_PBMC/Output by Disease condition by Cell group by Cell class/f9af7e77a8483ab4ae708b55514e64f5420fa0c1/morpheus
ToppCell	6da31ce0a70ad5621444d731c082c0db572c20c5	10x_3'_v3-spleen_(10x_3'_v3)-myeloid|spleen_(10x_3'_v3) / Per Platform+tissue_group, by lineage_subgroup, cell_group, cell_type	2.28325e-88	2.64784e-85	2.90344e-84	7.41395e-84	44991	200	1811	103	Immune and Hematologic Cells from 24 tissues of the Tabula Sapiens: a multiple organ single cell transcriptomic atlas of humans.	https://toppcell.cchmc.org/biosystems/go/index3/get/czidl/Tabula/Output by assay by tissue_group by lineage_subgroup by cell_group by cell_type by sex-2/6da31ce0a70ad5621444d731c082c0db572c20c5/morpheus
ToppCell	f46689940fdea500ce2457eec412dd2c46705819	severe-Classical_Monocyte|World / Cohort 1 (10x PBMC) with disease condition, cell group and cell class	2.28325e-88	2.64784e-85	2.90344e-84	7.41395e-84	44991	200	1811	103	PBMC Atlas of COVID-19 Patients (Schulte-Schrepping et al.)	https://toppcell.cchmc.org/biosystems/go/index3/get/data for toppcell/covid19 Atlas/Covid-19_PBMC_Schulte-Schrepping et al._Cell/10x_PBMC/Output by Disease condition by Cell group by Cell class/f46689940fdea500ce2457eec412dd2c46705819/morpheus
ToppCell	ad193b231ff2f7c72590fab79919c179d5d2f327	10x5'v1-week_17-19-Myeloid_neutrophil-granulo-neutrophil|week_17-19 / cell types per 3 fetal stages;per 3',per 5'	3.94396e-88	4.33526e-85	4.75376e-84	1.28064e-83	44991	196	1811	102	Blood and immune development in human fetal bone marrow	https://toppcell.cchmc.org/biosystems/go/index3/get/czidl/Blood and immune development in human fetal bone marrow and Down syndrome/Fetal Bone Marrow (10x)/Output by AssayGroup by age_group by Lineage_subgroup by cell_group by Cell.type/ad193b231ff2f7c72590fab79919c179d5d2f327/morpheus
ToppCell	1932d77491d6d46278f01fd70eb469ef1b356619	cellseq2-Immune-Hematopoietic-Granulocytic-Neutrophil|cellseq2 / Celltype signatures by Technology, Lineage, Lineage_subclass, Celltype_group, Cell_type2	4.00535e-88	4.33526e-85	4.75376e-84	1.30058e-83	44991	182	1811	99	Human Cell Ref v1.1	https://toppcell.cchmc.org/biosystems/go/index3/get/Eric/LungMapCellRef/Output by SampleAssayType by Lineage by Lineage_subgroup by Celltype_group by celltype-3/1932d77491d6d46278f01fd70eb469ef1b356619/morpheus
ToppCell	eb23b171e429165dd26a64377eae7fa2ce25f547	COVID_vent-Myeloid-Monocytic-Neutrophil|COVID_vent / Disease condition, Lineage, Cell class and subclass	2.6947e-87	2.82256e-84	3.09504e-83	8.74995e-83	44991	194	1811	101	PBMC Atlas of COVID-19 patients (Wilk et al.)	https://toppcell.cchmc.org/biosystems/go/index3/get/data for toppcell/covid19 Atlas/Covid-19_PBMC_Wilk et al._Nature Medicine/Output by Condition by Lineage by Cell class by cell subclass-6/eb23b171e429165dd26a64377eae7fa2ce25f547/morpheus
ToppCell	0b9d22a222f1201e375f8e55cace9ef939febae4	COVID-19-kidney-Myeloid|COVID-19 / Disease (COVID-19 only), tissue and cell type	1.84022e-86	1.8673e-83	2.04756e-82	5.97537e-82	44991	192	1811	100	COVID-19 Autopsy Atlas (Lung, Liver, Kidney, Heart)	https://toppcell.cchmc.org/biosystems/go/index3/get/data for toppcell/covid19 Atlas/Covid-19_Autopsy_Delorey et al._Nature/combined/Output by disease by tissue by celltype/0b9d22a222f1201e375f8e55cace9ef939febae4/morpheus
ToppCell	e2d0dfb92356fa7ad7008aa8ac4198e2ac5d2495	10x5'v1-week_17-19-Myeloid_neutrophil-granulo-neutrophil-neutrophil|week_17-19 / cell types per 3 fetal stages;per 3',per 5'	7.29706e-86	7.18008e-83	7.8732e-82	2.36943e-81	44991	194	1811	100	Blood and immune development in human fetal bone marrow	https://toppcell.cchmc.org/biosystems/go/index3/get/czidl/Blood and immune development in human fetal bone marrow and Down syndrome/Fetal Bone Marrow (10x)/Output by AssayGroup by age_group by Lineage_subgroup by cell_group by Cell.type/e2d0dfb92356fa7ad7008aa8ac4198e2ac5d2495/morpheus
ToppCell	ecf604de496f389a49429d0bb211e1db6019cc8b	CF-Myeloid|CF / Disease state, Lineage and Cell class	1.4412e-85	1.37639e-82	1.50925e-81	4.67971e-81	44991	195	1811	100	Airway Inflammation in Cystic Fibrosis (CF)	https://toppcell.cchmc.org/biosystems/go/index3/get/data for toppcell/airway/Cystic Fibrosis/Output by Disease state by Lineage by Cell class/ecf604de496f389a49429d0bb211e1db6019cc8b/morpheus
ToppCell	4cd8f572e067bf5fe22f62fa868d7d332f097a8c	mild-Lymphocytic-CD4_T_cells_2|Lymphocytic / Cohort 2 (Rhapsody WB + PBMC) with disease condition, lineage and cell classs	4.98414e-85	4.624e-82	5.07037e-81	1.6184e-80	44991	192	1811	99	PBMC Atlas of COVID-19 Patients (Schulte-Schrepping et al.)	https://toppcell.cchmc.org/biosystems/go/index3/get/data for toppcell/covid19 Atlas/Covid-19_PBMC_Schulte-Schrepping et al._Cell/data/Rhapsody_WB+PBMC/Output by Disease condition by Lineage by Cell class/4cd8f572e067bf5fe22f62fa868d7d332f097a8c/morpheus
ToppCell	30ada3de865b6fb2b14196a1cbfd4740c6a57ce3	COVID-19_Mild-Classical_Monocyte|COVID-19_Mild / Disease condition and Cell class	1.07556e-84	9.70125e-82	1.06377e-80	3.49245e-80	44991	198	1811	100	COVID-19 PBMC Myeloid Cell Atlas	https://toppcell.cchmc.org/biosystems/go/index3/get/data for toppcell/covid19 Atlas/PBMC Atlas/Myeloid cells/Output by disease.group_v2 by Cell.class_v2 by sub_cluster/30ada3de865b6fb2b14196a1cbfd4740c6a57ce3/morpheus
ToppCell	fec2660c9a9977b3b3a2eaed063b9049c0b07ff2	COVID-19-COVID-19_Severe-Myeloid-Neutrophil|COVID-19_Severe / Disease, condition lineage and cell class	4.00322e-84	3.5132e-81	3.85234e-80	1.29988e-79	44991	200	1811	100	Integration of immune-mediated diseases (COVID-19 + Influenza + Sepsis + Multiple Sclerosis)	https://toppcell.cchmc.org/biosystems/go/index3/get/data for toppcell/covid19 Atlas/PBMC Atlas/disease comparison/Output by Disease by Condition by Lineage by Cell class_v2/fec2660c9a9977b3b3a2eaed063b9049c0b07ff2/morpheus
ToppCell	9c351306b6aae68ed47d4cb1911957bf67f9e1ae	mild-Myeloid-Neutrophils_3|Myeloid / Cohort 2 (Rhapsody WB + PBMC) with disease condition, lineage and cell classs	7.35145e-84	6.28182e-81	6.88822e-80	2.38709e-79	44991	196	1811	99	PBMC Atlas of COVID-19 Patients (Schulte-Schrepping et al.)	https://toppcell.cchmc.org/biosystems/go/index3/get/data for toppcell/covid19 Atlas/Covid-19_PBMC_Schulte-Schrepping et al._Cell/data/Rhapsody_WB+PBMC/Output by Disease condition by Lineage by Cell class/9c351306b6aae68ed47d4cb1911957bf67f9e1ae/morpheus
ToppCell	8dd10962b6ba587512b2e68c762ade68c751cbc8	10x5'v1-week_12-13-Myeloid_neutrophil-granulo-neutrophil-neutrophil|week_12-13 / cell types per 3 fetal stages;per 3',per 5'	1.4219e-83	1.18386e-80	1.29814e-79	4.61705e-79	44991	197	1811	99	Blood and immune development in human fetal bone marrow	https://toppcell.cchmc.org/biosystems/go/index3/get/czidl/Blood and immune development in human fetal bone marrow and Down syndrome/Fetal Bone Marrow (10x)/Output by AssayGroup by age_group by Lineage_subgroup by cell_group by Cell.type/8dd10962b6ba587512b2e68c762ade68c751cbc8/morpheus
ToppCell	324ec4374b552da7ce03809945b3a0798342d4ba	cellseq2-Immune-Hematopoietic|cellseq2 / Celltype signatures by Technology, Lineage, Lineage_subclass, Celltype_group, Cell_type2	1.97953e-83	1.56774e-80	1.71908e-79	6.42773e-79	44991	183	1811	96	Human Cell Ref v1.1	https://toppcell.cchmc.org/biosystems/go/index3/get/Eric/LungMapCellRef/Output by SampleAssayType by Lineage by Lineage_subgroup by Celltype_group by celltype-3/324ec4374b552da7ce03809945b3a0798342d4ba/morpheus
ToppCell	cfbf8539104cef9ca830ad4f6bb278746f7078f7	cellseq2-Immune-Hematopoietic-Granulocytic|cellseq2 / Celltype signatures by Technology, Lineage, Lineage_subclass, Celltype_group, Cell_type2	1.97953e-83	1.56774e-80	1.71908e-79	6.42773e-79	44991	183	1811	96	Human Cell Ref v1.1	https://toppcell.cchmc.org/biosystems/go/index3/get/Eric/LungMapCellRef/Output by SampleAssayType by Lineage by Lineage_subgroup by Celltype_group by celltype-3/cfbf8539104cef9ca830ad4f6bb278746f7078f7/morpheus
ToppCell	86f2857ce60fbe59375411373ff49c684fd66ad0	10x3'2.3-week_17-19-Myeloid_neutrophil-granulo-neutrophil-neutrophil|week_17-19 / cell types per 3 fetal stages;per 3',per 5'	5.23918e-83	3.95632e-80	4.33823e-79	1.70122e-78	44991	199	1811	99	Blood and immune development in human fetal bone marrow	https://toppcell.cchmc.org/biosystems/go/index3/get/czidl/Blood and immune development in human fetal bone marrow and Down syndrome/Fetal Bone Marrow (10x)/Output by AssayGroup by age_group by Lineage_subgroup by cell_group by Cell.type/86f2857ce60fbe59375411373ff49c684fd66ad0/morpheus
ToppCell	16c55cb8a0e740342009965f0eddfb0ed2858fab	critical|World / Severity, Lineage and Cell class of Nasopharyngeal (NS) Samples from Patients and Controls	5.23918e-83	3.95632e-80	4.33823e-79	1.70122e-78	44991	199	1811	99	Upper Airway and Bronchi Atlas of COVID-19 Patients	https://toppcell.cchmc.org/biosystems/go/index3/get/data for toppcell/airway/covid19_germany/Output by Severity by Location by Lineage by Cell class-4/16c55cb8a0e740342009965f0eddfb0ed2858fab/morpheus
ToppCell	441cd1ec171f643b28e1f6f9c04def629cc7391b	COVID-19-kidney-Myeloid|kidney / Disease (COVID-19 only), tissue and cell type	3.42958e-82	2.53095e-79	2.77527e-78	1.11362e-77	44991	192	1811	97	COVID-19 Autopsy Atlas (Lung, Liver, Kidney, Heart)	https://toppcell.cchmc.org/biosystems/go/index3/get/data for toppcell/covid19 Atlas/Covid-19_Autopsy_Delorey et al._Nature/combined/Output by disease by tissue by celltype/441cd1ec171f643b28e1f6f9c04def629cc7391b/morpheus
ToppCell	e1855cff9a6bcfda9188b9fdf6c9d698405da990	Smart-seq2-bone_marrow_(Smart-seq2)-myeloid-myeloid_granulocytic|bone_marrow_(Smart-seq2) / Per Platform+tissue_group, by lineage_subgroup, cell_group, cell_type	6.63389e-82	4.61259e-79	5.05786e-78	2.15409e-77	44991	193	1811	97	Immune and Hematologic Cells from 24 tissues of the Tabula Sapiens: a multiple organ single cell transcriptomic atlas of humans.	https://toppcell.cchmc.org/biosystems/go/index3/get/czidl/Tabula/Output by assay by tissue_group by lineage_subgroup by cell_group by cell_type by sex-2/e1855cff9a6bcfda9188b9fdf6c9d698405da990/morpheus
ToppCell	82f6ac18c3a6487f03579b5c247844f1c115c2be	10x3'2.3-week_17-19-Myeloid_neutrophil-granulo-neutrophil|week_17-19 / cell types per 3 fetal stages;per 3',per 5'	6.81852e-82	4.61259e-79	5.05786e-78	2.21404e-77	44991	198	1811	98	Blood and immune development in human fetal bone marrow	https://toppcell.cchmc.org/biosystems/go/index3/get/czidl/Blood and immune development in human fetal bone marrow and Down syndrome/Fetal Bone Marrow (10x)/Output by AssayGroup by age_group by Lineage_subgroup by cell_group by Cell.type/82f6ac18c3a6487f03579b5c247844f1c115c2be/morpheus
ToppCell	abf08cde20c1843d54ba008c1db5a6ab376c761e	control-Myeloid|control / Cohort 2 (Rhapsody WB + PBMC) with disease condition, lineage and cell classs	6.81852e-82	4.61259e-79	5.05786e-78	2.21404e-77	44991	198	1811	98	PBMC Atlas of COVID-19 Patients (Schulte-Schrepping et al.)	https://toppcell.cchmc.org/biosystems/go/index3/get/data for toppcell/covid19 Atlas/Covid-19_PBMC_Schulte-Schrepping et al._Cell/data/Rhapsody_WB+PBMC/Output by Disease condition by Lineage by Cell class/abf08cde20c1843d54ba008c1db5a6ab376c761e/morpheus
ToppCell	908746384e10c6b833bb3bc124045d7b0bfd73b5	mild-Myeloid|mild / Cohort 2 (Rhapsody WB + PBMC) with disease condition, lineage and cell classs	6.81852e-82	4.61259e-79	5.05786e-78	2.21404e-77	44991	198	1811	98	PBMC Atlas of COVID-19 Patients (Schulte-Schrepping et al.)	https://toppcell.cchmc.org/biosystems/go/index3/get/data for toppcell/covid19 Atlas/Covid-19_PBMC_Schulte-Schrepping et al._Cell/data/Rhapsody_WB+PBMC/Output by Disease condition by Lineage by Cell class/908746384e10c6b833bb3bc124045d7b0bfd73b5/morpheus
ToppCell	9e3e13a68bc1110fa000ec2d80f4c654ddbce17e	control-HLA-DR-_S100A+_Monocyte|control / Cohort 1 (10x PBMC) with disease condition, cell group and cell class	2.43863e-81	1.61602e-78	1.77202e-77	7.91849e-77	44991	200	1811	98	PBMC Atlas of COVID-19 Patients (Schulte-Schrepping et al.)	https://toppcell.cchmc.org/biosystems/go/index3/get/data for toppcell/covid19 Atlas/Covid-19_PBMC_Schulte-Schrepping et al._Cell/10x_PBMC/Output by Disease condition by Cell group by Cell class/9e3e13a68bc1110fa000ec2d80f4c654ddbce17e/morpheus
ToppCell	9f6b6731186ef399f952a75879eba66fd8ed3494	COVID-19-COVID-19_Mild-Myeloid-Neutrophil|COVID-19_Mild / Disease, condition lineage and cell class	3.12415e-80	2.02889e-77	2.22474e-76	1.01444e-75	44991	199	1811	97	Integration of immune-mediated diseases (COVID-19 + Influenza + Sepsis + Multiple Sclerosis)	https://toppcell.cchmc.org/biosystems/go/index3/get/data for toppcell/covid19 Atlas/PBMC Atlas/disease comparison/Output by Disease by Condition by Lineage by Cell class_v2/9f6b6731186ef399f952a75879eba66fd8ed3494/morpheus
Computational	MODULE_45	Whole blood genes.	1.76747e-23	1.56068e-20	1.14883e-19	1.56068e-20	10749	581	988	131	C4:CM: Cancer Modules	https://www.gsea-msigdb.org/gsea/msigdb/human/geneset/MODULE_45.html
Computational	GNF2_CASP1	Neighborhood of CASP1	1.15916e-20	5.1177e-18	3.76719e-17	1.02354e-17	10749	111	988	47	C4:CGN: Cancer Gene Neighborhoods	https://www.gsea-msigdb.org/gsea/msigdb/human/geneset/GNF2_CASP1.html
Computational	GNF2_HCK	Neighborhood of HCK	7.26074e-18	2.13708e-15	1.57313e-14	6.41123e-15	10749	94	988	40	C4:CGN: Cancer Gene Neighborhoods	https://www.gsea-msigdb.org/gsea/msigdb/human/geneset/GNF2_HCK.html
Computational	GNF2_PECAM1	Neighborhood of PECAM1	3.6595e-13	8.07835e-11	5.94656e-10	3.23134e-10	10749	56	988	26	C4:CGN: Cancer Gene Neighborhoods	https://www.gsea-msigdb.org/gsea/msigdb/human/geneset/GNF2_PECAM1.html
Computational	GNF2_MCL1	Neighborhood of MCL1	6.1484e-13	1.08581e-10	7.99274e-10	5.42904e-10	10749	57	988	26	C4:CGN: Cancer Gene Neighborhoods	https://www.gsea-msigdb.org/gsea/msigdb/human/geneset/GNF2_MCL1.html
Computational	GNF2_MYD88	Neighborhood of MYD88	2.03269e-11	2.99144e-09	2.20203e-08	1.79486e-08	10749	60	988	25	C4:CGN: Cancer Gene Neighborhoods	https://www.gsea-msigdb.org/gsea/msigdb/human/geneset/GNF2_MYD88.html
Computational	GNF2_CARD15	Neighborhood of CARD15	2.77852e-11	3.50491e-09	2.58e-08	2.45343e-08	10749	70	988	27	C4:CGN: Cancer Gene Neighborhoods	https://www.gsea-msigdb.org/gsea/msigdb/human/geneset/GNF2_CARD15.html
Computational	GNF2_ITGB2	Neighborhood of ITGB2	3.93423e-11	4.3424e-09	3.19649e-08	3.47392e-08	10749	57	988	24	C4:CGN: Cancer Gene Neighborhoods	https://www.gsea-msigdb.org/gsea/msigdb/human/geneset/GNF2_ITGB2.html
Computational	GNF2_SPI1	Neighborhood of SPI1	1.00356e-10	9.84604e-09	7.24777e-08	8.86143e-08	10749	34	988	18	C4:CGN: Cancer Gene Neighborhoods	https://www.gsea-msigdb.org/gsea/msigdb/human/geneset/GNF2_SPI1.html
Computational	MODULE_5	Lung genes.	1.23443e-10	1.09e-08	8.02363e-08	1.09e-07	10749	434	988	82	C4:CM: Cancer Modules	https://www.gsea-msigdb.org/gsea/msigdb/human/geneset/MODULE_5.html
Computational	GNF2_TNFRSF1B	Neighborhood of TNFRSF1B	1.01199e-09	8.12355e-08	5.97983e-07	8.93591e-07	10749	65	988	24	C4:CGN: Cancer Gene Neighborhoods	https://www.gsea-msigdb.org/gsea/msigdb/human/geneset/GNF2_TNFRSF1B.html
Computational	GNF2_SELL	Neighborhood of SELL	1.34726e-09	9.91361e-08	7.29752e-07	1.18963e-06	10749	47	988	20	C4:CGN: Cancer Gene Neighborhoods	https://www.gsea-msigdb.org/gsea/msigdb/human/geneset/GNF2_SELL.html
Computational	GNF2_STAT6	Neighborhood of STAT6	3.59552e-09	2.44219e-07	1.79772e-06	3.17484e-06	10749	79	988	26	C4:CGN: Cancer Gene Neighborhoods	https://www.gsea-msigdb.org/gsea/msigdb/human/geneset/GNF2_STAT6.html
Computational	GNF2_PAK2	Neighborhood of PAK2	3.2925e-08	2.07663e-06	1.52863e-05	2.90728e-05	10749	28	988	14	C4:CGN: Cancer Gene Neighborhoods	https://www.gsea-msigdb.org/gsea/msigdb/human/geneset/GNF2_PAK2.html
Computational	MODULE_84	Immune (humoral) and inflammatory response.	4.14622e-08	2.44074e-06	1.79666e-05	3.66111e-05	10749	546	988	89	C4:CM: Cancer Modules	https://www.gsea-msigdb.org/gsea/msigdb/human/geneset/MODULE_84.html
Computational	GNF2_TNFSF10	Neighborhood of TNFSF10	1.00091e-07	5.52375e-06	4.06609e-05	8.83801e-05	10749	30	988	14	C4:CGN: Cancer Gene Neighborhoods	https://www.gsea-msigdb.org/gsea/msigdb/human/geneset/GNF2_TNFSF10.html
Computational	GNF2_FGR	Neighborhood of FGR	2.72149e-07	1.41358e-05	0.000104055	0.000240308	10749	32	988	14	C4:CGN: Cancer Gene Neighborhoods	https://www.gsea-msigdb.org/gsea/msigdb/human/geneset/GNF2_FGR.html
Computational	GNF2_CD33	Neighborhood of CD33	3.91095e-07	1.91854e-05	0.000141226	0.000345337	10749	52	988	18	C4:CGN: Cancer Gene Neighborhoods	https://www.gsea-msigdb.org/gsea/msigdb/human/geneset/GNF2_CD33.html
Computational	GNF2_ICAM3	Neighborhood of ICAM3	7.70548e-07	3.58102e-05	0.000263603	0.000680394	10749	39	988	15	C4:CGN: Cancer Gene Neighborhoods	https://www.gsea-msigdb.org/gsea/msigdb/human/geneset/GNF2_ICAM3.html
Computational	GNF2_S100A4	Neighborhood of S100A4	2.2322e-06	9.85514e-05	0.000725448	0.00197103	10749	47	988	16	C4:CGN: Cancer Gene Neighborhoods	https://www.gsea-msigdb.org/gsea/msigdb/human/geneset/GNF2_S100A4.html
Computational	GNF2_PTPN6	Neighborhood of PTPN6	1.13972e-05	0.000479226	0.00352764	0.0100638	10749	47	988	15	C4:CGN: Cancer Gene Neighborhoods	https://www.gsea-msigdb.org/gsea/msigdb/human/geneset/GNF2_PTPN6.html
Computational	GNF2_CASP4	Neighborhood of CASP4	2.42929e-05	0.000975028	0.00717729	0.0214506	10749	24	988	10	C4:CGN: Cancer Gene Neighborhoods	https://www.gsea-msigdb.org/gsea/msigdb/human/geneset/GNF2_CASP4.html
Computational	MODULE_265	Caner module 265: IL receptors.	2.73581e-05	0.00105031	0.00773146	0.0241572	10749	29	988	11	C4:CM: Cancer Modules	https://www.gsea-msigdb.org/gsea/msigdb/human/geneset/MODULE_265.html
Computational	GNF2_CD1D	Neighborhood of CD1D	3.08319e-05	0.00113436	0.00835013	0.0272246	10749	45	988	14	C4:CGN: Cancer Gene Neighborhoods	https://www.gsea-msigdb.org/gsea/msigdb/human/geneset/GNF2_CD1D.html
Computational	GNF2_CD14	Neighborhood of CD14	3.84863e-05	0.00135934	0.0100062	0.0339834	10749	35	988	12	C4:CGN: Cancer Gene Neighborhoods	https://www.gsea-msigdb.org/gsea/msigdb/human/geneset/GNF2_CD14.html
Computational	GCM_RAN	Neighborhood of RAN	9.34932e-05	0.00317517	0.0233728	0.0825545	10749	196	988	35	C4:CGN: Cancer Gene Neighborhoods	https://www.gsea-msigdb.org/gsea/msigdb/human/geneset/GCM_RAN.html
Computational	GNF2_MSN	Neighborhood of MSN	0.000165369	0.00540816	0.0398101	0.14602	10749	24	988	9	C4:CGN: Cancer Gene Neighborhoods	https://www.gsea-msigdb.org/gsea/msigdb/human/geneset/GNF2_MSN.html
Computational	GCM_IL6ST	Neighborhood of IL6ST	0.000336579	0.0106142	0.0781326	0.297199	10749	55	988	14	C4:CGN: Cancer Gene Neighborhoods	https://www.gsea-msigdb.org/gsea/msigdb/human/geneset/GCM_IL6ST.html
Computational	GAVISH_3CA_METAPROGRAM_MACROPHAGES_MAC_1	Genes upregulated in subsets of cells of a given type within various tumors	0.000435804	0.0132695	0.0976781	0.384815	10749	50	988	13	C4:3CA: Curated Cancer Cell Atlas gene sets	https://www.gsea-msigdb.org/gsea/msigdb/human/geneset/GAVISH_3CA_METAPROGRAM_MACROPHAGES_MAC_1.html
Computational	GNF2_LYN	Neighborhood of LYN	0.000460331	0.0135491	0.0997361	0.406472	10749	27	988	9	C4:CGN: Cancer Gene Neighborhoods	https://www.gsea-msigdb.org/gsea/msigdb/human/geneset/GNF2_LYN.html
Computational	GNF2_TYK2	Neighborhood of TYK2	0.000532605	0.0151706	0.111673	0.47029	10749	33	988	10	C4:CGN: Cancer Gene Neighborhoods	https://www.gsea-msigdb.org/gsea/msigdb/human/geneset/GNF2_TYK2.html
Computational	MODULE_16	Genes in the cancer module 15.	0.000593431	0.016375	0.120538	0.523999	10749	509	988	69	C4:CM: Cancer Modules	https://www.gsea-msigdb.org/gsea/msigdb/human/geneset/MODULE_16.html
Computational	GCM_RAB10	Neighborhood of RAB10	0.00065137	0.0174291	0.128297	0.57516	10749	176	988	30	C4:CGN: Cancer Gene Neighborhoods	https://www.gsea-msigdb.org/gsea/msigdb/human/geneset/GCM_RAB10.html
Computational	MODULE_491	Genes in the cancer module 491.	0.000693262	0.0180044	0.132533	0.612151	10749	79	988	17	C4:CM: Cancer Modules	https://www.gsea-msigdb.org/gsea/msigdb/human/geneset/MODULE_491.html
Computational	MODULE_568	Genes in the cancer module 568.	0.000798518	0.0201455	0.148293	0.705092	10749	73	988	16	C4:CM: Cancer Modules	https://www.gsea-msigdb.org/gsea/msigdb/human/geneset/MODULE_568.html
Computational	GNF2_FOS	Neighborhood of FOS	0.000893395	0.021913	0.161304	0.788867	10749	41	988	11	C4:CGN: Cancer Gene Neighborhoods	https://www.gsea-msigdb.org/gsea/msigdb/human/geneset/GNF2_FOS.html
Computational	MODULE_478	Genes in the cancer module 478.	0.00101631	0.0242541	0.178537	0.8974	10749	19	988	7	C4:CM: Cancer Modules	https://www.gsea-msigdb.org/gsea/msigdb/human/geneset/MODULE_478.html
Computational	GCM_PTK2	Neighborhood of PTK2	0.00150447	0.0339822	0.250146	1	10749	145	988	25	C4:CGN: Cancer Gene Neighborhoods	https://www.gsea-msigdb.org/gsea/msigdb/human/geneset/GCM_PTK2.html
Computational	GAVISH_3CA_MALIGNANT_METAPROGRAM_32_SKIN_PIGMENTATION	Genes upregulated in subsets of cells of a given type within various tumors	0.0015394	0.0339822	0.250146	1	10749	50	988	12	C4:3CA: Curated Cancer Cell Atlas gene sets	https://www.gsea-msigdb.org/gsea/msigdb/human/geneset/GAVISH_3CA_MALIGNANT_METAPROGRAM_32_SKIN_PIGMENTATION.html
Computational	GAVISH_3CA_METAPROGRAM_MACROPHAGES_MONOCYTE_SECRETED	Genes upregulated in subsets of cells of a given type within various tumors	0.0015394	0.0339822	0.250146	1	10749	50	988	12	C4:3CA: Curated Cancer Cell Atlas gene sets	https://www.gsea-msigdb.org/gsea/msigdb/human/geneset/GAVISH_3CA_METAPROGRAM_MACROPHAGES_MONOCYTE_SECRETED.html
Computational	GCM_SIRT2	Neighborhood of SIRT2	0.00167973	0.0361757	0.266293	1	10749	44	988	11	C4:CGN: Cancer Gene Neighborhoods	https://www.gsea-msigdb.org/gsea/msigdb/human/geneset/GCM_SIRT2.html
Computational	GNF2_CD97	Neighborhood of CD97	0.00178174	0.0374589	0.275739	1	10749	38	988	10	C4:CGN: Cancer Gene Neighborhoods	https://www.gsea-msigdb.org/gsea/msigdb/human/geneset/GNF2_CD97.html
Computational	GCM_ING1	Neighborhood of ING1	0.00267776	0.0549874	0.404768	1	10749	67	988	14	C4:CGN: Cancer Gene Neighborhoods	https://www.gsea-msigdb.org/gsea/msigdb/human/geneset/GCM_ING1.html
Computational	MODULE_522	Immune response genes.	0.00286525	0.0561727	0.413493	1	10749	34	988	9	C4:CM: Cancer Modules	https://www.gsea-msigdb.org/gsea/msigdb/human/geneset/MODULE_522.html
Computational	MODULE_165	Genes in the cancer module 165.	0.00288792	0.0561727	0.413493	1	10749	82	988	16	C4:CM: Cancer Modules	https://www.gsea-msigdb.org/gsea/msigdb/human/geneset/MODULE_165.html
Computational	MODULE_46	Genes in the cancer module 46.	0.00292632	0.0561727	0.413493	1	10749	394	988	53	C4:CM: Cancer Modules	https://www.gsea-msigdb.org/gsea/msigdb/human/geneset/MODULE_46.html
Computational	MODULE_73	Genes in the cancer module 73.	0.00356771	0.0670274	0.493396	1	10749	23	988	7	C4:CM: Cancer Modules	https://www.gsea-msigdb.org/gsea/msigdb/human/geneset/MODULE_73.html
Computational	GCM_MAP4K4	Neighborhood of MAP4K4	0.00398814	0.0716586	0.527487	1	10749	172	988	27	C4:CGN: Cancer Gene Neighborhoods	https://www.gsea-msigdb.org/gsea/msigdb/human/geneset/GCM_MAP4K4.html
Computational	MODULE_257	Genes in the cancer module 257.	0.00416152	0.0716586	0.527487	1	10749	156	988	25	C4:CM: Cancer Modules	https://www.gsea-msigdb.org/gsea/msigdb/human/geneset/MODULE_257.html
Computational	MODULE_424	Genes in the cancer module 424.	0.00418939	0.0716586	0.527487	1	10749	18	988	6	C4:CM: Cancer Modules	https://www.gsea-msigdb.org/gsea/msigdb/human/geneset/MODULE_424.html
MicroRNA	hsa-miR-548an		7.28113e-64	3.36685e-60	3.28202e-59	6.99862e-60	57447	1112	1813	167	MirDB	http://www.mirdb.org/cgi-bin/mature_mir.cgi?name=hsa-miR-548an
MicroRNA	hsa-miR-20a-5p		8.5891e-64	3.36685e-60	3.28202e-59	8.25585e-60	57447	1140	1813	169	MirDB	http://www.mirdb.org/cgi-bin/mature_mir.cgi?name=hsa-miR-20a-5p
MicroRNA	hsa-miR-548d-3p		1.05276e-63	3.36685e-60	3.28202e-59	1.01191e-59	57447	1479	1813	193	MirDB	http://www.mirdb.org/cgi-bin/mature_mir.cgi?name=hsa-miR-548d-3p
MicroRNA	hsa-miR-106b-5p		1.65009e-63	3.36685e-60	3.28202e-59	1.58607e-59	57447	1145	1813	169	MirDB	http://www.mirdb.org/cgi-bin/mature_mir.cgi?name=hsa-miR-106b-5p
MicroRNA	hsa-miR-548ac		2.19527e-63	3.36685e-60	3.28202e-59	2.11009e-59	57447	1471	1813	192	MirDB	http://www.mirdb.org/cgi-bin/mature_mir.cgi?name=hsa-miR-548ac
MicroRNA	hsa-miR-548h-3p		2.45193e-63	3.36685e-60	3.28202e-59	2.35679e-59	57447	1472	1813	192	MirDB	http://www.mirdb.org/cgi-bin/mature_mir.cgi?name=hsa-miR-548h-3p
MicroRNA	hsa-miR-548z		2.45193e-63	3.36685e-60	3.28202e-59	2.35679e-59	57447	1472	1813	192	MirDB	http://www.mirdb.org/cgi-bin/mature_mir.cgi?name=hsa-miR-548z
MicroRNA	hsa-miR-548bb-3p		2.93707e-63	3.52889e-60	3.43997e-59	2.82311e-59	57447	1459	1813	191	MirDB	http://www.mirdb.org/cgi-bin/mature_mir.cgi?name=hsa-miR-548bb-3p
MicroRNA	hsa-miR-526b-3p		5.99158e-60	6.399e-57	6.23777e-56	5.7591e-56	57447	1060	1813	158	MirDB	http://www.mirdb.org/cgi-bin/mature_mir.cgi?name=hsa-miR-526b-3p
MicroRNA	mmu-miR-669f-3p		8.6645e-60	7.5712e-57	7.38043e-56	8.32832e-56	57447	1385	1813	181	MirDB	http://www.mirdb.org/cgi-bin/mature_mir.cgi?name=mmu-miR-669f-3p
MicroRNA	mmu-miR-467a-3p		8.6645e-60	7.5712e-57	7.38043e-56	8.32832e-56	57447	1385	1813	181	MirDB	http://www.mirdb.org/cgi-bin/mature_mir.cgi?name=mmu-miR-467a-3p
MicroRNA	mmu-miR-669b-3p		1.50472e-59	1.20528e-56	1.17491e-55	1.44634e-55	57447	1390	1813	181	MirDB	http://www.mirdb.org/cgi-bin/mature_mir.cgi?name=mmu-miR-669b-3p
MicroRNA	hsa-miR-106a-5p		5.13696e-59	3.79819e-56	3.70249e-55	4.93764e-55	57447	1090	1813	159	MirDB	http://www.mirdb.org/cgi-bin/mature_mir.cgi?name=hsa-miR-106a-5p
MicroRNA	hsa-miR-519d-3p		1.11736e-58	7.67144e-56	7.47815e-55	1.074e-54	57447	1069	1813	157	MirDB	http://www.mirdb.org/cgi-bin/mature_mir.cgi?name=hsa-miR-519d-3p
MicroRNA	hsa-miR-93-5p		2.12731e-58	1.36318e-55	1.32883e-54	2.04477e-54	57447	1074	1813	157	MirDB	http://www.mirdb.org/cgi-bin/mature_mir.cgi?name=hsa-miR-93-5p
MicroRNA	hsa-miR-20b-5p		3.55052e-58	2.13297e-55	2.07923e-54	3.41276e-54	57447	1078	1813	157	MirDB	http://www.mirdb.org/cgi-bin/mature_mir.cgi?name=hsa-miR-20b-5p
MicroRNA	hsa-miR-17-5p		6.71153e-58	3.79478e-55	3.69917e-54	6.45113e-54	57447	1083	1813	157	MirDB	http://www.mirdb.org/cgi-bin/mature_mir.cgi?name=hsa-miR-17-5p
MicroRNA	hsa-miR-17-5p:Functional MTI	Functional MTI	1.99729e-56	1.06655e-53	1.03968e-52	1.91979e-52	57447	1180	1813	162	miRTarbase
MicroRNA	mmu-miR-1192		5.38553e-56	2.72451e-53	2.65586e-52	5.17657e-52	57447	1392	1813	176	MirDB	http://www.mirdb.org/cgi-bin/mature_mir.cgi?name=mmu-miR-1192
MicroRNA	hsa-miR-93-5p:Functional MTI	Functional MTI	6.86612e-56	3.29986e-53	3.21671e-52	6.59972e-52	57447	1219	1813	164	miRTarbase
MicroRNA	hsa-miR-124-3p.1:TargetScan	hsa-miR-124-3p.1	2.71309e-55	1.24182e-52	1.21053e-51	2.60782e-51	57447	1289	1813	168	TargetScan	http://www.targetscan.org/
MicroRNA	hsa-miR-495-3p		3.65077e-55	1.59505e-52	1.55486e-51	3.50912e-51	57447	1486	1813	181	MirDB	http://www.mirdb.org/cgi-bin/mature_mir.cgi?name=hsa-miR-495-3p
MicroRNA	hsa-miR-4422		4.43001e-55	1.85136e-52	1.80471e-51	4.25813e-51	57447	1039	1813	150	MirDB	http://www.mirdb.org/cgi-bin/mature_mir.cgi?name=hsa-miR-4422
MicroRNA	hsa-miR-95-5p		3.14663e-54	1.26022e-51	1.22847e-50	3.02454e-50	57447	1401	1813	174	MirDB	http://www.mirdb.org/cgi-bin/mature_mir.cgi?name=hsa-miR-95-5p
MicroRNA	hsa-miR-506-3p		7.12556e-54	2.68314e-51	2.61554e-50	6.84909e-50	57447	1334	1813	169	MirDB	http://www.mirdb.org/cgi-bin/mature_mir.cgi?name=hsa-miR-506-3p
MicroRNA	mmu-miR-12200-5p		7.25778e-54	2.68314e-51	2.61554e-50	6.97618e-50	57447	1379	1813	172	MirDB	http://www.mirdb.org/cgi-bin/mature_mir.cgi?name=mmu-miR-12200-5p
MicroRNA	mmu-miR-495-3p		8.05031e-54	2.86591e-51	2.7937e-50	7.73796e-50	57447	1380	1813	172	MirDB	http://www.mirdb.org/cgi-bin/mature_mir.cgi?name=mmu-miR-495-3p
MicroRNA	hsa-miR-548aw		1.14051e-53	3.9152e-51	3.81655e-50	1.09626e-49	57447	1294	1813	166	MirDB	http://www.mirdb.org/cgi-bin/mature_mir.cgi?name=hsa-miR-548aw
MicroRNA	hsa-miR-590-3p:PITA	hsa-miR-590-3p:PITA_TOP	1.31546e-53	4.36008e-51	4.25023e-50	1.26442e-49	57447	1476	1813	178	PITA
MicroRNA	hsa-miR-92a-3p:Functional MTI (Weak)	Functional MTI (Weak)	2.73249e-53	8.75489e-51	8.5343e-50	2.62647e-49	57447	1407	1813	173	miRTarbase
MicroRNA	hsa-miR-124-3p		3.80552e-53	1.17996e-50	1.15023e-49	3.65786e-49	57447	1335	1813	168	MirDB	http://www.mirdb.org/cgi-bin/mature_mir.cgi?name=hsa-miR-124-3p
MicroRNA	mmu-miR-290b-5p		8.00216e-53	2.40365e-50	2.34309e-49	7.69168e-49	57447	1224	1813	160	MirDB	http://www.mirdb.org/cgi-bin/mature_mir.cgi?name=mmu-miR-290b-5p
MicroRNA	mmu-miR-106b-5p		1.17363e-51	3.41846e-49	3.33233e-48	1.12809e-47	57447	833	1813	130	MirDB	http://www.mirdb.org/cgi-bin/mature_mir.cgi?name=mmu-miR-106b-5p
MicroRNA	hsa-miR-4319		1.54421e-51	4.36557e-49	4.25557e-48	1.48429e-47	57447	954	1813	139	MirDB	http://www.mirdb.org/cgi-bin/mature_mir.cgi?name=hsa-miR-4319
MicroRNA	mmu-miR-6383		1.75809e-51	4.82821e-49	4.70655e-48	1.68987e-47	57447	823	1813	129	MirDB	http://www.mirdb.org/cgi-bin/mature_mir.cgi?name=mmu-miR-6383
MicroRNA	hsa-miR-20a-5p:Functional MTI	Functional MTI	3.08706e-51	8.24244e-49	8.03476e-48	2.96728e-47	57447	1070	1813	147	miRTarbase
MicroRNA	hsa-miR-124-3p:Functional MTI (Weak)	Functional MTI (Weak)	6.02777e-51	1.5601e-48	1.5208e-47	5.79389e-47	57447	1446	1813	172	miRTarbase
MicroRNA	mmu-miR-20a-5p		6.1677e-51	1.5601e-48	1.5208e-47	5.9284e-47	57447	832	1813	129	MirDB	http://www.mirdb.org/cgi-bin/mature_mir.cgi?name=mmu-miR-20a-5p
MicroRNA	mmu-miR-124-3p		6.82328e-50	1.68168e-47	1.6393e-46	6.55853e-46	57447	1111	1813	148	MirDB	http://www.mirdb.org/cgi-bin/mature_mir.cgi?name=mmu-miR-124-3p
MicroRNA	hsa-miR-4495		1.18497e-49	2.84747e-47	2.77573e-46	1.13899e-45	57447	1073	1813	145	MirDB	http://www.mirdb.org/cgi-bin/mature_mir.cgi?name=hsa-miR-4495
MicroRNA	hsa-miR-106b-5p:Functional MTI	Functional MTI	1.62425e-49	3.80788e-47	3.71194e-46	1.56123e-45	57447	1090	1813	146	miRTarbase
MicroRNA	hsa-miR-1468-3p		8.85492e-49	2.02651e-46	1.97545e-45	8.51135e-45	57447	1343	1813	162	MirDB	http://www.mirdb.org/cgi-bin/mature_mir.cgi?name=hsa-miR-1468-3p
MicroRNA	hsa-miR-3065-5p		1.38067e-48	3.08628e-46	3.00851e-45	1.3271e-44	57447	1109	1813	146	MirDB	http://www.mirdb.org/cgi-bin/mature_mir.cgi?name=hsa-miR-3065-5p
MicroRNA	hsa-miR-20b-5p:Functional MTI	Functional MTI	2.08083e-48	4.54567e-46	4.43114e-45	2.0001e-44	57447	916	1813	132	miRTarbase
MicroRNA	hsa-miR-519d-3p:Functional MTI	Functional MTI	2.8803e-48	6.15231e-46	5.99729e-45	2.76854e-44	57447	905	1813	131	miRTarbase
MicroRNA	hsa-let-7b-3p		7.15671e-48	1.49544e-45	1.45776e-44	6.87903e-44	57447	1411	1813	165	MirDB	http://www.mirdb.org/cgi-bin/mature_mir.cgi?name=hsa-let-7b-3p
MicroRNA	hsa-let-7a-3p		3.77601e-47	7.72233e-45	7.52776e-44	3.6295e-43	57447	1413	1813	164	MirDB	http://www.mirdb.org/cgi-bin/mature_mir.cgi?name=hsa-let-7a-3p
MicroRNA	hsa-miR-30b-5p		9.32807e-47	1.82983e-44	1.78372e-43	8.96614e-43	57447	1283	1813	155	MirDB	http://www.mirdb.org/cgi-bin/mature_mir.cgi?name=hsa-miR-30b-5p
MicroRNA	hsa-miR-30c-5p		9.32807e-47	1.82983e-44	1.78372e-43	8.96614e-43	57447	1283	1813	155	MirDB	http://www.mirdb.org/cgi-bin/mature_mir.cgi?name=hsa-miR-30c-5p
MicroRNA	hsa-miR-9983-3p		1.06532e-46	2.00782e-44	1.95723e-43	1.02399e-42	57447	1149	1813	146	MirDB	http://www.mirdb.org/cgi-bin/mature_mir.cgi?name=hsa-miR-9983-3p
Drug	ctd:D000395	Air Pollutants, Occupational	2.2583e-20	8.09692e-16	8.95879e-15	8.09692e-16	22768	725	1656	126	CTD	http://ctd.mdibl.org/detail.go?view=ixn&type=chem&acc=D000395
Drug	ctd:C016766	sulforafan	3.24719e-15	5.82123e-11	6.44087e-10	1.16425e-10	22768	494	1656	88	CTD	http://ctd.mdibl.org/detail.go?view=ixn&type=chem&acc=C016766
Drug	ctd:D058185	Magnetite Nanoparticles	5.44626e-15	6.50901e-11	7.20186e-10	1.9527e-10	22768	1310	1656	173	CTD	http://ctd.mdibl.org/detail.go?view=ixn&type=chem&acc=D058185
Drug	6133_DN	Verteporfin [129497-78-5]; Down 200; 2.8uM; HL60; HT_HG-U133A	2.97803e-14	2.66936e-10	2.9535e-09	1.06774e-09	22768	160	1656	43	Broad Institute CMAP Down	https://www.broadinstitute.org/cmap/
Drug	3076_DN	Aminohippuric acid [61-78-9]; Down 200; 20.6uM; HL60; HT_HG-U133A	1.97934e-13	1.41934e-09	1.57043e-08	7.09672e-09	22768	196	1656	47	Broad Institute CMAP Down	https://www.broadinstitute.org/cmap/
Drug	ctd:C029297	vinylidene chloride	2.97774e-13	1.7794e-09	1.96881e-08	1.06764e-08	22768	1475	1656	183	CTD	http://ctd.mdibl.org/detail.go?view=ixn&type=chem&acc=C029297
Drug	2338_UP	Mebendazole [31431-39-7]; Up 200; 13.6uM; HL60; HT_HG-U133A	4.19744e-13	2.14993e-09	2.37878e-08	1.50495e-08	22768	158	1656	41	Broad Institute CMAP Up	https://www.broadinstitute.org/cmap/
Drug	ctd:D004113	Succimer	5.58518e-13	2.50314e-09	2.76958e-08	2.00251e-08	22768	1264	1656	162	CTD	http://ctd.mdibl.org/detail.go?view=ixn&type=chem&acc=D004113
Drug	1548_UP	Retinoic acid [302-79-4]; Up 200; 13.4uM; HL60; HG-U133A	1.27455e-12	5.07752e-09	5.618e-08	4.56977e-08	22768	163	1656	41	Broad Institute CMAP Up	https://www.broadinstitute.org/cmap/
Drug	1152_UP	retinoic acid; Up 200; 1uM; HL60; HT_HG-U133A	2.15928e-12	7.7419e-09	8.56597e-08	7.7419e-08	22768	145	1656	38	Broad Institute CMAP Up	https://www.broadinstitute.org/cmap/
Drug	1865_DN	Amitryptiline hydrochloride [549-18-8]; Down 200; 12.8uM; HL60; HT_HG-U133A	2.82191e-12	9.19788e-09	1.01769e-07	1.01177e-07	22768	188	1656	44	Broad Institute CMAP Down	https://www.broadinstitute.org/cmap/
Drug	1291_UP	Benzbromarone [3562-84-3]; Up 200; 9.4uM; HL60; HT_HG-U133A	3.42326e-12	1.02281e-08	1.13169e-07	1.22738e-07	22768	189	1656	44	Broad Institute CMAP Up	https://www.broadinstitute.org/cmap/
Drug	1343_DN	Primaquine diphosphate [63-45-6]; Down 200; 8.8uM; HL60; HT_HG-U133A	4.14615e-12	1.14351e-08	1.26523e-07	1.48656e-07	22768	190	1656	44	Broad Institute CMAP Down	https://www.broadinstitute.org/cmap/
Drug	ctd:D017638	Asbestos, Crocidolite	7.27247e-12	1.86248e-08	2.06073e-07	2.60747e-07	22768	1241	1656	156	CTD	http://ctd.mdibl.org/detail.go?view=ixn&type=chem&acc=D017638
Drug	6170_UP	retinoic acid; Up 200; 1uM; HL60; HT_HG-U133A	1.57135e-11	3.75594e-08	4.15574e-07	5.63391e-07	22768	154	1656	38	Broad Institute CMAP Up	https://www.broadinstitute.org/cmap/
Drug	6164_DN	aspirin, USP; Down 200; 100uM; HL60; HT_HG-U133A	2.34673e-11	5.25872e-08	5.81848e-07	8.41395e-07	22768	192	1656	43	Broad Institute CMAP Down	https://www.broadinstitute.org/cmap/
Drug	1338_DN	Buflomedil hydrochloride [35543-24-9]; Down 200; 11.6uM; HL60; HT_HG-U133A	4.78389e-11	1.00895e-07	1.11635e-06	1.71522e-06	22768	196	1656	43	Broad Institute CMAP Down	https://www.broadinstitute.org/cmap/
Drug	2017_UP	Dipyridamole [58-32-2]; Up 200; 8uM; HL60; HG-U133A	1.3686e-10	2.68137e-07	2.96678e-06	4.90699e-06	22768	187	1656	41	Broad Institute CMAP Up	https://www.broadinstitute.org/cmap/
Drug	ctd:C061133	tamibarotene	1.42093e-10	2.68137e-07	2.96678e-06	5.09459e-06	22768	596	1656	88	CTD	http://ctd.mdibl.org/detail.go?view=ixn&type=chem&acc=C061133
Drug	2425_DN	Naringin hydrate [11032-30-7]; Down 200; 6.6uM; HL60; HT_HG-U133A	2.45056e-10	4.39312e-07	4.86074e-06	8.78624e-06	22768	198	1656	42	Broad Institute CMAP Down	https://www.broadinstitute.org/cmap/
Drug	CID000005691	wartmannin	5.88357e-10	1.00452e-06	1.11145e-05	2.10949e-05	22768	811	1656	108	Stitch
Drug	2015_UP	Metanephrine hydrochloride DL [881-95-8]; Up 200; 17.2uM; HL60; HG-U133A	6.23755e-10	1.01655e-06	1.12476e-05	2.23641e-05	22768	196	1656	41	Broad Institute CMAP Up	https://www.broadinstitute.org/cmap/
Drug	CID000006569	methyl ethyl ketone	7.79112e-10	1.21453e-06	1.34381e-05	2.79343e-05	22768	587	1656	85	Stitch
Drug	1287_DN	Bisoprolol fumarate; Down 200; 9uM; HL60; HT_HG-U133A	8.60641e-10	1.2343e-06	1.36568e-05	3.08574e-05	22768	198	1656	41	Broad Institute CMAP Down	https://www.broadinstitute.org/cmap/
Drug	7445_DN	Piroxicam [36322-90-4]; Down 200; 12uM; MCF7; HT_HG-U133A	8.60641e-10	1.2343e-06	1.36568e-05	3.08574e-05	22768	198	1656	41	Broad Institute CMAP Down	https://www.broadinstitute.org/cmap/
Drug	ctd:C051246	1-methylanthracene	9.25525e-10	1.2763e-06	1.41215e-05	3.31838e-05	22768	677	1656	94	CTD	http://ctd.mdibl.org/detail.go?view=ixn&type=chem&acc=C051246
Drug	ctd:D001554	Benzene	1.12348e-09	1.49189e-06	1.65069e-05	4.02811e-05	22768	892	1656	115	CTD	http://ctd.mdibl.org/detail.go?view=ixn&type=chem&acc=D001554
Drug	6333_DN	Piribedil hydrochloride [78213-63-5]; Down 200; 12uM; PC3; HT_HG-U133A	1.18129e-09	1.51264e-06	1.67365e-05	4.2354e-05	22768	200	1656	41	Broad Institute CMAP Down	https://www.broadinstitute.org/cmap/
Drug	6193_DN	Trichostatin A, Streptomyces sp.; Down 200; 1uM; HL60; HT_HG-U133A	1.43067e-09	1.76881e-06	1.95709e-05	5.12954e-05	22768	178	1656	38	Broad Institute CMAP Down	https://www.broadinstitute.org/cmap/
Drug	1270_DN	Zoxazolamine [61-80-3]; Down 200; 23.8uM; HL60; HT_HG-U133A	1.84017e-09	2.1283e-06	2.35484e-05	6.59773e-05	22768	195	1656	40	Broad Institute CMAP Down	https://www.broadinstitute.org/cmap/
Drug	1144_DN	haloperidol; Down 200; 10uM; HL60; HT_HG-U133A	1.84017e-09	2.1283e-06	2.35484e-05	6.59773e-05	22768	195	1656	40	Broad Institute CMAP Down	https://www.broadinstitute.org/cmap/
Drug	2511_DN	6-Furfurylaminopurine [525-79-1]; Down 200; 18.6uM; HL60; HT_HG-U133A	2.15207e-09	2.26942e-06	2.51098e-05	7.71602e-05	22768	196	1656	40	Broad Institute CMAP Down	https://www.broadinstitute.org/cmap/
Drug	1686_DN	Acetazolamide [59-66-5]; Down 200; 18uM; MCF7; HT_HG-U133A	2.15207e-09	2.26942e-06	2.51098e-05	7.71602e-05	22768	196	1656	40	Broad Institute CMAP Down	https://www.broadinstitute.org/cmap/
Drug	5326_DN	Ioversol [87771-40-2]; Down 200; 5uM; MCF7; HT_HG-U133A	2.15207e-09	2.26942e-06	2.51098e-05	7.71602e-05	22768	196	1656	40	Broad Institute CMAP Down	https://www.broadinstitute.org/cmap/
Drug	ctd:C007738	fluoranthene	2.26107e-09	2.31624e-06	2.56279e-05	8.10685e-05	22768	851	1656	110	CTD	http://ctd.mdibl.org/detail.go?view=ixn&type=chem&acc=C007738
Drug	1307_UP	Corticosterone [50-22-6]; Up 200; 11.6uM; HL60; HT_HG-U133A	2.44734e-09	2.37162e-06	2.62406e-05	8.77471e-05	22768	189	1656	39	Broad Institute CMAP Up	https://www.broadinstitute.org/cmap/
Drug	CID000004813	AC1L1J0H	2.51357e-09	2.37162e-06	2.62406e-05	9.01214e-05	22768	197	1656	40	Stitch
Drug	1392_DN	Pindolol [13523-86-9]; Down 200; 16.2uM; HL60; HG-U133A	2.51357e-09	2.37162e-06	2.62406e-05	9.01214e-05	22768	197	1656	40	Broad Institute CMAP Down	https://www.broadinstitute.org/cmap/
Drug	1873_UP	Isoflupredone acetate [338-98-7]; Up 200; 9.6uM; HL60; HT_HG-U133A	2.62843e-09	2.4164e-06	2.67362e-05	9.42397e-05	22768	174	1656	37	Broad Institute CMAP Up	https://www.broadinstitute.org/cmap/
Drug	1866_UP	Heptaminol hydrochloride [543-15-7]; Up 200; 22uM; HL60; HT_HG-U133A	2.93203e-09	2.62812e-06	2.90787e-05	0.000105125	22768	198	1656	40	Broad Institute CMAP Up	https://www.broadinstitute.org/cmap/
Drug	1344_DN	Adamantamine fumarate [80789-67-9]; Down 200; 9.6uM; HL60; HT_HG-U133A	3.8115e-09	3.33311e-06	3.6879e-05	0.000136658	22768	184	1656	38	Broad Institute CMAP Down	https://www.broadinstitute.org/cmap/
Drug	985_DN	ICI 182,780; Down 200; 1uM; MCF7; HT_HG-U133A_EA	4.30441e-09	3.67453e-06	4.06566e-05	0.00015433	22768	177	1656	37	Broad Institute CMAP Down	https://www.broadinstitute.org/cmap/
Drug	1598_UP	Colchicine [64-86-8]; Up 200; 10uM; HL60; HG-U133A	5.69036e-09	4.7447e-06	5.24975e-05	0.000204022	22768	171	1656	36	Broad Institute CMAP Up	https://www.broadinstitute.org/cmap/
Drug	1852_UP	Sulfadiazine [68-35-9]; Up 200; 16uM; HL60; HT_HG-U133A	7.19833e-09	5.61063e-06	6.20785e-05	0.000258089	22768	196	1656	39	Broad Institute CMAP Up	https://www.broadinstitute.org/cmap/
Drug	2516_DN	Trioxsalen [3902-71-4]; Down 200; 17.6uM; HL60; HT_HG-U133A	7.19833e-09	5.61063e-06	6.20785e-05	0.000258089	22768	196	1656	39	Broad Institute CMAP Down	https://www.broadinstitute.org/cmap/
Drug	2436_DN	Cholecalciferol [67-97-0]; Down 200; 10.4uM; HL60; HT_HG-U133A	7.19833e-09	5.61063e-06	6.20785e-05	0.000258089	22768	196	1656	39	Broad Institute CMAP Down	https://www.broadinstitute.org/cmap/
Drug	ctd:C022838	nickel chloride	7.43399e-09	5.67103e-06	6.27467e-05	0.000266538	22768	1178	1656	139	CTD	http://ctd.mdibl.org/detail.go?view=ixn&type=chem&acc=C022838
Drug	1109_UP	3-hydroxy-(D/L)-kynurenine; Up 200; 9.2uM; MCF7; HT_HG-U133A_EA	8.3547e-09	6.24061e-06	6.90489e-05	0.000299549	22768	197	1656	39	Broad Institute CMAP Up	https://www.broadinstitute.org/cmap/
Drug	ctd:D002737	Chloroprene	9.98699e-09	7.30763e-06	8.08548e-05	0.000358074	22768	1348	1656	154	CTD	http://ctd.mdibl.org/detail.go?view=ixn&type=chem&acc=D002737
Drug	1746_UP	Mometasone furoate [83919-23-7]; Up 200; 7.6uM; HL60; HG-U133A	1.08357e-08	7.77004e-06	8.59712e-05	0.000388502	22768	175	1656	36	Broad Institute CMAP Up	https://www.broadinstitute.org/cmap/
Disease	EFO_0004584	mean platelet volume	4.30425e-14	3.04181e-10	2.87162e-09	3.04181e-10	29507	1020	1648	118	GWAS	http://www.ebi.ac.uk/efo/EFO_0004584
Disease	EFO_0007992	basophil percentage of leukocytes	2.77297e-13	9.7983e-10	9.25007e-09	1.95966e-09	29507	243	1648	46	GWAS	http://www.ebi.ac.uk/efo/EFO_0007992
Disease	EFO_0004842	eosinophil count	1.16807e-12	2.75159e-09	2.59763e-08	8.25476e-09	29507	1488	1648	150	GWAS	http://www.ebi.ac.uk/efo/EFO_0004842
Disease	EFO_0007988	myeloid white cell count	1.56893e-12	2.77191e-09	2.61682e-08	1.10876e-08	29507	937	1648	107	GWAS	http://www.ebi.ac.uk/efo/EFO_0007988
Disease	EFO_0004833	neutrophil count	2.43025e-12	3.43492e-09	3.24273e-08	1.71746e-08	29507	1382	1648	141	GWAS	http://www.ebi.ac.uk/efo/EFO_0004833
Disease	EFO_0005091	monocyte count	1.9222e-10	2.26404e-07	2.13736e-06	1.35842e-06	29507	1320	1648	130	GWAS	http://www.ebi.ac.uk/efo/EFO_0005091
Disease	EFO_0007989	monocyte percentage of leukocytes	3.04944e-10	3.07863e-07	2.90638e-06	2.15504e-06	29507	731	1648	84	GWAS	http://www.ebi.ac.uk/efo/EFO_0007989
Disease	EFO_0007990	neutrophil percentage of leukocytes	7.63451e-10	6.74413e-07	6.36678e-06	5.39531e-06	29507	610	1648	73	GWAS	http://www.ebi.ac.uk/efo/EFO_0007990
Disease	EFO_0007993	lymphocyte percentage of leukocytes	6.19039e-09	4.86083e-06	4.58886e-05	4.37475e-05	29507	665	1648	75	GWAS	http://www.ebi.ac.uk/efo/EFO_0007993
Disease	C0023893	Liver Cirrhosis, Experimental	1.00377e-08	7.09363e-06	6.69673e-05	7.09363e-05	29507	774	1648	83	DisGeNET Curated
Disease	EFO_0000684	respiratory system disease	3.13836e-08	2.01625e-05	0.000190344	0.000221788	29507	145	1648	27	GWAS	http://www.ebi.ac.uk/efo/EFO_0000684
Disease	EFO_0004587	lymphocyte count	5.87539e-08	2.68432e-05	0.000253412	0.000415214	29507	1464	1648	131	GWAS	http://www.ebi.ac.uk/efo/EFO_0004587
Disease	C3714758	Juvenile psoriatic arthritis	6.07741e-08	2.68432e-05	0.000253412	0.00042949	29507	131	1648	25	DisGeNET Curated
Disease	C4704862	Polyarthritis, Juvenile, Rheumatoid Factor Positive	6.07741e-08	2.68432e-05	0.000253412	0.00042949	29507	131	1648	25	DisGeNET Curated
Disease	C4552091	Polyarthritis, Juvenile, Rheumatoid Factor Negative	6.07741e-08	2.68432e-05	0.000253412	0.00042949	29507	131	1648	25	DisGeNET Curated
Disease	C3495559	Juvenile arthritis	6.07741e-08	2.68432e-05	0.000253412	0.00042949	29507	131	1648	25	DisGeNET Curated
Disease	EFO_0007991	eosinophil percentage of leukocytes	8.09886e-08	3.36674e-05	0.000317837	0.000572346	29507	746	1648	78	GWAS	http://www.ebi.ac.uk/efo/EFO_0007991
Disease	C0087031	Juvenile-Onset Still Disease	1.12261e-07	4.40748e-05	0.000416087	0.000793347	29507	135	1648	25	DisGeNET Curated
Disease	EFO_0007984	platelet component distribution width	1.32769e-07	4.93831e-05	0.0004662	0.000938279	29507	755	1648	78	GWAS	http://www.ebi.ac.uk/efo/EFO_0007984
Disease	EFO_0010700	reticulocyte measurement	1.51246e-07	5.34426e-05	0.000504524	0.00106885	29507	1053	1648	100	GWAS	http://www.ebi.ac.uk/efo/EFO_0010700
Disease	MONDO_0005301	multiple sclerosis	1.92038e-07	6.46255e-05	0.000610096	0.00135714	29507	594	1648	65	GWAS	http://purl.obolibrary.org/obo/MONDO_0005301
Disease	EFO_0009187	immature platelet fraction	3.0247e-07	9.71618e-05	0.000917253	0.00213756	29507	114	1648	22	GWAS	http://www.ebi.ac.uk/efo/EFO_0009187
Disease	C3714756	Intellectual Disability	5.00281e-07	0.000153717	0.00145116	0.00353549	29507	447	1648	52	DisGeNET Curated
Disease	EFO_0005192	obsolete_red blood cell distribution width	8.02399e-07	0.000236273	0.00223053	0.00567055	29507	1347	1648	118	GWAS	http://www.ebi.ac.uk/efo/EFO_0005192
Disease	EFO_0005090	basophil count	1.05752e-06	0.000298939	0.00282213	0.00747347	29507	483	1648	54	GWAS	http://www.ebi.ac.uk/efo/EFO_0005090
Disease	EFO_0007986	reticulocyte count	2.09149e-06	0.000568483	0.00536675	0.0147805	29507	1045	1648	95	GWAS	http://www.ebi.ac.uk/efo/EFO_0007986
Disease	EFO_0004568	serum non-albumin protein measurement	2.56325e-06	0.000670908	0.00633369	0.0181145	29507	361	1648	43	GWAS	http://www.ebi.ac.uk/efo/EFO_0004568
Disease	EFO_0005036	platelet measurement	2.90125e-06	0.000731614	0.00690678	0.0205032	29507	315	1648	39	GWAS	http://www.ebi.ac.uk/efo/EFO_0005036
Disease	EFO_0004833, EFO_0004842	neutrophil count, eosinophil count	3.00224e-06	0.000731614	0.00690678	0.0212168	29507	213	1648	30	GWAS	http://www.ebi.ac.uk/efo/EFO_0004833
Disease	MONDO_0005271	allergic disease	3.11703e-06	0.000734267	0.00693183	0.022028	29507	258	1648	34	GWAS	http://purl.obolibrary.org/obo/MONDO_0005271
Disease	C0023487	Acute Promyelocytic Leukemia	5.83526e-06	0.00133025	0.0125582	0.0412378	29507	46	1648	12	DisGeNET Curated
Disease	C0006142	Malignant neoplasm of breast	6.50968e-06	0.00143762	0.0135718	0.0460039	29507	1074	1648	95	DisGeNET Curated
Disease	EFO_0007997	granulocyte percentage of myeloid white cells	7.21832e-06	0.00154581	0.0145932	0.0510118	29507	268	1648	34	GWAS	http://www.ebi.ac.uk/efo/EFO_0007997
Disease	EFO_0803541	immature platelet measurement	9.43023e-06	0.0019601	0.0185043	0.0666434	29507	119	1648	20	GWAS	http://www.ebi.ac.uk/efo/EFO_0803541
Disease	C0376358	Malignant neoplasm of prostate	1.14281e-05	0.0022434	0.0211787	0.0807622	29507	616	1648	61	DisGeNET Curated
Disease	C0033578	Prostatic Neoplasms	1.14281e-05	0.0022434	0.0211787	0.0807622	29507	616	1648	61	DisGeNET Curated
Disease	HP_0000964	Eczema	1.19106e-05	0.00227493	0.0214764	0.0841722	29507	310	1648	37	GWAS	http://purl.obolibrary.org/obo/HP_0000964
Disease	EFO_0003767	inflammatory bowel disease	1.36875e-05	0.00254551	0.0240308	0.0967294	29507	449	1648	48	GWAS	http://www.ebi.ac.uk/efo/EFO_0003767
Disease	C0151744	Myocardial Ischemia	1.67342e-05	0.00303232	0.0286266	0.118261	29507	176	1648	25	DisGeNET Curated
Disease	EFO_0803544	immature platelet count	2.24371e-05	0.00396407	0.0374227	0.158563	29507	106	1648	18	GWAS	http://www.ebi.ac.uk/efo/EFO_0803544
Disease	DOID:9256 (implicated_via_orthology)	colorectal cancer (implicated_via_orthology)	2.53827e-05	0.00437511	0.0413032	0.17938	29507	30	1648	9	AllianceGenome	https://fms.alliancegenome.org/download/
Disease	EFO_0000685	rheumatoid arthritis	2.86306e-05	0.00481743	0.0454788	0.202332	29507	462	1648	48	GWAS	http://www.ebi.ac.uk/efo/EFO_0000685
Disease	EFO_0004458	C-reactive protein measurement	3.18804e-05	0.00523951	0.0494635	0.225299	29507	1206	1648	101	GWAS	http://www.ebi.ac.uk/efo/EFO_0004458
Disease	EFO_0021796	sexual dimorphism measurement	3.44359e-05	0.00553088	0.0522142	0.243359	29507	1106	1648	94	GWAS	http://www.ebi.ac.uk/efo/EFO_0021796
Disease	EFO_0007987	granulocyte count	3.82781e-05	0.00601136	0.0567501	0.270511	29507	254	1648	31	GWAS	http://www.ebi.ac.uk/efo/EFO_0007987
Disease	EFO_0004518	creatinine measurement	4.08324e-05	0.0062731	0.0592211	0.288563	29507	995	1648	86	GWAS	http://www.ebi.ac.uk/efo/EFO_0004518
Disease	EFO_0021970	low affinity immunoglobulin gamma Fc region receptor II-b measurement	4.27709e-05	0.0064311	0.0607127	0.302262	29507	25	1648	8	GWAS	http://www.ebi.ac.uk/efo/EFO_0021970
Disease	EFO_0021228	X-11381 measurement	5.632e-05	0.00829195	0.0782799	0.398013	29507	9	1648	5	GWAS	http://www.ebi.ac.uk/efo/EFO_0021228
Disease	EFO_0004833, EFO_0005090	neutrophil count, basophil count	5.8196e-05	0.00839328	0.0792366	0.411271	29507	224	1648	28	GWAS	http://www.ebi.ac.uk/efo/EFO_0004833
Disease	EFO_0004614	apolipoprotein A 1 measurement	6.02082e-05	0.00850982	0.0803368	0.425491	29507	848	1648	75	GWAS	http://www.ebi.ac.uk/efo/EFO_0004614

## Sheet: ME10
Category	ID	Name	PValue	QValueFDRBH	QValueFDRBY	QValueBonferroni	TotalGenes	GenesInTerm	GenesInQuery	GenesInTermInQuery	Source	URL
GeneOntologyMolecularFunction	GO:0000977	RNA polymerase II transcription regulatory region sequence-specific DNA binding	4.20009e-05	0.0267965	0.18855	0.0267965	19968	1459	292	41
GeneOntologyMolecularFunction	GO:0000981	DNA-binding transcription factor activity, RNA polymerase II-specific	0.000199472	0.0636317	0.447734	0.127263	19968	1412	292	38
GeneOntologyMolecularFunction	GO:0032182	ubiquitin-like protein binding	0.000597146	0.126993	0.893566	0.380979	19968	128	292	8
GeneOntologyMolecularFunction	GO:0043130	ubiquitin binding	0.000998356	0.159238	1	0.636951	19968	107	292	7
GeneOntologyMolecularFunction	GO:0000978	RNA polymerase II cis-regulatory region sequence-specific DNA binding	0.00137386	0.175304	1	0.876522	19968	1244	292	32
GeneOntologyMolecularFunction	GO:0000987	cis-regulatory region sequence-specific DNA binding	0.00193162	0.205395	1	1	19968	1271	292	32
GeneOntologyMolecularFunction	GO:0043813	phosphatidylinositol-3,5-bisphosphate 5-phosphatase activity	0.00307501	0.245232	1	1	19968	6	292	2
GeneOntologyMolecularFunction	GO:0034647	histone H3K4me/H3K4me2/H3K4me3 demethylase activity	0.00307501	0.245232	1	1	19968	6	292	2
GeneOntologyMolecularFunction	GO:0032453	histone H3K4 demethylase activity	0.00562999	0.371117	1	1	19968	8	292	2
GeneOntologyMolecularFunction	GO:0003682	chromatin binding	0.00631841	0.371117	1	1	19968	739	292	20
GeneOntologyMolecularFunction	GO:0070410	co-SMAD binding	0.0127686	0.371117	1	1	19968	12	292	2
GeneOntologyMolecularFunction	GO:0046966	nuclear thyroid hormone receptor binding	0.0132538	0.371117	1	1	19968	34	292	3
GeneOntologyMolecularFunction	GO:0016801	hydrolase activity, acting on ether bonds	0.0149457	0.371117	1	1	19968	13	292	2
GeneOntologyMolecularFunction	GO:0016803	ether hydrolase activity	0.0149457	0.371117	1	1	19968	13	292	2
GeneOntologyMolecularFunction	GO:0034595	phosphatidylinositol phosphate 5-phosphatase activity	0.0149457	0.371117	1	1	19968	13	292	2
GeneOntologyMolecularFunction	GO:0016706	2-oxoglutarate-dependent dioxygenase activity	0.0150951	0.371117	1	1	19968	65	292	4
GeneOntologyMolecularFunction	GO:0016407	acetyltransferase activity	0.0183846	0.371117	1	1	19968	104	292	5
GeneOntologyMolecularFunction	GO:0097718	disordered domain specific binding	0.0191916	0.371117	1	1	19968	39	292	3
GeneOntologyMolecularFunction	GO:0005484	SNAP receptor activity	0.0191916	0.371117	1	1	19968	39	292	3
GeneOntologyMolecularFunction	GO:0008494	translation activator activity	0.0197368	0.371117	1	1	19968	15	292	2
GeneOntologyMolecularFunction	GO:0140776	protein-containing complex destabilizing activity	0.0197368	0.371117	1	1	19968	15	292	2
GeneOntologyMolecularFunction	GO:0031267	small GTPase binding	0.0202246	0.371117	1	1	19968	321	292	10
GeneOntologyMolecularFunction	GO:0001727	lipid kinase activity	0.021915	0.371117	1	1	19968	41	292	3
GeneOntologyMolecularFunction	GO:0106018	phosphatidylinositol-3,5-bisphosphate phosphatase activity	0.0223414	0.371117	1	1	19968	16	292	2
GeneOntologyMolecularFunction	GO:0090079	translation regulator activity, nucleic acid binding	0.0244397	0.371117	1	1	19968	112	292	5
GeneOntologyMolecularFunction	GO:0000900	mRNA regulatory element binding translation repressor activity	0.0250792	0.371117	1	1	19968	17	292	2
GeneOntologyMolecularFunction	GO:0008432	JUN kinase binding	0.0250792	0.371117	1	1	19968	17	292	2
GeneOntologyMolecularFunction	GO:0008080	N-acetyltransferase activity	0.0274851	0.371117	1	1	19968	78	292	4
GeneOntologyMolecularFunction	GO:0008134	transcription factor binding	0.02877	0.371117	1	1	19968	753	292	18
GeneOntologyMolecularFunction	GO:0035034	histone acetyltransferase regulator activity	0.0290337	0.371117	1	1	19968	2	292	1
GeneOntologyMolecularFunction	GO:0016524	latrotoxin receptor activity	0.0290337	0.371117	1	1	19968	2	292	1
GeneOntologyMolecularFunction	GO:0034039	8-oxo-7,8-dihydroguanine DNA N-glycosylase activity	0.0290337	0.371117	1	1	19968	2	292	1
GeneOntologyMolecularFunction	GO:0015151	alpha-glucoside transmembrane transporter activity	0.0290337	0.371117	1	1	19968	2	292	1
GeneOntologyMolecularFunction	GO:0015383	sulfate:bicarbonate antiporter activity	0.0290337	0.371117	1	1	19968	2	292	1
GeneOntologyMolecularFunction	GO:0009882	blue light photoreceptor activity	0.0290337	0.371117	1	1	19968	2	292	1
GeneOntologyMolecularFunction	GO:0004047	aminomethyltransferase activity	0.0290337	0.371117	1	1	19968	2	292	1
GeneOntologyMolecularFunction	GO:0017050	D-erythro-sphingosine kinase activity	0.0290337	0.371117	1	1	19968	2	292	1
GeneOntologyMolecularFunction	GO:0046964	3'-phosphoadenosine 5'-phosphosulfate transmembrane transporter activity	0.0290337	0.371117	1	1	19968	2	292	1
GeneOntologyMolecularFunction	GO:0003913	DNA photolyase activity	0.0290337	0.371117	1	1	19968	2	292	1
GeneOntologyMolecularFunction	GO:0003914	DNA (6-4) photolyase activity	0.0290337	0.371117	1	1	19968	2	292	1
GeneOntologyMolecularFunction	GO:0008481	sphingosine kinase activity	0.0290337	0.371117	1	1	19968	2	292	1
GeneOntologyMolecularFunction	GO:0003904	deoxyribodipyrimidine photo-lyase activity	0.0290337	0.371117	1	1	19968	2	292	1
GeneOntologyMolecularFunction	GO:0003980	UDP-glucose:glycoprotein glucosyltransferase activity	0.0290337	0.371117	1	1	19968	2	292	1
GeneOntologyMolecularFunction	GO:0071885	N-terminal protein N-methyltransferase activity	0.0290337	0.371117	1	1	19968	2	292	1
GeneOntologyMolecularFunction	GO:0160107	tRNA (adenine(58)-N1)-methyltransferase activity	0.0290337	0.371117	1	1	19968	2	292	1
GeneOntologyMolecularFunction	GO:0140682	FAD-dependent H3K4me/H3K4me3 demethylase activity	0.0290337	0.371117	1	1	19968	2	292	1
GeneOntologyMolecularFunction	GO:0047408	alkenylglycerophosphocholine hydrolase activity	0.0290337	0.371117	1	1	19968	2	292	1
GeneOntologyMolecularFunction	GO:0061953	mRNA (adenine-N1-)-methyltransferase activity	0.0290337	0.371117	1	1	19968	2	292	1
GeneOntologyMolecularFunction	GO:0042975	peroxisome proliferator activated receptor binding	0.0372759	0.371117	1	1	19968	21	292	2
GeneOntologyMolecularFunction	GO:0046332	SMAD binding	0.0374235	0.371117	1	1	19968	86	292	4
GeneOntologyBiologicalProcess	GO:0016482	cytosolic transport	8.14039e-06	0.0273029	0.237406	0.0273029	20626	150	286	11
GeneOntologyBiologicalProcess	GO:0042147	retrograde transport, endosome to Golgi	2.12243e-05	0.0355931	0.309492	0.0711863	20626	109	286	9
GeneOntologyBiologicalProcess	GO:0016197	endosomal transport	4.41935e-05	0.0494083	0.429619	0.148225	20626	320	286	15
GeneOntologyBiologicalProcess	GO:0033696	heterochromatin boundary formation	0.000191603	0.160659	1	0.642636	20626	2	286	2
GeneOntologyBiologicalProcess	GO:0006997	nucleus organization	0.000630439	0.422899	1	1	20626	170	286	9
GeneOntologyCellularComponent	GO:0140513	nuclear protein-containing complex	0.00147088	0.210178	1	0.673663	20904	1377	289	33
GeneOntologyCellularComponent	GO:0031083	BLOC-1 complex	0.00182957	0.210178	1	0.837941	20904	18	289	3
GeneOntologyCellularComponent	GO:0010494	cytoplasmic stress granule	0.00217222	0.210178	1	0.994875	20904	96	289	6
GeneOntologyCellularComponent	GO:0031931	TORC1 complex	0.0027542	0.210178	1	1	20904	6	289	2
GeneOntologyCellularComponent	GO:0030132	clathrin coat of coated pit	0.0028921	0.210178	1	1	20904	21	289	3
GeneOntologyCellularComponent	GO:0032039	integrator complex	0.0028921	0.210178	1	1	20904	21	289	3
GeneOntologyCellularComponent	GO:0031082	BLOC complex	0.00377339	0.210178	1	1	20904	23	289	3
GeneOntologyCellularComponent	GO:0000785	chromatin	0.00454512	0.210178	1	1	20904	1480	289	33
GeneOntologyCellularComponent	GO:0032588	trans-Golgi network membrane	0.00467049	0.210178	1	1	20904	112	289	6
GeneOntologyCellularComponent	GO:0090575	RNA polymerase II transcription regulator complex	0.00475371	0.210178	1	1	20904	272	289	10
GeneOntologyCellularComponent	GO:0005869	dynactin complex	0.00504795	0.210178	1	1	20904	8	289	2
GeneOntologyCellularComponent	GO:0030118	clathrin coat	0.00747877	0.28544	1	1	20904	56	289	4
GeneOntologyCellularComponent	GO:0030131	clathrin adaptor complex	0.00883022	0.301285	1	1	20904	31	289	3
GeneOntologyCellularComponent	GO:0031901	early endosome membrane	0.00954187	0.301285	1	1	20904	212	289	8
GeneOntologyCellularComponent	GO:0005802	trans-Golgi network	0.0104963	0.301285	1	1	20904	306	289	10
GeneOntologyCellularComponent	GO:0038201	TOR complex	0.0114726	0.301285	1	1	20904	12	289	2
GeneOntologyCellularComponent	GO:0000139	Golgi membrane	0.0118241	0.301285	1	1	20904	721	289	18
GeneOntologyCellularComponent	GO:0090543	Flemming body	0.0133352	0.301285	1	1	20904	36	289	3
GeneOntologyCellularComponent	GO:1990907	beta-catenin-TCF complex	0.0134358	0.301285	1	1	20904	13	289	2
GeneOntologyCellularComponent	GO:0030120	vesicle coat	0.0138766	0.301285	1	1	20904	67	289	4
GeneOntologyCellularComponent	GO:0030125	clathrin vesicle coat	0.0154412	0.301285	1	1	20904	38	289	3
GeneOntologyCellularComponent	GO:0030122	AP-2 adaptor complex	0.0155334	0.301285	1	1	20904	14	289	2
GeneOntologyCellularComponent	GO:0048475	coated membrane	0.015943	0.301285	1	1	20904	106	289	5
GeneOntologyCellularComponent	GO:0030117	membrane coat	0.015943	0.301285	1	1	20904	106	289	5
GeneOntologyCellularComponent	GO:0071203	WASH complex	0.0177613	0.301285	1	1	20904	15	289	2
GeneOntologyCellularComponent	GO:0043240	Fanconi anaemia nuclear complex	0.0177613	0.301285	1	1	20904	15	289	2
GeneOntologyCellularComponent	GO:0030128	clathrin coat of endocytic vesicle	0.0177613	0.301285	1	1	20904	15	289	2
GeneOntologyCellularComponent	GO:0005667	transcription regulator complex	0.0192872	0.315484	1	1	20904	596	289	15
GeneOntologyCellularComponent	GO:0030426	growth cone	0.021065	0.327621	1	1	20904	245	289	8
GeneOntologyCellularComponent	GO:0016581	NuRD complex	0.0225923	0.327621	1	1	20904	17	289	2
GeneOntologyCellularComponent	GO:0090545	CHD-type complex	0.0225923	0.327621	1	1	20904	17	289	2
GeneOntologyCellularComponent	GO:0030669	clathrin-coated endocytic vesicle membrane	0.0239467	0.327621	1	1	20904	79	289	4
GeneOntologyCellularComponent	GO:0030427	site of polarized growth	0.0249221	0.327621	1	1	20904	253	289	8
GeneOntologyCellularComponent	GO:0034066	Ric1-Rgp1 guanyl-nucleotide exchange factor complex	0.0274597	0.327621	1	1	20904	2	289	1
GeneOntologyCellularComponent	GO:0097058	CRLF-CLCF1 complex	0.0274597	0.327621	1	1	20904	2	289	1
GeneOntologyCellularComponent	GO:0097059	CNTFR-CLCF1 complex	0.0274597	0.327621	1	1	20904	2	289	1
GeneOntologyCellularComponent	GO:0062073	histone mRNA stem-loop binding complex	0.0274597	0.327621	1	1	20904	2	289	1
GeneOntologyCellularComponent	GO:0160045	TMEM240-body	0.0274597	0.327621	1	1	20904	2	289	1
GeneOntologyCellularComponent	GO:0031616	spindle pole centrosome	0.0278979	0.327621	1	1	20904	19	289	2
GeneOntologyCellularComponent	GO:0030119	AP-type membrane coat adaptor complex	0.0286359	0.327881	1	1	20904	48	289	3
GeneOntologyCellularComponent	GO:0030662	coated vesicle membrane	0.0303566	0.339105	1	1	20904	215	289	7
GeneOntologyCellularComponent	GO:0031201	SNARE complex	0.0334611	0.358441	1	1	20904	51	289	3
GeneOntologyCellularComponent	GO:1904949	ATPase complex	0.0336528	0.358441	1	1	20904	129	289	5
GeneOntologyCellularComponent	GO:0005769	early endosome	0.0361771	0.376571	1	1	20904	481	289	12
GeneOntologyCellularComponent	GO:0031902	late endosome membrane	0.0385134	0.390316	1	1	20904	179	289	6
GeneOntologyCellularComponent	GO:0061793	chromatin lock complex	0.0409065	0.390316	1	1	20904	3	289	1
GeneOntologyCellularComponent	GO:0031515	tRNA (m1A) methyltransferase complex	0.0409065	0.390316	1	1	20904	3	289	1
GeneOntologyCellularComponent	GO:1990512	Cry-Per complex	0.0409065	0.390316	1	1	20904	3	289	1
GeneOntologyCellularComponent	GO:0070603	SWI/SNF superfamily-type complex	0.0442605	0.406704	1	1	20904	96	289	4
GeneOntologyCellularComponent	GO:0098791	Golgi apparatus subcompartment	0.0449479	0.406704	1	1	20904	443	289	11
HumanPheno	HP:0008807	Acetabular dysplasia	2.66469e-05	0.0371067	0.32056	0.0844706	5094	24	79	5
HumanPheno	HP:0003096	Slender long bones	3.51168e-05	0.0371067	0.32056	0.11132	5094	5	79	3
HumanPheno	HP:0004993	Slender long bones with narrow diaphyses	3.51168e-05	0.0371067	0.32056	0.11132	5094	5	79	3
HumanPheno	HP:0002949	Fused cervical vertebrae	0.000178091	0.124221	1	0.564547	5094	35	79	5
HumanPheno	HP:0010102	Aplasia of the distal phalanx of the hallux	0.000237514	0.124221	1	0.752919	5094	2	79	2
HumanPheno	HP:0000216	Broad secondary alveolar ridge	0.000237514	0.124221	1	0.752919	5094	2	79	2
HumanPheno	HP:0001374	Congenital hip dislocation	0.000286386	0.124221	1	0.907845	5094	84	79	7
HumanPheno	HP:0001384	Abnormal hip joint morphology	0.000380235	0.124221	1	1	5094	490	79	18
HumanPheno	HP:0000288	Abnormality of the philtrum	0.000440391	0.124221	1	1	5094	726	79	23
HumanPheno	HP:0020085	Infection following live vaccination	0.000449794	0.124221	1	1	5094	24	79	4
HumanPheno	HP:0003170	Abnormal acetabulum morphology	0.000501557	0.124221	1	1	5094	92	79	7
HumanPheno	HP:0005262	Abnormal synovial membrane morphology	0.000523659	0.124221	1	1	5094	503	79	18
HumanPheno	HP:0003272	Abnormal hip bone morphology	0.000693509	0.124221	1	1	5094	653	79	21
HumanPheno	HP:0010085	Aplasia/Hypoplasia of the proximal phalanx of the hallux	0.000705359	0.124221	1	1	5094	3	79	2
HumanPheno	HP:0009881	Aplasia of the distal phalanges of the hand	0.000705359	0.124221	1	1	5094	3	79	2
HumanPheno	HP:0010107	Short proximal phalanx of hallux	0.000705359	0.124221	1	1	5094	3	79	2
HumanPheno	HP:0005793	Shortening of all distal phalanges of the toes	0.000705359	0.124221	1	1	5094	3	79	2
HumanPheno	HP:0012809	Narrow nasal base	0.000705359	0.124221	1	1	5094	3	79	2
HumanPheno	HP:0020086	BCGitis	0.000918105	0.153179	1	1	5094	13	79	3
HumanPheno	HP:0030311	Lower extremity joint dislocation	0.00106116	0.168194	1	1	5094	318	79	13
HumanPheno	HP:0002644	Abnormal pelvic girdle bone morphology	0.00121469	0.170267	1	1	5094	730	79	22
HumanPheno	HP:0006710	Aplasia/Hypoplasia of the clavicles	0.00126629	0.170267	1	1	5094	53	79	5
HumanPheno	HP:0000162	Glossoptosis	0.00138551	0.170267	1	1	5094	32	79	4
HumanPheno	HP:0010108	Aplasia of the hallux	0.00139651	0.170267	1	1	5094	4	79	2
HumanPheno	HP:0010110	Aplasia of the phalanges of the hallux	0.00139651	0.170267	1	1	5094	4	79	2
HumanPheno	HP:0008288	Nonketotic hyperglycinemia	0.00139651	0.170267	1	1	5094	4	79	2
HumanPheno	HP:0000582	Upslanted palpebral fissure	0.00161954	0.177698	1	1	5094	333	79	13
HumanPheno	HP:0010880	Increased nuchal translucency	0.00162563	0.177698	1	1	5094	56	79	5
HumanPheno	HP:0006709	Aplasia/Hypoplasia of the nipples	0.00162563	0.177698	1	1	5094	56	79	5
HumanPheno	HP:0000219	Thin upper lip vermilion	0.00190292	0.194589	1	1	5094	339	79	13
HumanPheno	HP:0000213	Thin lips	0.00190292	0.194589	1	1	5094	339	79	13
HumanPheno	HP:0002827	Hip dislocation	0.00222288	0.195735	1	1	5094	263	79	11
HumanPheno	HP:0000233	Thin vermilion border	0.00229122	0.195735	1	1	5094	433	79	15
HumanPheno	HP:0010076	Aplasia/Hypoplasia of the distal phalanx of the hallux	0.00230411	0.195735	1	1	5094	5	79	2
HumanPheno	HP:0032667	Myoclonic status epilepticus	0.00230411	0.195735	1	1	5094	5	79	2
HumanPheno	HP:0006628	Absent sternal ossification	0.00230411	0.195735	1	1	5094	5	79	2
HumanPheno	HP:0010645	Aplasia of the distal phalanges of the toes	0.00230411	0.195735	1	1	5094	5	79	2
HumanPheno	HP:0001373	Joint dislocation	0.00234636	0.195735	1	1	5094	390	79	14
HumanPheno	HP:0000174	Abnormal palate morphology	0.00278783	0.2266	1	1	5094	1202	79	30
HumanPheno	HP:0002557	Hypoplastic nipples	0.00291934	0.231358	1	1	5094	39	79	4
HumanPheno	HP:5200269	Abnormal thought pattern	0.00325305	0.251516	1	1	5094	404	79	14
HumanPheno	HP:0010052	Abnormal morphology of the proximal phalanx of the hallux	0.00342144	0.252232	1	1	5094	6	79	2
HumanPheno	HP:0010194	Aplasia/Hypoplasia of the middle phalanges of the toes	0.00342144	0.252232	1	1	5094	6	79	2
HumanPheno	HP:0000218	High palate	0.00362925	0.261471	1	1	5094	794	79	22
HumanPheno	HP:0002944	Thoracolumbar scoliosis	0.00417994	0.29179	1	1	5094	43	79	4
HumanPheno	HP:0002133	Status epilepticus	0.00441648	0.29179	1	1	5094	207	79	9
HumanPheno	HP:0011339	Abnormality of upper lip vermillion	0.00446025	0.29179	1	1	5094	464	79	15
HumanPheno	HP:0001385	Hip dysplasia	0.00449251	0.29179	1	1	5094	247	79	10
HumanPheno	HP:0500230	Increased CSF glycine concentration	0.00474194	0.29179	1	1	5094	7	79	2
HumanPheno	HP:0030816	Gingival recession	0.00474194	0.29179	1	1	5094	7	79	2
Domain	PF00096	zf-C2H2	6.89416e-05	0.0714756	0.551597	0.0869354	18677	693	286	25	Pfam	http://pfam.sanger.ac.uk/family/PF00096
Domain	IPR013087	Znf_C2H2/integrase_DNA-bd	0.00018268	0.0714756	0.551597	0.230359	18677	694	286	24	InterPro	http://www.ebi.ac.uk/interpro/IEntry?ac=IPR013087
Domain	IPR032878	Vac14_Fab1-bd	0.000233679	0.0714756	0.551597	0.294669	18677	2	286	2	InterPro	http://www.ebi.ac.uk/interpro/IEntry?ac=IPR032878
Domain	PF12755	Vac14_Fab1_bd	0.000233679	0.0714756	0.551597	0.294669	18677	2	286	2	Pfam	http://pfam.sanger.ac.uk/family/PF12755
Domain	PS50157	ZINC_FINGER_C2H2_2	0.000383474	0.0714756	0.551597	0.48356	18677	775	286	25	PROSITE	http://www.expasy.org/cgi-bin/nicedoc.pl?PS50157
Domain	PS00028	ZINC_FINGER_C2H2_1	0.000398314	0.0714756	0.551597	0.502274	18677	777	286	25	PROSITE	http://www.expasy.org/cgi-bin/nicedoc.pl?PS00028
Domain	IPR015880	Znf_C2H2-like	0.000566544	0.0714756	0.551597	0.714412	18677	796	286	25	InterPro	http://www.ebi.ac.uk/interpro/IEntry?ac=IPR015880
Domain	IPR007087	Znf_C2H2	0.000665989	0.0714756	0.551597	0.839812	18677	805	286	25	InterPro	http://www.ebi.ac.uk/interpro/IEntry?ac=IPR007087
Domain	SM00355	ZnF_C2H2	0.00070237	0.0714756	0.551597	0.885689	18677	808	286	25	SMART	http://smart.embl-heidelberg.de/smart/do_annotation.pl?BLAST=DUMMY&DOMAIN=ZnF_C2H2
Domain	SM00674	CENPB	0.000705588	0.0714756	0.551597	0.889746	18677	12	286	3	SMART	http://smart.embl-heidelberg.de/smart/do_annotation.pl?BLAST=DUMMY&DOMAIN=CENPB
Domain	PF03184	DDE_1	0.000705588	0.0714756	0.551597	0.889746	18677	12	286	3	Pfam	http://pfam.sanger.ac.uk/family/PF03184
Domain	IPR004875	DDE_SF_endonuclease_dom	0.000705588	0.0714756	0.551597	0.889746	18677	12	286	3	InterPro	http://www.ebi.ac.uk/interpro/IEntry?ac=IPR004875
Domain	IPR016024	ARM-type_fold	0.000778986	0.0714756	0.551597	0.982301	18677	339	286	14	InterPro	http://www.ebi.ac.uk/interpro/IEntry?ac=IPR016024
Domain	3.30.160.60	-	0.000809539	0.0714756	0.551597	1	18677	679	286	22	Gene3D	http://www.cathdb.info/cgi-bin/GotoCath.pl?cath=3.30.160.60
Domain	PS51253	HTH_CENPB	0.000906907	0.0714756	0.551597	1	18677	13	286	3	PROSITE	http://www.expasy.org/cgi-bin/nicedoc.pl?PS51253
Domain	IPR006600	HTH_CenpB_DNA-bd_dom	0.000906907	0.0714756	0.551597	1	18677	13	286	3	InterPro	http://www.ebi.ac.uk/interpro/IEntry?ac=IPR006600
Domain	IPR011011	Znf_FYVE_PHD	0.00195203	0.144795	1	1	18677	147	286	8	InterPro	http://www.ebi.ac.uk/interpro/IEntry?ac=IPR011011
Domain	SM00540	LEM	0.00226652	0.150426	1	1	18677	5	286	2	SMART	http://smart.embl-heidelberg.de/smart/do_annotation.pl?BLAST=DUMMY&DOMAIN=LEM
Domain	PF12697	Abhydrolase_6	0.00226652	0.150426	1	1	18677	5	286	2	Pfam	http://pfam.sanger.ac.uk/family/PF12697
Domain	IPR019786	Zinc_finger_PHD-type_CS	0.00317446	0.163224	1	1	18677	65	286	5	InterPro	http://www.ebi.ac.uk/interpro/IEntry?ac=IPR019786
Domain	IPR012921	SPOC_C	0.00336544	0.163224	1	1	18677	6	286	2	InterPro	http://www.ebi.ac.uk/interpro/IEntry?ac=IPR012921
Domain	IPR004152	GAT_dom	0.00336544	0.163224	1	1	18677	6	286	2	InterPro	http://www.ebi.ac.uk/interpro/IEntry?ac=IPR004152
Domain	1.20.58.160	-	0.00336544	0.163224	1	1	18677	6	286	2	Gene3D	http://www.cathdb.info/cgi-bin/GotoCath.pl?cath=1.20.58.160
Domain	PS50909	GAT	0.00336544	0.163224	1	1	18677	6	286	2	PROSITE	http://www.expasy.org/cgi-bin/nicedoc.pl?PS50909
Domain	PF07744	SPOC	0.00336544	0.163224	1	1	18677	6	286	2	Pfam	http://pfam.sanger.ac.uk/family/PF07744
Domain	PF03127	GAT	0.00336544	0.163224	1	1	18677	6	286	2	Pfam	http://pfam.sanger.ac.uk/family/PF03127
Domain	IPR011015	LEM/LEM-like_dom	0.00466409	0.163373	1	1	18677	7	286	2	InterPro	http://www.ebi.ac.uk/interpro/IEntry?ac=IPR011015
Domain	IPR003887	LEM_dom	0.00466409	0.163373	1	1	18677	7	286	2	InterPro	http://www.ebi.ac.uk/interpro/IEntry?ac=IPR003887
Domain	SM00715	LA	0.00466409	0.163373	1	1	18677	7	286	2	SMART	http://smart.embl-heidelberg.de/smart/do_annotation.pl?BLAST=DUMMY&DOMAIN=LA
Domain	PS50961	HTH_LA	0.00466409	0.163373	1	1	18677	7	286	2	PROSITE	http://www.expasy.org/cgi-bin/nicedoc.pl?PS50961
Domain	PF03020	LEM	0.00466409	0.163373	1	1	18677	7	286	2	Pfam	http://pfam.sanger.ac.uk/family/PF03020
Domain	PF08007	Cupin_4	0.00466409	0.163373	1	1	18677	7	286	2	Pfam	http://pfam.sanger.ac.uk/family/PF08007
Domain	PS50954	LEM	0.00466409	0.163373	1	1	18677	7	286	2	PROSITE	http://www.expasy.org/cgi-bin/nicedoc.pl?PS50954
Domain	PF05383	La	0.00466409	0.163373	1	1	18677	7	286	2	Pfam	http://pfam.sanger.ac.uk/family/PF05383
Domain	IPR006630	Lupus_La_RNA-bd	0.00466409	0.163373	1	1	18677	7	286	2	InterPro	http://www.ebi.ac.uk/interpro/IEntry?ac=IPR006630
Domain	1.10.720.40	-	0.00466409	0.163373	1	1	18677	7	286	2	Gene3D	http://www.cathdb.info/cgi-bin/GotoCath.pl?cath=1.10.720.40
Domain	PF00628	PHD	0.00586351	0.180536	1	1	18677	75	286	5	Pfam	http://pfam.sanger.ac.uk/family/PF00628
Domain	IPR019787	Znf_PHD-finger	0.00728909	0.180536	1	1	18677	79	286	5	InterPro	http://www.ebi.ac.uk/interpro/IEntry?ac=IPR019787
Domain	PS50179	VHS	0.00783538	0.180536	1	1	18677	9	286	2	PROSITE	http://www.expasy.org/cgi-bin/nicedoc.pl?PS50179
Domain	PF00790	VHS	0.00783538	0.180536	1	1	18677	9	286	2	Pfam	http://pfam.sanger.ac.uk/family/PF00790
Domain	SM00288	VHS	0.00783538	0.180536	1	1	18677	9	286	2	SMART	http://smart.embl-heidelberg.de/smart/do_annotation.pl?BLAST=DUMMY&DOMAIN=VHS
Domain	IPR002014	VHS_dom	0.00783538	0.180536	1	1	18677	9	286	2	InterPro	http://www.ebi.ac.uk/interpro/IEntry?ac=IPR002014
Domain	IPR010982	Lambda_DNA-bd_dom	0.00967322	0.180536	1	1	18677	29	286	3	InterPro	http://www.ebi.ac.uk/interpro/IEntry?ac=IPR010982
Domain	IPR032397	RHD_dimer	0.0096958	0.180536	1	1	18677	10	286	2	InterPro	http://www.ebi.ac.uk/interpro/IEntry?ac=IPR032397
Domain	PF16179	RHD_dimer	0.0096958	0.180536	1	1	18677	10	286	2	Pfam	http://pfam.sanger.ac.uk/family/PF16179
Domain	PS01204	REL_1	0.0096958	0.180536	1	1	18677	10	286	2	PROSITE	http://www.expasy.org/cgi-bin/nicedoc.pl?PS01204
Domain	2.60.40.340	-	0.0096958	0.180536	1	1	18677	10	286	2	Gene3D	http://www.cathdb.info/cgi-bin/GotoCath.pl?cath=2.60.40.340
Domain	IPR000451	NFkB/Dor	0.0096958	0.180536	1	1	18677	10	286	2	InterPro	http://www.ebi.ac.uk/interpro/IEntry?ac=IPR000451
Domain	IPR011539	RHD_DNA_bind_dom	0.0096958	0.180536	1	1	18677	10	286	2	InterPro	http://www.ebi.ac.uk/interpro/IEntry?ac=IPR011539
Domain	PF00554	RHD_DNA_bind	0.0096958	0.180536	1	1	18677	10	286	2	Pfam	http://pfam.sanger.ac.uk/family/PF00554
Pathway	MM14644	REACTOME_SYNTHESIS_OF_PIPS_AT_THE_LATE_ENDOSOME_MEMBRANE	0.000351979	0.262886	1	0.550848	14097	10	208	3	Reactome Pathways	https://www.gsea-msigdb.org/gsea/msigdb/human/geneset/REACTOME_SYNTHESIS_OF_PIPS_AT_THE_LATE_ENDOSOME_MEMBRANE.html
Pathway	M655	REACTOME_SYNTHESIS_OF_PIPS_AT_THE_LATE_ENDOSOME_MEMBRANE	0.000478717	0.262886	1	0.749193	14097	11	208	3	Reactome Pathways	https://www.gsea-msigdb.org/gsea/msigdb/human/geneset/REACTOME_SYNTHESIS_OF_PIPS_AT_THE_LATE_ENDOSOME_MEMBRANE.html
Pathway	MM15355	REACTOME_RETROGRADE_TRANSPORT_AT_THE_TRANS_GOLGI_NETWORK	0.000503934	0.262886	1	0.788657	14097	45	208	5	Reactome Pathways	https://www.gsea-msigdb.org/gsea/msigdb/human/geneset/REACTOME_RETROGRADE_TRANSPORT_AT_THE_TRANS_GOLGI_NETWORK.html
Pathway	M27653	REACTOME_RETROGRADE_TRANSPORT_AT_THE_TRANS_GOLGI_NETWORK	0.000749896	0.287733	1	1	14097	49	208	5	Reactome Pathways	https://www.gsea-msigdb.org/gsea/msigdb/human/geneset/REACTOME_RETROGRADE_TRANSPORT_AT_THE_TRANS_GOLGI_NETWORK.html
Pathway	MM14643	REACTOME_SYNTHESIS_OF_PIPS_AT_THE_EARLY_ENDOSOME_MEMBRANE	0.0012638	0.287733	1	1	14097	15	208	3	Reactome Pathways	https://www.gsea-msigdb.org/gsea/msigdb/human/geneset/REACTOME_SYNTHESIS_OF_PIPS_AT_THE_EARLY_ENDOSOME_MEMBRANE.html
Pathway	M639	REACTOME_SYNTHESIS_OF_PIPS_AT_THE_EARLY_ENDOSOME_MEMBRANE	0.00153861	0.287733	1	1	14097	16	208	3	Reactome Pathways	https://www.gsea-msigdb.org/gsea/msigdb/human/geneset/REACTOME_SYNTHESIS_OF_PIPS_AT_THE_EARLY_ENDOSOME_MEMBRANE.html
Pathway	M10082	BIOCARTA_TNFR2_PATHWAY	0.00184812	0.287733	1	1	14097	17	208	3	BioCarta Pathways	https://www.gsea-msigdb.org/gsea/msigdb/human/geneset/BIOCARTA_TNFR2_PATHWAY.html
Pathway	MM1517	BIOCARTA_TNFR2_PATHWAY	0.00184812	0.287733	1	1	14097	17	208	3	BioCarta Pathways	https://www.gsea-msigdb.org/gsea/msigdb/human/geneset/BIOCARTA_TNFR2_PATHWAY.html
Pathway	M645	REACTOME_SYNTHESIS_OF_PIPS_AT_THE_GOLGI_MEMBRANE	0.00219378	0.287733	1	1	14097	18	208	3	Reactome Pathways	https://www.gsea-msigdb.org/gsea/msigdb/human/geneset/REACTOME_SYNTHESIS_OF_PIPS_AT_THE_GOLGI_MEMBRANE.html
Pathway	MM14642	REACTOME_SYNTHESIS_OF_PIPS_AT_THE_GOLGI_MEMBRANE	0.00219378	0.287733	1	1	14097	18	208	3	Reactome Pathways	https://www.gsea-msigdb.org/gsea/msigdb/human/geneset/REACTOME_SYNTHESIS_OF_PIPS_AT_THE_GOLGI_MEMBRANE.html
Pathway	M39662	WP_TNFALPHA_SIGNALING	0.00238852	0.287733	1	1	14097	92	208	6	WikiPathways	https://www.gsea-msigdb.org/gsea/msigdb/human/geneset/WP_TNFALPHA_SIGNALING.html
Pathway	M48090	WP_SMITHMAGENIS_AND_POTOCKILUPSKI_SYNDROME_COPY_NUMBER_VARIATION	0.00248706	0.287733	1	1	14097	159	208	8	WikiPathways	https://www.gsea-msigdb.org/gsea/msigdb/human/geneset/WP_SMITHMAGENIS_AND_POTOCKILUPSKI_SYNDROME_COPY_NUMBER_VARIATION.html
Pathway	MM17069	REACTOME_PROTEIN_HYDROXYLATION	0.00257699	0.287733	1	1	14097	19	208	3	Reactome Pathways	https://www.gsea-msigdb.org/gsea/msigdb/human/geneset/REACTOME_PROTEIN_HYDROXYLATION.html
Pathway	M48009	REACTOME_PROTEIN_HYDROXYLATION	0.00299905	0.287733	1	1	14097	20	208	3	Reactome Pathways	https://www.gsea-msigdb.org/gsea/msigdb/human/geneset/REACTOME_PROTEIN_HYDROXYLATION.html
Pathway	M22067	BIOCARTA_CIRCADIAN_PATHWAY	0.00312553	0.287733	1	1	14097	6	208	2	BioCarta Pathways	https://www.gsea-msigdb.org/gsea/msigdb/human/geneset/BIOCARTA_CIRCADIAN_PATHWAY.html
Pathway	M27027	REACTOME_TRANSPORT_AND_SYNTHESIS_OF_PAPS	0.00312553	0.287733	1	1	14097	6	208	2	Reactome Pathways	https://www.gsea-msigdb.org/gsea/msigdb/human/geneset/REACTOME_TRANSPORT_AND_SYNTHESIS_OF_PAPS.html
Pathway	MM14679	REACTOME_TRANSPORT_AND_SYNTHESIS_OF_PAPS	0.00312553	0.287733	1	1	14097	6	208	2	Reactome Pathways	https://www.gsea-msigdb.org/gsea/msigdb/human/geneset/REACTOME_TRANSPORT_AND_SYNTHESIS_OF_PAPS.html
Pathway	M938	REACTOME_CIRCADIAN_CLOCK	0.00370934	0.322507	1	1	14097	70	208	5	Reactome Pathways	https://www.gsea-msigdb.org/gsea/msigdb/human/geneset/REACTOME_CIRCADIAN_CLOCK.html
Pathway	MM1578	BIOCARTA_CIRCADIAN_PATHWAY	0.00433331	0.352915	1	1	14097	7	208	2	BioCarta Pathways	https://www.gsea-msigdb.org/gsea/msigdb/human/geneset/BIOCARTA_CIRCADIAN_PATHWAY.html
Pathway	MM14597	REACTOME_CYTOSOLIC_SULFONATION_OF_SMALL_MOLECULES	0.0045101	0.352915	1	1	14097	23	208	3	Reactome Pathways	https://www.gsea-msigdb.org/gsea/msigdb/human/geneset/REACTOME_CYTOSOLIC_SULFONATION_OF_SMALL_MOLECULES.html
Pathway	M16289	REACTOME_CYTOSOLIC_SULFONATION_OF_SMALL_MOLECULES	0.00509896	0.379994	1	1	14097	24	208	3	Reactome Pathways	https://www.gsea-msigdb.org/gsea/msigdb/human/geneset/REACTOME_CYTOSOLIC_SULFONATION_OF_SMALL_MOLECULES.html
Pathway	M47441	KEGG_MEDICUS_VARIANT_AMPLIFIED_REL_TO_TRANSCRIPTION	0.00572178	0.39269	1	1	14097	8	208	2	KEGG Medicus Pathways	https://www.gsea-msigdb.org/gsea/msigdb/human/geneset/KEGG_MEDICUS_VARIANT_AMPLIFIED_REL_TO_TRANSCRIPTION.html
Pathway	M48259	REACTOME_ADIPOGENESIS	0.00577116	0.39269	1	1	14097	110	208	6	Reactome Pathways	https://www.gsea-msigdb.org/gsea/msigdb/human/geneset/REACTOME_ADIPOGENESIS.html
Pathway	MM15356	REACTOME_INTRA_GOLGI_AND_RETROGRADE_GOLGI_TO_ER_TRAFFIC	0.00702878	0.446582	1	1	14097	189	208	8	Reactome Pathways	https://www.gsea-msigdb.org/gsea/msigdb/human/geneset/REACTOME_INTRA_GOLGI_AND_RETROGRADE_GOLGI_TO_ER_TRAFFIC.html
Pathway	MM15537	REACTOME_REGULATION_OF_PTEN_GENE_TRANSCRIPTION	0.0071339	0.446582	1	1	14097	27	208	3	Reactome Pathways	https://www.gsea-msigdb.org/gsea/msigdb/human/geneset/REACTOME_REGULATION_OF_PTEN_GENE_TRANSCRIPTION.html
Pathway	M8276	REACTOME_NUCLEAR_RECEPTOR_TRANSCRIPTION_PATHWAY	0.00766954	0.458155	1	1	14097	53	208	4	Reactome Pathways	https://www.gsea-msigdb.org/gsea/msigdb/human/geneset/REACTOME_NUCLEAR_RECEPTOR_TRANSCRIPTION_PATHWAY.html
Pathway	M26982	REACTOME_BUDDING_AND_MATURATION_OF_HIV_VIRION	0.00790427	0.458155	1	1	14097	28	208	3	Reactome Pathways	https://www.gsea-msigdb.org/gsea/msigdb/human/geneset/REACTOME_BUDDING_AND_MATURATION_OF_HIV_VIRION.html
Pathway	M13968	BIOCARTA_HIVNEF_PATHWAY	0.00929712	0.488126	1	1	14097	56	208	4	BioCarta Pathways	https://www.gsea-msigdb.org/gsea/msigdb/human/geneset/BIOCARTA_HIVNEF_PATHWAY.html
Pathway	MM1406	BIOCARTA_HIVNEF_PATHWAY	0.00929712	0.488126	1	1	14097	56	208	4	BioCarta Pathways	https://www.gsea-msigdb.org/gsea/msigdb/human/geneset/BIOCARTA_HIVNEF_PATHWAY.html
Pathway	MM14634	REACTOME_GAMMA_CARBOXYLATION_HYPUSINYLATION_HYDROXYLATION_AND_ARYLSULFATASE_ACTIVATION	0.0098858	0.488126	1	1	14097	57	208	4	Reactome Pathways	https://www.gsea-msigdb.org/gsea/msigdb/human/geneset/REACTOME_GAMMA_CARBOXYLATION_HYPUSINYLATION_HYDROXYLATION_AND_ARYLSULFATASE_ACTIVATION.html
Pathway	M45	PID_CD40_PATHWAY	0.0105007	0.488126	1	1	14097	31	208	3	PID Pathways	https://www.gsea-msigdb.org/gsea/msigdb/human/geneset/PID_CD40_PATHWAY.html
Pathway	M669	REACTOME_DOWNREGULATION_OF_SMAD2_3_SMAD4_TRANSCRIPTIONAL_ACTIVITY	0.0105007	0.488126	1	1	14097	31	208	3	Reactome Pathways	https://www.gsea-msigdb.org/gsea/msigdb/human/geneset/REACTOME_DOWNREGULATION_OF_SMAD2_3_SMAD4_TRANSCRIPTIONAL_ACTIVITY.html
Pathway	M27654	REACTOME_INTRA_GOLGI_AND_RETROGRADE_GOLGI_TO_ER_TRAFFIC	0.0105801	0.488126	1	1	14097	203	208	8	Reactome Pathways	https://www.gsea-msigdb.org/gsea/msigdb/human/geneset/REACTOME_INTRA_GOLGI_AND_RETROGRADE_GOLGI_TO_ER_TRAFFIC.html
Pathway	M18837	BIOCARTA_EGFR_SMRTE_PATHWAY	0.0109166	0.488126	1	1	14097	11	208	2	BioCarta Pathways	https://www.gsea-msigdb.org/gsea/msigdb/human/geneset/BIOCARTA_EGFR_SMRTE_PATHWAY.html
Pathway	MM1432	BIOCARTA_EGFR_SMRTE_PATHWAY	0.0109166	0.488126	1	1	14097	11	208	2	BioCarta Pathways	https://www.gsea-msigdb.org/gsea/msigdb/human/geneset/BIOCARTA_EGFR_SMRTE_PATHWAY.html
Pathway	M29848	REACTOME_SEALING_OF_THE_NUCLEAR_ENVELOPE_NE_BY_ESCRT_III	0.0114631	0.498327	1	1	14097	32	208	3	Reactome Pathways	https://www.gsea-msigdb.org/gsea/msigdb/human/geneset/REACTOME_SEALING_OF_THE_NUCLEAR_ENVELOPE_NE_BY_ESCRT_III.html
Pubmed	35748872	A dual-activity topoisomerase complex regulates mRNA translation and turnover.	9.53543e-15	1.40428e-10	1.42881e-09	1.40428e-10	34779	1105	321	42	Pubmed	http://pubmed.org/35748872
Pubmed	36244648	HDLBP Promotes Hepatocellular Carcinoma Proliferation and Sorafenib Resistance by Suppressing Trim71-dependent RAF1 Degradation.	5.48514e-10	4.03898e-06	4.10954e-05	8.07797e-06	34779	1371	321	39	Pubmed	http://pubmed.org/36244648
Pubmed	31073040	LMBR1L regulates lymphopoiesis through Wnt/β-catenin signaling.	1.2629e-09	6.19959e-06	6.30789e-05	1.85988e-05	34779	942	321	31	Pubmed	http://pubmed.org/31073040
Pubmed	20412781	Resolution of cell fate decisions revealed by single-cell gene expression analysis from zygote to blastocyst.	1.13024e-08	4.16127e-05	0.000423396	0.000166451	34779	808	321	27	Pubmed	http://pubmed.org/20412781
Pubmed	19946888	Defining the membrane proteome of NK cells.	5.15008e-08	0.000151691	0.0015434	0.000758453	34779	1168	321	32	Pubmed	http://pubmed.org/19946888
Pubmed	34432599	C5orf51 is a component of the MON1-CCZ1 complex and controls RAB7A localization and stability during mitophagy.	6.26737e-08	0.000153833	0.0015652	0.000922995	34779	504	321	20	Pubmed	http://pubmed.org/34432599
Pubmed	19037259	VAC14 nucleates a protein complex essential for the acute interconversion of PI3P and PI(3,5)P(2) in yeast and mouse.	7.7899e-07	0.00104293	0.0106114	0.0114722	34779	3	321	3	Pubmed	http://pubmed.org/19037259
Pubmed	19840946	PIKfyve-ArPIKfyve-Sac3 core complex: contact sites and their consequence for Sac3 phosphatase activity and endocytic membrane homeostasis.	7.7899e-07	0.00104293	0.0106114	0.0114722	34779	3	321	3	Pubmed	http://pubmed.org/19840946
Pubmed	18950639	ArPIKfyve homomeric and heteromeric interactions scaffold PIKfyve and Sac3 in a complex to promote PIKfyve activity and functionality.	7.7899e-07	0.00104293	0.0106114	0.0114722	34779	3	321	3	Pubmed	http://pubmed.org/18950639
Pubmed	23047693	In vivo, Pikfyve generates PI(3,5)P2, which serves as both a signaling lipid and the major precursor for PI5P.	7.7899e-07	0.00104293	0.0106114	0.0114722	34779	3	321	3	Pubmed	http://pubmed.org/23047693
Pubmed	17556371	Core protein machinery for mammalian phosphatidylinositol 3,5-bisphosphate synthesis and turnover that regulates the progression of endosomal transport. Novel Sac phosphatase joins the ArPIKfyve-PIKfyve complex.	7.7899e-07	0.00104293	0.0106114	0.0114722	34779	3	321	3	Pubmed	http://pubmed.org/17556371
Pubmed	22988430	A genome-wide screen to identify transcription factors expressed in pelvic Ganglia of the lower urinary tract.	9.22715e-07	0.0011324	0.0115218	0.0135888	34779	709	321	22	Pubmed	http://pubmed.org/22988430
Pubmed	26514267	Protein interactome mining defines melatonin MT1 receptors as integral component of presynaptic protein complexes of neurons.	2.13499e-06	0.00241861	0.0246086	0.0314419	34779	322	321	14	Pubmed	http://pubmed.org/26514267
Pubmed	35044719	Proteome-scale mapping of binding sites in the unstructured regions of the human proteome.	3.03842e-06	0.00303827	0.0309134	0.0447468	34779	430	321	16	Pubmed	http://pubmed.org/35044719
Pubmed	26125944	The Amyloid Precursor Protein Controls PIKfyve Function.	3.09459e-06	0.00303827	0.0309134	0.045574	34779	4	321	3	Pubmed	http://pubmed.org/26125944
Pubmed	31527615	The RNA-mediated estrogen receptor α interactome of hormone-dependent human breast cancer cell nuclei.	3.98341e-06	0.00366648	0.0373053	0.0586637	34779	1497	321	33	Pubmed	http://pubmed.org/31527615
Pubmed	26673895	A deep proteomics perspective on CRM1-mediated nuclear export and nucleocytoplasmic partitioning.	4.93694e-06	0.00427684	0.0435156	0.0727064	34779	1038	321	26	Pubmed	http://pubmed.org/26673895
Pubmed	16751776	A germline-specific class of small RNAs binds mammalian Piwi proteins.	5.39894e-06	0.00441724	0.044944	0.0795103	34779	450	321	16	Pubmed	http://pubmed.org/16751776
Pubmed	32694731	Systematic mapping of genetic interactions for de novo fatty acid synthesis identifies C12orf49 as a regulator of lipid metabolism.	6.89775e-06	0.00534648	0.0543988	0.101583	34779	1327	321	30	Pubmed	http://pubmed.org/32694731
Pubmed	20211142	An atlas of combinatorial transcriptional regulation in mouse and man.	8.4954e-06	0.00609787	0.0620439	0.125112	34779	877	321	23	Pubmed	http://pubmed.org/20211142
Pubmed	31391242	DCAF8, a novel MuRF1 interaction partner, promotes muscle atrophy.	8.69527e-06	0.00609787	0.0620439	0.128055	34779	364	321	14	Pubmed	http://pubmed.org/31391242
Pubmed	29576527	Discovery and Characterization of ZUFSP/ZUP1, a Distinct Deubiquitinase Class Important for Genome Stability.	9.81064e-06	0.00656733	0.0668205	0.144481	34779	147	321	9	Pubmed	http://pubmed.org/29576527
Pubmed	32423001	EDEM1 Drives Misfolded Protein Degradation via ERAD and Exploits ER-Phagy as Back-Up Mechanism When ERAD Is Impaired.	1.15453e-05	0.0073925	0.0752163	0.170027	34779	150	321	9	Pubmed	http://pubmed.org/32423001
Pubmed	33452134	Systematic analysis of differential rhythmic liver gene expression mediated by the circadian clock and feeding rhythms.	1.52616e-05	0.00855734	0.0870683	0.224757	34779	6	321	3	Pubmed	http://pubmed.org/33452134
Pubmed	27008179	PI(3,5)P2 biosynthesis regulates oligodendrocyte differentiation by intrinsic and extrinsic mechanisms.	1.52616e-05	0.00855734	0.0870683	0.224757	34779	6	321	3	Pubmed	http://pubmed.org/27008179
Pubmed	22696681	Phosphatidylinositol 3,5-bisphosphate plays a role in the activation and subcellular localization of mechanistic target of rapamycin 1.	1.52616e-05	0.00855734	0.0870683	0.224757	34779	6	321	3	Pubmed	http://pubmed.org/22696681
Pubmed	34369648	BioID reveals an ATG9A interaction with ATG13-ATG101 in the degradation of p62/SQSTM1-ubiquitin clusters.	1.56887e-05	0.00855734	0.0870683	0.231048	34779	285	321	12	Pubmed	http://pubmed.org/34369648
Pubmed	15741177	Tagging genes with cassette-exchange sites.	1.6564e-05	0.0087121	0.0886429	0.243939	34779	335	321	13	Pubmed	http://pubmed.org/15741177
Pubmed	25609649	Proteomic analyses reveal distinct chromatin-associated and soluble transcription factor complexes.	1.85236e-05	0.00922714	0.0938833	0.272797	34779	857	321	22	Pubmed	http://pubmed.org/25609649
Pubmed	34672954	An antibody-based proximity labeling map reveals mechanisms of SARS-CoV-2 inhibition of antiviral immunity.	1.89568e-05	0.00922714	0.0938833	0.279178	34779	733	321	20	Pubmed	http://pubmed.org/34672954
Pubmed	34761192	Endofin is required for HD-PTP and ESCRT-0 interdependent endosomal sorting of ubiquitinated transmembrane cargoes.	1.94229e-05	0.00922714	0.0938833	0.286041	34779	60	321	6	Pubmed	http://pubmed.org/34761192
Pubmed	33005030	LRRC31 inhibits DNA repair and sensitizes breast cancer brain metastasis to radiation therapy.	2.03563e-05	0.00936837	0.0953203	0.299788	34779	202	321	10	Pubmed	http://pubmed.org/33005030
Pubmed	27432908	Defining the Protein-Protein Interaction Network of the Human Protein Tyrosine Phosphatase Family.	2.18117e-05	0.00973398	0.0990402	0.321221	34779	931	321	23	Pubmed	http://pubmed.org/27432908
Pubmed	10591208	The DNA sequence of human chromosome 22.	2.59943e-05	0.0111609	0.113559	0.382819	34779	300	321	12	Pubmed	http://pubmed.org/10591208
Pubmed	20074527	Circadian clock-coordinated 12 Hr period rhythmic activation of the IRE1alpha pathway controls lipid metabolism in mouse liver.	2.65248e-05	0.0111609	0.113559	0.390631	34779	7	321	3	Pubmed	http://pubmed.org/20074527
Pubmed	21516116	Next-generation sequencing to generate interactome datasets.	2.76e-05	0.0112907	0.114879	0.406465	34779	1147	321	26	Pubmed	http://pubmed.org/21516116
Pubmed	27503909	Gsk3β and Tomm20 are substrates of the SCFFbxo7/PARK15 ubiquitin ligase associated with Parkinson's disease.	3.12136e-05	0.0124239	0.126409	0.459682	34779	463	321	15	Pubmed	http://pubmed.org/27503909
Pubmed	26949251	The cell proliferation antigen Ki-67 organises heterochromatin.	3.24428e-05	0.0125733	0.127929	0.477785	34779	410	321	14	Pubmed	http://pubmed.org/26949251
Pubmed	28671696	Spatiotemporal profile of postsynaptic interactomes integrates components of complex brain disorders.	3.67152e-05	0.0138642	0.141064	0.540704	34779	963	321	23	Pubmed	http://pubmed.org/28671696
Pubmed	18511908	Identification of PCTA, a TGIF antagonist that promotes PML function in TGF-beta signalling.	4.21492e-05	0.0154082	0.156774	0.620731	34779	8	321	3	Pubmed	http://pubmed.org/18511908
Pubmed	33742100	Acetylation of ELF5 suppresses breast cancer progression by promoting its degradation and targeting CCND1.	4.34164e-05	0.0154082	0.156774	0.639393	34779	653	321	18	Pubmed	http://pubmed.org/33742100
Pubmed	19274049	A census of human transcription factors: function, expression and evolution.	4.39428e-05	0.0154082	0.156774	0.647146	34779	908	321	22	Pubmed	http://pubmed.org/19274049
Pubmed	11401431	Comparative physical and transcript maps of approximately 1 Mb around loop-tail, a gene for severe neural tube defects on distal mouse chromosome 1 and human chromosome 1q22-q23.	4.56894e-05	0.0156195	0.158923	0.672868	34779	22	321	4	Pubmed	http://pubmed.org/11401431
Pubmed	35850772	Combinatorial targeting of a chromatin complex comprising Dot1L, menin and the tyrosine kinase BAZ1B reveals a new therapeutic vulnerability of endocrine therapy-resistant breast cancer.	4.73043e-05	0.0156195	0.158923	0.696651	34779	847	321	21	Pubmed	http://pubmed.org/35850772
Pubmed	31753913	Systematic bromodomain protein screens identify homologous recombination and R-loop suppression pathways involved in genome integrity.	4.77271e-05	0.0156195	0.158923	0.702877	34779	1116	321	25	Pubmed	http://pubmed.org/31753913
Pubmed	23222715	SARA and RNF11 interact with each other and ESCRT-0 core proteins and regulate degradative EGFR trafficking.	6.27912e-05	0.0156336	0.159066	0.924725	34779	9	321	3	Pubmed	http://pubmed.org/23222715
Pubmed	12538641	EpsinR: an AP1/clathrin interacting protein involved in vesicle trafficking.	6.27912e-05	0.0156336	0.159066	0.924725	34779	9	321	3	Pubmed	http://pubmed.org/12538641
Pubmed	8661743	Localization of mouse peroxisome proliferator-activated receptor gamma on chromosome 6.	6.27912e-05	0.0156336	0.159066	0.924725	34779	9	321	3	Pubmed	http://pubmed.org/8661743
Pubmed	38697112	MECP2 directly interacts with RNA polymerase II to modulate transcription in human neurons.	7.87733e-05	0.0156336	0.159066	1	34779	1082	321	24	Pubmed	http://pubmed.org/38697112
Pubmed	31768922	Constitutive expression of c-REL in uveal melanoma patients: correlation with clinicopathological parameters and patient outcome.	8.49246e-05	0.0156336	0.159066	1	34779	2	321	2	Pubmed	http://pubmed.org/31768922
Interaction	int:TOP3B	TOP3B interactions	1.39737e-07	0.00131702	0.0128125	0.00131702	20153	1470	305	49
Interaction	int:LTBP2	LTBP2 interactions	6.24971e-07	0.00294517	0.0286518	0.00589035	20153	85	305	10
Interaction	int:NOTCH2	NOTCH2 interactions	7.74326e-06	0.0243268	0.23666	0.0729803	20153	423	305	20
Interaction	int:LMBR1L	LMBR1L interactions	4.71661e-05	0.111135	1	0.44454	20153	946	305	31
Interaction	int:GOLGA6L9	GOLGA6L9 interactions	0.000117943	0.190524	1	1	20153	216	305	12
Interaction	int:TCF7L2	TCF7L2 interactions	0.000121288	0.190524	1	1	20153	285	305	14
Interaction	int:SOX6	SOX6 interactions	0.000143645	0.193408	1	1	20153	157	305	10
Interaction	int:TRIM63	TRIM63 interactions	0.000257541	0.297559	1	1	20153	344	305	15
Interaction	int:INCA1	INCA1 interactions	0.000301137	0.297559	1	1	20153	239	305	12
Interaction	int:PLK3	PLK3 interactions	0.000368413	0.297559	1	1	20153	41	305	5
Interaction	int:LIME1	LIME1 interactions	0.000376673	0.297559	1	1	20153	63	305	6
Interaction	int:KCNJ15	KCNJ15 interactions	0.000380673	0.297559	1	1	20153	10	305	3
Interaction	int:VWCE	VWCE interactions	0.000410426	0.297559	1	1	20153	64	305	6
Interaction	int:RXRB	RXRB interactions	0.000484987	0.309559	1	1	20153	66	305	6
Interaction	int:PCDHAC2	PCDHAC2 interactions	0.000571732	0.309559	1	1	20153	45	305	5
Interaction	int:ZDHHC12	ZDHHC12 interactions	0.000574391	0.309559	1	1	20153	123	305	8
Interaction	int:EFEMP1	EFEMP1 interactions	0.000574391	0.309559	1	1	20153	123	305	8
Interaction	int:CRYZL1	CRYZL1 interactions	0.0005912	0.309559	1	1	20153	26	305	4
Interaction	int:KCNA2	KCNA2 interactions	0.000639193	0.314326	1	1	20153	125	305	8
Interaction	int:B3GAT1	B3GAT1 interactions	0.000670631	0.314326	1	1	20153	377	305	15
Interaction	int:LRP3	LRP3 interactions	0.000700355	0.314326	1	1	20153	47	305	5
Interaction	int:DCTN3	DCTN3 interactions	0.000747339	0.320167	1	1	20153	128	305	8
Interaction	int:RAB9A	RAB9A interactions	0.0007854	0.321843	1	1	20153	595	305	20
Interaction	int:DGCR6	DGCR6 interactions	0.00083194	0.32671	1	1	20153	73	305	6
Interaction	int:ARNT2	ARNT2 interactions	0.000919527	0.346662	1	1	20153	102	305	7
Interaction	int:LAMP2	LAMP2 interactions	0.00104199	0.377721	1	1	20153	609	305	20
Interaction	int:DGCR6L	DGCR6L interactions	0.00117251	0.385012	1	1	20153	31	305	4
Interaction	int:LRRC31	LRRC31 interactions	0.00117753	0.385012	1	1	20153	205	305	10
Interaction	int:TOLLIP	TOLLIP interactions	0.00118465	0.385012	1	1	20153	358	305	14
Interaction	int:HSD17B13	HSD17B13 interactions	0.00133617	0.40817	1	1	20153	140	305	8
Interaction	int:TRPM5	TRPM5 interactions	0.00134252	0.40817	1	1	20153	4	305	2
Interaction	int:FMR1	FMR1 interactions	0.00143698	0.411146	1	1	20153	536	305	18
Interaction	int:RIPPLY1	RIPPLY1 interactions	0.00143955	0.411146	1	1	20153	55	305	5
Interaction	int:VPS36	VPS36 interactions	0.00156141	0.414377	1	1	20153	56	305	5
Interaction	int:PPP2R5E	PPP2R5E interactions	0.00158752	0.414377	1	1	20153	112	305	7
Interaction	int:MTUS2	MTUS2 interactions	0.00161402	0.414377	1	1	20153	370	305	14
Interaction	int:HAVCR2	HAVCR2 interactions	0.00162673	0.414377	1	1	20153	83	305	6
Interaction	int:TENT5A	TENT5A interactions	0.00173001	0.424763	1	1	20153	84	305	6
Interaction	int:KASH5	KASH5 interactions	0.00175764	0.424763	1	1	20153	114	305	7
Interaction	int:RARG	RARG interactions	0.00182763	0.430634	1	1	20153	58	305	5
Interaction	int:KRTAP1-3	KRTAP1-3 interactions	0.00201305	0.459883	1	1	20153	184	305	9
Interaction	int:WWTR1	WWTR1 interactions	0.00204935	0.459883	1	1	20153	422	305	15
Interaction	int:TRIM55	TRIM55 interactions	0.0024283	0.497714	1	1	20153	345	305	13
Interaction	int:MOV10	MOV10 interactions	0.00243315	0.497714	1	1	20153	1297	305	33
Interaction	int:EP300	EP300 interactions	0.00243507	0.497714	1	1	20153	1401	305	35
Interaction	int:MDFI	MDFI interactions	0.00245129	0.497714	1	1	20153	430	305	15
Interaction	int:C3orf52	C3orf52 interactions	0.00248197	0.497714	1	1	20153	305	305	12
Cytoband	8q24.3	8q24.3	3.14322e-11	8.95817e-09	5.58225e-08	8.95817e-09	45909	113	323	12
Cytoband	chr8q24	Ensembl 112 genes in cytogenetic band chr8q24	1.73588e-06	0.000247363	0.00154143	0.000494726	45909	355	323	13	MSigDB C1	https://ensembl.org/Homo_sapiens/Location/Chromosome?r=8
Cytoband	chr3p21	Ensembl 112 genes in cytogenetic band chr3p21	2.9976e-06	0.000284772	0.00177455	0.000854317	45909	316	323	12	MSigDB C1	https://ensembl.org/Homo_sapiens/Location/Chromosome?r=3
Cytoband	chr11q13	Ensembl 112 genes in cytogenetic band chr11q13	5.10414e-06	0.00036367	0.0022662	0.00145468	45909	454	323	14	MSigDB C1	https://ensembl.org/Homo_sapiens/Location/Chromosome?r=11
Cytoband	11q13.2	11q13.2	2.01205e-05	0.00114687	0.00714665	0.00573433	45909	47	323	5
Cytoband	16p13.3	16p13.3	6.49244e-05	0.00278747	0.01737	0.0185035	45909	244	323	9
Cytoband	16p11.2	16p11.2	6.84642e-05	0.00278747	0.01737	0.0195123	45909	191	323	8
Cytoband	22q11.21	22q11.21	0.000141071	0.00502565	0.0313172	0.0402052	45909	111	323	6
Cytoband	chr20q13	Ensembl 112 genes in cytogenetic band chr20q13	0.000227739	0.00721172	0.0449395	0.0649055	45909	422	323	11	MSigDB C1	https://ensembl.org/Homo_sapiens/Location/Chromosome?r=20
Cytoband	3p21.2	3p21.2	0.000307532	0.00876466	0.0546166	0.0876466	45909	19	323	3
Cytoband	11q13.3	11q13.3	0.000481168	0.0124666	0.0776853	0.137133	45909	22	323	3
Cytoband	chr19p13	Ensembl 112 genes in cytogenetic band chr19p13	0.000602641	0.0143127	0.0891891	0.171753	45909	797	323	15	MSigDB C1	https://ensembl.org/Homo_sapiens/Location/Chromosome?r=19
Cytoband	chr16p11	Ensembl 112 genes in cytogenetic band chr16p11	0.000855606	0.0182125	0.113491	0.243848	45909	278	323	8	MSigDB C1	https://ensembl.org/Homo_sapiens/Location/Chromosome?r=16
Cytoband	chr19q13	Ensembl 112 genes in cytogenetic band chr19q13	0.000894651	0.0182125	0.113491	0.254976	45909	1192	323	19	MSigDB C1	https://ensembl.org/Homo_sapiens/Location/Chromosome?r=19
Cytoband	16q22.1	16q22.1	0.00111938	0.0212681	0.132532	0.319022	45909	110	323	5
Cytoband	17p13.1	17p13.1	0.00152899	0.0258046	0.1608	0.435762	45909	118	323	5
Cytoband	19p13.3	19p13.3	0.00153922	0.0258046	0.1608	0.438678	45909	237	323	7
Cytoband	19q13.12	19q13.12	0.00169861	0.0268087	0.167057	0.484105	45909	72	323	4
Cytoband	19p13.11	19p13.11	0.00178725	0.0268087	0.167057	0.509365	45909	73	323	4
Cytoband	1p36.33	1p36.33	0.0021739	0.0309781	0.193039	0.619562	45909	77	323	4
Cytoband	20p11.1	20p11.1	0.00310868	0.0403295	0.251311	0.885974	45909	12	323	2
Cytoband	22q13.1	22q13.1	0.00311315	0.0403295	0.251311	0.887248	45909	85	323	4
Cytoband	chr16p13	Ensembl 112 genes in cytogenetic band chr16p13	0.0034599	0.0428727	0.267159	0.986072	45909	426	323	9	MSigDB C1	https://ensembl.org/Homo_sapiens/Location/Chromosome?r=16
Cytoband	17q11	17q11	0.00365687	0.0434253	0.270603	1	45909	13	323	2
Cytoband	22q11	22q11	0.00424658	0.048411	0.301671	1	45909	14	323	2
Cytoband	7p22.1	7p22.1	0.00445023	0.0487814	0.303979	1	45909	47	323	3
Cytoband	17q25.3	17q25.3	0.00575228	0.0607185	0.378365	1	45909	101	323	4
Cytoband	9q34.3	9q34.3	0.00681073	0.0693235	0.431986	1	45909	106	323	4
Cytoband	7q22.1	7q22.1	0.00849775	0.0792795	0.494027	1	45909	113	323	4
Cytoband	chr9q34	Ensembl 112 genes in cytogenetic band chr9q34	0.00856745	0.0792795	0.494027	1	45909	325	323	7	MSigDB C1	https://ensembl.org/Homo_sapiens/Location/Chromosome?r=9
Cytoband	20q13.3	20q13.3	0.00862338	0.0792795	0.494027	1	45909	20	323	2
Cytoband	chr22q13	Ensembl 112 genes in cytogenetic band chr22q13	0.00926794	0.0825426	0.514361	1	45909	330	323	7	MSigDB C1	https://ensembl.org/Homo_sapiens/Location/Chromosome?r=22
Cytoband	chr16q22	Ensembl 112 genes in cytogenetic band chr16q22	0.00979593	0.0826206	0.514847	1	45909	183	323	5	MSigDB C1	https://ensembl.org/Homo_sapiens/Location/Chromosome?r=16
Cytoband	11q13	11q13	0.00985649	0.0826206	0.514847	1	45909	118	323	4
Cytoband	chr22q11	Ensembl 112 genes in cytogenetic band chr22q11	0.0101686	0.0828015	0.515974	1	45909	419	323	8	MSigDB C1	https://ensembl.org/Homo_sapiens/Location/Chromosome?r=22
Cytoband	chr17p13	Ensembl 112 genes in cytogenetic band chr17p13	0.0117919	0.0933525	0.581722	1	45909	346	323	7	MSigDB C1	https://ensembl.org/Homo_sapiens/Location/Chromosome?r=17
Cytoband	2q11.1-q11.2	2q11.1-q11.2	0.014022	0.102468	0.638526	1	45909	2	323	1
Cytoband	3p21.2-p21.1	3p21.2-p21.1	0.014022	0.102468	0.638526	1	45909	2	323	1
Cytoband	6p12.1-p11.2	6p12.1-p11.2	0.014022	0.102468	0.638526	1	45909	2	323	1
Cytoband	chr7p22	Ensembl 112 genes in cytogenetic band chr7p22	0.0151239	0.107216	0.668112	1	45909	134	323	4	MSigDB C1	https://ensembl.org/Homo_sapiens/Location/Chromosome?r=7
Cytoband	13q14.2	13q14.2	0.015424	0.107216	0.668112	1	45909	27	323	2
Cytoband	1q24.2	1q24.2	0.0165342	0.112196	0.699147	1	45909	28	323	2
Cytoband	20q13.33	20q13.33	0.0184155	0.122056	0.760588	1	45909	79	323	3
Cytoband	12q24.31	12q24.31	0.0190356	0.123299	0.768332	1	45909	80	323	3
Cytoband	17p13-p12	17p13-p12	0.0209593	0.132742	0.827177	1	45909	3	323	1
Cytoband	chr17q25	Ensembl 112 genes in cytogenetic band chr17q25	0.0221763	0.135273	0.842949	1	45909	307	323	6	MSigDB C1	https://ensembl.org/Homo_sapiens/Location/Chromosome?r=17
Cytoband	4p16.3	4p16.3	0.0223082	0.135273	0.842949	1	45909	85	323	3
Cytoband	19q13.43	19q13.43	0.0236976	0.140704	0.876794	1	45909	87	323	3
Cytoband	1q23.2	1q23.2	0.0252024	0.141726	0.88316	1	45909	35	323	2
Cytoband	17p11.2	17p11.2	0.0263908	0.141726	0.88316	1	45909	159	323	4
TFBS	M30140	RBM34_TARGET_GENES	2.69407e-09	2.37617e-06	1.74886e-05	2.37617e-06	26909	1053	314	37	MSigDB	http://gtrd.biouml.org/
TFBS	M40735	FXR1_TARGET_GENES	1.06428e-08	4.69347e-06	3.45438e-05	9.38694e-06	26909	1010	314	35	MSigDB	http://gtrd.biouml.org/
TFBS	M30170	SNIP1_TARGET_GENES	4.51294e-08	1.3268e-05	9.76524e-05	3.98041e-05	26909	778	314	29	MSigDB	http://gtrd.biouml.org/
TFBS	M30292	ZNF282_TARGET_GENES	4.3009e-07	8.56441e-05	0.000630338	0.00037934	26909	1071	314	33	MSigDB	http://gtrd.biouml.org/
TFBS	M30251	ZFP91_TARGET_GENES	4.85511e-07	8.56441e-05	0.000630338	0.00042822	26909	1458	314	40	MSigDB	http://gtrd.biouml.org/
TFBS	M30171	SNRNP70_TARGET_GENES	1.13501e-06	0.000166847	0.00122799	0.00100108	26909	1013	314	31	MSigDB	http://gtrd.biouml.org/
TFBS	M34465	NPM1_TARGET_GENES	1.39556e-06	0.000175841	0.00129418	0.00123089	26909	361	314	17	MSigDB	http://gtrd.biouml.org/
TFBS	M40816	ZNF740_TARGET_GENES	2.0746e-06	0.000221668	0.00163147	0.00182979	26909	1317	314	36	MSigDB	http://gtrd.biouml.org/
TFBS	M29966	FOXD2_TARGET_GENES	2.26192e-06	0.000221668	0.00163147	0.00199502	26909	1266	314	35	MSigDB	http://gtrd.biouml.org/
TFBS	M29930	CREB3L4_TARGET_GENES	5.30125e-06	0.00046757	0.00344131	0.0046757	26909	1431	314	37	MSigDB	http://gtrd.biouml.org/
TFBS	V$SP1_Q6	V$SP1_Q6	1.90147e-05	0.00144377	0.0106261	0.016771	26909	194	314	11	TFBS
TFBS	M30154	SETD7_TARGET_GENES	1.96431e-05	0.00144377	0.0106261	0.0173252	26909	1000	314	28	MSigDB	http://gtrd.biouml.org/
TFBS	M29925	CIITA_TARGET_GENES	5.19677e-05	0.00333613	0.0245538	0.0458355	26909	1230	314	31	MSigDB	http://gtrd.biouml.org/
TFBS	M40722	RPA1_TARGET_GENES	5.29544e-05	0.00333613	0.0245538	0.0467058	26909	57	314	6	MSigDB	http://gtrd.biouml.org/
TFBS	M30148	RUVBL2_TARGET_GENES	8.71457e-05	0.00478529	0.0352196	0.0768625	26909	39	314	5	MSigDB	http://gtrd.biouml.org/
TFBS	V$PIT1_Q6	V$PIT1_Q6	9.65761e-05	0.00478529	0.0352196	0.0851801	26909	193	314	10	TFBS
TFBS	M40740	NR0B1_TARGET_GENES	9.66007e-05	0.00478529	0.0352196	0.0852018	26909	232	314	11	MSigDB	http://gtrd.biouml.org/
TFBS	M30115	PCGF1_TARGET_GENES	9.7659e-05	0.00478529	0.0352196	0.0861352	26909	552	314	18	MSigDB	http://gtrd.biouml.org/
TFBS	M40778	CDC73_TARGET_GENES	0.000144158	0.00669197	0.0492527	0.127147	26909	519	314	17	MSigDB	http://gtrd.biouml.org/
TFBS	M40756	EWSR1_TARGET_GENES	0.000178042	0.00785164	0.0577879	0.157033	26909	849	314	23	MSigDB	http://gtrd.biouml.org/
TFBS	M29971	FOXG1_TARGET_GENES	0.000240461	0.0100994	0.0743311	0.212087	26909	594	314	18	MSigDB	http://gtrd.biouml.org/
TFBS	M34470	SAFB2_TARGET_GENES	0.000258218	0.0103522	0.076192	0.227749	26909	815	314	22	MSigDB	http://gtrd.biouml.org/
TFBS	M30304	ZNF350_TARGET_GENES	0.000293356	0.0111444	0.0820225	0.25874	26909	1480	314	33	MSigDB	http://gtrd.biouml.org/
TFBS	M30407	ZSCAN31_TARGET_GENES	0.000313277	0.0111444	0.0820225	0.276311	26909	941	314	24	MSigDB	http://gtrd.biouml.org/
TFBS	M40689	ZBTB5_TARGET_GENES	0.000315884	0.0111444	0.0820225	0.27861	26909	183	314	9	MSigDB	http://gtrd.biouml.org/
TFBS	M34464	PGM3_TARGET_GENES	0.000337398	0.0114456	0.0842393	0.297585	26909	268	314	11	MSigDB	http://gtrd.biouml.org/
TFBS	M40769	NCOA4_TARGET_GENES	0.000395832	0.0129305	0.0951682	0.349124	26909	841	314	22	MSigDB	http://gtrd.biouml.org/
TFBS	M40844	ADA2_TARGET_GENES	0.000456589	0.0143826	0.105855	0.402712	26909	850	314	22	MSigDB	http://gtrd.biouml.org/
TFBS	M30016	HOXC6_TARGET_GENES	0.000493365	0.0150051	0.110437	0.435148	26909	1212	314	28	MSigDB	http://gtrd.biouml.org/
TFBS	M30034	KAT5_TARGET_GENES	0.000573671	0.0168659	0.124133	0.505978	26909	923	314	23	MSigDB	http://gtrd.biouml.org/
TFBS	M40819	SUPT20H_TARGET_GENES	0.000612278	0.0174203	0.128213	0.540029	26909	1291	314	29	MSigDB	http://gtrd.biouml.org/
TFBS	M30041	KLF7_TARGET_GENES	0.000693168	0.0191055	0.140616	0.611375	26909	936	314	23	MSigDB	http://gtrd.biouml.org/
TFBS	M30225	CASP8AP2_TARGET_GENES	0.000765243	0.0204529	0.150532	0.674944	26909	343	314	12	MSigDB	http://gtrd.biouml.org/
TFBS	V$CEBPB_01	V$CEBPB_01	0.000796346	0.0206582	0.152043	0.702377	26909	208	314	9	TFBS
TFBS	M40711	ZSCAN5DP_TARGET_GENES	0.000844078	0.0209809	0.154419	0.744477	26909	1381	314	30	MSigDB	http://gtrd.biouml.org/
TFBS	M30132	PTPRA_TARGET_GENES	0.000856364	0.0209809	0.154419	0.755313	26909	130	314	7	MSigDB	http://gtrd.biouml.org/
TFBS	V$ZIC3_01	V$ZIC3_01	0.000911001	0.0217163	0.159831	0.803503	26909	212	314	9	TFBS
TFBS	M30365	ZNF610_TARGET_GENES	0.00103651	0.024058	0.177066	0.914203	26909	905	314	22	MSigDB	http://gtrd.biouml.org/
TFBS	M30340	ZNF528_TARGET_GENES	0.00126706	0.028655	0.2109	1	26909	801	314	20	MSigDB	http://gtrd.biouml.org/
TFBS	V$SP1_Q6_01	V$SP1_Q6_01	0.00139397	0.030554	0.224876	1	26909	182	314	8	TFBS
TFBS	M40737	BRCA2_TARGET_GENES	0.00142031	0.030554	0.224876	1	26909	1428	314	30	MSigDB	http://gtrd.biouml.org/
TFBS	M29922	CHAF1B_TARGET_GENES	0.00147029	0.030876	0.227247	1	26909	991	314	23	MSigDB	http://gtrd.biouml.org/
TFBS	M30237	ZBTB12_TARGET_GENES	0.00159111	0.0326362	0.240201	1	26909	1310	314	28	MSigDB	http://gtrd.biouml.org/
TFBS	V$CEBPDELTA_Q6	V$CEBPDELTA_Q6	0.00171082	0.0335627	0.247021	1	26909	188	314	8	TFBS
TFBS	M40815	ZBTB44_TARGET_GENES	0.00171238	0.0335627	0.247021	1	26909	327	314	11	MSigDB	http://gtrd.biouml.org/
TFBS	M30129	PRKDC_TARGET_GENES	0.00187128	0.0344995	0.253915	1	26909	888	314	21	MSigDB	http://gtrd.biouml.org/
TFBS	M30277	ZNF213_TARGET_GENES	0.00189051	0.0344995	0.253915	1	26909	597	314	16	MSigDB	http://gtrd.biouml.org/
TFBS	RCGCANGCGY_V$NRF1_Q6	RCGCANGCGY_V$NRF1_Q6	0.00190175	0.0344995	0.253915	1	26909	654	314	17	TFBS
TFBS	M30087	NFKBIA_TARGET_GENES	0.00191664	0.0344995	0.253915	1	26909	1327	314	28	MSigDB	http://gtrd.biouml.org/
TFBS	V$AP2ALPHA_01	V$AP2ALPHA_01	0.00214969	0.0379206	0.279094	1	26909	195	314	8	TFBS
GeneFamily	28	Zinc fingers C2H2-type|ZF class homeoboxes and pseudogenes	1.07186e-07	1.42557e-05	7.79974e-05	1.42557e-05	18080	718	187	25	genenames.org	http://www.genenames.org/cgi-bin/genefamilies/set/28
GeneFamily	533	Helix-turn-helix CENPB type domain containing	0.000288509	0.014056	0.0769046	0.0383716	18080	13	187	3	genenames.org	http://www.genenames.org/cgi-bin/genefamilies/set/533
GeneFamily	1248	PAR bZIP family	0.000317052	0.014056	0.0769046	0.0421679	18080	3	187	2	genenames.org	http://www.genenames.org/cgi-bin/genefamilies/set/1248
GeneFamily	1087	LEM domain containing	0.00215954	0.0537478	0.294071	0.287218	18080	7	187	2	genenames.org	http://www.genenames.org/cgi-bin/genefamilies/set/1087
GeneFamily	625	La ribonucleoprotein domain containing|RNA binding motif containing	0.00215954	0.0537478	0.294071	0.287218	18080	7	187	2	genenames.org	http://www.genenames.org/cgi-bin/genefamilies/set/625
GeneFamily	88	PHD finger proteins	0.00242471	0.0537478	0.294071	0.322487	18080	90	187	5	genenames.org	http://www.genenames.org/cgi-bin/genefamilies/set/88
GeneFamily	963	Methyltransferase like	0.00472855	0.0898425	0.491557	0.628897	18080	33	187	3	genenames.org	http://www.genenames.org/cgi-bin/genefamilies/set/963
GeneFamily	1305	PHD finger proteins|NuRD complex	0.00656003	0.10906	0.596704	0.872483	18080	12	187	2	genenames.org	http://www.genenames.org/cgi-bin/genefamilies/set/1305
GeneFamily	1366	Integrator complex	0.0102262	0.15112	0.826826	1	18080	15	187	2	genenames.org	http://www.genenames.org/cgi-bin/genefamilies/set/1366
GeneFamily	669	OTU domain containing	0.0130672	0.170188	0.931153	1	18080	17	187	2	genenames.org	http://www.genenames.org/cgi-bin/genefamilies/set/669
GeneFamily	71	Nuclear hormone receptors	0.0141568	0.170188	0.931153	1	18080	49	187	3	genenames.org	http://www.genenames.org/cgi-bin/genefamilies/set/71
GeneFamily	360	Wnt family|Endogenous ligands	0.0162095	0.170188	0.931153	1	18080	19	187	2	genenames.org	http://www.genenames.org/cgi-bin/genefamilies/set/360
GeneFamily	362	WD repeat domain containing	0.0194499	0.170188	0.931153	1	18080	262	187	7	genenames.org	http://www.genenames.org/cgi-bin/genefamilies/set/362
GeneFamily	558	F-box and leucine rich repeat proteins	0.0196397	0.170188	0.931153	1	18080	21	187	2	genenames.org	http://www.genenames.org/cgi-bin/genefamilies/set/558
GeneFamily	440	UDP-glucose glycoprotein glucosyltransferases	0.0205794	0.170188	0.931153	1	18080	2	187	1	genenames.org	http://www.genenames.org/cgi-bin/genefamilies/set/440
GeneFamily	4	Abhydrolase domain containing	0.0214586	0.170188	0.931153	1	18080	22	187	2	genenames.org	http://www.genenames.org/cgi-bin/genefamilies/set/4
GeneFamily	523	POU class homeoboxes and pseudogenes	0.0233446	0.170188	0.931153	1	18080	23	187	2	genenames.org	http://www.genenames.org/cgi-bin/genefamilies/set/523
GeneFamily	654	Mitogen-activated protein kinase kinase kinases|RAF family	0.0252961	0.170188	0.931153	1	18080	24	187	2	genenames.org	http://www.genenames.org/cgi-bin/genefamilies/set/654
GeneFamily	426	Beta 3-glycosyltransferases	0.0252961	0.170188	0.931153	1	18080	24	187	2	genenames.org	http://www.genenames.org/cgi-bin/genefamilies/set/426
GeneFamily	1120	AAA ATPases|ESCRT-IV	0.0307106	0.170188	0.931153	1	18080	3	187	1	genenames.org	http://www.genenames.org/cgi-bin/genefamilies/set/1120
GeneFamily	1360	Beta-gamma crystallin domain containing	0.0307106	0.170188	0.931153	1	18080	3	187	1	genenames.org	http://www.genenames.org/cgi-bin/genefamilies/set/1360
GeneFamily	668	ORAI calcium release-activated calcium modulators	0.0307106	0.170188	0.931153	1	18080	3	187	1	genenames.org	http://www.genenames.org/cgi-bin/genefamilies/set/668
GeneFamily	676	Pellino E3 ubiquitin protein ligases	0.0307106	0.170188	0.931153	1	18080	3	187	1	genenames.org	http://www.genenames.org/cgi-bin/genefamilies/set/676
GeneFamily	1031	Golgi associated, gamma adaptin ear containing, ARF binding proteins	0.0307106	0.170188	0.931153	1	18080	3	187	1	genenames.org	http://www.genenames.org/cgi-bin/genefamilies/set/1031
GeneFamily	81	Zinc fingers FYVE-type|Pleckstrin homology domain containing|Rho guanine nucleotide exchange factors	0.040665	0.176171	0.963889	1	18080	31	187	2	genenames.org	http://www.genenames.org/cgi-bin/genefamilies/set/81
GeneFamily	1332	MTOR complex 1|MTOR complex 2	0.0407376	0.176171	0.963889	1	18080	4	187	1	genenames.org	http://www.genenames.org/cgi-bin/genefamilies/set/1332
GeneFamily	918	Adhesion G protein-coupled receptors, subfamily L	0.0407376	0.176171	0.963889	1	18080	4	187	1	genenames.org	http://www.genenames.org/cgi-bin/genefamilies/set/918
GeneFamily	688	Proline rich transmembrane proteins	0.0407376	0.176171	0.963889	1	18080	4	187	1	genenames.org	http://www.genenames.org/cgi-bin/genefamilies/set/688
GeneFamily	1145	AF4/FMR2 family|Super elongation complex	0.0407376	0.176171	0.963889	1	18080	4	187	1	genenames.org	http://www.genenames.org/cgi-bin/genefamilies/set/1145
GeneFamily	861	Basic leucine zipper proteins|BTB domain containing	0.050558	0.176171	0.963889	1	18080	134	187	4	genenames.org	http://www.genenames.org/cgi-bin/genefamilies/set/861
GeneFamily	497	Cytochrome b561	0.0506613	0.176171	0.963889	1	18080	5	187	1	genenames.org	http://www.genenames.org/cgi-bin/genefamilies/set/497
GeneFamily	665	Nuclear factors of activated T-cells	0.0506613	0.176171	0.963889	1	18080	5	187	1	genenames.org	http://www.genenames.org/cgi-bin/genefamilies/set/665
GeneFamily	1337	TIM22 complex	0.0506613	0.176171	0.963889	1	18080	5	187	1	genenames.org	http://www.genenames.org/cgi-bin/genefamilies/set/1337
GeneFamily	1333	MTOR complex 1|MTOR complex 2	0.0506613	0.176171	0.963889	1	18080	5	187	1	genenames.org	http://www.genenames.org/cgi-bin/genefamilies/set/1333
GeneFamily	1254	Ankyrin repeat domain containing|NF-kappa B complex subunits	0.0506613	0.176171	0.963889	1	18080	5	187	1	genenames.org	http://www.genenames.org/cgi-bin/genefamilies/set/1254
GeneFamily	1142	Long pentraxins	0.0506613	0.176171	0.963889	1	18080	5	187	1	genenames.org	http://www.genenames.org/cgi-bin/genefamilies/set/1142
GeneFamily	1267	VEGF family	0.0506613	0.176171	0.963889	1	18080	5	187	1	genenames.org	http://www.genenames.org/cgi-bin/genefamilies/set/1267
GeneFamily	943	Dynactin	0.060483	0.176171	0.963889	1	18080	6	187	1	genenames.org	http://www.genenames.org/cgi-bin/genefamilies/set/943
GeneFamily	307	Chloride intracellular channels	0.060483	0.176171	0.963889	1	18080	6	187	1	genenames.org	http://www.genenames.org/cgi-bin/genefamilies/set/307
GeneFamily	661	Netrins	0.060483	0.176171	0.963889	1	18080	6	187	1	genenames.org	http://www.genenames.org/cgi-bin/genefamilies/set/661
GeneFamily	1331	WASH complex	0.060483	0.176171	0.963889	1	18080	6	187	1	genenames.org	http://www.genenames.org/cgi-bin/genefamilies/set/1331
GeneFamily	83	Zinc fingers HIT-type	0.060483	0.176171	0.963889	1	18080	6	187	1	genenames.org	http://www.genenames.org/cgi-bin/genefamilies/set/83
GeneFamily	1028	Cytosolic iron-sulfur assembly components	0.060483	0.176171	0.963889	1	18080	6	187	1	genenames.org	http://www.genenames.org/cgi-bin/genefamilies/set/1028
GeneFamily	645	AAA ATPases|Mitochondrial respiratory chain complex assembly factors	0.0642463	0.176171	0.963889	1	18080	40	187	2	genenames.org	http://www.genenames.org/cgi-bin/genefamilies/set/645
GeneFamily	1118	Charged multivesicular body proteins|ESCRT-III	0.0702036	0.176171	0.963889	1	18080	7	187	1	genenames.org	http://www.genenames.org/cgi-bin/genefamilies/set/1118
GeneFamily	495	WD repeat domain containing|Coronins	0.0702036	0.176171	0.963889	1	18080	7	187	1	genenames.org	http://www.genenames.org/cgi-bin/genefamilies/set/495
GeneFamily	785	Ubiquitin protein ligase E3 component n-recognins	0.0702036	0.176171	0.963889	1	18080	7	187	1	genenames.org	http://www.genenames.org/cgi-bin/genefamilies/set/785
GeneFamily	637	Basic helix-loop-helix proteins|MAX dimerization proteins	0.0702036	0.176171	0.963889	1	18080	7	187	1	genenames.org	http://www.genenames.org/cgi-bin/genefamilies/set/637
GeneFamily	96	Zinc fingers CW-type	0.0702036	0.176171	0.963889	1	18080	7	187	1	genenames.org	http://www.genenames.org/cgi-bin/genefamilies/set/96
GeneFamily	1056	TNF receptor associated factors	0.0702036	0.176171	0.963889	1	18080	7	187	1	genenames.org	http://www.genenames.org/cgi-bin/genefamilies/set/1056
Coexpression	M2099	MARTENS_TRETINOIN_RESPONSE_DN	4.08835e-12	3.09038e-08	2.93827e-07	3.09038e-08	26211	839	320	38	C2:CGP: Chemical and Genetic Perturbations	https://www.gsea-msigdb.org/gsea/msigdb/human/geneset/MARTENS_TRETINOIN_RESPONSE_DN.html
Coexpression	M9980	GSE45365_HEALTHY_VS_MCMV_INFECTION_CD11B_DC_IFNAR_KO_UP	3.4043e-11	1.01795e-07	9.6784e-07	2.57331e-07	26211	194	320	18	C7:IMMUNESIGDB: ImmuneSigDB	https://www.gsea-msigdb.org/gsea/msigdb/human/geneset/GSE45365_HEALTHY_VS_MCMV_INFECTION_CD11B_DC_IFNAR_KO_UP.html
Coexpression	M9971	GSE45365_WT_VS_IFNAR_KO_CD11B_DC_UP	4.04e-11	1.01795e-07	9.6784e-07	3.05384e-07	26211	196	320	18	C7:IMMUNESIGDB: ImmuneSigDB	https://www.gsea-msigdb.org/gsea/msigdb/human/geneset/GSE45365_WT_VS_IFNAR_KO_CD11B_DC_UP.html
Coexpression	M9975	GSE45365_WT_VS_IFNAR_KO_CD11B_DC_MCMV_INFECTION_UP	2.23864e-09	4.23047e-06	4.02224e-05	1.69219e-05	26211	193	320	16	C7:IMMUNESIGDB: ImmuneSigDB	https://www.gsea-msigdb.org/gsea/msigdb/human/geneset/GSE45365_WT_VS_IFNAR_KO_CD11B_DC_MCMV_INFECTION_UP.html
Coexpression	M3187	GSE12845_IGD_POS_BLOOD_VS_PRE_GC_TONSIL_BCELL_UP	3.48925e-09	5.27505e-06	5.0154e-05	2.63752e-05	26211	199	320	16	C7:IMMUNESIGDB: ImmuneSigDB	https://www.gsea-msigdb.org/gsea/msigdb/human/geneset/GSE12845_IGD_POS_BLOOD_VS_PRE_GC_TONSIL_BCELL_UP.html
Coexpression	M34005	BLANCO_MELO_INFLUENZA_A_INFECTION_A594_CELLS_DN	2.39912e-08	3.02249e-05	0.000287371	0.000181349	26211	118	320	12	C2:CGP: Chemical and Genetic Perturbations	https://www.gsea-msigdb.org/gsea/msigdb/human/geneset/BLANCO_MELO_INFLUENZA_A_INFECTION_A594_CELLS_DN.html
Coexpression	M5639	GSE6269_HEALTHY_VS_FLU_INF_PBMC_UP	4.44146e-08	4.79614e-05	0.000456006	0.00033573	26211	178	320	14	C7:IMMUNESIGDB: ImmuneSigDB	https://www.gsea-msigdb.org/gsea/msigdb/human/geneset/GSE6269_HEALTHY_VS_FLU_INF_PBMC_UP.html
Coexpression	M4646	GSE25087_FETAL_VS_ADULT_TCONV_DN	8.80709e-08	8.04864e-05	0.000765247	0.000665728	26211	188	320	14	C7:IMMUNESIGDB: ImmuneSigDB	https://www.gsea-msigdb.org/gsea/msigdb/human/geneset/GSE25087_FETAL_VS_ADULT_TCONV_DN.html
Coexpression	M41118	HARALAMBIEVA_PBMC_FLUARIX_AGE_50_74YO_CORR_WITH_28D_MEM_B_CELL_RESPONSE_AT_3DY_NEGATIVE	9.58299e-08	8.04864e-05	0.000765247	0.000724378	26211	637	320	26	C7:VAX: HIPC Vaccine Response	https://www.gsea-msigdb.org/gsea/msigdb/human/geneset/HARALAMBIEVA_PBMC_FLUARIX_AGE_50_74YO_CORR_WITH_28D_MEM_B_CELL_RESPONSE_AT_3DY_NEGATIVE.html
Coexpression	M5136	GSE34205_HEALTHY_VS_RSV_INF_INFANT_PBMC_UP	1.30079e-07	9.83271e-05	0.000934872	0.000983271	26211	194	320	14	C7:IMMUNESIGDB: ImmuneSigDB	https://www.gsea-msigdb.org/gsea/msigdb/human/geneset/GSE34205_HEALTHY_VS_RSV_INF_INFANT_PBMC_UP.html
Coexpression	M8620	GSE32986_UNSTIM_VS_GMCSF_AND_CURDLAN_LOWDOSE_STIM_DC_DN	1.89388e-07	0.000130144	0.00123738	0.00143158	26211	200	320	14	C7:IMMUNESIGDB: ImmuneSigDB	https://www.gsea-msigdb.org/gsea/msigdb/human/geneset/GSE32986_UNSTIM_VS_GMCSF_AND_CURDLAN_LOWDOSE_STIM_DC_DN.html
Coexpression	M17936	NIKOLSKY_BREAST_CANCER_8Q23_Q24_AMPLICON	5.60164e-07	0.000352857	0.00335488	0.00423428	26211	157	320	12	C2:CGP: Chemical and Genetic Perturbations	https://www.gsea-msigdb.org/gsea/msigdb/human/geneset/NIKOLSKY_BREAST_CANCER_8Q23_Q24_AMPLICON.html
Coexpression	M40865	THAKAR_PBMC_INACTIVATED_INFLUENZA_AGE_21_30YO_RESPONDERS_28DY_DN	8.43048e-07	0.0004902	0.00466071	0.0063726	26211	905	320	30	C7:VAX: HIPC Vaccine Response	https://www.gsea-msigdb.org/gsea/msigdb/human/geneset/THAKAR_PBMC_INACTIVATED_INFLUENZA_AGE_21_30YO_RESPONDERS_28DY_DN.html
Coexpression	M3121	GSE11057_PBMC_VS_MEM_CD4_TCELL_DN	1.0748e-06	0.000537385	0.00510934	0.0081244	26211	198	320	13	C7:IMMUNESIGDB: ImmuneSigDB	https://www.gsea-msigdb.org/gsea/msigdb/human/geneset/GSE11057_PBMC_VS_MEM_CD4_TCELL_DN.html
Coexpression	M3116	GSE11057_CD4_CENT_MEM_VS_PBMC_UP	1.0748e-06	0.000537385	0.00510934	0.0081244	26211	198	320	13	C7:IMMUNESIGDB: ImmuneSigDB	https://www.gsea-msigdb.org/gsea/msigdb/human/geneset/GSE11057_CD4_CENT_MEM_VS_PBMC_UP.html
Coexpression	M3113	GSE11057_CD4_EFF_MEM_VS_PBMC_UP	1.13747e-06	0.000537385	0.00510934	0.00859816	26211	199	320	13	C7:IMMUNESIGDB: ImmuneSigDB	https://www.gsea-msigdb.org/gsea/msigdb/human/geneset/GSE11057_CD4_EFF_MEM_VS_PBMC_UP.html
Coexpression	M4695	GSE2706_UNSTIM_VS_2H_LPS_DC_UP	6.04737e-06	0.00205109	0.0195013	0.0457121	26211	197	320	12	C7:IMMUNESIGDB: ImmuneSigDB	https://www.gsea-msigdb.org/gsea/msigdb/human/geneset/GSE2706_UNSTIM_VS_2H_LPS_DC_UP.html
Coexpression	M4418	GSE22886_NAIVE_CD8_TCELL_VS_NKCELL_UP	6.36818e-06	0.00205109	0.0195013	0.0481371	26211	198	320	12	C7:IMMUNESIGDB: ImmuneSigDB	https://www.gsea-msigdb.org/gsea/msigdb/human/geneset/GSE22886_NAIVE_CD8_TCELL_VS_NKCELL_UP.html
Coexpression	M3108	GSE11057_NAIVE_CD4_VS_PBMC_CD4_TCELL_UP	6.36818e-06	0.00205109	0.0195013	0.0481371	26211	198	320	12	C7:IMMUNESIGDB: ImmuneSigDB	https://www.gsea-msigdb.org/gsea/msigdb/human/geneset/GSE11057_NAIVE_CD4_VS_PBMC_CD4_TCELL_UP.html
Coexpression	M3583	GSE15750_DAY6_VS_DAY10_TRAF6KO_EFF_CD8_TCELL_DN	6.70384e-06	0.00205109	0.0195013	0.0506744	26211	199	320	12	C7:IMMUNESIGDB: ImmuneSigDB	https://www.gsea-msigdb.org/gsea/msigdb/human/geneset/GSE15750_DAY6_VS_DAY10_TRAF6KO_EFF_CD8_TCELL_DN.html
Coexpression	M9238	GSE40225_WT_VS_RIP_B7X_DIABETIC_MOUSE_PANCREATIC_CD8_TCELL_UP	6.70384e-06	0.00205109	0.0195013	0.0506744	26211	199	320	12	C7:IMMUNESIGDB: ImmuneSigDB	https://www.gsea-msigdb.org/gsea/msigdb/human/geneset/GSE40225_WT_VS_RIP_B7X_DIABETIC_MOUSE_PANCREATIC_CD8_TCELL_UP.html
Coexpression	M4494	GSE22886_NAIVE_CD8_TCELL_VS_MONOCYTE_UP	6.70384e-06	0.00205109	0.0195013	0.0506744	26211	199	320	12	C7:IMMUNESIGDB: ImmuneSigDB	https://www.gsea-msigdb.org/gsea/msigdb/human/geneset/GSE22886_NAIVE_CD8_TCELL_VS_MONOCYTE_UP.html
Coexpression	MM3689	TABULA_MURIS_SENIS_BRAIN_NON_MYELOID_NEURON_AGEING	6.96399e-06	0.00205109	0.0195013	0.0526408	26211	954	320	29	M8: Cell Type Signature	https://www.gsea-msigdb.org/gsea/msigdb/human/geneset/TABULA_MURIS_SENIS_BRAIN_NON_MYELOID_NEURON_AGEING.html
Coexpression	M5984	GSE411_WT_VS_SOCS3_KO_MACROPHAGE_IL6_STIM_400MIN_DN	7.05494e-06	0.00205109	0.0195013	0.0533283	26211	200	320	12	C7:IMMUNESIGDB: ImmuneSigDB	https://www.gsea-msigdb.org/gsea/msigdb/human/geneset/GSE411_WT_VS_SOCS3_KO_MACROPHAGE_IL6_STIM_400MIN_DN.html
Coexpression	M3579	GSE15750_DAY6_VS_DAY10_EFF_CD8_TCELL_DN	7.05494e-06	0.00205109	0.0195013	0.0533283	26211	200	320	12	C7:IMMUNESIGDB: ImmuneSigDB	https://www.gsea-msigdb.org/gsea/msigdb/human/geneset/GSE15750_DAY6_VS_DAY10_EFF_CD8_TCELL_DN.html
Coexpression	M4490	GSE22886_NAIVE_CD8_TCELL_VS_DC_UP	7.05494e-06	0.00205109	0.0195013	0.0533283	26211	200	320	12	C7:IMMUNESIGDB: ImmuneSigDB	https://www.gsea-msigdb.org/gsea/msigdb/human/geneset/GSE22886_NAIVE_CD8_TCELL_VS_DC_UP.html
Coexpression	MM3853	TABULA_MURIS_SENIS_TRACHEA_T_CELL_AGEING	1.06456e-05	0.00298036	0.0283366	0.0804697	26211	445	320	18	M8: Cell Type Signature	https://www.gsea-msigdb.org/gsea/msigdb/human/geneset/TABULA_MURIS_SENIS_TRACHEA_T_CELL_AGEING.html
Coexpression	M2295	BAKKER_FOXO3_TARGETS_DN	1.1586e-05	0.00303106	0.0288187	0.0875783	26211	176	320	11	C2:CGP: Chemical and Genetic Perturbations	https://www.gsea-msigdb.org/gsea/msigdb/human/geneset/BAKKER_FOXO3_TARGETS_DN.html
Coexpression	M41185	HARALAMBIEVA_PBMC_FLUARIX_AGE_50_74YO_CORR_WITH_28D_MEM_B_CELL_RESPONSE_AT_0DY_POSITIVE	1.16286e-05	0.00303106	0.0288187	0.0879008	26211	492	320	19	C7:VAX: HIPC Vaccine Response	https://www.gsea-msigdb.org/gsea/msigdb/human/geneset/HARALAMBIEVA_PBMC_FLUARIX_AGE_50_74YO_CORR_WITH_28D_MEM_B_CELL_RESPONSE_AT_0DY_POSITIVE.html
Coexpression	M5641	GSE6269_HEALTHY_VS_E_COLI_INF_PBMC_UP	1.22213e-05	0.00307936	0.0292779	0.0923808	26211	177	320	11	C7:IMMUNESIGDB: ImmuneSigDB	https://www.gsea-msigdb.org/gsea/msigdb/human/geneset/GSE6269_HEALTHY_VS_E_COLI_INF_PBMC_UP.html
Coexpression	M17094	GINESTIER_BREAST_CANCER_ZNF217_AMPLIFIED_DN	2.00153e-05	0.00488051	0.0464028	0.151296	26211	338	320	15	C2:CGP: Chemical and Genetic Perturbations	https://www.gsea-msigdb.org/gsea/msigdb/human/geneset/GINESTIER_BREAST_CANCER_ZNF217_AMPLIFIED_DN.html
Coexpression	MM904	BAKKER_FOXO3_TARGETS_DN	2.14735e-05	0.00507245	0.0482277	0.162318	26211	188	320	11	M2:CGP: Chemical and Genetic Perturbations	https://www.gsea-msigdb.org/gsea/msigdb/human/geneset/BAKKER_FOXO3_TARGETS_DN.html
Coexpression	M10412	ZHAN_MULTIPLE_MYELOMA_PR_DN	2.84036e-05	0.00562612	0.0534919	0.214703	26211	49	320	6	C2:CGP: Chemical and Genetic Perturbations	https://www.gsea-msigdb.org/gsea/msigdb/human/geneset/ZHAN_MULTIPLE_MYELOMA_PR_DN.html
Coexpression	M4181	GSE17974_CTRL_VS_ACT_IL4_AND_ANTI_IL12_1H_CD4_TCELL_UP	2.87087e-05	0.00562612	0.0534919	0.217009	26211	194	320	11	C7:IMMUNESIGDB: ImmuneSigDB	https://www.gsea-msigdb.org/gsea/msigdb/human/geneset/GSE17974_CTRL_VS_ACT_IL4_AND_ANTI_IL12_1H_CD4_TCELL_UP.html
Coexpression	M9243	GSE20727_CTRL_VS_H2O2_TREATED_DC_DN	3.15477e-05	0.00562612	0.0534919	0.238469	26211	196	320	11	C7:IMMUNESIGDB: ImmuneSigDB	https://www.gsea-msigdb.org/gsea/msigdb/human/geneset/GSE20727_CTRL_VS_H2O2_TREATED_DC_DN.html
Coexpression	M9241	GSE20727_DNFB_ALLERGEN_VS_ROS_INH_AND_DNFB_ALLERGEN_TREATED_DC_UP	3.15477e-05	0.00562612	0.0534919	0.238469	26211	196	320	11	C7:IMMUNESIGDB: ImmuneSigDB	https://www.gsea-msigdb.org/gsea/msigdb/human/geneset/GSE20727_DNFB_ALLERGEN_VS_ROS_INH_AND_DNFB_ALLERGEN_TREATED_DC_UP.html
Coexpression	M3255	GSE13411_PLASMA_CELL_VS_MEMORY_BCELL_DN	3.30557e-05	0.00562612	0.0534919	0.249868	26211	197	320	11	C7:IMMUNESIGDB: ImmuneSigDB	https://www.gsea-msigdb.org/gsea/msigdb/human/geneset/GSE13411_PLASMA_CELL_VS_MEMORY_BCELL_DN.html
Coexpression	M3465	GSE1460_DP_THYMOCYTE_VS_NAIVE_CD4_TCELL_ADULT_BLOOD_DN	3.30557e-05	0.00562612	0.0534919	0.249868	26211	197	320	11	C7:IMMUNESIGDB: ImmuneSigDB	https://www.gsea-msigdb.org/gsea/msigdb/human/geneset/GSE1460_DP_THYMOCYTE_VS_NAIVE_CD4_TCELL_ADULT_BLOOD_DN.html
Coexpression	M3092	GSE10325_CD4_TCELL_VS_LUPUS_CD4_TCELL_UP	3.30557e-05	0.00562612	0.0534919	0.249868	26211	197	320	11	C7:IMMUNESIGDB: ImmuneSigDB	https://www.gsea-msigdb.org/gsea/msigdb/human/geneset/GSE10325_CD4_TCELL_VS_LUPUS_CD4_TCELL_UP.html
Coexpression	M3196	GSE12845_IGD_NEG_BLOOD_VS_DARKZONE_GC_TONSIL_BCELL_UP	3.30557e-05	0.00562612	0.0534919	0.249868	26211	197	320	11	C7:IMMUNESIGDB: ImmuneSigDB	https://www.gsea-msigdb.org/gsea/msigdb/human/geneset/GSE12845_IGD_NEG_BLOOD_VS_DARKZONE_GC_TONSIL_BCELL_UP.html
Coexpression	M8336	GSE24574_BCL6_LOW_TFH_VS_NAIVE_CD4_TCELL_UP	3.46256e-05	0.00562612	0.0534919	0.261735	26211	198	320	11	C7:IMMUNESIGDB: ImmuneSigDB	https://www.gsea-msigdb.org/gsea/msigdb/human/geneset/GSE24574_BCL6_LOW_TFH_VS_NAIVE_CD4_TCELL_UP.html
Coexpression	M4413	GSE22886_NAIVE_TCELL_VS_NKCELL_UP	3.46256e-05	0.00562612	0.0534919	0.261735	26211	198	320	11	C7:IMMUNESIGDB: ImmuneSigDB	https://www.gsea-msigdb.org/gsea/msigdb/human/geneset/GSE22886_NAIVE_TCELL_VS_NKCELL_UP.html
Coexpression	M3585	GSE15767_MED_VS_SCS_MAC_LN_DN	3.62593e-05	0.00562612	0.0534919	0.274084	26211	199	320	11	C7:IMMUNESIGDB: ImmuneSigDB	https://www.gsea-msigdb.org/gsea/msigdb/human/geneset/GSE15767_MED_VS_SCS_MAC_LN_DN.html
Coexpression	M8606	GSE32986_UNSTIM_VS_GMCSF_AND_CURDLAN_HIGHDOSE_STIM_DC_DN	3.62593e-05	0.00562612	0.0534919	0.274084	26211	199	320	11	C7:IMMUNESIGDB: ImmuneSigDB	https://www.gsea-msigdb.org/gsea/msigdb/human/geneset/GSE32986_UNSTIM_VS_GMCSF_AND_CURDLAN_HIGHDOSE_STIM_DC_DN.html
Coexpression	M9019	GSE38681_WT_VS_LYL1_KO_LYMPHOID_PRIMED_MULTIPOTENT_PROGENITOR_UP	3.62593e-05	0.00562612	0.0534919	0.274084	26211	199	320	11	C7:IMMUNESIGDB: ImmuneSigDB	https://www.gsea-msigdb.org/gsea/msigdb/human/geneset/GSE38681_WT_VS_LYL1_KO_LYMPHOID_PRIMED_MULTIPOTENT_PROGENITOR_UP.html
Coexpression	M4475	GSE22886_NAIVE_TCELL_VS_DC_UP	3.62593e-05	0.00562612	0.0534919	0.274084	26211	199	320	11	C7:IMMUNESIGDB: ImmuneSigDB	https://www.gsea-msigdb.org/gsea/msigdb/human/geneset/GSE22886_NAIVE_TCELL_VS_DC_UP.html
Coexpression	M353	GSE10147_IL3_VS_IL3_AND_CPG_STIM_PDC_DN	3.76402e-05	0.00562612	0.0534919	0.284522	26211	165	320	10	C7:IMMUNESIGDB: ImmuneSigDB	https://www.gsea-msigdb.org/gsea/msigdb/human/geneset/GSE10147_IL3_VS_IL3_AND_CPG_STIM_PDC_DN.html
Coexpression	M8618	GSE32986_UNSTIM_VS_CURDLAN_HIGHDOSE_STIM_DC_DN	3.7959e-05	0.00562612	0.0534919	0.286932	26211	200	320	11	C7:IMMUNESIGDB: ImmuneSigDB	https://www.gsea-msigdb.org/gsea/msigdb/human/geneset/GSE32986_UNSTIM_VS_CURDLAN_HIGHDOSE_STIM_DC_DN.html
Coexpression	M7175	GSE17186_NAIVE_VS_CD21LOW_TRANSITIONAL_BCELL_CORD_BLOOD_UP	3.7959e-05	0.00562612	0.0534919	0.286932	26211	200	320	11	C7:IMMUNESIGDB: ImmuneSigDB	https://www.gsea-msigdb.org/gsea/msigdb/human/geneset/GSE17186_NAIVE_VS_CD21LOW_TRANSITIONAL_BCELL_CORD_BLOOD_UP.html
Coexpression	M6613	GSE5589_LPS_AND_IL10_VS_LPS_AND_IL6_STIM_MACROPHAGE_45MIN_UP	3.7959e-05	0.00562612	0.0534919	0.286932	26211	200	320	11	C7:IMMUNESIGDB: ImmuneSigDB	https://www.gsea-msigdb.org/gsea/msigdb/human/geneset/GSE5589_LPS_AND_IL10_VS_LPS_AND_IL6_STIM_MACROPHAGE_45MIN_UP.html
CoexpressionAtlas	gudmap_RNAseq_e11.5_Ureteric_stalks_2500_K0	gudmap_RNAseq_e11.5_Ureteric_stalks_2500_K0	3.32287e-07	0.000820417	0.00688247	0.000820417	21234	1275	302	42	Gudmap RNAseq	http://www.gudmap.org
CoexpressionAtlas	gudmap_developingKidney_e15.5_early proxim tubul_1000_k3	DevelopingKidney_e15.5_early proxim tubul_emap-28005_k-means-cluster#3_top-relative-expression-ranked_1000	1.90612e-05	0.023531	0.197401	0.047062	21234	160	302	11	Gudmap Mouse MOE430.2	http://www.gudmap.org/
CoexpressionAtlas	gudmap_dev lower uro neuro_e14.5_BladdPelvicGanglion_Sox10_k1_1000	dev lower uro neuro_e14.5_BladdPelvicGanglion_Sox10_k-means-cluster#1_top-relative-expression-ranked_1000	6.59354e-05	0.046803	0.39263	0.162795	21234	216	302	12	Gudmap Mouse ST 1.0	http://www.gudmap.org/
CoexpressionAtlas	gudmap_dev lower uro neuro_e15.5_BladdPelvicGanglion_Sox10_k1_1000	dev lower uro neuro_e15.5_BladdPelvicGanglion_Sox10_k-means-cluster#1_top-relative-expression-ranked_1000	7.58251e-05	0.046803	0.39263	0.187212	21234	186	302	11	Gudmap Mouse ST 1.0	http://www.gudmap.org/
CoexpressionAtlas	gudmap_dev lower uro neuro_e14.5_BladdPelvicGanglion_Sox10_1000	dev lower uro neuro_e14.5_BladdPelvicGanglion_Sox10_top-relative-expression-ranked_1000	0.000489769	0.241848	1	1	21234	847	302	25	Gudmap Mouse ST 1.0	http://www.gudmap.org/
CoexpressionAtlas	gudmap_dev lower uro neuro_e15.5_BladdPelvicGanglion_Sox10_1000	dev lower uro neuro_e15.5_BladdPelvicGanglion_Sox10_top-relative-expression-ranked_1000	0.000801612	0.329864	1	1	21234	827	302	24	Gudmap Mouse ST 1.0	http://www.gudmap.org/
ToppCell	bbda9060918797303984ca2b64e9bb73fdacd0c4	TCGA-Skin-Metastatic-Melanoma-Skin_Cutaneous_Melanoma-4|TCGA-Skin / Sample_Type by Project: Shred V9	1.21079e-13	2.67754e-09	2.83316e-08	2.67754e-09	44991	199	323	17	TCGA OncoMap	https://toppcell.cchmc.org/biosystems/go/index3/get/Eric/TCGA2/Output by Project by Sample_Type by Sample_Tissue by Sample_Histology by Sample_mRNAseqCluster_CCHMC by Sample_Histology_Cluster/bbda9060918797303984ca2b64e9bb73fdacd0c4/morpheus
ToppCell	bc7aba2885ca1093fcd884807b497700dae4835e	TCGA-Liver-Primary_Tumor-Hepatocellular_Carcinoma-Hepatocellular_Carcinoma|TCGA-Liver / Sample_Type by Project: Shred V9	2.81088e-09	3.10799e-05	0.000328863	6.21599e-05	44991	200	323	13	TCGA OncoMap	https://toppcell.cchmc.org/biosystems/go/index3/get/Eric/TCGA2/Output by Project by Sample_Type by Sample_Tissue by Sample_Histology by Sample_mRNAseqCluster_CCHMC by Sample_Histology_Cluster/bc7aba2885ca1093fcd884807b497700dae4835e/morpheus
ToppCell	9e03aa7c50b4e8cf1f726a524b5b03af886535b1	TCGA-Mesothelium-Primary_Tumor-Mesothelioma-Epitheliod-1|TCGA-Mesothelium / Sample_Type by Project: Shred V9	2.81922e-08	0.000207814	0.00219892	0.000623442	44991	161	323	11	TCGA OncoMap	https://toppcell.cchmc.org/biosystems/go/index3/get/Eric/TCGA2/Output by Project by Sample_Type by Sample_Tissue by Sample_Histology by Sample_mRNAseqCluster_CCHMC by Sample_Histology_Cluster/9e03aa7c50b4e8cf1f726a524b5b03af886535b1/morpheus
ToppCell	a9e13aa36087170dadca421ba9de588e5a1cf715	356C-Lymphocytic-CD8+_Cytotoxic_T-cell-CD8+_Cytotoxic_T_cell_6|Lymphocytic / Donor, Lineage, Cell class and subclass (all cells)	5.56446e-08	0.000307631	0.00325511	0.00123052	44991	172	323	11	Tissue Stability Cell Atlas - Lung Cells	https://toppcell.cchmc.org/biosystems/go/index3/get/data for toppcell/tissue stability/lung/Output by Donor by Lineage by Cell class by cell subclass-4/a9e13aa36087170dadca421ba9de588e5a1cf715/morpheus
ToppCell	3e2a0f332e7f9833ba88f3c809cee78b65090401	10x_3'_v3-thymus_(10x_3'_v3)-lymphocytic-T_lymphocytic-T_follicular_helper_cell|thymus_(10x_3'_v3) / Per Platform+tissue_group, by lineage_subgroup, cell_group, cell_type	1.70151e-07	0.000596661	0.00631339	0.00376271	44991	192	323	11	Immune and Hematologic Cells from 24 tissues of the Tabula Sapiens: a multiple organ single cell transcriptomic atlas of humans.	https://toppcell.cchmc.org/biosystems/go/index3/get/czidl/Tabula/Output by assay by tissue_group by lineage_subgroup by cell_group by cell_type by sex-2/3e2a0f332e7f9833ba88f3c809cee78b65090401/morpheus
ToppCell	194b49c152e3e3f599068ec88a7f0af6427b743a	PBMC_fresh-frozen-Mild-Moderate_convalescent_d36-51-Lymphocytic-Lymphocytic_T-mature_alpha-beta_T_cell-T_CD4_c03-ITGA4|Mild-Moderate_convalescent_d36-51 / Compartment, severity and other cell annotations on 10x 3' data (130k)	1.79293e-07	0.000596661	0.00631339	0.00396489	44991	193	323	11	Large Scale COVID-19 Single Cell Data (Ren et al.)	https://toppcell.cchmc.org/biosystems/go/index3/get/data/Output by Compartment_group by Severity_Stage group by Lineage by Cell class by Cell type by cell_type_ontology_term_id by Cell subtype-3/194b49c152e3e3f599068ec88a7f0af6427b743a/morpheus
ToppCell	8aeb347b3024354c9505f4f0fddf0b843489dc6b	Hippocampus-Neuronal|Hippocampus / BrainAtlas - Mouse McCarroll V32	1.88868e-07	0.000596661	0.00631339	0.00417663	44991	194	323	11	Mouse Adult Brain Overview (690k cells, 9 regions, 565 cell clusters)	https://toppcell.cchmc.org/biosystems/go/index3/get/BrainAtlas/McCarroll/Output by Lineage by Class by Type by Subtype_level1 by Subtype_level2 by Subtype_level3 by tissue_full-2/8aeb347b3024354c9505f4f0fddf0b843489dc6b/morpheus
ToppCell	de5448fcdf4e433fc167496413abe5d0c8a5c6d8	T_cells-Treg_cells|World / Immune cells in Kidney/Urine in Lupus Nephritis	2.20366e-07	0.000609148	0.00644552	0.00487318	44991	197	323	11	Rheumatoid Arthritis and Lupus Nephritis Atlas	https://toppcell.cchmc.org/biosystems/go/index3/get/data for toppcell/immune atlas/AMP_autoimmuneDisease/Output by Disease by Tissue by Cell class by cell subclass/de5448fcdf4e433fc167496413abe5d0c8a5c6d8/morpheus
ToppCell	c4f7ea1cad962b1d6ad77423d15978b68a0d6f1d	356C-Lymphocytic-CD8+_Cytotoxic_T-cell-CD8+_Cytotoxic_T_cell_6|356C / Donor, Lineage, Cell class and subclass (all cells)	3.91395e-07	0.000914871	0.00968043	0.00865532	44991	166	323	10	Tissue Stability Cell Atlas - Lung Cells	https://toppcell.cchmc.org/biosystems/go/index3/get/data for toppcell/tissue stability/lung/Output by Donor by Lineage by Cell class by cell subclass-4/c4f7ea1cad962b1d6ad77423d15978b68a0d6f1d/morpheus
ToppCell	02a8215fca59c357c1cdaa5738849eacf98c0bcc	severe-CD4+_T_naive|severe / disease stage, cell group and cell class	4.13707e-07	0.000914871	0.00968043	0.00914871	44991	167	323	10	PBMC Atlas of COVID-19 Patients (Guo et al.)	https://toppcell.cchmc.org/biosystems/go/index3/get/data for toppcell/covid19 Atlas/Covid-19_PBMC_Guo et al._Nature Communication/Output by disease stage by Cell group by Cell class/02a8215fca59c357c1cdaa5738849eacf98c0bcc/morpheus
ToppCell	f3a68aeb79c4935006e17a5ff3445a8ec0e33f5f	356C-Lymphocytic-CD8+_Cytotoxic_T-cell-CD8+_Cytotoxic_T_cell_6|CD8+_Cytotoxic_T-cell / Donor, Lineage, Cell class and subclass (all cells)	6.36133e-07	0.00107063	0.0113286	0.0140675	44991	175	323	10	Tissue Stability Cell Atlas - Lung Cells	https://toppcell.cchmc.org/biosystems/go/index3/get/data for toppcell/tissue stability/lung/Output by Donor by Lineage by Cell class by cell subclass-4/f3a68aeb79c4935006e17a5ff3445a8ec0e33f5f/morpheus
ToppCell	096cbcefd9dcbaee660568998ba210253b58501e	droplet-Limb_Muscle-Pre-Sort-18m-Lymphocytic-nan|Limb_Muscle / Tongue_Heart_Limb_Muscle_Aorta_Diaphragm - method, tissue, subtissue, age, lineage, cell ontology and free annotation	6.70214e-07	0.00107063	0.0113286	0.0148211	44991	176	323	10	Mouse Aging Atlas- Tabula Muris Senis	https://toppcell.cchmc.org/biosystems/go/index3/get/single_cell_projects/TabulaMurisSenis/tissue specific/Output by method by tissue by subtissue by age by Lineage by cell_ontology_class by free_annotation-7/096cbcefd9dcbaee660568998ba210253b58501e/morpheus
ToppCell	90198fb79e8b08e9e7df538cbc05ad7141e78517	droplet-Limb_Muscle-Pre-Sort-18m-Lymphocytic|Limb_Muscle / Tongue_Heart_Limb_Muscle_Aorta_Diaphragm - method, tissue, subtissue, age, lineage, cell ontology and free annotation	6.70214e-07	0.00107063	0.0113286	0.0148211	44991	176	323	10	Mouse Aging Atlas- Tabula Muris Senis	https://toppcell.cchmc.org/biosystems/go/index3/get/single_cell_projects/TabulaMurisSenis/tissue specific/Output by method by tissue by subtissue by age by Lineage by cell_ontology_class by free_annotation-7/90198fb79e8b08e9e7df538cbc05ad7141e78517/morpheus
ToppCell	e8ab340b20cd41554c3841fe980e078e878af35f	TCGA-Brain-Primary_Tumor-Low_Grade_Glioma|TCGA-Brain / Sample_Type by Project: Shred V9	7.05881e-07	0.00107063	0.0113286	0.0156099	44991	177	323	10	TCGA OncoMap	https://toppcell.cchmc.org/biosystems/go/index3/get/Eric/TCGA2/Output by Project by Sample_Type by Sample_Tissue by Sample_Histology by Sample_mRNAseqCluster_CCHMC by Sample_Histology_Cluster/e8ab340b20cd41554c3841fe980e078e878af35f/morpheus
ToppCell	0c82f815c014d01213d23b466043d6e57186dceb	PBMC_fresh-frozen-Severe-critical_progression_d12-22-Lymphocytic-Lymphocytic_T-CD8-positive,_alpha-beta_T_cell-T_CD8_c02-GPR183|Severe-critical_progression_d12-22 / Compartment, severity and other cell annotations on 10x 3' data (130k)	7.26213e-07	0.00107063	0.0113286	0.0160595	44991	137	323	9	Large Scale COVID-19 Single Cell Data (Ren et al.)	https://toppcell.cchmc.org/biosystems/go/index3/get/data/Output by Compartment_group by Severity_Stage group by Lineage by Cell class by Cell type by cell_type_ontology_term_id by Cell subtype-3/0c82f815c014d01213d23b466043d6e57186dceb/morpheus
ToppCell	8f18701fd6e0cc35ed175814e2377d93720c1481	TCGA-Uvea-Primary_Tumor-Uveal_Melanoma-Epithelioid_Cell-1|TCGA-Uvea / Sample_Type by Project: Shred V9	8.23031e-07	0.0011261	0.0119155	0.0182005	44991	180	323	10	TCGA OncoMap	https://toppcell.cchmc.org/biosystems/go/index3/get/Eric/TCGA2/Output by Project by Sample_Type by Sample_Tissue by Sample_Histology by Sample_mRNAseqCluster_CCHMC by Sample_Histology_Cluster/8f18701fd6e0cc35ed175814e2377d93720c1481/morpheus
ToppCell	8a8061725e718c89a4c751a415120c5312acc757	droplet-Limb_Muscle-Pre-Sort-18m-Lymphocytic-T_cell|Limb_Muscle / Tongue_Heart_Limb_Muscle_Aorta_Diaphragm - method, tissue, subtissue, age, lineage, cell ontology and free annotation	8.65685e-07	0.0011261	0.0119155	0.0191438	44991	181	323	10	Mouse Aging Atlas- Tabula Muris Senis	https://toppcell.cchmc.org/biosystems/go/index3/get/single_cell_projects/TabulaMurisSenis/tissue specific/Output by method by tissue by subtissue by age by Lineage by cell_ontology_class by free_annotation-7/8a8061725e718c89a4c751a415120c5312acc757/morpheus
ToppCell	5f94310f1470487816fce697ffcdc2627fc66878	COVID-19_Moderate-CD4+_Tcm|World / disease group, cell group and cell class	1.47869e-06	0.00181665	0.0192223	0.0326997	44991	192	323	10	PBMC Atlas of COVID-19 Patients (Arunachalam et al.)	https://toppcell.cchmc.org/biosystems/go/index3/get/data for toppcell/covid19 Atlas/Covid-19_PBMC_Arunachalam_et al._Science/Output by disease group by Cell group by Cell class/5f94310f1470487816fce697ffcdc2627fc66878/morpheus
ToppCell	cf085813138a73878f9586059cd1d01d1a7ee748	mild_COVID-19-CD4+_Tcm|mild_COVID-19 / disease group, cell group and cell class (v2)	1.62365e-06	0.00188976	0.0199959	0.0359054	44991	194	323	10	PBMC Atlas of COVID-19 and Influenza Patients (Lee et al.)	https://toppcell.cchmc.org/biosystems/go/index3/get/data for toppcell/covid19 Atlas/Covid-19_PBMC_Lee et al._Science Immunology/Output by disease group by Cell group by Cell class-3/cf085813138a73878f9586059cd1d01d1a7ee748/morpheus
ToppCell	e377fa0215f338f86ee2903ce3fa57cea805a630	Influenza-Influenza_Severe-Lymphocyte-T/NK-Treg|Influenza_Severe / Disease, condition lineage and cell class	1.95112e-06	0.00206274	0.0218263	0.043147	44991	198	323	10	Integration of immune-mediated diseases (COVID-19 + Influenza + Sepsis + Multiple Sclerosis)	https://toppcell.cchmc.org/biosystems/go/index3/get/data for toppcell/covid19 Atlas/PBMC Atlas/disease comparison/Output by Disease by Condition by Lineage by Cell class_v2/e377fa0215f338f86ee2903ce3fa57cea805a630/morpheus
ToppCell	9cff8be6e566f342fc8b45e93106d033b14759ee	TCGA-Liver-Primary_Tumor-Hepatocellular_Carcinoma|TCGA-Liver / Sample_Type by Project: Shred V9	2.1354e-06	0.00206274	0.0218263	0.0472222	44991	200	323	10	TCGA OncoMap	https://toppcell.cchmc.org/biosystems/go/index3/get/Eric/TCGA2/Output by Project by Sample_Type by Sample_Tissue by Sample_Histology by Sample_mRNAseqCluster_CCHMC by Sample_Histology_Cluster/9cff8be6e566f342fc8b45e93106d033b14759ee/morpheus
ToppCell	b667168081393433597f6ca8baeddba1d1906d40	TCGA-Liver-Primary_Tumor|TCGA-Liver / Sample_Type by Project: Shred V9	2.1354e-06	0.00206274	0.0218263	0.0472222	44991	200	323	10	TCGA OncoMap	https://toppcell.cchmc.org/biosystems/go/index3/get/Eric/TCGA2/Output by Project by Sample_Type by Sample_Tissue by Sample_Histology by Sample_mRNAseqCluster_CCHMC by Sample_Histology_Cluster/b667168081393433597f6ca8baeddba1d1906d40/morpheus
ToppCell	b464871ad7c8ce0d58013a27996639eac1e526d8	TCGA-Colorectal-Primary_Tumor-Colorectal_Adenocarcinoma-Rectal_Adenocarcinoma-3|TCGA-Colorectal / Sample_Type by Project: Shred V9	2.14539e-06	0.00206274	0.0218263	0.0474431	44991	156	323	9	TCGA OncoMap	https://toppcell.cchmc.org/biosystems/go/index3/get/Eric/TCGA2/Output by Project by Sample_Type by Sample_Tissue by Sample_Histology by Sample_mRNAseqCluster_CCHMC by Sample_Histology_Cluster/b464871ad7c8ce0d58013a27996639eac1e526d8/morpheus
ToppCell	a0d94bd067424783863a48db20976d4c2043600c	COVID-19-APC-like-Monocytes|COVID-19 / group, cell type (main and fine annotations)	2.38331e-06	0.00219602	0.0232365	0.0527044	44991	158	323	9	COVID-19 Lung Autopsy Data (SCP1219)	https://toppcell.cchmc.org/biosystems/go/index3/get/data for toppcell/covid19 Atlas/Covid-19_Autopsy_Delorey et al._Nature/lung_SCP1219/Output by group by cell_type_main by cell_type_fine/a0d94bd067424783863a48db20976d4c2043600c/morpheus
ToppCell	201aee6387e69f918d87fa87d9b5b2ab3b305f61	TCGA-Colorectal-Primary_Tumor-Colorectal_Adenocarcinoma-Colon_Adenocarcinoma-3|TCGA-Colorectal / Sample_Type by Project: Shred V9	3.23827e-06	0.00286445	0.0303093	0.0716112	44991	164	323	9	TCGA OncoMap	https://toppcell.cchmc.org/biosystems/go/index3/get/Eric/TCGA2/Output by Project by Sample_Type by Sample_Tissue by Sample_Histology by Sample_mRNAseqCluster_CCHMC by Sample_Histology_Cluster/201aee6387e69f918d87fa87d9b5b2ab3b305f61/morpheus
ToppCell	522a6d5d9809271c63b85f62ac6ec52a6e3c355e	Control-Lymphoid-Tregs|Lymphoid / Condition, Lineage and Cell class	5.25021e-06	0.00446551	0.0472505	0.116103	44991	174	323	9	Bronchoalveolar Lavage (BAL) Atlas of Severe COVID-19 Patients (Grant et al.)	https://toppcell.cchmc.org/biosystems/go/index3/get/data for toppcell/airway/covid19-BAL-Chicago/Output by Condition by Lineage by Cell class/522a6d5d9809271c63b85f62ac6ec52a6e3c355e/morpheus
ToppCell	f6629fa71bb94405f523f63a9264cacf6d15c5f4	E16.5-Epithelial-Epithelial_Alveolar-Epithelial_Alveolar-AT1-AT1_prolif|E16.5 / Age_group by Lineage, Lineage_subclass, Cell_type, subtypes-by-prolif	7.22656e-06	0.00591882	0.0626283	0.159808	44991	181	323	9	Mouse_Lung_DropSeq_E16-P28	https://toppcell.cchmc.org/biosystems/go/index3/get/Eric/LungMapCellRef/Output by Age_group by Lineage by Lineage_subclass by Cell_class by Cell_type by Cell_subtype/f6629fa71bb94405f523f63a9264cacf6d15c5f4/morpheus
ToppCell	927723ad579bbd9947ff525bd501e222d3fa9289	systemic_lupus_erythematosus-flare-Lymphocytic_NK-T_mait-male|systemic_lupus_erythematosus / PBMC cell types (v2) per disease, treatment status, and sex	9.00059e-06	0.00646618	0.06842	0.199039	44991	186	323	9	Single-cell RNA-seq reveals the cell-type-specific molecular and genetic associations to lupus	https://toppcell.cchmc.org/biosystems/go/index3/get/czidl/Single-cell RNA-seq reveals the cell-type-specific molecular and genetic associations to lupus/multiplexed scRNA-seq of 1.2 million PBMCs from adult lupus samples/Output by disease by disease_state by Cell_class by cell_type_v2 by sex/927723ad579bbd9947ff525bd501e222d3fa9289/morpheus
ToppCell	22fd1959879705a8c1128faa9de66696c4e0b7e3	droplet-Heart-HEART_(ALL_4:4:4:1:1)-30m-Neuronal-cardiac_neuron|Heart / Tongue_Heart_Limb_Muscle_Aorta_Diaphragm - method, tissue, subtissue, age, lineage, cell ontology and free annotation	9.39679e-06	0.00646618	0.06842	0.207801	44991	187	323	9	Mouse Aging Atlas- Tabula Muris Senis	https://toppcell.cchmc.org/biosystems/go/index3/get/single_cell_projects/TabulaMurisSenis/tissue specific/Output by method by tissue by subtissue by age by Lineage by cell_ontology_class by free_annotation-7/22fd1959879705a8c1128faa9de66696c4e0b7e3/morpheus
ToppCell	5fae538de481367cf6d9a2d52190d77b99f6922c	droplet-Heart-HEART_(ALL_4:4:4:1:1)-30m-Neuronal-nan|Heart / Tongue_Heart_Limb_Muscle_Aorta_Diaphragm - method, tissue, subtissue, age, lineage, cell ontology and free annotation	9.39679e-06	0.00646618	0.06842	0.207801	44991	187	323	9	Mouse Aging Atlas- Tabula Muris Senis	https://toppcell.cchmc.org/biosystems/go/index3/get/single_cell_projects/TabulaMurisSenis/tissue specific/Output by method by tissue by subtissue by age by Lineage by cell_ontology_class by free_annotation-7/5fae538de481367cf6d9a2d52190d77b99f6922c/morpheus
ToppCell	0526c0a818cf28fd5b6ff65fe260e3c3a4a98a2a	droplet-Heart-HEART_(ALL_4:4:4:1:1)-30m-Neuronal|Heart / Tongue_Heart_Limb_Muscle_Aorta_Diaphragm - method, tissue, subtissue, age, lineage, cell ontology and free annotation	9.39679e-06	0.00646618	0.06842	0.207801	44991	187	323	9	Mouse Aging Atlas- Tabula Muris Senis	https://toppcell.cchmc.org/biosystems/go/index3/get/single_cell_projects/TabulaMurisSenis/tissue specific/Output by method by tissue by subtissue by age by Lineage by cell_ontology_class by free_annotation-7/0526c0a818cf28fd5b6ff65fe260e3c3a4a98a2a/morpheus
ToppCell	f9cbc266fcea19bec504be4f3a28d1173c6b2e3c	Severe-B_intermediate-14|Severe / disease group and sub_cluster of B and Plasma cells(res = 0.5)	9.43364e-06	0.00646618	0.06842	0.208615	44991	142	323	8	COVID-19 B cell and Plasma cell Atlas in PBMC and BAL	https://toppcell.cchmc.org/biosystems/go/index3/get/data for toppcell/covid19 Atlas/PBMC Atlas/Plasmablast/PBMC_BAL/Output by disease.group_v2 by sub_cluster/f9cbc266fcea19bec504be4f3a28d1173c6b2e3c/morpheus
ToppCell	633e5545f49b1b864b0ffa5fc9688d270690f884	severe_influenza-CD4+_Tcm|severe_influenza / disease group, cell group and cell class (v2)	9.80781e-06	0.00646618	0.06842	0.21689	44991	188	323	9	PBMC Atlas of COVID-19 and Influenza Patients (Lee et al.)	https://toppcell.cchmc.org/biosystems/go/index3/get/data for toppcell/covid19 Atlas/Covid-19_PBMC_Lee et al._Science Immunology/Output by disease group by Cell group by Cell class-3/633e5545f49b1b864b0ffa5fc9688d270690f884/morpheus
ToppCell	316c857dec9383823e09f966bca62d52d933b141	ASK454-Endothelial-Lymphatic|Endothelial / Donor, Lineage and Cell class of Lung cells from Dropseq	1.02341e-05	0.00646618	0.06842	0.226316	44991	189	323	9	A Cellular Census of Human Lungs (Vieira Braga et al)	https://toppcell.cchmc.org/biosystems/go/index3/get/data for toppcell/airway/Asthma_Vieira Brage/Output by Donor by Lineage by Cell class-2/316c857dec9383823e09f966bca62d52d933b141/morpheus
ToppCell	610d7cc1fc923dbd67d3b71f94d529a658982f87	368C-Lymphocytic-CD8+_Cytotoxic_T-cell-CD8+_Cytotoxic_T_cell_0.5|368C / Donor, Lineage, Cell class and subclass (all cells)	1.02341e-05	0.00646618	0.06842	0.226316	44991	189	323	9	Tissue Stability Cell Atlas - Lung Cells	https://toppcell.cchmc.org/biosystems/go/index3/get/data for toppcell/tissue stability/lung/Output by Donor by Lineage by Cell class by cell subclass-4/610d7cc1fc923dbd67d3b71f94d529a658982f87/morpheus
ToppCell	fe6fecdf2123f3a4fb20e7535472d562b1a74fb4	wk_15-18-Hematologic_Lymphocytic-T_&_ILC-Treg|wk_15-18 / Celltypes from embryonic and fetal-stage human lung	1.06761e-05	0.00655807	0.0693923	0.236091	44991	190	323	9	Human embryonic and fetal stage lung cell atlas	https://toppcell.cchmc.org/biosystems/go/index3/get/czidl/A human fetal lung cell atlas uncovers proximal-distal gradients of differentiation and key regulators of epithelial fates/All cells/Output by dev-stage_group by Lineage by broad_celltype by new_celltype/fe6fecdf2123f3a4fb20e7535472d562b1a74fb4/morpheus
ToppCell	1ec86eaf90411ed200dbf51ae0cb5ed8060a7ec7	severe_COVID-19-CD4+_Tcm|severe_COVID-19 / disease group, cell group and cell class (v2)	1.11343e-05	0.00656571	0.0694731	0.246223	44991	191	323	9	PBMC Atlas of COVID-19 and Influenza Patients (Lee et al.)	https://toppcell.cchmc.org/biosystems/go/index3/get/data for toppcell/covid19 Atlas/Covid-19_PBMC_Lee et al._Science Immunology/Output by disease group by Cell group by Cell class-3/1ec86eaf90411ed200dbf51ae0cb5ed8060a7ec7/morpheus
ToppCell	348d39da3016dc6dbfa65d108e5def35aa7f19dd	BALF-PFMC-Severe-critical_progression_d12-22_with-steroid-Lymphocytic-Lymphocytic_T-mature_alpha-beta_T_cell-T_CD4_c06-NR4A2|Severe-critical_progression_d12-22_with-steroid / Compartment, severity and other cell annotations on 10x 3' data (130k)	1.16091e-05	0.00656571	0.0694731	0.256724	44991	192	323	9	Large Scale COVID-19 Single Cell Data (Ren et al.)	https://toppcell.cchmc.org/biosystems/go/index3/get/data/Output by Compartment_group by Severity_Stage group by Lineage by Cell class by Cell type by cell_type_ontology_term_id by Cell subtype-3/348d39da3016dc6dbfa65d108e5def35aa7f19dd/morpheus
ToppCell	0deb6aa323e1de72ee8a2002449e523dd4f0bf5d	wk_20-22-Hematologic_Lymphocytic-T_&_ILC-Treg|wk_20-22 / Celltypes from embryonic and fetal-stage human lung	1.16091e-05	0.00656571	0.0694731	0.256724	44991	192	323	9	Human embryonic and fetal stage lung cell atlas	https://toppcell.cchmc.org/biosystems/go/index3/get/czidl/A human fetal lung cell atlas uncovers proximal-distal gradients of differentiation and key regulators of epithelial fates/All cells/Output by dev-stage_group by Lineage by broad_celltype by new_celltype/0deb6aa323e1de72ee8a2002449e523dd4f0bf5d/morpheus
ToppCell	4e78ddc96d8e403a21c4a303b1f26512d2ac91e8	BALF-PFMC-Severe-critical_progression_d12-22_with-steroid-Lymphocytic-Lymphocytic_T-mature_alpha-beta_T_cell-T_CD4_c01-LEF1|Severe-critical_progression_d12-22_with-steroid / Compartment, severity and other cell annotations on 10x 3' data (130k)	1.21012e-05	0.00656571	0.0694731	0.267605	44991	193	323	9	Large Scale COVID-19 Single Cell Data (Ren et al.)	https://toppcell.cchmc.org/biosystems/go/index3/get/data/Output by Compartment_group by Severity_Stage group by Lineage by Cell class by Cell type by cell_type_ontology_term_id by Cell subtype-3/4e78ddc96d8e403a21c4a303b1f26512d2ac91e8/morpheus
ToppCell	346ab9801366501453cedd3cb7cdfb63b7e7ddf6	COVID-19_Moderate-CD4+_Tcm|COVID-19_Moderate / disease group, cell group and cell class	1.26109e-05	0.00656571	0.0694731	0.278877	44991	194	323	9	PBMC Atlas of COVID-19 Patients (Arunachalam et al.)	https://toppcell.cchmc.org/biosystems/go/index3/get/data for toppcell/covid19 Atlas/Covid-19_PBMC_Arunachalam_et al._Science/Output by disease group by Cell group by Cell class/346ab9801366501453cedd3cb7cdfb63b7e7ddf6/morpheus
ToppCell	2ad888f78765ecfb8d1ea978c75c90fa3030509a	Severe-CD4+_T|World / Disease group and Cell class	1.26109e-05	0.00656571	0.0694731	0.278877	44991	194	323	9	COVID-19 T cell Atlas (BAL)	https://toppcell.cchmc.org/biosystems/go/index3/get/data for toppcell/covid19 Atlas/BAL Atlas/T cell/Output by disease.group_v2 by Cell.class_v2/2ad888f78765ecfb8d1ea978c75c90fa3030509a/morpheus
ToppCell	fc666cd4d00df9cc03127fb73032ae3e46419055	mild_COVID-19-CD4+_Tcm|World / disease group, cell group and cell class (v2)	1.31388e-05	0.00656571	0.0694731	0.290551	44991	195	323	9	PBMC Atlas of COVID-19 and Influenza Patients (Lee et al.)	https://toppcell.cchmc.org/biosystems/go/index3/get/data for toppcell/covid19 Atlas/Covid-19_PBMC_Lee et al._Science Immunology/Output by disease group by Cell group by Cell class-3/fc666cd4d00df9cc03127fb73032ae3e46419055/morpheus
ToppCell	88cafaac9530c648b3ef5ad04b79c7bed8978bb6	10x5'-Liver-Lymphocytic_T_CD4-Teffector/EM_CD4|Liver / Manually curated celltypes from each tissue	1.36854e-05	0.00656571	0.0694731	0.302639	44991	196	323	9	Cross-tissue immune cell analysis reveals tissue-specific features in humans	https://toppcell.cchmc.org/biosystems/go/index3/get/czidl/Cross-tissue immune cell analysis reveals tissue-specific features in humans/Global/Output by AssayGroup by tissue_group by Lineage_subgroupMC by Celltype_ManCurate_v3-2/88cafaac9530c648b3ef5ad04b79c7bed8978bb6/morpheus
ToppCell	b47c89eca6053c309fd328251c4fa33a76d16889	COVID-19_Severe-CD4+_T_naive|World / disease group, cell group and cell class	1.36854e-05	0.00656571	0.0694731	0.302639	44991	196	323	9	PBMC Atlas of COVID-19 Patients (Arunachalam et al.)	https://toppcell.cchmc.org/biosystems/go/index3/get/data for toppcell/covid19 Atlas/Covid-19_PBMC_Arunachalam_et al._Science/Output by disease group by Cell group by Cell class/b47c89eca6053c309fd328251c4fa33a76d16889/morpheus
ToppCell	575494abe82de4924ac18cef4355c305e9a6481f	COVID-19_Severe-CD4+_T_naive|COVID-19_Severe / disease group, cell group and cell class	1.42513e-05	0.00656571	0.0694731	0.315154	44991	197	323	9	PBMC Atlas of COVID-19 Patients (Arunachalam et al.)	https://toppcell.cchmc.org/biosystems/go/index3/get/data for toppcell/covid19 Atlas/Covid-19_PBMC_Arunachalam_et al._Science/Output by disease group by Cell group by Cell class/575494abe82de4924ac18cef4355c305e9a6481f/morpheus
ToppCell	ec9398ae3577f61d6b1e6aba50ef4261aaaa7610	T_cells-Treg_cells|T_cells / Immune cells in Kidney/Urine in Lupus Nephritis	1.42513e-05	0.00656571	0.0694731	0.315154	44991	197	323	9	Rheumatoid Arthritis and Lupus Nephritis Atlas	https://toppcell.cchmc.org/biosystems/go/index3/get/data for toppcell/immune atlas/AMP_autoimmuneDisease/Output by Disease by Tissue by Cell class by cell subclass/ec9398ae3577f61d6b1e6aba50ef4261aaaa7610/morpheus
ToppCell	476b0d0389f9fcd4614f6bb1f494281f467f6730	Mild|World / Condition, Lineage, Cell class and cell subclass	1.42513e-05	0.00656571	0.0694731	0.315154	44991	197	323	9	Bronchoalveolar Lavage (BAL) Atlas of COVID-19 Patients (Liao et al.)	https://toppcell.cchmc.org/biosystems/go/index3/get/data for toppcell/covid19 Atlas/Covid-19_BAL_Liao et al._Nature Medicine/Output by Condition by Lineage by Cell class by cell subclass-9/476b0d0389f9fcd4614f6bb1f494281f467f6730/morpheus
ToppCell	399760b6b6fef8639ded53b14f251b9fce600e81	Smart-start-Cell-Wel_seq-Neoplastic-Differentiated-like-MES-like-MES-like_hypoxia/MHC-F|Smart-start-Cell-Wel_seq / Platform, Oncotype, Lineage, Cell_class, celltype (level4), mutation group	1.48371e-05	0.00669605	0.0708523	0.328107	44991	198	323	9	Harmonized single-cell landscape, intercellular crosstalk and tumor architecture of glioblastoma	https://toppcell.cchmc.org/biosystems/go/index3/get/czidl/Harmonized single-cell landscape, intercellular crosstalk and tumor architecture of glioblastoma/Core GBmap/Output by Platform by Oncotype by Lineage by Cell_class by celltype (level4) by mutationGroup/399760b6b6fef8639ded53b14f251b9fce600e81/morpheus
ToppCell	54b6a43e23826d507b8f1db578e589711d49bbfd	10x5'-Lung-Lymphocytic_T_CD4-Teffector/EM_CD4|Lung / Manually curated celltypes from each tissue	1.54432e-05	0.0068302	0.0722718	0.34151	44991	199	323	9	Cross-tissue immune cell analysis reveals tissue-specific features in humans	https://toppcell.cchmc.org/biosystems/go/index3/get/czidl/Cross-tissue immune cell analysis reveals tissue-specific features in humans/Global/Output by AssayGroup by tissue_group by Lineage_subgroupMC by Celltype_ManCurate_v3-2/54b6a43e23826d507b8f1db578e589711d49bbfd/morpheus
Computational	MORF_IKBKG	Neighborhood of IKBKG	0.000881801	0.413565	1	0.413565	10749	137	157	8	C4:CGN: Cancer Gene Neighborhoods	https://www.gsea-msigdb.org/gsea/msigdb/human/geneset/MORF_IKBKG.html
MicroRNA	hsa-miR-4492		1.76811e-24	1.50307e-20	1.44674e-19	1.50307e-20	57447	1148	322	45	MirDB	http://www.mirdb.org/cgi-bin/mature_mir.cgi?name=hsa-miR-4492
MicroRNA	hsa-miR-4498		2.67707e-21	1.13789e-17	1.09524e-16	2.27578e-17	57447	767	322	35	MirDB	http://www.mirdb.org/cgi-bin/mature_mir.cgi?name=hsa-miR-4498
MicroRNA	hsa-miR-762		8.52737e-19	2.41637e-15	2.32581e-14	7.24911e-15	57447	636	322	30	MirDB	http://www.mirdb.org/cgi-bin/mature_mir.cgi?name=hsa-miR-762
MicroRNA	hsa-miR-5001-5p		1.30993e-18	2.78392e-15	2.67959e-14	1.11357e-14	57447	646	322	30	MirDB	http://www.mirdb.org/cgi-bin/mature_mir.cgi?name=hsa-miR-5001-5p
MicroRNA	hsa-miR-6721-5p		1.8033e-18	3.06596e-15	2.95105e-14	1.53298e-14	57447	943	322	35	MirDB	http://www.mirdb.org/cgi-bin/mature_mir.cgi?name=hsa-miR-6721-5p
MicroRNA	hsa-miR-361-3p:mirSVR_lowEffct	hsa-miR-361-3p:mirSVR_nonconserved_lowEffect-0.1-0.5	4.17939e-17	5.9215e-14	5.69957e-13	3.5529e-13	57447	1469	322	41	MicroRNA.org	http://www.microrna.org/microrna/getTargets.do?matureName=hsa-miR-361-3p&organism=9606
MicroRNA	hsa-miR-1207-5p		6.02588e-16	6.8751e-13	6.61743e-12	5.1226e-12	57447	1004	322	33	MirDB	http://www.mirdb.org/cgi-bin/mature_mir.cgi?name=hsa-miR-1207-5p
MicroRNA	hsa-miR-149-3p		6.46992e-16	6.8751e-13	6.61743e-12	5.50008e-12	57447	1215	322	36	MirDB	http://www.mirdb.org/cgi-bin/mature_mir.cgi?name=hsa-miR-149-3p
MicroRNA	hsa-miR-6883-5p		1.0062e-15	9.50409e-13	9.14789e-12	8.55368e-12	57447	1161	322	35	MirDB	http://www.mirdb.org/cgi-bin/mature_mir.cgi?name=hsa-miR-6883-5p
MicroRNA	hsa-miR-939-3p		1.41417e-15	1.1296e-12	1.08727e-11	1.20219e-11	57447	656	322	27	MirDB	http://www.mirdb.org/cgi-bin/mature_mir.cgi?name=hsa-miR-939-3p
MicroRNA	hsa-miR-6785-5p		1.46167e-15	1.1296e-12	1.08727e-11	1.24256e-11	57447	1397	322	38	MirDB	http://www.mirdb.org/cgi-bin/mature_mir.cgi?name=hsa-miR-6785-5p
MicroRNA	mmu-miR-6940-5p		4.04454e-15	2.86522e-12	2.75783e-11	3.43826e-11	57447	465	322	23	MirDB	http://www.mirdb.org/cgi-bin/mature_mir.cgi?name=mmu-miR-6940-5p
MicroRNA	hsa-miR-6764-5p		5.75614e-15	3.76407e-12	3.623e-11	4.8933e-11	57447	756	322	28	MirDB	http://www.mirdb.org/cgi-bin/mature_mir.cgi?name=hsa-miR-6764-5p
MicroRNA	mmu-miR-3085-3p		1.6735e-14	1.01617e-11	9.78087e-11	1.42264e-10	57447	396	322	21	MirDB	http://www.mirdb.org/cgi-bin/mature_mir.cgi?name=mmu-miR-3085-3p
MicroRNA	mmu-miR-3064-5p		2.72345e-14	1.54347e-11	1.48562e-10	2.3152e-10	57447	406	322	21	MirDB	http://www.mirdb.org/cgi-bin/mature_mir.cgi?name=mmu-miR-3064-5p
MicroRNA	hsa-miR-4725-3p		4.23501e-14	2.25011e-11	2.16578e-10	3.60018e-10	57447	820	322	28	MirDB	http://www.mirdb.org/cgi-bin/mature_mir.cgi?name=hsa-miR-4725-3p
MicroRNA	hsa-miR-6780b-5p		7.18195e-14	3.5914e-11	3.4568e-10	6.10537e-10	57447	838	322	28	MirDB	http://www.mirdb.org/cgi-bin/mature_mir.cgi?name=hsa-miR-6780b-5p
MicroRNA	mmu-miR-762		1.03878e-13	4.90593e-11	4.72206e-10	8.83067e-10	57447	435	322	21	MirDB	http://www.mirdb.org/cgi-bin/mature_mir.cgi?name=mmu-miR-762
MicroRNA	hsa-miR-4286:mirSVR_lowEffct	hsa-miR-4286:mirSVR_nonconserved_lowEffect-0.1-0.5	1.09832e-13	4.9141e-11	4.72993e-10	9.3368e-10	57447	1209	322	33	MicroRNA.org	http://www.microrna.org/microrna/getTargets.do?matureName=hsa-miR-4286&organism=9606
MicroRNA	mmu-miR-7648-3p		2.17361e-13	9.23891e-11	8.89265e-10	1.84778e-09	57447	452	322	21	MirDB	http://www.mirdb.org/cgi-bin/mature_mir.cgi?name=mmu-miR-7648-3p
MicroRNA	hsa-miR-6132		2.68457e-13	1.08674e-10	1.04601e-09	2.28215e-09	57447	457	322	21	MirDB	http://www.mirdb.org/cgi-bin/mature_mir.cgi?name=hsa-miR-6132
MicroRNA	hsa-miR-4441		2.87414e-13	1.11059e-10	1.06897e-09	2.44331e-09	57447	957	322	29	MirDB	http://www.mirdb.org/cgi-bin/mature_mir.cgi?name=hsa-miR-4441
MicroRNA	hsa-miR-4290:mirSVR_lowEffct	hsa-miR-4290:mirSVR_nonconserved_lowEffect-0.1-0.5	8.70356e-13	3.21691e-10	3.09635e-09	7.3989e-09	57447	1466	322	35	MicroRNA.org	http://www.microrna.org/microrna/getTargets.do?matureName=hsa-miR-4290&organism=9606
MicroRNA	hsa-miR-1914*:mirSVR_lowEffct	hsa-miR-1914*:mirSVR_nonconserved_lowEffect-0.1-0.5	1.29775e-12	4.59674e-10	4.42446e-09	1.10322e-08	57447	1487	322	35	MicroRNA.org	http://www.microrna.org/microrna/getTargets.do?matureName=hsa-miR-1914*&organism=9606
MicroRNA	mmu-miR-6929-5p		1.54597e-12	5.25691e-10	5.05988e-09	1.31423e-08	57447	501	322	21	MirDB	http://www.mirdb.org/cgi-bin/mature_mir.cgi?name=mmu-miR-6929-5p
MicroRNA	hsa-miR-6836-5p		1.69808e-12	5.55207e-10	5.34399e-09	1.44354e-08	57447	448	322	20	MirDB	http://www.mirdb.org/cgi-bin/mature_mir.cgi?name=hsa-miR-6836-5p
MicroRNA	hsa-let-7b-5p:Functional MTI	Functional MTI	3.49834e-12	1.10146e-09	1.06018e-08	2.97393e-08	57447	1214	322	31	miRTarbase
MicroRNA	hsa-miR-328:mirSVR_lowEffct	hsa-miR-328:mirSVR_conserved_lowEffect-0.1-0.5	4.15754e-12	1.26226e-09	1.21495e-08	3.53432e-08	57447	1302	322	32	MicroRNA.org	http://www.microrna.org/microrna/getTargets.do?matureName=hsa-miR-328&organism=9606
MicroRNA	hsa-miR-3202		4.38428e-12	1.2852e-09	1.23703e-08	3.72707e-08	57447	852	322	26	MirDB	http://www.mirdb.org/cgi-bin/mature_mir.cgi?name=hsa-miR-3202
MicroRNA	hsa-miR-6799-3p		5.43959e-12	1.5414e-09	1.48363e-08	4.6242e-08	57447	370	322	18	MirDB	http://www.mirdb.org/cgi-bin/mature_mir.cgi?name=hsa-miR-6799-3p
MicroRNA	hsa-miR-541-3p		6.21774e-12	1.70507e-09	1.64116e-08	5.2857e-08	57447	373	322	18	MirDB	http://www.mirdb.org/cgi-bin/mature_mir.cgi?name=hsa-miR-541-3p
MicroRNA	hsa-miR-3173-5p		6.7928e-12	1.80455e-09	1.73692e-08	5.77456e-08	57447	375	322	18	MirDB	http://www.mirdb.org/cgi-bin/mature_mir.cgi?name=hsa-miR-3173-5p
MicroRNA	hsa-miR-654-5p		7.41706e-12	1.91068e-09	1.83907e-08	6.30524e-08	57447	377	322	18	MirDB	http://www.mirdb.org/cgi-bin/mature_mir.cgi?name=hsa-miR-654-5p
MicroRNA	hsa-miR-92a-2-5p		7.86015e-12	1.96527e-09	1.89161e-08	6.68191e-08	57447	671	322	23	MirDB	http://www.mirdb.org/cgi-bin/mature_mir.cgi?name=hsa-miR-92a-2-5p
MicroRNA	hsa-miR-658:mirSVR_lowEffct	hsa-miR-658:mirSVR_nonconserved_lowEffect-0.1-0.5	8.24757e-12	2.00322e-09	1.92814e-08	7.01126e-08	57447	1023	322	28	MicroRNA.org	http://www.microrna.org/microrna/getTargets.do?matureName=hsa-miR-658&organism=9606
MicroRNA	hsa-miR-4291		9.7551e-12	2.30356e-09	2.21722e-08	8.29281e-08	57447	956	322	27	MirDB	http://www.mirdb.org/cgi-bin/mature_mir.cgi?name=hsa-miR-4291
MicroRNA	hsa-miR-5787		1.05555e-11	2.4252e-09	2.33431e-08	8.97325e-08	57447	816	322	25	MirDB	http://www.mirdb.org/cgi-bin/mature_mir.cgi?name=hsa-miR-5787
MicroRNA	hsa-miR-185-3p		1.12736e-11	2.52203e-09	2.42751e-08	9.58372e-08	57447	557	322	21	MirDB	http://www.mirdb.org/cgi-bin/mature_mir.cgi?name=hsa-miR-185-3p
MicroRNA	mmu-miR-6945-5p		1.24566e-11	2.71523e-09	2.61346e-08	1.05894e-07	57447	560	322	21	MirDB	http://www.mirdb.org/cgi-bin/mature_mir.cgi?name=mmu-miR-6945-5p
MicroRNA	hsa-miR-6825-5p		1.29716e-11	2.75678e-09	2.65346e-08	1.10271e-07	57447	1120	322	29	MirDB	http://www.mirdb.org/cgi-bin/mature_mir.cgi?name=hsa-miR-6825-5p
MicroRNA	hsa-miR-661		1.40321e-11	2.90943e-09	2.80039e-08	1.19287e-07	57447	626	322	22	MirDB	http://www.mirdb.org/cgi-bin/mature_mir.cgi?name=hsa-miR-661
MicroRNA	hsa-miR-4308:mirSVR_lowEffct	hsa-miR-4308:mirSVR_nonconserved_lowEffect-0.1-0.5	1.56898e-11	3.17569e-09	3.05667e-08	1.33379e-07	57447	1371	322	32	MicroRNA.org	http://www.microrna.org/microrna/getTargets.do?matureName=hsa-miR-4308&organism=9606
MicroRNA	hsa-miR-346:mirSVR_lowEffct	hsa-miR-346:mirSVR_conserved_lowEffect-0.1-0.5	1.70586e-11	3.37244e-09	3.24604e-08	1.45015e-07	57447	1133	322	29	MicroRNA.org	http://www.microrna.org/microrna/getTargets.do?matureName=hsa-miR-346&organism=9606
MicroRNA	hsa-miR-4763-3p		1.90378e-11	3.67818e-09	3.54033e-08	1.6184e-07	57447	839	322	25	MirDB	http://www.mirdb.org/cgi-bin/mature_mir.cgi?name=hsa-miR-4763-3p
MicroRNA	hsa-miR-4313:mirSVR_lowEffct	hsa-miR-4313:mirSVR_nonconserved_lowEffect-0.1-0.5	2.57918e-11	4.79332e-09	4.61368e-08	2.19256e-07	57447	1233	322	30	MicroRNA.org	http://www.microrna.org/microrna/getTargets.do?matureName=hsa-miR-4313&organism=9606
MicroRNA	hsa-miR-515-3p:mirSVR_lowEffct	hsa-miR-515-3p:mirSVR_nonconserved_lowEffect-0.1-0.5	2.59373e-11	4.79332e-09	4.61368e-08	2.20493e-07	57447	1315	322	31	MicroRNA.org	http://www.microrna.org/microrna/getTargets.do?matureName=hsa-miR-515-3p&organism=9606
MicroRNA	mmu-miR-671-5p		3.70061e-11	6.62554e-09	6.37722e-08	3.14589e-07	57447	362	322	17	MirDB	http://www.mirdb.org/cgi-bin/mature_mir.cgi?name=mmu-miR-671-5p
MicroRNA	hsa-miR-6756-5p		3.74104e-11	6.62554e-09	6.37722e-08	3.18026e-07	57447	795	322	24	MirDB	http://www.mirdb.org/cgi-bin/mature_mir.cgi?name=hsa-miR-6756-5p
MicroRNA	hsa-miR-486-3p		3.93613e-11	6.82879e-09	6.57286e-08	3.34611e-07	57447	596	322	21	MirDB	http://www.mirdb.org/cgi-bin/mature_mir.cgi?name=hsa-miR-486-3p
MicroRNA	mmu-miR-7030-5p		4.58602e-11	7.79715e-09	7.50492e-08	3.89858e-07	57447	803	322	24	MirDB	http://www.mirdb.org/cgi-bin/mature_mir.cgi?name=mmu-miR-7030-5p
Drug	606_DN	(+/-)-thalidomide; Down 200; 100uM; MCF7; HG-U133A	6.5704e-08	0.000550311	0.00574502	0.00126112	22768	194	307	15	Broad Institute CMAP Down	https://www.broadinstitute.org/cmap/
Drug	1315_UP	Cyanocobalamin [68-19-9]; Up 200; 3uM; HL60; HT_HG-U133A	8.04625e-08	0.000550311	0.00574502	0.0015444	22768	197	307	15	Broad Institute CMAP Up	https://www.broadinstitute.org/cmap/
Drug	7035_UP	Disopyramide [3737-09-5]; Up 200; 11.8uM; MCF7; HT_HG-U133A	8.6013e-08	0.000550311	0.00574502	0.00165093	22768	198	307	15	Broad Institute CMAP Up	https://www.broadinstitute.org/cmap/
Drug	6299_DN	S(+)-Terguride [37686-84-3]; Down 200; 11.8uM; PC3; HT_HG-U133A	4.77648e-07	0.0020735	0.0216465	0.00916797	22768	196	307	14	Broad Institute CMAP Down	https://www.broadinstitute.org/cmap/
Drug	607_DN	butein; Down 200; 10uM; MCF7; HG-U133A	5.40144e-07	0.0020735	0.0216465	0.0103675	22768	198	307	14	Broad Institute CMAP Down	https://www.broadinstitute.org/cmap/
Drug	6625_DN	Hydrochlorothiazide [58-93-5]; Down 200; 13.4uM; PC3; HT_HG-U133A	2.36882e-06	0.00396579	0.0414013	0.0454672	22768	193	307	13	Broad Institute CMAP Down	https://www.broadinstitute.org/cmap/
Drug	1827_DN	Dapsone [80-08-0]; Down 200; 16.2uM; PC3; HT_HG-U133A	2.6558e-06	0.00396579	0.0414013	0.0509754	22768	195	307	13	Broad Institute CMAP Down	https://www.broadinstitute.org/cmap/
Drug	3546_DN	Leucomisine [17946-87-1]; Down 200; 16.2uM; MCF7; HT_HG-U133A	2.6558e-06	0.00396579	0.0414013	0.0509754	22768	195	307	13	Broad Institute CMAP Down	https://www.broadinstitute.org/cmap/
Drug	892_DN	5162773; Down 200; 7uM; MCF7; HT_HG-U133A_EA	2.81053e-06	0.00396579	0.0414013	0.0539453	22768	196	307	13	Broad Institute CMAP Down	https://www.broadinstitute.org/cmap/
Drug	4500_DN	Epivincamine [6835-99-0]; Down 200; 11.2uM; PC3; HT_HG-U133A	2.81053e-06	0.00396579	0.0414013	0.0539453	22768	196	307	13	Broad Institute CMAP Down	https://www.broadinstitute.org/cmap/
Drug	1913_UP	Sulfaguanidine [57-67-0]; Up 200; 18.6uM; PC3; HG-U133A	2.81053e-06	0.00396579	0.0414013	0.0539453	22768	196	307	13	Broad Institute CMAP Up	https://www.broadinstitute.org/cmap/
Drug	4575_DN	Piromidic acid [19562-30-2]; Down 200; 13.8uM; PC3; HT_HG-U133A	2.97321e-06	0.00396579	0.0414013	0.0570677	22768	197	307	13	Broad Institute CMAP Down	https://www.broadinstitute.org/cmap/
Drug	1826_DN	Thiamphenicol [15318-45-3]; Down 200; 11.2uM; PC3; HT_HG-U133A	3.14418e-06	0.00396579	0.0414013	0.0603494	22768	198	307	13	Broad Institute CMAP Down	https://www.broadinstitute.org/cmap/
Drug	2647_DN	Fusidic acid sodium salt [751-94-0]; Down 200; 7.4uM; MCF7; HT_HG-U133A	3.14418e-06	0.00396579	0.0414013	0.0603494	22768	198	307	13	Broad Institute CMAP Down	https://www.broadinstitute.org/cmap/
Drug	5808_DN	Tomatidine [77-59-8]; Down 200; 9.6uM; PC3; HT_HG-U133A	3.32381e-06	0.00396579	0.0414013	0.0637972	22768	199	307	13	Broad Institute CMAP Down	https://www.broadinstitute.org/cmap/
Drug	1270_UP	Zoxazolamine [61-80-3]; Up 200; 23.8uM; HL60; HT_HG-U133A	3.32381e-06	0.00396579	0.0414013	0.0637972	22768	199	307	13	Broad Institute CMAP Up	https://www.broadinstitute.org/cmap/
Drug	1730_UP	Ethamivan [304-84-7]; Up 200; 18uM; HL60; HG-U133A	3.51248e-06	0.00396579	0.0414013	0.0674185	22768	200	307	13	Broad Institute CMAP Up	https://www.broadinstitute.org/cmap/
Drug	6900_UP	0297417-0002B [362658-29-5]; Up 200; 10uM; MCF7; HT_HG-U133A	9.00027e-06	0.00740968	0.0773541	0.172751	22768	186	307	12	Broad Institute CMAP Up	https://www.broadinstitute.org/cmap/
Drug	1328_UP	Pepstatin A [26305-03-3]; Up 200; 5.8uM; HL60; HT_HG-U133A	1.17697e-05	0.00740968	0.0773541	0.225907	22768	191	307	12	Broad Institute CMAP Up	https://www.broadinstitute.org/cmap/
Drug	7086_DN	PHA-00846566E [724718-26-7]; Down 200; 10uM; PC3; HT_HG-U133A	1.17697e-05	0.00740968	0.0773541	0.225907	22768	191	307	12	Broad Institute CMAP Down	https://www.broadinstitute.org/cmap/
Drug	1413_DN	Pyrantel tartrate [33401-94-4]; Down 200; 11.2uM; HL60; HG-U133A	1.24053e-05	0.00740968	0.0773541	0.238107	22768	192	307	12	Broad Institute CMAP Down	https://www.broadinstitute.org/cmap/
Drug	1223_DN	nordihydroguaiaretic acid; Down 200; 1uM; PC3; HT_HG-U133A	1.37671e-05	0.00740968	0.0773541	0.264245	22768	194	307	12	Broad Institute CMAP Down	https://www.broadinstitute.org/cmap/
Drug	1858_DN	Metformin hydrochloride [1115-70-4]; Down 200; 24.2uM; HL60; HT_HG-U133A	1.37671e-05	0.00740968	0.0773541	0.264245	22768	194	307	12	Broad Institute CMAP Down	https://www.broadinstitute.org/cmap/
Drug	4242_DN	Cephalosporanic acid, 7-amino [957-68-6]; Down 200; 14.6uM; PC3; HT_HG-U133A	1.37671e-05	0.00740968	0.0773541	0.264245	22768	194	307	12	Broad Institute CMAP Down	https://www.broadinstitute.org/cmap/
Drug	7087_UP	CAY10397; Up 200; 10uM; PC3; HT_HG-U133A	1.44957e-05	0.00740968	0.0773541	0.27823	22768	195	307	12	Broad Institute CMAP Up	https://www.broadinstitute.org/cmap/
Drug	2071_DN	Pirenzepine dihydrochloride [29868-97-1]; Down 200; 9.4uM; PC3; HT_HG-U133A	1.44957e-05	0.00740968	0.0773541	0.27823	22768	195	307	12	Broad Institute CMAP Down	https://www.broadinstitute.org/cmap/
Drug	4538_DN	Phenelzine sulfate [156-51-4]; Down 200; 17uM; PC3; HT_HG-U133A	1.52578e-05	0.00740968	0.0773541	0.292857	22768	196	307	12	Broad Institute CMAP Down	https://www.broadinstitute.org/cmap/
Drug	3251_DN	Carisoprodol [78-44-4]; Down 200; 15.4uM; MCF7; HT_HG-U133A	1.52578e-05	0.00740968	0.0773541	0.292857	22768	196	307	12	Broad Institute CMAP Down	https://www.broadinstitute.org/cmap/
Drug	5437_DN	Propafenone hydrochloride [34183-22-7]; Down 200; 10.6uM; MCF7; HT_HG-U133A	1.60546e-05	0.00740968	0.0773541	0.308152	22768	197	307	12	Broad Institute CMAP Down	https://www.broadinstitute.org/cmap/
Drug	4134_UP	(-) -Levobunolol hydrochloride [27912-14-7]; Up 200; 12.2uM; MCF7; HT_HG-U133A	1.60546e-05	0.00740968	0.0773541	0.308152	22768	197	307	12	Broad Institute CMAP Up	https://www.broadinstitute.org/cmap/
Drug	4089_DN	Amyleine hydrochloride [532-59-2]; Down 200; 14.8uM; PC3; HT_HG-U133A	1.60546e-05	0.00740968	0.0773541	0.308152	22768	197	307	12	Broad Institute CMAP Down	https://www.broadinstitute.org/cmap/
Drug	2376_DN	Triprolidine hydrochloride [550-70-9]; Down 200; 12.8uM; HL60; HT_HG-U133A	1.60546e-05	0.00740968	0.0773541	0.308152	22768	197	307	12	Broad Institute CMAP Down	https://www.broadinstitute.org/cmap/
Drug	7171_DN	Pyridoxine hydrochloride [58-56-0]; Down 200; 19.4uM; MCF7; HT_HG-U133A	1.60546e-05	0.00740968	0.0773541	0.308152	22768	197	307	12	Broad Institute CMAP Down	https://www.broadinstitute.org/cmap/
Drug	5663_DN	Procainamide hydrochloride [614-39-1]; Down 200; 14.8uM; MCF7; HT_HG-U133A	1.60546e-05	0.00740968	0.0773541	0.308152	22768	197	307	12	Broad Institute CMAP Down	https://www.broadinstitute.org/cmap/
Drug	1694_DN	Metformin hydrochloride [1115-70-4]; Down 200; 24.2uM; MCF7; HT_HG-U133A	1.68875e-05	0.00740968	0.0773541	0.324139	22768	198	307	12	Broad Institute CMAP Down	https://www.broadinstitute.org/cmap/
Drug	2188_DN	Nitrarine dihydrochloride [20069-05-0]; Down 200; 10.6uM; HL60; HT_HG-U133A	1.68875e-05	0.00740968	0.0773541	0.324139	22768	198	307	12	Broad Institute CMAP Down	https://www.broadinstitute.org/cmap/
Drug	3479_UP	Doxycycline hydrochloride [10592-13-9]; Up 200; 8.4uM; MCF7; HT_HG-U133A	1.68875e-05	0.00740968	0.0773541	0.324139	22768	198	307	12	Broad Institute CMAP Up	https://www.broadinstitute.org/cmap/
Drug	1853_DN	Diprophylline [479-18-5]; Down 200; 15.8uM; HL60; HT_HG-U133A	1.68875e-05	0.00740968	0.0773541	0.324139	22768	198	307	12	Broad Institute CMAP Down	https://www.broadinstitute.org/cmap/
Drug	4116_DN	Cefotetan [69712-56-7]; Down 200; 7uM; MCF7; HT_HG-U133A	1.68875e-05	0.00740968	0.0773541	0.324139	22768	198	307	12	Broad Institute CMAP Down	https://www.broadinstitute.org/cmap/
Drug	1530_DN	Ampicillin trihydrate [7177-48-2]; Down 200; 10uM; MCF7; HT_HG-U133A	1.68875e-05	0.00740968	0.0773541	0.324139	22768	198	307	12	Broad Institute CMAP Down	https://www.broadinstitute.org/cmap/
Drug	1825_DN	Heptaminol hydrochloride [543-15-7]; Down 200; 22uM; PC3; HT_HG-U133A	1.68875e-05	0.00740968	0.0773541	0.324139	22768	198	307	12	Broad Institute CMAP Down	https://www.broadinstitute.org/cmap/
Drug	3115_DN	Proxyphylline [603-00-9]; Down 200; 16.8uM; HL60; HT_HG-U133A	1.77579e-05	0.00740968	0.0773541	0.340845	22768	199	307	12	Broad Institute CMAP Down	https://www.broadinstitute.org/cmap/
Drug	2862_DN	Molsidomine [25717-80-0]; Down 200; 16.6uM; MCF7; HT_HG-U133A	1.77579e-05	0.00740968	0.0773541	0.340845	22768	199	307	12	Broad Institute CMAP Down	https://www.broadinstitute.org/cmap/
Drug	6511_DN	THIP Hydrochloride; Down 200; 22.6uM; MCF7; HT_HG-U133A	1.77579e-05	0.00740968	0.0773541	0.340845	22768	199	307	12	Broad Institute CMAP Down	https://www.broadinstitute.org/cmap/
Drug	7365_DN	Riluzole hydrochloride; Down 200; 14.8uM; PC3; HT_HG-U133A	1.77579e-05	0.00740968	0.0773541	0.340845	22768	199	307	12	Broad Institute CMAP Down	https://www.broadinstitute.org/cmap/
Drug	1901_UP	Hexamethonium dibromide dihydrate [55-97-0]; Up 200; 10uM; PC3; HG-U133A	1.77579e-05	0.00740968	0.0773541	0.340845	22768	199	307	12	Broad Institute CMAP Up	https://www.broadinstitute.org/cmap/
Drug	988_DN	estradiol, USP; Down 200; 0.1uM; MCF7; HT_HG-U133A_EA	1.86672e-05	0.00746455	0.0779268	0.358298	22768	200	307	12	Broad Institute CMAP Down	https://www.broadinstitute.org/cmap/
Drug	1519_DN	Edrophonium chloride [116-38-1]; Down 200; 19.8uM; MCF7; HT_HG-U133A	1.86672e-05	0.00746455	0.0779268	0.358298	22768	200	307	12	Broad Institute CMAP Down	https://www.broadinstitute.org/cmap/
Drug	3123_DN	Denatonium benzoate [3734-33-6]; Down 200; 9uM; HL60; HT_HG-U133A	6.02479e-05	0.0168076	0.175465	1	22768	191	307	11	Broad Institute CMAP Down	https://www.broadinstitute.org/cmap/
Drug	261_UP	cyclosporine A; Up 200; 1uM; MCF7; HG-U133A	6.02479e-05	0.0168076	0.175465	1	22768	191	307	11	Broad Institute CMAP Up	https://www.broadinstitute.org/cmap/
Disease	EFO_0800038	N-acetylserine measurement	1.93479e-05	0.0420623	0.347509	0.0420623	29507	6	295	3	GWAS	http://www.ebi.ac.uk/efo/EFO_0800038
Disease	C1857663	Yunis Varon syndrome	9.96171e-05	0.108284	0.894616	0.216568	29507	2	295	2	DisGeNET Curated
Disease	cv:CN030853	Ehlers-Danlos syndrome progeroid type	0.000296873	0.136016	1	0.645402	29507	3	295	2	Clinical Variations	http://www.ncbi.nlm.nih.gov/medgen?term=CN030853
Disease	EFO_0001378	multiple myeloma	0.000935973	0.136016	1	1	29507	112	295	6	GWAS	http://www.ebi.ac.uk/efo/EFO_0001378
Disease	EFO_0801796	membrane-associated progesterone receptor component 2 measurement	0.000976533	0.136016	1	1	29507	5	295	2	GWAS	http://www.ebi.ac.uk/efo/EFO_0801796
Disease	C0013720	Ehlers-Danlos Syndrome	0.000976533	0.136016	1	1	29507	5	295	2	DisGeNET Curated
Disease	EFO_0801555	E3 ubiquitin-protein ligase RNF128 measurement	0.00145512	0.136016	1	1	29507	6	295	2	GWAS	http://www.ebi.ac.uk/efo/EFO_0801555
Disease	EFO_0801984	rab9 effector protein with kelch motifs measurement	0.00145512	0.136016	1	1	29507	6	295	2	GWAS	http://www.ebi.ac.uk/efo/EFO_0801984
Disease	EFO_0803149	thioredoxin-interacting protein measurement	0.00145512	0.136016	1	1	29507	6	295	2	GWAS	http://www.ebi.ac.uk/efo/EFO_0803149
Disease	EFO_0800118	N-acetylalanine measurement	0.00145512	0.136016	1	1	29507	6	295	2	GWAS	http://www.ebi.ac.uk/efo/EFO_0800118
Disease	EFO_0802039	secreted frizzled-related protein 2 measurement	0.00145512	0.136016	1	1	29507	6	295	2	GWAS	http://www.ebi.ac.uk/efo/EFO_0802039
Disease	DOID:9952 (implicated_via_orthology)	acute lymphoblastic leukemia (implicated_via_orthology)	0.00145512	0.136016	1	1	29507	6	295	2	AllianceGenome	https://fms.alliancegenome.org/download/
Disease	EFO_0005677	puberty onset measurement	0.00164791	0.136016	1	1	29507	125	295	6	GWAS	http://www.ebi.ac.uk/efo/EFO_0005677
Disease	EFO_0020741	SLAM family member 5 measurement	0.00202373	0.136016	1	1	29507	7	295	2	GWAS	http://www.ebi.ac.uk/efo/EFO_0020741
Disease	EFO_0020326	dipeptidyl peptidase 2 measurement	0.00202373	0.136016	1	1	29507	7	295	2	GWAS	http://www.ebi.ac.uk/efo/EFO_0020326
Disease	EFO_0802773	myotubularin-related protein 1 measurement	0.00202373	0.136016	1	1	29507	7	295	2	GWAS	http://www.ebi.ac.uk/efo/EFO_0802773
Disease	EFO_0801751	kv channel-interacting protein 1 measurement	0.00202373	0.136016	1	1	29507	7	295	2	GWAS	http://www.ebi.ac.uk/efo/EFO_0801751
Disease	EFO_0010337	ventral diencephalon volume measurement	0.00202373	0.136016	1	1	29507	7	295	2	GWAS	http://www.ebi.ac.uk/efo/EFO_0010337
Disease	EFO_0802028	RNA polymerase II elongation factor ELL measurement	0.00202373	0.136016	1	1	29507	7	295	2	GWAS	http://www.ebi.ac.uk/efo/EFO_0802028
Disease	cv:C0013720	Ehlers-Danlos syndrome	0.00268052	0.136016	1	1	29507	8	295	2	Clinical Variations	http://www.ncbi.nlm.nih.gov/medgen?term=C0013720
Disease	DOID:5520 (is_marker_for)	head and neck squamous cell carcinoma (is_marker_for)	0.00268052	0.136016	1	1	29507	8	295	2	AllianceGenome	https://fms.alliancegenome.org/download/
Disease	EFO_0801659	growth factor receptor-bound protein 7 measurement	0.00268052	0.136016	1	1	29507	8	295	2	GWAS	http://www.ebi.ac.uk/efo/EFO_0801659
Disease	EFO_0022038	cathepsin F measurement	0.00342367	0.136016	1	1	29507	9	295	2	GWAS	http://www.ebi.ac.uk/efo/EFO_0022038
Disease	DOID:1993 (is_implicated_in)	rectum cancer (is_implicated_in)	0.00342367	0.136016	1	1	29507	9	295	2	AllianceGenome	https://fms.alliancegenome.org/download/
Disease	EFO_0020778	transcription factor IIIb 90 kda subunit measurement	0.00425142	0.136016	1	1	29507	10	295	2	GWAS	http://www.ebi.ac.uk/efo/EFO_0020778
Disease	EFO_0008252	OCIA domain-containing protein 1 measurement	0.00425142	0.136016	1	1	29507	10	295	2	GWAS	http://www.ebi.ac.uk/efo/EFO_0008252
Disease	DOID:3008 (is_implicated_in)	invasive ductal carcinoma (is_implicated_in)	0.00516201	0.136016	1	1	29507	11	295	2	AllianceGenome	https://fms.alliancegenome.org/download/
Disease	EFO_0801662	guanylate-binding protein 6 measurement	0.00516201	0.136016	1	1	29507	11	295	2	GWAS	http://www.ebi.ac.uk/efo/EFO_0801662
Disease	EFO_0004770	ovarian reserve	0.0061537	0.136016	1	1	29507	12	295	2	GWAS	http://www.ebi.ac.uk/efo/EFO_0004770
Disease	EFO_0600035	left atrial volume measurement	0.0061537	0.136016	1	1	29507	12	295	2	GWAS	http://www.ebi.ac.uk/efo/EFO_0600035
Disease	EFO_0803541	immature platelet measurement	0.00698806	0.136016	1	1	29507	119	295	5	GWAS	http://www.ebi.ac.uk/efo/EFO_0803541
Disease	EFO_0802114	T-cell surface glycoprotein CD3 epsilon chain measurement	0.0072248	0.136016	1	1	29507	13	295	2	GWAS	http://www.ebi.ac.uk/efo/EFO_0802114
Disease	C0009782	Connective Tissue Diseases	0.0072248	0.136016	1	1	29507	13	295	2	DisGeNET Curated
Disease	EFO_0010328	rostral middle frontal gyrus volume measurement	0.00837363	0.136016	1	1	29507	14	295	2	GWAS	http://www.ebi.ac.uk/efo/EFO_0010328
Disease	DOID:5520 (is_implicated_in)	head and neck squamous cell carcinoma (is_implicated_in)	0.00959854	0.136016	1	1	29507	15	295	2	AllianceGenome	https://fms.alliancegenome.org/download/
Disease	EFO_0021427	N-acetylmethionine measurement	0.00959854	0.136016	1	1	29507	15	295	2	GWAS	http://www.ebi.ac.uk/efo/EFO_0021427
Disease	EFO_0006321, EFO_0006329, EFO_0006330, GO_0036276	response to citalopram, antidepressant-induced dizziness, response to buspirone, response to antidepressant	0.0122701	0.136016	1	1	29507	17	295	2	GWAS	http://www.ebi.ac.uk/efo/EFO_0006329
Disease	C0751884	Congenital Myasthenic Syndromes, Presynaptic	0.0152268	0.136016	1	1	29507	19	295	2	DisGeNET Curated
Disease	EFO_0000220, GO_0097327	acute lymphoblastic leukemia, response to antineoplastic agent	0.0152268	0.136016	1	1	29507	19	295	2	GWAS	http://www.ebi.ac.uk/efo/EFO_0000220
Disease	MONDO_0002494	substance-related disorder	0.0152407	0.136016	1	1	29507	52	295	3	GWAS	http://purl.obolibrary.org/obo/MONDO_0002494
Disease	EFO_0004528	mean corpuscular hemoglobin concentration	0.0159774	0.136016	1	1	29507	1105	295	19	GWAS	http://www.ebi.ac.uk/efo/EFO_0004528
Disease	EFO_0005760	serum carcinoembryonic antigen measurement	0.0168083	0.136016	1	1	29507	20	295	2	GWAS	http://www.ebi.ac.uk/efo/EFO_0005760
Disease	EFO_0020009	ethylmalonate measurement	0.0168083	0.136016	1	1	29507	20	295	2	GWAS	http://www.ebi.ac.uk/efo/EFO_0020009
Disease	EFO_0008561	diaphragmatic hernia	0.0184564	0.136016	1	1	29507	21	295	2	GWAS	http://www.ebi.ac.uk/efo/EFO_0008561
Disease	OBA_2043992	level of ubiquitin-conjugating enzyme E2 D2 in blood serum	0.0198956	0.136016	1	1	29507	2	295	1	GWAS	http://purl.obolibrary.org/obo/OBA_2043992
Disease	OBA_2040484	level of 2-phosphoxylose phosphatase 1 in blood serum	0.0198956	0.136016	1	1	29507	2	295	1	GWAS	http://purl.obolibrary.org/obo/OBA_2040484
Disease	OBA_2043995	level of ubiquitin-conjugating enzyme E2 G1 in blood serum	0.0198956	0.136016	1	1	29507	2	295	1	GWAS	http://purl.obolibrary.org/obo/OBA_2043995
Disease	OBA_2040480	level of acetyl-coenzyme A thioesterase in blood serum	0.0198956	0.136016	1	1	29507	2	295	1	GWAS	http://purl.obolibrary.org/obo/OBA_2040480
Disease	OBA_2041335	level of dynamin-1-like protein in blood serum	0.0198956	0.136016	1	1	29507	2	295	1	GWAS	http://purl.obolibrary.org/obo/OBA_2041335
Disease	OBA_2042666	level of uridine diphosphate glucose pyrophosphatase NUDT14 in blood serum	0.0198956	0.136016	1	1	29507	2	295	1	GWAS	http://purl.obolibrary.org/obo/OBA_2042666

## Sheet: ME11
Category	ID	Name	PValue	QValueFDRBH	QValueFDRBY	QValueBonferroni	TotalGenes	GenesInTerm	GenesInQuery	GenesInTermInQuery	Source	URL
GeneOntologyMolecularFunction	GO:0003735	structural constituent of ribosome	2.02842e-08	1.36918e-05	9.71115e-05	1.36918e-05	19968	183	262	15
GeneOntologyMolecularFunction	GO:0043021	ribonucleoprotein complex binding	9.79943e-08	3.30731e-05	0.000234576	6.61462e-05	19968	206	262	15
GeneOntologyMolecularFunction	GO:0140662	ATP-dependent protein folding chaperone	7.95993e-07	0.000179098	0.00127029	0.000537295	19968	40	262	7
GeneOntologyMolecularFunction	GO:0043022	ribosome binding	4.16923e-06	0.00064317	0.00456179	0.00281423	19968	120	262	10
GeneOntologyMolecularFunction	GO:0044183	protein folding chaperone	5.08034e-06	0.00064317	0.00456179	0.00342923	19968	73	262	8
GeneOntologyMolecularFunction	GO:0047429	nucleoside triphosphate diphosphatase activity	5.71706e-06	0.00064317	0.00456179	0.00385902	19968	10	262	4
GeneOntologyMolecularFunction	GO:0004518	nuclease activity	1.2198e-05	0.00117623	0.00834263	0.00823363	19968	231	262	13
GeneOntologyMolecularFunction	GO:0140640	catalytic activity, acting on a nucleic acid	1.51167e-05	0.0011913	0.00844952	0.0102038	19968	645	262	23
GeneOntologyMolecularFunction	GO:0008135	translation factor activity, RNA binding	1.58841e-05	0.0011913	0.00844952	0.0107217	19968	85	262	8
GeneOntologyMolecularFunction	GO:0000287	magnesium ion binding	2.47584e-05	0.00167119	0.0118532	0.0167119	19968	247	262	13
GeneOntologyMolecularFunction	GO:0003743	translation initiation factor activity	5.29062e-05	0.00324652	0.0230265	0.0357117	19968	51	262	6
GeneOntologyMolecularFunction	GO:0004519	endonuclease activity	7.89239e-05	0.00443947	0.0314877	0.0532736	19968	136	262	9
GeneOntologyMolecularFunction	GO:0090079	translation regulator activity, nucleic acid binding	0.000115796	0.0060125	0.0426447	0.0781625	19968	112	262	8
GeneOntologyMolecularFunction	GO:0019948	SUMO activating enzyme activity	0.000171512	0.00771804	0.0547415	0.115771	19968	2	262	2
GeneOntologyMolecularFunction	GO:0032556	pyrimidine deoxyribonucleotide binding	0.000171512	0.00771804	0.0547415	0.115771	19968	2	262	2
GeneOntologyMolecularFunction	GO:0004527	exonuclease activity	0.000209534	0.00883971	0.0626972	0.141435	19968	92	262	7
GeneOntologyMolecularFunction	GO:0031492	nucleosomal DNA binding	0.000246111	0.00977206	0.06931	0.166125	19968	67	262	6
GeneOntologyMolecularFunction	GO:0051082	unfolded protein binding	0.000261356	0.00980083	0.0695141	0.176415	19968	126	262	8
GeneOntologyMolecularFunction	GO:0016462	pyrophosphatase activity	0.000302985	0.00990862	0.0702786	0.204515	19968	839	262	24
GeneOntologyMolecularFunction	GO:0016817	hydrolase activity, acting on acid anhydrides	0.000308268	0.00990862	0.0702786	0.208081	19968	840	262	24
GeneOntologyMolecularFunction	GO:0016818	hydrolase activity, acting on acid anhydrides, in phosphorus-containing anhydrides	0.000308268	0.00990862	0.0702786	0.208081	19968	840	262	24
GeneOntologyMolecularFunction	GO:0016788	hydrolase activity, acting on ester bonds	0.000426265	0.0130786	0.0927621	0.287729	19968	807	262	23
GeneOntologyMolecularFunction	GO:0004739	pyruvate dehydrogenase (acetyl-transferring) activity	0.000510069	0.0149694	0.106173	0.344297	19968	3	262	2
GeneOntologyMolecularFunction	GO:0140104	molecular carrier activity	0.000558565	0.0157096	0.111423	0.377031	19968	108	262	7
GeneOntologyMolecularFunction	GO:0003906	DNA-(apurinic or apyrimidinic site) endonuclease activity	0.000730324	0.0197188	0.139859	0.492969	19968	14	262	3
GeneOntologyMolecularFunction	GO:0030060	L-malate dehydrogenase (NAD+) activity	0.00101129	0.0252823	0.179319	0.682621	19968	4	262	2
GeneOntologyMolecularFunction	GO:0034246	mitochondrial transcription factor activity	0.00101129	0.0252823	0.179319	0.682621	19968	4	262	2
GeneOntologyMolecularFunction	GO:0140098	catalytic activity, acting on RNA	0.00129132	0.0298169	0.211482	0.87164	19968	417	262	14
GeneOntologyMolecularFunction	GO:0140657	ATP-dependent activity	0.00131128	0.0298169	0.211482	0.885115	19968	614	262	18
GeneOntologyMolecularFunction	GO:0043024	ribosomal small subunit binding	0.0013252	0.0298169	0.211482	0.894508	19968	17	262	3
GeneOntologyMolecularFunction	GO:0140597	protein carrier chaperone	0.00150566	0.0327846	0.23253	1	19968	38	262	4
GeneOntologyMolecularFunction	GO:0031490	chromatin DNA binding	0.00166484	0.0341772	0.242407	1	19968	167	262	8
GeneOntologyMolecularFunction	GO:0044388	small protein activating enzyme binding	0.00167088	0.0341772	0.242407	1	19968	5	262	2
GeneOntologyMolecularFunction	GO:0031491	nucleosome binding	0.00185292	0.0353365	0.25063	1	19968	98	262	6
GeneOntologyMolecularFunction	GO:0004536	DNA nuclease activity	0.00186352	0.0353365	0.25063	1	19968	67	262	5
GeneOntologyMolecularFunction	GO:0003697	single-stranded DNA binding	0.0019734	0.0353365	0.25063	1	19968	134	262	7
GeneOntologyMolecularFunction	GO:0032561	guanyl ribonucleotide binding	0.00208081	0.0353365	0.25063	1	19968	439	262	14
GeneOntologyMolecularFunction	GO:0019001	guanyl nucleotide binding	0.00208081	0.0353365	0.25063	1	19968	439	262	14
GeneOntologyMolecularFunction	GO:0004540	RNA nuclease activity	0.00214648	0.0353365	0.25063	1	19968	136	262	7
GeneOntologyMolecularFunction	GO:0070628	proteasome binding	0.00215803	0.0353365	0.25063	1	19968	20	262	3
GeneOntologyMolecularFunction	GO:0016887	ATP hydrolysis activity	0.00216905	0.0353365	0.25063	1	19968	441	262	14
GeneOntologyMolecularFunction	GO:0043515	kinetochore binding	0.00248464	0.0353365	0.25063	1	19968	6	262	2
GeneOntologyMolecularFunction	GO:0034604	pyruvate dehydrogenase (NAD+) activity	0.00248464	0.0353365	0.25063	1	19968	6	262	2
GeneOntologyMolecularFunction	GO:0034603	pyruvate dehydrogenase [NAD(P)+] activity	0.00248464	0.0353365	0.25063	1	19968	6	262	2
GeneOntologyMolecularFunction	GO:0140721	nuclease inhibitor activity	0.00248464	0.0353365	0.25063	1	19968	6	262	2
GeneOntologyMolecularFunction	GO:0036402	proteasome-activating activity	0.00248464	0.0353365	0.25063	1	19968	6	262	2
GeneOntologyMolecularFunction	GO:0004738	pyruvate dehydrogenase activity	0.00248464	0.0353365	0.25063	1	19968	6	262	2
GeneOntologyMolecularFunction	GO:0140097	catalytic activity, acting on DNA	0.00251282	0.0353365	0.25063	1	19968	262	262	10
GeneOntologyMolecularFunction	GO:0042393	histone binding	0.00272727	0.0375695	0.266468	1	19968	265	262	10
GeneOntologyMolecularFunction	GO:0016842	amidine-lyase activity	0.00344842	0.0465537	0.33019	1	19968	7	262	2
GeneOntologyBiologicalProcess	GO:0022613	ribonucleoprotein complex biogenesis	1.33578e-19	3.95124e-16	3.38608e-15	3.95124e-16	20626	515	258	39
GeneOntologyBiologicalProcess	GO:0042254	ribosome biogenesis	3.62428e-18	5.36032e-15	4.59361e-14	1.07206e-14	20626	336	258	31
GeneOntologyBiologicalProcess	GO:0140053	mitochondrial gene expression	4.48707e-17	4.42425e-14	3.79143e-13	1.32728e-13	20626	176	258	23
GeneOntologyBiologicalProcess	GO:0032543	mitochondrial translation	3.26727e-16	2.41615e-13	2.07056e-12	9.66459e-13	20626	133	258	20
GeneOntologyBiologicalProcess	GO:0006364	rRNA processing	1.59365e-13	8.4421e-11	7.23459e-10	4.71402e-10	20626	230	258	22
GeneOntologyBiologicalProcess	GO:0006412	translation	1.71239e-13	8.4421e-11	7.23459e-10	5.06526e-10	20626	824	258	40
GeneOntologyBiologicalProcess	GO:0016072	rRNA metabolic process	7.52742e-13	3.18087e-10	2.7259e-09	2.22661e-09	20626	275	258	23
GeneOntologyBiologicalProcess	GO:0006259	DNA metabolic process	9.63892e-13	3.56399e-10	3.05422e-09	2.85119e-09	20626	1081	258	45
GeneOntologyBiologicalProcess	GO:1904816	positive regulation of protein localization to chromosome, telomeric region	5.76281e-09	1.89404e-06	1.62313e-05	1.70464e-05	20626	13	258	6
GeneOntologyBiologicalProcess	GO:0051054	positive regulation of DNA metabolic process	8.35726e-09	2.47208e-06	2.11849e-05	2.47208e-05	20626	333	258	20
GeneOntologyBiologicalProcess	GO:0051276	chromosome organization	1.1142e-08	2.9962e-06	2.56764e-05	3.29582e-05	20626	686	258	29
GeneOntologyBiologicalProcess	GO:1904814	regulation of protein localization to chromosome, telomeric region	1.64584e-08	4.05699e-06	3.4767e-05	4.86838e-05	20626	15	258	6
GeneOntologyBiologicalProcess	GO:0042273	ribosomal large subunit biogenesis	2.45039e-08	5.57559e-06	4.77808e-05	7.24826e-05	20626	73	258	10
GeneOntologyBiologicalProcess	GO:1904851	positive regulation of establishment of protein localization to telomere	7.0534e-08	1.49028e-05	0.000127712	0.000208639	20626	10	258	5
GeneOntologyBiologicalProcess	GO:0042274	ribosomal small subunit biogenesis	1.12186e-07	2.10333e-05	0.000180248	0.000331847	20626	108	258	11
GeneOntologyBiologicalProcess	GO:1904869	regulation of protein localization to Cajal body	1.27992e-07	2.10333e-05	0.000180248	0.0003786	20626	11	258	5
GeneOntologyBiologicalProcess	GO:1904871	positive regulation of protein localization to Cajal body	1.27992e-07	2.10333e-05	0.000180248	0.0003786	20626	11	258	5
GeneOntologyBiologicalProcess	GO:0070203	regulation of establishment of protein localization to telomere	1.27992e-07	2.10333e-05	0.000180248	0.0003786	20626	11	258	5
GeneOntologyBiologicalProcess	GO:0051052	regulation of DNA metabolic process	1.96177e-07	2.79306e-05	0.000239355	0.000580293	20626	564	258	24
GeneOntologyBiologicalProcess	GO:0000723	telomere maintenance	2.05886e-07	2.79306e-05	0.000239355	0.000609011	20626	168	258	13
GeneOntologyBiologicalProcess	GO:1903405	protein localization to nuclear body	2.17175e-07	2.79306e-05	0.000239355	0.000642403	20626	12	258	5
GeneOntologyBiologicalProcess	GO:1904867	protein localization to Cajal body	2.17175e-07	2.79306e-05	0.000239355	0.000642403	20626	12	258	5
GeneOntologyBiologicalProcess	GO:0070202	regulation of establishment of protein localization to chromosome	2.17175e-07	2.79306e-05	0.000239355	0.000642403	20626	12	258	5
GeneOntologyBiologicalProcess	GO:0032206	positive regulation of telomere maintenance	2.79226e-07	3.44146e-05	0.000294921	0.000825951	20626	72	258	9
GeneOntologyBiologicalProcess	GO:0007005	mitochondrion organization	4.29927e-07	5.0869e-05	0.00043593	0.00127172	20626	589	258	24
GeneOntologyBiologicalProcess	GO:1990173	protein localization to nucleoplasm	5.37822e-07	6.11876e-05	0.000524357	0.00159088	20626	14	258	5
GeneOntologyBiologicalProcess	GO:0006396	RNA processing	6.95575e-07	7.62041e-05	0.000653043	0.00205751	20626	1500	258	42
GeneOntologyBiologicalProcess	GO:1904874	positive regulation of telomerase RNA localization to Cajal body	7.98505e-07	8.43563e-05	0.000722904	0.00236198	20626	15	258	5
GeneOntologyBiologicalProcess	GO:0000054	ribosomal subunit export from nucleus	1.14962e-06	0.000113352	0.000971389	0.00340057	20626	16	258	5
GeneOntologyBiologicalProcess	GO:0033750	ribosome localization	1.14962e-06	0.000113352	0.000971389	0.00340057	20626	16	258	5
GeneOntologyBiologicalProcess	GO:0032200	telomere organization	1.42468e-06	0.000135942	0.00116497	0.00421419	20626	199	258	13
GeneOntologyBiologicalProcess	GO:1904872	regulation of telomerase RNA localization to Cajal body	2.20928e-06	0.000198032	0.00169706	0.00653504	20626	18	258	5
GeneOntologyBiologicalProcess	GO:0070200	establishment of protein localization to telomere	2.20928e-06	0.000198032	0.00169706	0.00653504	20626	18	258	5
GeneOntologyBiologicalProcess	GO:0006281	DNA repair	2.30489e-06	0.000200525	0.00171843	0.00681786	20626	648	258	24
GeneOntologyBiologicalProcess	GO:0070198	protein localization to chromosome, telomeric region	2.49286e-06	0.000210682	0.00180548	0.00737389	20626	32	258	6
GeneOntologyBiologicalProcess	GO:0090685	RNA localization to nucleus	2.96775e-06	0.000224368	0.00192276	0.00877861	20626	19	258	5
GeneOntologyBiologicalProcess	GO:0090672	telomerase RNA localization	2.96775e-06	0.000224368	0.00192276	0.00877861	20626	19	258	5
GeneOntologyBiologicalProcess	GO:0090670	RNA localization to Cajal body	2.96775e-06	0.000224368	0.00192276	0.00877861	20626	19	258	5
GeneOntologyBiologicalProcess	GO:0090671	telomerase RNA localization to Cajal body	2.96775e-06	0.000224368	0.00192276	0.00877861	20626	19	258	5
GeneOntologyBiologicalProcess	GO:0009060	aerobic respiration	3.03405e-06	0.000224368	0.00192276	0.00897472	20626	213	258	13
GeneOntologyBiologicalProcess	GO:0042255	ribosome assembly	3.97349e-06	0.000286673	0.00245669	0.0117536	20626	74	258	8
GeneOntologyBiologicalProcess	GO:0055086	nucleobase-containing small molecule metabolic process	4.31791e-06	0.000304104	0.00260607	0.0127724	20626	767	258	26
GeneOntologyBiologicalProcess	GO:0032212	positive regulation of telomere maintenance via telomerase	5.13831e-06	0.000353468	0.0030291	0.0151991	20626	36	258	6
GeneOntologyBiologicalProcess	GO:0061077	chaperone-mediated protein folding	7.16455e-06	0.000481653	0.0041276	0.0211927	20626	80	258	8
GeneOntologyBiologicalProcess	GO:1904358	positive regulation of telomere maintenance via telomere lengthening	8.34073e-06	0.000548264	0.00469843	0.0246719	20626	39	258	6
GeneOntologyBiologicalProcess	GO:0032204	regulation of telomere maintenance	1.16743e-05	0.000750707	0.0064333	0.0345325	20626	112	258	9
GeneOntologyBiologicalProcess	GO:2001252	positive regulation of chromosome organization	1.25478e-05	0.000789709	0.00676754	0.0371163	20626	113	258	9
GeneOntologyBiologicalProcess	GO:0006457	protein folding	1.44248e-05	0.000888931	0.00761783	0.0426687	20626	246	258	13
GeneOntologyBiologicalProcess	GO:0009117	nucleotide metabolic process	1.79803e-05	0.00108543	0.00930172	0.0531859	20626	684	258	23
GeneOntologyBiologicalProcess	GO:0002183	cytoplasmic translational initiation	1.95557e-05	0.00115692	0.00991438	0.0578459	20626	45	258	6
GeneOntologyCellularComponent	GO:0005759	mitochondrial matrix	1.1347e-16	5.84368e-14	3.98677e-13	5.84368e-14	20904	523	264	36
GeneOntologyCellularComponent	GO:0031966	mitochondrial membrane	2.57046e-15	5.07079e-13	3.45947e-12	1.32379e-12	20904	866	264	44
GeneOntologyCellularComponent	GO:1990904	ribonucleoprotein complex	2.95386e-15	5.07079e-13	3.45947e-12	1.52124e-12	20904	1194	264	52
GeneOntologyCellularComponent	GO:0031967	organelle envelope	5.83961e-15	7.5185e-13	5.12939e-12	3.0074e-12	20904	1435	264	57
GeneOntologyCellularComponent	GO:0005740	mitochondrial envelope	1.6193e-14	1.66788e-12	1.13788e-11	8.33938e-12	20904	912	264	44
GeneOntologyCellularComponent	GO:0005761	mitochondrial ribosome	2.97e-14	2.07166e-12	1.41336e-11	1.52955e-11	20904	91	264	16
GeneOntologyCellularComponent	GO:0000313	organellar ribosome	2.97e-14	2.07166e-12	1.41336e-11	1.52955e-11	20904	91	264	16
GeneOntologyCellularComponent	GO:0005743	mitochondrial inner membrane	3.21811e-14	2.07166e-12	1.41336e-11	1.65733e-11	20904	593	264	35
GeneOntologyCellularComponent	GO:0098798	mitochondrial protein-containing complex	1.24596e-13	7.12969e-12	4.86412e-11	6.41672e-11	20904	250	264	23
GeneOntologyCellularComponent	GO:0019866	organelle inner membrane	5.12223e-13	2.63795e-11	1.7997e-10	2.63795e-10	20904	652	264	35
GeneOntologyCellularComponent	GO:0005762	mitochondrial large ribosomal subunit	1.16887e-10	5.01641e-09	3.42237e-08	6.01969e-08	20904	57	264	11
GeneOntologyCellularComponent	GO:0000315	organellar large ribosomal subunit	1.16887e-10	5.01641e-09	3.42237e-08	6.01969e-08	20904	57	264	11
GeneOntologyCellularComponent	GO:0030684	preribosome	1.88895e-10	7.48314e-09	5.10526e-08	9.72808e-08	20904	114	264	14
GeneOntologyCellularComponent	GO:0044391	ribosomal subunit	4.58981e-10	1.68839e-08	1.15188e-07	2.36375e-07	20904	194	264	17
GeneOntologyCellularComponent	GO:0140513	nuclear protein-containing complex	1.21176e-09	4.16036e-08	2.83834e-07	6.24054e-07	20904	1377	264	46
GeneOntologyCellularComponent	GO:0005840	ribosome	1.46606e-09	4.71889e-08	3.21939e-07	7.55022e-07	20904	267	264	19
GeneOntologyCellularComponent	GO:0015934	large ribosomal subunit	3.34194e-08	1.01241e-06	6.90702e-06	1.7211e-05	20904	118	264	12
GeneOntologyCellularComponent	GO:0005832	chaperonin-containing T-complex	1.34321e-07	3.84308e-06	2.62188e-05	6.91754e-05	20904	11	264	5
GeneOntologyCellularComponent	GO:0101031	protein folding chaperone complex	8.75303e-07	2.37253e-05	0.000161862	0.000450781	20904	42	264	7
GeneOntologyCellularComponent	GO:0140535	intracellular protein-containing complex	2.16575e-06	5.5768e-05	0.000380469	0.00111536	20904	972	264	31
GeneOntologyCellularComponent	GO:0005763	mitochondrial small ribosomal subunit	3.18887e-06	7.46485e-05	0.000509279	0.00164227	20904	33	264	6
GeneOntologyCellularComponent	GO:0000314	organellar small ribosomal subunit	3.18887e-06	7.46485e-05	0.000509279	0.00164227	20904	33	264	6
GeneOntologyCellularComponent	GO:0005681	spliceosomal complex	3.74562e-06	8.38694e-05	0.000572186	0.001929	20904	215	264	13
GeneOntologyCellularComponent	GO:0030687	preribosome, large subunit precursor	5.33439e-06	0.000114467	0.000780935	0.00274721	20904	21	264	5
GeneOntologyCellularComponent	GO:0002199	zona pellucida receptor complex	7.65333e-06	0.000157659	0.0010756	0.00394147	20904	11	264	4
GeneOntologyCellularComponent	GO:0005684	U2-type spliceosomal complex	3.18933e-05	0.000631733	0.00430991	0.0164251	20904	97	264	8
GeneOntologyCellularComponent	GO:0042645	mitochondrial nucleoid	4.28713e-05	0.000788526	0.0053796	0.0220787	20904	51	264	6
GeneOntologyCellularComponent	GO:0009295	nucleoid	4.28713e-05	0.000788526	0.0053796	0.0220787	20904	51	264	6
GeneOntologyCellularComponent	GO:0005741	mitochondrial outer membrane	6.04164e-05	0.00107291	0.00731978	0.0311144	20904	241	264	12
GeneOntologyCellularComponent	GO:0031597	cytosolic proteasome complex	6.71385e-05	0.00115254	0.00786306	0.0345763	20904	7	264	3
GeneOntologyCellularComponent	GO:0015935	small ribosomal subunit	7.42197e-05	0.001233	0.00841199	0.0382231	20904	81	264	7
GeneOntologyCellularComponent	GO:0043209	myelin sheath	0.000104348	0.00167935	0.0114571	0.0537393	20904	217	264	11
GeneOntologyCellularComponent	GO:0031510	SUMO activating enzyme complex	0.000158899	0.00247979	0.016918	0.0818331	20904	2	264	2
GeneOntologyCellularComponent	GO:1990234	transferase complex	0.000231449	0.00350577	0.0239176	0.119196	20904	963	264	26
GeneOntologyCellularComponent	GO:0031968	organelle outer membrane	0.000238705	0.00351237	0.0239626	0.122933	20904	279	264	12
GeneOntologyCellularComponent	GO:0019867	outer membrane	0.00025481	0.0036452	0.0248688	0.131227	20904	281	264	12
GeneOntologyCellularComponent	GO:0046540	U4/U6 x U5 tri-snRNP complex	0.000307629	0.00428187	0.0292124	0.158429	20904	47	264	5
GeneOntologyCellularComponent	GO:0098687	chromosomal region	0.000321408	0.00435593	0.0297177	0.165525	20904	421	264	15
GeneOntologyCellularComponent	GO:0097526	spliceosomal tri-snRNP complex	0.000339894	0.00448834	0.0306211	0.175045	20904	48	264	5
GeneOntologyCellularComponent	GO:0030686	90S preribosome	0.000460576	0.00592992	0.040456	0.237197	20904	29	264	4
GeneOntologyCellularComponent	GO:0034709	methylosome	0.000518615	0.00651431	0.044443	0.267087	20904	13	264	3
GeneOntologyCellularComponent	GO:0071007	U2-type catalytic step 2 spliceosome	0.0005982	0.00733508	0.0500425	0.308073	20904	31	264	4
GeneOntologyCellularComponent	GO:0030688	preribosome, small subunit precursor	0.000809784	0.00949591	0.0647844	0.417039	20904	15	264	3
GeneOntologyCellularComponent	GO:0000775	chromosome, centromeric region	0.000811301	0.00949591	0.0647844	0.41782	20904	276	264	11
GeneOntologyCellularComponent	GO:0005819	spindle	0.00101757	0.0116456	0.0794502	0.524051	20904	471	264	15
GeneOntologyCellularComponent	GO:0097525	spliceosomal snRNP complex	0.00137607	0.015406	0.105105	0.708675	20904	96	264	6
GeneOntologyCellularComponent	GO:0033290	eukaryotic 48S preinitiation complex	0.00141216	0.0154245	0.105231	0.727263	20904	18	264	3
GeneOntologyCellularComponent	GO:0071013	catalytic step 2 spliceosome	0.00145156	0.0154245	0.105231	0.747554	20904	97	264	6
GeneOntologyCellularComponent	GO:0005815	microtubule organizing center	0.00146757	0.0154245	0.105231	0.7558	20904	919	264	23
GeneOntologyCellularComponent	GO:0000228	nuclear chromosome	0.00152064	0.0156318	0.106646	0.783131	20904	254	264	10
HumanPheno	HP:0011923	Decreased activity of mitochondrial complex I	1.36846e-06	0.00351147	0.029593	0.00351147	5094	100	74	10
HumanPheno	HP:0002151	Increased circulating lactate concentration	3.08611e-06	0.00395947	0.0333685	0.00791895	5094	225	74	14
HumanPheno	HP:0003287	Abnormality of mitochondrial metabolism	3.26263e-05	0.014777	0.124534	0.083719	5094	240	74	13
HumanPheno	HP:0008347	Decreased activity of mitochondrial complex IV	3.42813e-05	0.014777	0.124534	0.0879659	5094	143	74	10
HumanPheno	HP:0008972	Decreased activity of mitochondrial respiratory chain	3.42813e-05	0.014777	0.124534	0.0879659	5094	143	74	10
HumanPheno	HP:0001941	Acidosis	3.86046e-05	0.014777	0.124534	0.0990594	5094	440	74	18
HumanPheno	HP:0011922	Abnormal activity of mitochondrial respiratory chain	4.35089e-05	0.014777	0.124534	0.111644	5094	147	74	10
HumanPheno	HP:0012103	Abnormality of the mitochondrion	4.60703e-05	0.014777	0.124534	0.118216	5094	248	74	13
HumanPheno	HP:0004360	Abnormality of acid-base homeostasis	6.39647e-05	0.0182371	0.153693	0.164134	5094	457	74	18
HumanPheno	HP:0011924	Decreased activity of mitochondrial complex III	0.000438582	0.0991862	0.835893	1	5094	45	74	5
HumanPheno	HP:0002928	Decreased activity of the pyruvate dehydrogenase complex	0.000446672	0.0991862	0.835893	1	5094	11	74	3
HumanPheno	HP:0500149	Hyperglutamatemia	0.000618771	0.0991862	0.835893	1	5094	3	74	2
HumanPheno	HP:0500148	Abnormal circulating glutamate concentration	0.000618771	0.0991862	0.835893	1	5094	3	74	2
HumanPheno	HP:0020074	Crystalluria	0.000618771	0.0991862	0.835893	1	5094	3	74	2
HumanPheno	HP:0003128	Lactic acidosis	0.000649072	0.0991862	0.835893	1	5094	204	74	10
HumanPheno	HP:0001285	Spastic tetraparesis	0.000649383	0.0991862	0.835893	1	5094	74	74	6
HumanPheno	HP:0011017	Abnormal cellular physiology	0.000657118	0.0991862	0.835893	1	5094	749	74	22
HumanPheno	HP:0025354	Abnormal cellular phenotype	0.00116892	0.148645	1	1	5094	781	74	22
HumanPheno	HP:0012698	Cerebellar gliosis	0.00122589	0.148645	1	1	5094	4	74	2
HumanPheno	HP:0004902	Congenital lactic acidosis	0.00122589	0.148645	1	1	5094	4	74	2
HumanPheno	HP:0001515	Prenatal growth deficiency	0.00127444	0.148645	1	1	5094	631	74	19
HumanPheno	HP:0001511	Intrauterine growth retardation	0.00127444	0.148645	1	1	5094	631	74	19
HumanPheno	HP:0004337	Abnormality of amino acid metabolism	0.00133541	0.148985	1	1	5094	349	74	13
HumanPheno	HP:0003112	Abnormal circulating amino acid concentration	0.00181158	0.193688	1	1	5094	194	74	9
HumanPheno	HP:0012110	Hypoplasia of the pons	0.00192376	0.197455	1	1	5094	91	74	6
HumanPheno	HP:0002059	Cerebral atrophy	0.0024123	0.238075	1	1	5094	718	74	20
HumanPheno	HP:0007367	Atrophy/Degeneration affecting the central nervous system	0.00263586	0.250504	1	1	5094	1347	74	31
HumanPheno	HP:0007369	Atrophy/Degeneration affecting the cerebrum	0.00309214	0.277433	1	1	5094	733	74	20
HumanPheno	HP:0032653	Elevated lactate:pyruvate ratio	0.0032435	0.277433	1	1	5094	21	74	3
HumanPheno	HP:0006872	Cerebral hypoplasia	0.00324357	0.277433	1	1	5094	844	74	22
HumanPheno	HP:0012444	Brain atrophy	0.00392451	0.314697	1	1	5094	802	74	21
HumanPheno	HP:0001322	Brain very small	0.00392451	0.314697	1	1	5094	802	74	21
HumanPheno	HP:0000252	Microcephaly	0.00509859	0.396454	1	1	5094	1341	74	30
HumanPheno	HP:0004886	Congenital laryngeal stridor	0.0055089	0.400098	1	1	5094	8	74	2
HumanPheno	HP:0003827	Death in neonatal period or infancy	0.00557018	0.400098	1	1	5094	317	74	11
HumanPheno	HP:0001987	Hyperammonemia	0.00582291	0.400098	1	1	5094	80	74	5
HumanPheno	HP:0040195	Decreased head circumference	0.00592717	0.400098	1	1	5094	1354	74	30
HumanPheno	HP:0030182	Tetraplegia/tetraparesis	0.00597152	0.400098	1	1	5094	151	74	7
HumanPheno	HP:0007361	Abnormal pons morphology	0.00671083	0.400098	1	1	5094	117	74	6
HumanPheno	HP:0002273	Tetraparesis	0.00671083	0.400098	1	1	5094	117	74	6
HumanPheno	HP:0032245	Abnormal metabolism	0.00672186	0.400098	1	1	5094	469	74	14
HumanPheno	HP:0010928	Increased urinary orotic acid cocentration	0.00701653	0.400098	1	1	5094	9	74	2
HumanPheno	HP:0003235	Hypermethioninemia	0.00701653	0.400098	1	1	5094	9	74	2
HumanPheno	HP:0003218	Oroticaciduria	0.00701653	0.400098	1	1	5094	9	74	2
HumanPheno	HP:0002324	Hydranencephaly	0.00701653	0.400098	1	1	5094	9	74	2
HumanPheno	HP:0010993	Abnormal cerebral subcortex morphology	0.00874698	0.480931	1	1	5094	1207	74	27
HumanPheno	HP:0034353	Appendicular spasticity	0.00898838	0.480931	1	1	5094	435	74	13
HumanPheno	HP:0001522	Death in infancy	0.0091838	0.480931	1	1	5094	248	74	9
HumanPheno	HP:0003576	Onset in infancy	0.0091838	0.480931	1	1	5094	248	74	9
MousePheno	MP:0013293	embryonic lethality prior to tooth bud stage	3.1845e-16	5.40728e-13	4.33378e-12	5.40728e-13	13979	1383	179	57
MousePheno	MP:0013292	embryonic lethality prior to organogenesis	6.60017e-15	5.60354e-12	4.49108e-11	1.12071e-11	13979	1204	179	51
MousePheno	MP:0014259	embryonic lethality prior to organogenesis, complete penetrance	1.87873e-10	1.01315e-07	8.12013e-07	3.19008e-07	13979	772	179	34
MousePheno	MP:0014257	embryonic lethality prior to tooth bud stage, complete penetrance	2.3867e-10	1.01315e-07	8.12013e-07	4.05261e-07	13979	779	179	34
MousePheno	MP:0009850	embryonic lethality between implantation and placentation	1.40181e-08	4.76053e-06	3.81543e-05	2.38027e-05	13979	565	179	26
MousePheno	MP:0001672	abnormal embryo development	1.97326e-08	5.58434e-06	4.47569e-05	3.3506e-05	13979	1370	179	43
MousePheno	MP:0002088	abnormal embryonic growth/weight/body size	3.6279e-08	8.80025e-06	7.05315e-05	6.16017e-05	13979	1295	179	41
MousePheno	MP:0011095	embryonic lethality between implantation and placentation, complete penetrance	1.29948e-07	2.75814e-05	0.000221057	0.000220651	13979	506	179	23
MousePheno	MP:0004196	abnormal prenatal growth/weight/body size	2.31384e-07	4.36544e-05	0.000349878	0.00039289	13979	1493	179	43
MousePheno	MP:0001697	abnormal embryo size	4.58236e-07	7.78085e-05	0.000623613	0.000778085	13979	956	179	32
MousePheno	MP:0001698	decreased embryo size	1.06385e-06	0.00016422	0.00131617	0.00180642	13979	659	179	25
MousePheno	MP:0010866	abnormal prenatal body size	1.63709e-06	0.000231648	0.00185659	0.00277978	13979	1116	179	34
MousePheno	MP:0003694	failure of blastocyst to hatch from the zona pellucida	9.24339e-06	0.00120733	0.0096764	0.0156953	13979	107	179	9
MousePheno	MP:0011096	embryonic lethality between implantation and somite formation, complete penetrance	1.12481e-05	0.00136424	0.010934	0.0190993	13979	311	179	15
MousePheno	MP:0003693	abnormal blastocyst hatching	1.44125e-05	0.0016315	0.013076	0.0244724	13979	113	179	9
MousePheno	MP:0006205	embryonic lethality between implantation and somite formation	3.19716e-05	0.00339299	0.0271939	0.0542879	13979	340	179	15
MousePheno	MP:0009781	abnormal preimplantation embryo development	7.0266e-05	0.00701833	0.05625	0.119312	13979	171	179	10
MousePheno	MP:0003984	embryonic growth retardation	0.000114096	0.010763	0.0862628	0.193735	13979	763	179	23
MousePheno	MP:0011702	abnormal fibroblast proliferation	0.000422205	0.0377318	0.302409	0.716903	13979	175	179	9
MousePheno	MP:0010865	prenatal growth retardation	0.000729193	0.0619085	0.496179	1	13979	869	179	23
MousePheno	MP:0001693	failure of primitive streak formation	0.00123028	0.0994772	0.797281	1	13979	93	179	6
MousePheno	MP:0003085	abnormal egg cylinder morphology	0.00130044	0.0998301	0.80011	1	13979	94	179	6
MousePheno	MP:0011704	decreased fibroblast proliferation	0.00135223	0.0998301	0.80011	1	13979	129	179	7
MousePheno	MP:0010955	abnormal respiratory electron transport chain	0.0014499	0.102581	0.822155	1	13979	96	179	6
MousePheno	MP:0011877	absent liver	0.00236449	0.160596	1	1	13979	6	179	2
MousePheno	MP:0001695	abnormal gastrulation	0.00286715	0.187247	1	1	13979	469	179	14
MousePheno	MP:0005029	abnormal amnion morphology	0.00326069	0.200254	1	1	13979	48	179	4
MousePheno	MP:0010954	abnormal cellular respiration	0.00330219	0.200254	1	1	13979	151	179	7
MousePheno	MP:0002230	abnormal primitive streak formation	0.00376407	0.214154	1	1	13979	116	179	6
MousePheno	MP:0012724	absent head fold	0.00378364	0.214154	1	1	13979	50	179	4
MousePheno	MP:0006207	embryonic lethality during organogenesis	0.00409654	0.224378	1	1	13979	876	179	21
MousePheno	MP:0001696	failure to gastrulate	0.00426628	0.224378	1	1	13979	119	179	6
MousePheno	MP:0002007	increased cellular sensitivity to gamma-irradiation	0.00436071	0.224378	1	1	13979	52	179	4
MousePheno	MP:0009541	increased thymocyte apoptosis	0.00481726	0.240579	1	1	13979	27	179	3
MousePheno	MP:0001727	abnormal embryo implantation	0.00541699	0.253919	1	1	13979	125	179	6
MousePheno	MP:0010136	decreased DN4 thymocyte number	0.00553297	0.253919	1	1	13979	9	179	2
MousePheno	MP:0003708	binucleate	0.00553297	0.253919	1	1	13979	9	179	2
MousePheno	MP:0002086	abnormal extraembryonic tissue morphology	0.00614395	0.274538	1	1	13979	908	179	21
MousePheno	MP:0001059	optic nerve atrophy	0.00685824	0.281605	1	1	13979	10	179	2
MousePheno	MP:0008941	reticulocytopenia	0.00685824	0.281605	1	1	13979	10	179	2
MousePheno	MP:0003077	abnormal cell cycle	0.00705818	0.281605	1	1	13979	520	179	14
MousePheno	MP:0006036	abnormal mitochondrial physiology	0.0070626	0.281605	1	1	13979	218	179	8
MousePheno	MP:0012129	failure of blastocyst formation	0.00713133	0.281605	1	1	13979	31	179	3
MousePheno	MP:0002084	abnormal developmental patterning	0.00731694	0.282367	1	1	13979	577	179	15
MousePheno	MP:0020414	abnormal fibroblast physiology	0.00823408	0.308652	1	1	13979	271	179	9
MousePheno	MP:0011098	embryonic lethality during organogenesis, complete penetrance	0.00847863	0.308652	1	1	13979	700	179	17
MousePheno	MP:0014241	abnormal intracellular organelle physiology	0.00854338	0.308652	1	1	13979	532	179	14
MousePheno	MP:0011257	abnormal head fold morphology	0.00909261	0.321651	1	1	13979	64	179	4
MousePheno	MP:0011198	absent proamniotic cavity	0.00989109	0.335901	1	1	13979	12	179	2
MousePheno	MP:0012102	absent trophectoderm	0.00989109	0.335901	1	1	13979	12	179	2
Domain	IPR027413	GROEL-like_equatorial	1.67361e-08	4.40282e-06	3.27684e-05	1.60332e-05	18677	14	255	6	InterPro	http://www.ebi.ac.uk/interpro/IEntry?ac=IPR027413
Domain	1.10.560.10	-	1.67361e-08	4.40282e-06	3.27684e-05	1.60332e-05	18677	14	255	6	Gene3D	http://www.cathdb.info/cgi-bin/GotoCath.pl?cath=1.10.560.10
Domain	IPR027409	GroEL-like_apical_dom	2.75751e-08	4.40282e-06	3.27684e-05	2.64169e-05	18677	15	255	6	InterPro	http://www.ebi.ac.uk/interpro/IEntry?ac=IPR027409
Domain	IPR002423	Cpn60/TCP-1	2.75751e-08	4.40282e-06	3.27684e-05	2.64169e-05	18677	15	255	6	InterPro	http://www.ebi.ac.uk/interpro/IEntry?ac=IPR002423
Domain	PF00118	Cpn60_TCP1	2.75751e-08	4.40282e-06	3.27684e-05	2.64169e-05	18677	15	255	6	Pfam	http://pfam.sanger.ac.uk/family/PF00118
Domain	3.50.7.10	-	2.75751e-08	4.40282e-06	3.27684e-05	2.64169e-05	18677	15	255	6	Gene3D	http://www.cathdb.info/cgi-bin/GotoCath.pl?cath=3.50.7.10
Domain	IPR001844	Chaprnin_Cpn60	5.49734e-08	6.58307e-06	4.8995e-05	5.26645e-05	18677	9	255	5	InterPro	http://www.ebi.ac.uk/interpro/IEntry?ac=IPR001844
Domain	IPR002194	Chaperonin_TCP-1_CS	5.49734e-08	6.58307e-06	4.8995e-05	5.26645e-05	18677	9	255	5	InterPro	http://www.ebi.ac.uk/interpro/IEntry?ac=IPR002194
Domain	PS00750	TCP1_1	1.08721e-07	8.6796e-06	6.45986e-05	0.000104155	18677	10	255	5	PROSITE	http://www.expasy.org/cgi-bin/nicedoc.pl?PS00750
Domain	PS00751	TCP1_2	1.08721e-07	8.6796e-06	6.45986e-05	0.000104155	18677	10	255	5	PROSITE	http://www.expasy.org/cgi-bin/nicedoc.pl?PS00751
Domain	PS00995	TCP1_3	1.08721e-07	8.6796e-06	6.45986e-05	0.000104155	18677	10	255	5	PROSITE	http://www.expasy.org/cgi-bin/nicedoc.pl?PS00995
Domain	IPR017998	Chaperone_TCP-1	1.08721e-07	8.6796e-06	6.45986e-05	0.000104155	18677	10	255	5	InterPro	http://www.ebi.ac.uk/interpro/IEntry?ac=IPR017998
Domain	3.30.260.10	-	1.97102e-07	1.34874e-05	0.000100381	0.000188824	18677	11	255	5	Gene3D	http://www.cathdb.info/cgi-bin/GotoCath.pl?cath=3.30.260.10
Domain	IPR027410	TCP-1-like_intermed	1.97102e-07	1.34874e-05	0.000100381	0.000188824	18677	11	255	5	InterPro	http://www.ebi.ac.uk/interpro/IEntry?ac=IPR027410
Domain	3.10.20.30	-	3.05051e-05	0.00182649	0.0135938	0.0292239	18677	14	255	4	Gene3D	http://www.cathdb.info/cgi-bin/GotoCath.pl?cath=3.10.20.30
Domain	IPR012675	Beta-grasp_dom	3.05051e-05	0.00182649	0.0135938	0.0292239	18677	14	255	4	InterPro	http://www.ebi.ac.uk/interpro/IEntry?ac=IPR012675
Domain	IPR008991	Translation_prot_SH3-like	7.02253e-05	0.0039574	0.0294533	0.0672759	18677	17	255	4	InterPro	http://www.ebi.ac.uk/interpro/IEntry?ac=IPR008991
Domain	IPR012676	TGS-like	8.45388e-05	0.00449935	0.0334868	0.0809882	18677	7	255	3	InterPro	http://www.ebi.ac.uk/interpro/IEntry?ac=IPR012676
Domain	IPR001252	Malate_DH_AS	0.000185688	0.00889444	0.0661976	0.177889	18677	2	255	2	InterPro	http://www.ebi.ac.uk/interpro/IEntry?ac=IPR001252
Domain	PS00068	MDH	0.000185688	0.00889444	0.0661976	0.177889	18677	2	255	2	PROSITE	http://www.expasy.org/cgi-bin/nicedoc.pl?PS00068
Domain	PF04969	CS	0.000819039	0.0373638	0.278083	0.784639	18677	14	255	3	Pfam	http://pfam.sanger.ac.uk/family/PF04969
Domain	IPR012340	NA-bd_OB-fold	0.000958251	0.0417275	0.31056	0.918004	18677	83	255	6	InterPro	http://www.ebi.ac.uk/interpro/IEntry?ac=IPR012340
Domain	IPR024969	Rpn11/EIF3F_C	0.0010941	0.041926	0.312038	1	18677	4	255	2	InterPro	http://www.ebi.ac.uk/interpro/IEntry?ac=IPR024969
Domain	PF13012	MitMem_reg	0.0010941	0.041926	0.312038	1	18677	4	255	2	Pfam	http://pfam.sanger.ac.uk/family/PF13012
Domain	PF01230	HIT	0.0010941	0.041926	0.312038	1	18677	4	255	2	Pfam	http://pfam.sanger.ac.uk/family/PF01230
Domain	PS51203	CS	0.00123487	0.0438151	0.326097	1	18677	16	255	3	PROSITE	http://www.expasy.org/cgi-bin/nicedoc.pl?PS51203
Domain	IPR007052	CS_dom	0.00123487	0.0438151	0.326097	1	18677	16	255	3	InterPro	http://www.ebi.ac.uk/interpro/IEntry?ac=IPR007052
Domain	PF01926	MMR_HSR1	0.00148444	0.0494621	0.368126	1	18677	17	255	3	Pfam	http://pfam.sanger.ac.uk/family/PF01926
Domain	PS50833	BRIX	0.00180707	0.0494621	0.368126	1	18677	5	255	2	PROSITE	http://www.expasy.org/cgi-bin/nicedoc.pl?PS50833
Domain	PS51084	HIT_2	0.00180707	0.0494621	0.368126	1	18677	5	255	2	PROSITE	http://www.expasy.org/cgi-bin/nicedoc.pl?PS51084
Domain	IPR007109	Brix	0.00180707	0.0494621	0.368126	1	18677	5	255	2	InterPro	http://www.ebi.ac.uk/interpro/IEntry?ac=IPR007109
Domain	IPR019808	Histidine_triad_CS	0.00180707	0.0494621	0.368126	1	18677	5	255	2	InterPro	http://www.ebi.ac.uk/interpro/IEntry?ac=IPR019808
Domain	IPR001310	Histidine_triad_HIT	0.00180707	0.0494621	0.368126	1	18677	5	255	2	InterPro	http://www.ebi.ac.uk/interpro/IEntry?ac=IPR001310
Domain	SM00879	Brix	0.00180707	0.0494621	0.368126	1	18677	5	255	2	SMART	http://smart.embl-heidelberg.de/smart/do_annotation.pl?BLAST=DUMMY&DOMAIN=Brix
Domain	PF04427	Brix	0.00180707	0.0494621	0.368126	1	18677	5	255	2	Pfam	http://pfam.sanger.ac.uk/family/PF04427
Domain	IPR019775	WD40_repeat_CS	0.00189751	0.0496513	0.369534	1	18677	164	255	8	InterPro	http://www.ebi.ac.uk/interpro/IEntry?ac=IPR019775
Domain	IPR006073	GTP_binding_domain	0.00207312	0.0496513	0.369534	1	18677	19	255	3	InterPro	http://www.ebi.ac.uk/interpro/IEntry?ac=IPR006073
Domain	SM00651	Sm	0.00207312	0.0496513	0.369534	1	18677	19	255	3	SMART	http://smart.embl-heidelberg.de/smart/do_annotation.pl?BLAST=DUMMY&DOMAIN=Sm
Domain	PF01423	LSM	0.00207312	0.0496513	0.369534	1	18677	19	255	3	Pfam	http://pfam.sanger.ac.uk/family/PF01423
Domain	IPR001163	LSM_dom_euk/arc	0.00207312	0.0496513	0.369534	1	18677	19	255	3	InterPro	http://www.ebi.ac.uk/interpro/IEntry?ac=IPR001163
Domain	IPR002716	PIN_dom	0.00268621	0.0525181	0.39087	1	18677	6	255	2	InterPro	http://www.ebi.ac.uk/interpro/IEntry?ac=IPR002716
Domain	IPR004095	TGS	0.00268621	0.0525181	0.39087	1	18677	6	255	2	InterPro	http://www.ebi.ac.uk/interpro/IEntry?ac=IPR004095
Domain	PF02824	TGS	0.00268621	0.0525181	0.39087	1	18677	6	255	2	Pfam	http://pfam.sanger.ac.uk/family/PF02824
Domain	IPR005937	26S_Psome_P45	0.00268621	0.0525181	0.39087	1	18677	6	255	2	InterPro	http://www.ebi.ac.uk/interpro/IEntry?ac=IPR005937
Domain	IPR000011	UBQ/SUMO-activ_enz_E1-like	0.00268621	0.0525181	0.39087	1	18677	6	255	2	InterPro	http://www.ebi.ac.uk/interpro/IEntry?ac=IPR000011
Domain	PS00892	HIT_1	0.00268621	0.0525181	0.39087	1	18677	6	255	2	PROSITE	http://www.expasy.org/cgi-bin/nicedoc.pl?PS00892
Domain	SM00670	PINc	0.00268621	0.0525181	0.39087	1	18677	6	255	2	SMART	http://smart.embl-heidelberg.de/smart/do_annotation.pl?BLAST=DUMMY&DOMAIN=PINc
Domain	IPR031167	G_OBG	0.00268621	0.0525181	0.39087	1	18677	6	255	2	InterPro	http://www.ebi.ac.uk/interpro/IEntry?ac=IPR031167
Domain	PS51710	G_OBG	0.00268621	0.0525181	0.39087	1	18677	6	255	2	PROSITE	http://www.expasy.org/cgi-bin/nicedoc.pl?PS51710
Domain	IPR010920	LSM_dom	0.0031968	0.0612507	0.455864	1	18677	22	255	3	InterPro	http://www.ebi.ac.uk/interpro/IEntry?ac=IPR010920
Pathway	M8229	REACTOME_TRANSLATION	6.74145e-15	1.09886e-11	8.76212e-11	1.09886e-11	14097	295	213	28	Reactome Pathways	https://www.gsea-msigdb.org/gsea/msigdb/human/geneset/REACTOME_TRANSLATION.html
Pathway	M16843	REACTOME_METABOLISM_OF_RNA	3.08829e-14	2.51695e-11	2.00698e-10	5.03391e-11	14097	724	213	42	Reactome Pathways	https://www.gsea-msigdb.org/gsea/msigdb/human/geneset/REACTOME_METABOLISM_OF_RNA.html
Pathway	M27446	REACTOME_MITOCHONDRIAL_TRANSLATION	6.39609e-14	3.47521e-11	2.77108e-10	1.04256e-10	14097	96	213	17	Reactome Pathways	https://www.gsea-msigdb.org/gsea/msigdb/human/geneset/REACTOME_MITOCHONDRIAL_TRANSLATION.html
Pathway	MM15189	REACTOME_MITOCHONDRIAL_TRANSLATION	2.79994e-13	1.14097e-10	9.09797e-10	4.5639e-10	14097	89	213	16	Reactome Pathways	https://www.gsea-msigdb.org/gsea/msigdb/human/geneset/REACTOME_MITOCHONDRIAL_TRANSLATION.html
Pathway	MM15420	REACTOME_TRANSLATION	7.45733e-13	2.43109e-10	1.93852e-09	1.21554e-09	14097	231	213	23	Reactome Pathways	https://www.gsea-msigdb.org/gsea/msigdb/human/geneset/REACTOME_TRANSLATION.html
Pathway	MM15547	REACTOME_METABOLISM_OF_RNA	1.86369e-12	5.06302e-10	4.03718e-09	3.03781e-09	14097	612	213	36	Reactome Pathways	https://www.gsea-msigdb.org/gsea/msigdb/human/geneset/REACTOME_METABOLISM_OF_RNA.html
Pathway	M48249	REACTOME_MITOCHONDRIAL_PROTEIN_DEGRADATION	2.69686e-08	6.27983e-06	5.00745e-05	4.39588e-05	14097	98	213	12	Reactome Pathways	https://www.gsea-msigdb.org/gsea/msigdb/human/geneset/REACTOME_MITOCHONDRIAL_PROTEIN_DEGRADATION.html
Pathway	M27299	REACTOME_FOLDING_OF_ACTIN_BY_CCT_TRIC	1.78065e-07	3.22496e-05	0.000257154	0.000290247	14097	10	213	5	Reactome Pathways	https://www.gsea-msigdb.org/gsea/msigdb/human/geneset/REACTOME_FOLDING_OF_ACTIN_BY_CCT_TRIC.html
Pathway	MM15004	REACTOME_ASSOCIATION_OF_TRIC_CCT_WITH_TARGET_PROTEINS_DURING_BIOSYNTHESIS	1.78065e-07	3.22496e-05	0.000257154	0.000290247	14097	10	213	5	Reactome Pathways	https://www.gsea-msigdb.org/gsea/msigdb/human/geneset/REACTOME_ASSOCIATION_OF_TRIC_CCT_WITH_TARGET_PROTEINS_DURING_BIOSYNTHESIS.html
Pathway	M13087	REACTOME_PROCESSING_OF_CAPPED_INTRON_CONTAINING_PRE_MRNA	2.9591e-07	4.82333e-05	0.000384605	0.000482333	14097	283	213	18	Reactome Pathways	https://www.gsea-msigdb.org/gsea/msigdb/human/geneset/REACTOME_PROCESSING_OF_CAPPED_INTRON_CONTAINING_PRE_MRNA.html
Pathway	MM17230	REACTOME_MITOCHONDRIAL_PROTEIN_DEGRADATION	4.16338e-07	6.16937e-05	0.000491937	0.000678631	14097	82	213	10	Reactome Pathways	https://www.gsea-msigdb.org/gsea/msigdb/human/geneset/REACTOME_MITOCHONDRIAL_PROTEIN_DEGRADATION.html
Pathway	M27685	REACTOME_RRNA_PROCESSING	5.11695e-07	6.95052e-05	0.000554225	0.000834063	14097	205	213	15	Reactome Pathways	https://www.gsea-msigdb.org/gsea/msigdb/human/geneset/REACTOME_RRNA_PROCESSING.html
Pathway	MM15324	REACTOME_MAJOR_PATHWAY_OF_RRNA_PROCESSING_IN_THE_NUCLEOLUS_AND_CYTOSOL	5.93899e-07	7.44657e-05	0.000593779	0.000968055	14097	180	213	14	Reactome Pathways	https://www.gsea-msigdb.org/gsea/msigdb/human/geneset/REACTOME_MAJOR_PATHWAY_OF_RRNA_PROCESSING_IN_THE_NUCLEOLUS_AND_CYTOSOL.html
Pathway	MM15414	REACTOME_PROCESSING_OF_CAPPED_INTRON_CONTAINING_PRE_MRNA	1.05182e-06	0.000122462	0.000976497	0.00171447	14097	277	213	17	Reactome Pathways	https://www.gsea-msigdb.org/gsea/msigdb/human/geneset/REACTOME_PROCESSING_OF_CAPPED_INTRON_CONTAINING_PRE_MRNA.html
Pathway	MM14635	REACTOME_CELL_CYCLE	1.42326e-06	0.000154661	0.00123324	0.00231991	14097	603	213	26	Reactome Pathways	https://www.gsea-msigdb.org/gsea/msigdb/human/geneset/REACTOME_CELL_CYCLE.html
Pathway	M543	REACTOME_CELL_CYCLE	1.9991e-06	0.000203658	0.00162394	0.00325853	14097	694	213	28	Reactome Pathways	https://www.gsea-msigdb.org/gsea/msigdb/human/geneset/REACTOME_CELL_CYCLE.html
Pathway	M66	PID_MYC_ACTIV_PATHWAY	2.85571e-06	0.000273812	0.00218334	0.0046548	14097	79	213	9	PID Pathways	https://www.gsea-msigdb.org/gsea/msigdb/human/geneset/PID_MYC_ACTIV_PATHWAY.html
Pathway	M2044	KEGG_SPLICEOSOME	3.47833e-06	0.000314982	0.00251162	0.00566967	14097	127	213	11	KEGG Legacy Pathways	https://www.gsea-msigdb.org/gsea/msigdb/human/geneset/KEGG_SPLICEOSOME.html
Pathway	M14033	REACTOME_MRNA_SPLICING	4.15887e-06	0.000356788	0.00284497	0.00677897	14097	212	213	14	Reactome Pathways	https://www.gsea-msigdb.org/gsea/msigdb/human/geneset/REACTOME_MRNA_SPLICING.html
Pathway	M5283	REACTOME_HOST_INTERACTIONS_OF_HIV_FACTORS	4.70662e-06	0.00038359	0.00305869	0.00767179	14097	131	213	11	Reactome Pathways	https://www.gsea-msigdb.org/gsea/msigdb/human/geneset/REACTOME_HOST_INTERACTIONS_OF_HIV_FACTORS.html
Pathway	M47863	KEGG_MEDICUS_REFERENCE_ASSEMBLY_AND_TRAFFICKING_OF_TELOMERASE	7.35259e-06	0.000570701	0.00455069	0.0119847	14097	19	213	5	KEGG Medicus Pathways	https://www.gsea-msigdb.org/gsea/msigdb/human/geneset/KEGG_MEDICUS_REFERENCE_ASSEMBLY_AND_TRAFFICKING_OF_TELOMERASE.html
Pathway	MM15411	REACTOME_MRNA_SPLICING	1.15586e-05	0.000856384	0.00682869	0.0188405	14097	201	213	13	Reactome Pathways	https://www.gsea-msigdb.org/gsea/msigdb/human/geneset/REACTOME_MRNA_SPLICING.html
Pathway	MM15388	REACTOME_CELL_CYCLE_CHECKPOINTS	1.59642e-05	0.00113137	0.00902142	0.0260216	14097	271	213	15	Reactome Pathways	https://www.gsea-msigdb.org/gsea/msigdb/human/geneset/REACTOME_CELL_CYCLE_CHECKPOINTS.html
Pathway	M3871	REACTOME_ASSOCIATION_OF_TRIC_CCT_WITH_TARGET_PROTEINS_DURING_BIOSYNTHESIS	2.3862e-05	0.00162063	0.0129227	0.0388951	14097	39	213	6	Reactome Pathways	https://www.gsea-msigdb.org/gsea/msigdb/human/geneset/REACTOME_ASSOCIATION_OF_TRIC_CCT_WITH_TARGET_PROTEINS_DURING_BIOSYNTHESIS.html
Pathway	MM15376	REACTOME_G1_S_TRANSITION	2.75242e-05	0.00179458	0.0143097	0.0448645	14097	104	213	9	Reactome Pathways	https://www.gsea-msigdb.org/gsea/msigdb/human/geneset/REACTOME_G1_S_TRANSITION.html
Pathway	M22082	BIOCARTA_RAN_PATHWAY	3.32623e-05	0.00208529	0.0166278	0.0542176	14097	5	213	3	BioCarta Pathways	https://www.gsea-msigdb.org/gsea/msigdb/human/geneset/BIOCARTA_RAN_PATHWAY.html
Pathway	M16647	REACTOME_CELL_CYCLE_CHECKPOINTS	3.66186e-05	0.00221068	0.0176276	0.0596883	14097	291	213	15	Reactome Pathways	https://www.gsea-msigdb.org/gsea/msigdb/human/geneset/REACTOME_CELL_CYCLE_CHECKPOINTS.html
Pathway	M9648	REACTOME_FORMATION_OF_TUBULIN_FOLDING_INTERMEDIATES_BY_CCT_TRIC	3.81592e-05	0.00222141	0.0177132	0.0621995	14097	26	213	5	Reactome Pathways	https://www.gsea-msigdb.org/gsea/msigdb/human/geneset/REACTOME_FORMATION_OF_TUBULIN_FOLDING_INTERMEDIATES_BY_CCT_TRIC.html
Pathway	M22026	BIOCARTA_SM_PATHWAY	4.50403e-05	0.00253157	0.0201864	0.0734156	14097	14	213	4	BioCarta Pathways	https://www.gsea-msigdb.org/gsea/msigdb/human/geneset/BIOCARTA_SM_PATHWAY.html
Pathway	MM15946	WP_MRNA_PROCESSING	5.52695e-05	0.00300297	0.0239453	0.0900892	14097	451	213	19	WikiPathways	https://www.gsea-msigdb.org/gsea/msigdb/human/geneset/WP_MRNA_PROCESSING.html
Pathway	MM15383	REACTOME_G2_M_CHECKPOINTS	6.24808e-05	0.00328528	0.0261964	0.101844	14097	143	213	10	Reactome Pathways	https://www.gsea-msigdb.org/gsea/msigdb/human/geneset/REACTOME_G2_M_CHECKPOINTS.html
Pathway	MM15369	REACTOME_DNA_REPLICATION_PRE_INITIATION	0.000108733	0.00537076	0.0428257	0.177235	14097	97	213	8	Reactome Pathways	https://www.gsea-msigdb.org/gsea/msigdb/human/geneset/REACTOME_DNA_REPLICATION_PRE_INITIATION.html
Pathway	M777	REACTOME_METABOLISM_OF_NUCLEOTIDES	0.000108733	0.00537076	0.0428257	0.177235	14097	97	213	8	Reactome Pathways	https://www.gsea-msigdb.org/gsea/msigdb/human/geneset/REACTOME_METABOLISM_OF_NUCLEOTIDES.html
Pathway	M47602	KEGG_MEDICUS_REFERENCE_PKR_EIF2ALPHA_SIGNALING_PATHWAY	0.000113835	0.00542957	0.0432946	0.185551	14097	7	213	3	KEGG Medicus Pathways	https://www.gsea-msigdb.org/gsea/msigdb/human/geneset/KEGG_MEDICUS_REFERENCE_PKR_EIF2ALPHA_SIGNALING_PATHWAY.html
Pathway	MM15380	REACTOME_DNA_REPLICATION	0.000116586	0.00542957	0.0432946	0.190035	14097	125	213	9	Reactome Pathways	https://www.gsea-msigdb.org/gsea/msigdb/human/geneset/REACTOME_DNA_REPLICATION.html
Pathway	M39406	WP_MRNA_PROCESSING	0.000123935	0.00556556	0.044379	0.202013	14097	126	213	9	WikiPathways	https://www.gsea-msigdb.org/gsea/msigdb/human/geneset/WP_MRNA_PROCESSING.html
Pathway	M27297	REACTOME_COOPERATION_OF_PREFOLDIN_AND_TRIC_CCT_IN_ACTIN_AND_TUBULIN_FOLDING	0.000126335	0.00556556	0.044379	0.205926	14097	33	213	5	Reactome Pathways	https://www.gsea-msigdb.org/gsea/msigdb/human/geneset/REACTOME_COOPERATION_OF_PREFOLDIN_AND_TRIC_CCT_IN_ACTIN_AND_TUBULIN_FOLDING.html
Pathway	MM15146	REACTOME_MITOTIC_G1_PHASE_AND_G1_S_TRANSITION	0.000157324	0.00669734	0.0534036	0.256438	14097	130	213	9	Reactome Pathways	https://www.gsea-msigdb.org/gsea/msigdb/human/geneset/REACTOME_MITOTIC_G1_PHASE_AND_G1_S_TRANSITION.html
Pathway	MM15973	WP_MITOCHONDRIAL_GENE_EXPRESSION	0.000164352	0.00669734	0.0534036	0.267894	14097	19	213	4	WikiPathways	https://www.gsea-msigdb.org/gsea/msigdb/human/geneset/WP_MITOCHONDRIAL_GENE_EXPRESSION.html
Pathway	M39544	WP_MITOCHONDRIAL_GENE_EXPRESSION	0.000164352	0.00669734	0.0534036	0.267894	14097	19	213	4	WikiPathways	https://www.gsea-msigdb.org/gsea/msigdb/human/geneset/WP_MITOCHONDRIAL_GENE_EXPRESSION.html
Pathway	M27687	REACTOME_RECYCLING_OF_EIF2_GDP	0.000180107	0.00716034	0.0570955	0.293574	14097	8	213	3	Reactome Pathways	https://www.gsea-msigdb.org/gsea/msigdb/human/geneset/REACTOME_RECYCLING_OF_EIF2_GDP.html
Pathway	M16853	KEGG_DNA_REPLICATION	0.000193425	0.00750672	0.0598575	0.315282	14097	36	213	5	KEGG Legacy Pathways	https://www.gsea-msigdb.org/gsea/msigdb/human/geneset/KEGG_DNA_REPLICATION.html
Pathway	M12469	REACTOME_HIV_INFECTION	0.000206648	0.00783342	0.0624626	0.336837	14097	231	213	12	Reactome Pathways	https://www.gsea-msigdb.org/gsea/msigdb/human/geneset/REACTOME_HIV_INFECTION.html
Pathway	M27038	REACTOME_INTERACTIONS_OF_REV_WITH_HOST_CELLULAR_PROTEINS	0.000220923	0.00818199	0.065242	0.360104	14097	37	213	5	Reactome Pathways	https://www.gsea-msigdb.org/gsea/msigdb/human/geneset/REACTOME_INTERACTIONS_OF_REV_WITH_HOST_CELLULAR_PROTEINS.html
Pathway	M19381	REACTOME_G2_M_CHECKPOINTS	0.000225883	0.00818199	0.065242	0.36819	14097	167	213	10	Reactome Pathways	https://www.gsea-msigdb.org/gsea/msigdb/human/geneset/REACTOME_G2_M_CHECKPOINTS.html
Pathway	M27505	REACTOME_PCNA_DEPENDENT_LONG_PATCH_BASE_EXCISION_REPAIR	0.000247834	0.00835951	0.0666575	0.40397	14097	21	213	4	Reactome Pathways	https://www.gsea-msigdb.org/gsea/msigdb/human/geneset/REACTOME_PCNA_DEPENDENT_LONG_PATCH_BASE_EXCISION_REPAIR.html
Pathway	MM15230	REACTOME_PCNA_DEPENDENT_LONG_PATCH_BASE_EXCISION_REPAIR	0.000247834	0.00835951	0.0666575	0.40397	14097	21	213	4	Reactome Pathways	https://www.gsea-msigdb.org/gsea/msigdb/human/geneset/REACTOME_PCNA_DEPENDENT_LONG_PATCH_BASE_EXCISION_REPAIR.html
Pathway	M27656	REACTOME_COOPERATION_OF_PDCL_PHLP1_AND_TRIC_CCT_IN_G_PROTEIN_BETA_FOLDING	0.000251298	0.00835951	0.0666575	0.409616	14097	38	213	5	Reactome Pathways	https://www.gsea-msigdb.org/gsea/msigdb/human/geneset/REACTOME_COOPERATION_OF_PDCL_PHLP1_AND_TRIC_CCT_IN_G_PROTEIN_BETA_FOLDING.html
Pathway	M27701	REACTOME_RESOLUTION_OF_ABASIC_SITES_AP_SITES	0.000251298	0.00835951	0.0666575	0.409616	14097	38	213	5	Reactome Pathways	https://www.gsea-msigdb.org/gsea/msigdb/human/geneset/REACTOME_RESOLUTION_OF_ABASIC_SITES_AP_SITES.html
Pathway	MM15418	REACTOME_RECYCLING_OF_EIF2_GDP	0.000267152	0.00843879	0.0672897	0.435457	14097	9	213	3	Reactome Pathways	https://www.gsea-msigdb.org/gsea/msigdb/human/geneset/REACTOME_RECYCLING_OF_EIF2_GDP.html
Pubmed	29229926	Cell cycle-dependent phosphorylation regulates RECQL4 pathway choice and ubiquitination in DNA double-strand break repair.	4.02441e-71	5.14118e-67	5.15789e-66	5.14118e-67	34779	1335	267	100	Pubmed	http://pubmed.org/29229926
Pubmed	28515276	Assembly of the U5 snRNP component PRPF8 is controlled by the HSP90/R2TP chaperones.	7.37717e-63	4.71217e-59	4.72748e-58	9.42434e-59	34779	1415	267	95	Pubmed	http://pubmed.org/28515276
Pubmed	32877691	A High-Density Human Mitochondrial Proximity Interaction Network.	1.49869e-59	6.38192e-56	6.40266e-55	1.91458e-55	34779	1496	267	94	Pubmed	http://pubmed.org/32877691
Pubmed	30463901	BAP1 regulation of the key adaptor protein NCoR1 is critical for γ-globin gene repression.	9.6148e-59	3.07073e-55	3.08071e-54	1.22829e-54	34779	1318	267	89	Pubmed	http://pubmed.org/30463901
Pubmed	30948266	Gain of Additional BIRC3 Protein Functions through 3'-UTR-Mediated Protein Complex Formation.	1.07709e-53	2.75198e-50	2.76092e-49	1.37599e-49	34779	1425	267	87	Pubmed	http://pubmed.org/30948266
Pubmed	29845934	The HIV-1 Tat protein recruits a ubiquitin ligase to reorganize the 7SK snRNP for transcriptional activation.	2.88655e-53	6.14595e-50	6.16592e-49	3.68757e-49	34779	1153	267	80	Pubmed	http://pubmed.org/29845934
Pubmed	36244648	HDLBP Promotes Hepatocellular Carcinoma Proliferation and Sorafenib Resistance by Suppressing Trim71-dependent RAF1 Degradation.	1.27191e-48	2.32124e-45	2.32878e-44	1.62487e-44	34779	1371	267	81	Pubmed	http://pubmed.org/36244648
Pubmed	22863883	A high-throughput approach for measuring temporal changes in the interactome.	1.13984e-46	1.82019e-43	1.8261e-42	1.45615e-42	34779	1455	267	81	Pubmed	http://pubmed.org/22863883
Pubmed	37317656	C9orf72 protein quality control by UBR5-mediated heterotypic ubiquitin chains.	4.36832e-45	6.20059e-42	6.22074e-41	5.58053e-41	34779	1257	267	75	Pubmed	http://pubmed.org/37317656
Pubmed	35446349	Tumor suppressor BAP1 nuclear import is governed by transportin-1.	1.46683e-43	1.87388e-40	1.87997e-39	1.87388e-39	34779	1149	267	71	Pubmed	http://pubmed.org/35446349
Pubmed	30833792	A protein-interaction network of interferon-stimulated genes extends the innate immune system landscape.	5.85116e-43	6.78257e-40	6.80461e-39	7.47485e-39	34779	1440	267	77	Pubmed	http://pubmed.org/30833792
Pubmed	29128334	A Map of Human Mitochondrial Protein Interactions Linked to Neurodegeneration Reveals New Mechanisms of Redox Homeostasis and NF-κB Signaling.	6.3711e-43	6.78257e-40	6.80461e-39	8.13908e-39	34779	786	267	61	Pubmed	http://pubmed.org/29128334
Pubmed	36526897	Targeting USP10 induces degradation of oncogenic ANLN in esophageal squamous cell carcinoma.	5.43893e-42	5.3448e-39	5.36217e-38	6.94823e-38	34779	1257	267	72	Pubmed	http://pubmed.org/36526897
Pubmed	29298432	Characterizing ZC3H18, a Multi-domain Protein at the Interface of RNA Production and Destruction Decisions.	2.71059e-41	2.47342e-38	2.48146e-37	3.46278e-37	34779	731	267	58	Pubmed	http://pubmed.org/29298432
Pubmed	37223481	SERBP1 Promotes Stress Granule Clearance by Regulating 26S Proteasome Activity and G3BP1 Ubiquitination and Protects Male Germ Cells from Thermostimuli Damage.	4.06586e-40	3.46276e-37	3.47401e-36	5.19413e-36	34779	878	267	61	Pubmed	http://pubmed.org/37223481
Pubmed	18614015	A mitochondrial protein compendium elucidates complex I disease biology.	8.38474e-39	6.59849e-36	6.61993e-35	1.07115e-34	34779	1047	267	64	Pubmed	http://pubmed.org/18614015
Pubmed	20877624	Genetic variants in nuclear-encoded mitochondrial genes influence AIDS progression.	8.78077e-39	6.59849e-36	6.61993e-35	1.12174e-34	34779	926	267	61	Pubmed	http://pubmed.org/20877624
Pubmed	33306668	In silico APC/C substrate discovery reveals cell cycle-dependent degradation of UHRF1 and other chromatin regulators.	1.33348e-37	9.46402e-35	9.49478e-34	1.70352e-33	34779	971	267	61	Pubmed	http://pubmed.org/33306668
Pubmed	29467282	Proteomic profiling of VCP substrates links VCP to K6-linked ubiquitylation and c-Myc function.	5.96192e-37	4.00861e-34	4.02164e-33	7.61636e-33	34779	1353	267	69	Pubmed	http://pubmed.org/29467282
Pubmed	30196744	ATG5 is required for B cell polarization and presentation of particulate antigens.	1.32469e-36	8.46144e-34	8.48893e-33	1.69229e-32	34779	701	267	53	Pubmed	http://pubmed.org/30196744
Pubmed	29802200	RNA-binding proteins with basic-acidic dipeptide (BAD) domains self-assemble and aggregate in Alzheimer's disease.	3.13156e-36	1.90503e-33	1.91122e-32	4.00056e-32	34779	713	267	53	Pubmed	http://pubmed.org/29802200
Pubmed	36424410	MYC multimers shield stalled replication forks from RNA polymerase.	4.0613e-36	2.35832e-33	2.36599e-32	5.18831e-32	34779	989	267	60	Pubmed	http://pubmed.org/36424410
Pubmed	32129710	Wnt regulation: exploring Axin-Disheveled interactions and defining mechanisms by which the SCF E3 ubiquitin ligase is recruited to the destruction complex.	1.36093e-35	7.55909e-33	7.58365e-32	1.73859e-31	34779	809	267	55	Pubmed	http://pubmed.org/32129710
Pubmed	30209976	PTPN14 regulates Roquin2 stability by tyrosine dephosphorylation.	5.38004e-34	2.86375e-31	2.87306e-30	6.873e-30	34779	678	267	50	Pubmed	http://pubmed.org/30209976
Pubmed	27684187	Genetic and Proteomic Interrogation of Lower Confidence Candidate Genes Reveals Signaling Networks in β-Catenin-Active Cancers.	2.2505e-33	1.15e-30	1.15374e-29	2.87501e-29	34779	1247	267	63	Pubmed	http://pubmed.org/27684187
Pubmed	19738201	Proteomic analysis of integrin-associated complexes identifies RCC2 as a dual regulator of Rac1 and Arf6.	3.93904e-33	1.93543e-30	1.94172e-29	5.03213e-29	34779	707	267	50	Pubmed	http://pubmed.org/19738201
Pubmed	32687490	Proteome-wide identification of HSP70/HSC70 chaperone clients in human cells.	6.284e-33	2.97327e-30	2.98293e-29	8.02782e-29	34779	1367	267	65	Pubmed	http://pubmed.org/32687490
Pubmed	34800366	Quantitative high-confidence human mitochondrial proteome and its dynamics in cellular context.	8.67609e-33	3.95847e-30	3.97133e-29	1.10837e-28	34779	1136	267	60	Pubmed	http://pubmed.org/34800366
Pubmed	34189442	PRISMA and BioID disclose a motifs-based interactome of the intrinsically disordered transcription factor C/EBPα.	1.59619e-32	7.03148e-30	7.05433e-29	2.03913e-28	34779	1103	267	59	Pubmed	http://pubmed.org/34189442
Pubmed	33022573	BPA modulates the WDR5/TET2 complex to regulate ERβ expression in eutopic endometrium and drives the development of endometriosis.	6.04978e-32	2.5762e-29	2.58457e-28	7.72859e-28	34779	711	267	49	Pubmed	http://pubmed.org/33022573
Pubmed	28302793	Anticancer sulfonamides target splicing by inducing RBM39 degradation via recruitment to DCAF15.	7.35065e-32	3.02918e-29	3.03902e-28	9.39046e-28	34779	714	267	49	Pubmed	http://pubmed.org/28302793
Pubmed	32416067	Synthetic Lethal and Resistance Interactions with BET Bromodomain Inhibitors in Triple-Negative Breast Cancer.	1.52057e-31	6.07042e-29	6.09015e-28	1.94253e-27	34779	1014	267	56	Pubmed	http://pubmed.org/32416067
Pubmed	37267103	The E3 ubiquitin ligase FBXL6 controls the quality of newly synthesized mitochondrial ribosomal proteins.	1.66429e-31	6.44281e-29	6.46375e-28	2.12613e-27	34779	547	267	44	Pubmed	http://pubmed.org/37267103
Pubmed	22681889	The mRNA-bound proteome and its global occupancy profile on protein-coding transcripts.	1.87215e-31	7.03433e-29	7.05719e-28	2.39167e-27	34779	807	267	51	Pubmed	http://pubmed.org/22681889
Pubmed	33957083	Comprehensive interactome profiling of the human Hsp70 network highlights functional differentiation of J domains.	8.2715e-31	3.0191e-28	3.02891e-27	1.05668e-26	34779	1487	267	65	Pubmed	http://pubmed.org/33957083
Pubmed	37167062	HAPSTR1 localizes HUWE1 to the nucleus to limit stress signaling pathways.	1.02e-30	3.61957e-28	3.63134e-27	1.30305e-26	34779	571	267	44	Pubmed	http://pubmed.org/37167062
Pubmed	30033366	Mapping the Genetic Landscape of Human Cells.	2.60167e-30	8.98278e-28	9.01197e-27	3.32363e-26	34779	451	267	40	Pubmed	http://pubmed.org/30033366
Pubmed	27432908	Defining the Protein-Protein Interaction Network of the Human Protein Tyrosine Phosphatase Family.	1.70456e-29	5.73045e-27	5.74907e-26	2.17757e-25	34779	931	267	52	Pubmed	http://pubmed.org/27432908
Pubmed	38697112	MECP2 directly interacts with RNA polymerase II to modulate transcription in human neurons.	3.61807e-29	1.18515e-26	1.189e-25	4.62208e-25	34779	1082	267	55	Pubmed	http://pubmed.org/38697112
Pubmed	29955894	KAP1 facilitates reinstatement of heterochromatin after DNA replication.	5.47773e-29	1.74945e-26	1.75514e-25	6.9978e-25	34779	704	267	46	Pubmed	http://pubmed.org/29955894
Pubmed	36180891	MBD5 and MBD6 stabilize the BAP1 complex and promote BAP1-dependent cancer.	8.6504e-29	2.69534e-26	2.7041e-25	1.10509e-24	34779	287	267	33	Pubmed	http://pubmed.org/36180891
Pubmed	27025967	Prohibitin 1 regulates tumor cell apoptosis via the interaction with X-linked inhibitor of apoptosis protein.	1.93723e-28	5.8924e-26	5.91156e-25	2.47481e-24	34779	725	267	46	Pubmed	http://pubmed.org/27025967
Pubmed	31527615	The RNA-mediated estrogen receptor α interactome of hormone-dependent human breast cancer cell nuclei.	4.65482e-28	1.38291e-25	1.38741e-24	5.94653e-24	34779	1497	267	62	Pubmed	http://pubmed.org/31527615
Pubmed	35235311	Two-Dimensional Fractionation Method for Proteome-Wide Cross-Linking Mass Spectrometry Analysis.	1.7052e-27	4.9509e-25	4.96699e-24	2.1784e-23	34779	847	267	48	Pubmed	http://pubmed.org/35235311
Pubmed	25147182	Quantitative Lys-ϵ-Gly-Gly (diGly) proteomics coupled with inducible RNAi reveals ubiquitin-mediated proteolysis of DNA damage-inducible transcript 4 (DDIT4) by the E3 ligase HUWE1.	2.85774e-27	8.1128e-25	8.13916e-24	3.65076e-23	34779	377	267	35	Pubmed	http://pubmed.org/25147182
Pubmed	29222160	The interactome of intact mitochondria by cross-linking mass spectrometry provides evidence for coexisting respiratory supercomplexes.	4.48326e-27	1.24508e-24	1.24913e-23	5.72736e-23	34779	382	267	35	Pubmed	http://pubmed.org/29222160
Pubmed	36912080	The ubiquitin-specific protease USP36 SUMOylates EXOSC10 and promotes the nucleolar RNA exosome function in rRNA processing.	6.53956e-27	1.77751e-24	1.78328e-23	8.35429e-23	34779	483	267	38	Pubmed	http://pubmed.org/36912080
Pubmed	35140242	Human transcription factor protein interaction networks.	1.35707e-26	3.61179e-24	3.62353e-23	1.73366e-22	34779	1429	267	59	Pubmed	http://pubmed.org/35140242
Pubmed	28581483	Blocking an N-terminal acetylation-dependent protein interaction inhibits an E3 ligase.	1.59504e-26	4.1585e-24	4.17201e-23	2.03766e-22	34779	495	267	38	Pubmed	http://pubmed.org/28581483
Pubmed	25437307	LINKIN, a new transmembrane protein necessary for cell adhesion.	6.64116e-26	1.69682e-23	1.70233e-22	8.48408e-22	34779	480	267	37	Pubmed	http://pubmed.org/25437307
Interaction	int:RECQL4	RECQL4 interactions	1.02238e-49	1.09016e-45	1.07401e-44	1.09016e-45	20153	1412	263	102
Interaction	int:DDRGK1	DDRGK1 interactions	3.50503e-42	1.86871e-38	1.84101e-37	3.73742e-38	20153	1249	263	89
Interaction	int:EFTUD2	EFTUD2 interactions	2.31019e-41	8.2112e-38	8.0895e-37	2.46336e-37	20153	1449	263	94
Interaction	int:SERBP1	SERBP1 interactions	6.56317e-41	1.74958e-37	1.72365e-36	6.99831e-37	20153	1432	263	93
Interaction	int:NR2C2	NR2C2 interactions	3.82565e-38	8.15858e-35	8.03767e-34	4.07929e-34	20153	1403	263	89
Interaction	int:BIRC3	BIRC3 interactions	4.83781e-33	8.01504e-30	7.89626e-29	5.15855e-29	20153	1334	263	81
Interaction	int:RIT1	RIT1 interactions	5.26168e-33	8.01504e-30	7.89626e-29	5.61053e-29	20153	1230	263	78
Interaction	int:MYCN	MYCN interactions	3.69234e-32	4.92142e-29	4.84849e-28	3.93714e-28	20153	1373	263	81
Interaction	int:C9orf72	C9orf72 interactions	6.13185e-31	7.26488e-28	7.15722e-27	6.53839e-27	20153	1319	263	78
Interaction	int:GRSF1	GRSF1 interactions	3.55798e-30	3.79387e-27	3.73765e-26	3.79387e-26	20153	515	263	51
Interaction	int:ZC3H18	ZC3H18 interactions	1.77305e-28	1.71873e-25	1.69326e-24	1.89061e-24	20153	877	263	62
Interaction	int:HEXIM1	HEXIM1 interactions	2.30316e-28	2.04655e-25	2.01622e-24	2.45586e-24	20153	913	263	63
Interaction	int:UFL1	UFL1 interactions	7.08535e-28	5.81162e-25	5.72549e-24	7.5551e-24	20153	1031	263	66
Interaction	int:FZR1	FZR1 interactions	4.96254e-27	3.77969e-24	3.72367e-23	5.29156e-23	20153	1172	263	69
Interaction	int:CEBPB	CEBPB interactions	7.94e-27	5.64428e-24	5.56063e-23	8.46642e-23	20153	1443	263	76
Interaction	int:BAP1	BAP1 interactions	2.32272e-26	1.54795e-23	1.525e-22	2.47671e-22	20153	1314	263	72
Interaction	int:DLD	DLD interactions	7.70704e-26	4.83413e-23	4.76248e-22	8.21801e-22	20153	526	263	47
Interaction	int:LARP7	LARP7 interactions	3.38948e-25	1.92661e-22	1.89805e-21	3.61421e-21	20153	1113	263	65
Interaction	int:TSFM	TSFM interactions	3.43295e-25	1.92661e-22	1.89805e-21	3.66055e-21	20153	369	263	40
Interaction	int:SNRNP70	SNRNP70 interactions	5.99293e-25	3.19513e-22	3.14778e-21	6.39027e-21	20153	984	263	61
Interaction	int:MEPCE	MEPCE interactions	9.74643e-25	4.94887e-22	4.87552e-21	1.03926e-20	20153	859	263	57
Interaction	int:CS	CS interactions	2.73617e-24	1.32617e-21	1.30652e-20	2.91758e-20	20153	490	263	44
Interaction	int:FBXL6	FBXL6 interactions	6.48279e-24	3.00548e-21	2.96094e-20	6.9126e-20	20153	583	263	47
Interaction	int:HNRNPU	HNRNPU interactions	8.46348e-24	3.76025e-21	3.70453e-20	9.02461e-20	20153	1035	263	61
Interaction	int:PHB1	PHB1 interactions	1.85442e-23	7.71103e-21	7.59675e-20	1.97737e-19	20153	1123	263	63
Interaction	int:PDK1	PDK1 interactions	1.88021e-23	7.71103e-21	7.59675e-20	2.00487e-19	20153	362	263	38
Interaction	int:TRUB2	TRUB2 interactions	5.86131e-23	2.31478e-20	2.28048e-19	6.24991e-19	20153	350	263	37
Interaction	int:RBM39	RBM39 interactions	6.98561e-23	2.52483e-20	2.48742e-19	7.44876e-19	20153	1042	263	60
Interaction	int:MDH2	MDH2 interactions	7.02609e-23	2.52483e-20	2.48742e-19	7.49192e-19	20153	559	263	45
Interaction	int:MRPL58	MRPL58 interactions	7.10354e-23	2.52483e-20	2.48742e-19	7.5745e-19	20153	400	263	39
Interaction	int:MRPL46	MRPL46 interactions	3.08848e-22	1.06234e-19	1.04659e-18	3.29325e-18	20153	197	263	29
Interaction	int:MRRF	MRRF interactions	3.49895e-22	1.16591e-19	1.14864e-18	3.73093e-18	20153	299	263	34
Interaction	int:MTG2	MTG2 interactions	4.25948e-22	1.37633e-19	1.35593e-18	4.54188e-18	20153	279	263	33
Interaction	int:ACAD9	ACAD9 interactions	4.56944e-22	1.43306e-19	1.41182e-18	4.8724e-18	20153	421	263	39
Interaction	int:GATD3	GATD3 interactions	6.10175e-22	1.85894e-19	1.83139e-18	6.50629e-18	20153	399	263	38
Interaction	int:MRPL42	MRPL42 interactions	7.46069e-22	2.20982e-19	2.17707e-18	7.95534e-18	20153	242	263	31
Interaction	int:CHCHD1	CHCHD1 interactions	8.45539e-22	2.43675e-19	2.40064e-18	9.01598e-18	20153	243	263	31
Interaction	int:AAR2	AAR2 interactions	9.95168e-22	2.79249e-19	2.75111e-18	1.06115e-17	20153	657	263	47
Interaction	int:CIT	CIT interactions	1.04853e-21	2.86679e-19	2.8243e-18	1.11805e-17	20153	1450	263	69
Interaction	int:PMPCA	PMPCA interactions	1.48446e-21	3.9572e-19	3.89855e-18	1.58288e-17	20153	384	263	37
Interaction	int:HUWE1	HUWE1 interactions	1.69486e-21	4.34847e-19	4.28402e-18	1.80723e-17	20153	1110	263	60
Interaction	int:SOX2	SOX2 interactions	1.7128e-21	4.34847e-19	4.28402e-18	1.82636e-17	20153	1422	263	68
Interaction	int:MTRFR	MTRFR interactions	1.82915e-21	4.53586e-19	4.46864e-18	1.95042e-17	20153	229	263	30
Interaction	int:GFM1	GFM1 interactions	3.17256e-21	7.68842e-19	7.57448e-18	3.3829e-17	20153	320	263	34
Interaction	int:ASXL2	ASXL2 interactions	3.89175e-21	9.22172e-19	9.08505e-18	4.14977e-17	20153	277	263	32
Interaction	int:MTRES1	MTRES1 interactions	1.43067e-20	3.31636e-18	3.26721e-17	1.52553e-16	20153	289	263	32
Interaction	int:TACO1	TACO1 interactions	1.52279e-20	3.45478e-18	3.40358e-17	1.62375e-16	20153	336	263	34
Interaction	int:NPM1	NPM1 interactions	1.67987e-20	3.73175e-18	3.67645e-17	1.79124e-16	20153	1201	263	61
Interaction	int:CEBPA	CEBPA interactions	2.06039e-20	4.48367e-18	4.41722e-17	2.197e-16	20153	1245	263	62
Interaction	int:WDR5	WDR5 interactions	3.15221e-20	6.7224e-18	6.62277e-17	3.3612e-16	20153	1101	263	58
Cytoband	chr6p21	Ensembl 112 genes in cytogenetic band chr6p21	2.08838e-06	0.000710048	0.00454973	0.000710048	45909	503	270	14	MSigDB C1	https://ensembl.org/Homo_sapiens/Location/Chromosome?r=6
Cytoband	7p22	7p22	5.26353e-06	0.000894801	0.00573355	0.0017896	45909	20	270	4
Cytoband	chr1p35	Ensembl 112 genes in cytogenetic band chr1p35	0.000169008	0.0191543	0.122734	0.0574629	45909	137	270	6	MSigDB C1	https://ensembl.org/Homo_sapiens/Location/Chromosome?r=1
Cytoband	6p21.3	6p21.3	0.000745873	0.0633992	0.406239	0.253597	45909	250	270	7
Cytoband	5q35.1	5q35.1	0.00145742	0.0758011	0.485706	0.495524	45909	38	270	3
Cytoband	12q22	12q22	0.00181789	0.0758011	0.485706	0.618083	45909	41	270	3
Cytoband	11q22	11q22	0.00183012	0.0758011	0.485706	0.622241	45909	11	270	2
Cytoband	12q13.1	12q13.1	0.00218763	0.0758011	0.485706	0.743795	45909	12	270	2
Cytoband	13q22.1	13q22.1	0.00218763	0.0758011	0.485706	0.743795	45909	12	270	2
Cytoband	chr2p15	Ensembl 112 genes in cytogenetic band chr2p15	0.00222944	0.0758011	0.485706	0.758011	45909	44	270	3	MSigDB C1	https://ensembl.org/Homo_sapiens/Location/Chromosome?r=2
Cytoband	2q33.1	2q33.1	0.00340124	0.105129	0.673629	1	45909	51	270	3
Cytoband	12q14.2	12q14.2	0.0044213	0.105288	0.674649	1	45909	17	270	2
Cytoband	chr12q22	Ensembl 112 genes in cytogenetic band chr12q22	0.00465691	0.105288	0.674649	1	45909	57	270	3	MSigDB C1	https://ensembl.org/Homo_sapiens/Location/Chromosome?r=12
Cytoband	1p34.1	1p34.1	0.00465691	0.105288	0.674649	1	45909	57	270	3
Cytoband	chr12q14	Ensembl 112 genes in cytogenetic band chr12q14	0.00485506	0.105288	0.674649	1	45909	115	270	4	MSigDB C1	https://ensembl.org/Homo_sapiens/Location/Chromosome?r=12
Cytoband	8q23	8q23	0.00495474	0.105288	0.674649	1	45909	18	270	2
Cytoband	1p36.1	1p36.1	0.00672217	0.126974	0.813605	1	45909	21	270	2
Cytoband	8q13.1	8q13.1	0.00672217	0.126974	0.813605	1	45909	21	270	2
Cytoband	21q21.3	21q21.3	0.00736587	0.13181	0.844592	1	45909	22	270	2
Cytoband	chr8q13	Ensembl 112 genes in cytogenetic band chr8q13	0.0103122	0.166609	1	1	45909	76	270	3	MSigDB C1	https://ensembl.org/Homo_sapiens/Location/Chromosome?r=8
Cytoband	1p33-p32.3	1p33-p32.3	0.0117279	0.166609	1	1	45909	2	270	1
Cytoband	6q25.3-q26	6q25.3-q26	0.0117279	0.166609	1	1	45909	2	270	1
Cytoband	4q11	4q11	0.0117279	0.166609	1	1	45909	2	270	1
Cytoband	6p21.1	6p21.1	0.0118475	0.166609	1	1	45909	80	270	3
Cytoband	17q25.1	17q25.1	0.0122506	0.166609	1	1	45909	81	270	3
Cytoband	17q23.3	17q23.3	0.0134495	0.175878	1	1	45909	30	270	2
Cytoband	2p15	2p15	0.0143218	0.180349	1	1	45909	31	270	2
Cytoband	1p35.3	1p35.3	0.0170805	0.205646	1	1	45909	34	270	2
Cytoband	12q24.1-q24.2	12q24.1-q24.2	0.0175404	0.205646	1	1	45909	3	270	1
Cytoband	2p13.3	2p13.3	0.0190346	0.211065	1	1	45909	36	270	2
Cytoband	6q21	6q21	0.0192441	0.211065	1	1	45909	96	270	3
Cytoband	7p15-p14	7p15-p14	0.0233188	0.228276	1	1	45909	4	270	1
Cytoband	18q11.2-q12.1	18q11.2-q12.1	0.0233188	0.228276	1	1	45909	4	270	1
Cytoband	11p15.5-p15.4	11p15.5-p15.4	0.0233188	0.228276	1	1	45909	4	270	1
Cytoband	6p21.31	6p21.31	0.024305	0.228276	1	1	45909	41	270	2
Cytoband	10q22.2	10q22.2	0.024305	0.228276	1	1	45909	41	270	2
Cytoband	3p21.1	3p21.1	0.0254228	0.228276	1	1	45909	42	270	2
Cytoband	chr11q22	Ensembl 112 genes in cytogenetic band chr11q22	0.0255132	0.228276	1	1	45909	107	270	3	MSigDB C1	https://ensembl.org/Homo_sapiens/Location/Chromosome?r=11
Cytoband	16q21	16q21	0.0288985	0.251935	1	1	45909	45	270	2
Cytoband	chr2q33	Ensembl 112 genes in cytogenetic band chr2q33	0.0334491	0.261926	1	1	45909	205	270	4	MSigDB C1	https://ensembl.org/Homo_sapiens/Location/Chromosome?r=2
Cytoband	10q26.1	10q26.1	0.0347743	0.261926	1	1	45909	6	270	1
Cytoband	12q24.3	12q24.3	0.0347743	0.261926	1	1	45909	6	270	1
Cytoband	1q24-q25	1q24-q25	0.0347743	0.261926	1	1	45909	6	270	1
Cytoband	chr6q21	Ensembl 112 genes in cytogenetic band chr6q21	0.0348881	0.261926	1	1	45909	121	270	3	MSigDB C1	https://ensembl.org/Homo_sapiens/Location/Chromosome?r=6
Cytoband	chr10q22	Ensembl 112 genes in cytogenetic band chr10q22	0.0349942	0.261926	1	1	45909	208	270	4	MSigDB C1	https://ensembl.org/Homo_sapiens/Location/Chromosome?r=10
Cytoband	chr21q21	Ensembl 112 genes in cytogenetic band chr21q21	0.035617	0.261926	1	1	45909	122	270	3	MSigDB C1	https://ensembl.org/Homo_sapiens/Location/Chromosome?r=21
Cytoband	chr8q23	Ensembl 112 genes in cytogenetic band chr8q23	0.0363757	0.261926	1	1	45909	51	270	2	MSigDB C1	https://ensembl.org/Homo_sapiens/Location/Chromosome?r=8
Cytoband	chr12q24	Ensembl 112 genes in cytogenetic band chr12q24	0.0369778	0.261926	1	1	45909	415	270	6	MSigDB C1	https://ensembl.org/Homo_sapiens/Location/Chromosome?r=12
Cytoband	9q34	9q34	0.040363	0.269678	1	1	45909	54	270	2
Cytoband	Xp22.1	Xp22.1	0.0404517	0.269678	1	1	45909	7	270	1
TFBS	M40688	SETD1A_TARGET_GENES	1.28744e-19	1.0248e-16	7.43746e-16	1.0248e-16	26909	1450	264	57	MSigDB	http://gtrd.biouml.org/
TFBS	M40703	PHF2_TARGET_GENES	2.14353e-14	8.53124e-12	6.1915e-11	1.70625e-11	26909	1498	264	50	MSigDB	http://gtrd.biouml.org/
TFBS	RCGCANGCGY_V$NRF1_Q6	RCGCANGCGY_V$NRF1_Q6	8.81992e-14	2.34022e-11	1.6984e-10	7.02066e-11	26909	654	264	32	TFBS
TFBS	M30034	KAT5_TARGET_GENES	3.88753e-13	7.73618e-11	5.61449e-10	3.09447e-10	26909	923	264	37	MSigDB	http://gtrd.biouml.org/
TFBS	M40819	SUPT20H_TARGET_GENES	2.0156e-12	3.20884e-10	2.32879e-09	1.60442e-09	26909	1291	264	43	MSigDB	http://gtrd.biouml.org/
TFBS	M29925	CIITA_TARGET_GENES	6.89685e-12	9.14982e-10	6.64043e-09	5.48989e-09	26909	1230	264	41	MSigDB	http://gtrd.biouml.org/
TFBS	M29891	ASH1L_TARGET_GENES	8.12689e-12	9.24143e-10	6.70692e-09	6.469e-09	26909	1461	264	45	MSigDB	http://gtrd.biouml.org/
TFBS	M40838	BARHL1_TARGET_GENES	1.67658e-11	1.66819e-09	1.21068e-08	1.33455e-08	26909	1156	264	39	MSigDB	http://gtrd.biouml.org/
TFBS	M40772	ZBED5_TARGET_GENES	1.97042e-11	1.74272e-09	1.26477e-08	1.56845e-08	26909	1003	264	36	MSigDB	http://gtrd.biouml.org/
TFBS	M40711	ZSCAN5DP_TARGET_GENES	6.64555e-11	5.28986e-09	3.83908e-08	5.28986e-08	26909	1381	264	42	MSigDB	http://gtrd.biouml.org/
TFBS	M30033	KAT2A_TARGET_GENES	3.19153e-10	2.30951e-08	1.67611e-07	2.54046e-07	26909	1165	264	37	MSigDB	http://gtrd.biouml.org/
TFBS	M40730	HOXA1_TARGET_GENES	4.18261e-09	2.77447e-07	2.01355e-06	3.32936e-06	26909	1107	264	34	MSigDB	http://gtrd.biouml.org/
TFBS	M30124	PPARGC1A_TARGET_GENES	4.79908e-09	2.93852e-07	2.13261e-06	3.82007e-06	26909	101	264	11	MSigDB	http://gtrd.biouml.org/
TFBS	M40734	LHX2_TARGET_GENES	6.55733e-09	3.72831e-07	2.7058e-06	5.21964e-06	26909	1185	264	35	MSigDB	http://gtrd.biouml.org/
TFBS	M29930	CREB3L4_TARGET_GENES	2.39022e-08	1.26841e-06	9.20541e-06	1.90261e-05	26909	1431	264	38	MSigDB	http://gtrd.biouml.org/
TFBS	M30020	HSF2_TARGET_GENES	2.56321e-08	1.2752e-06	9.25466e-06	2.04031e-05	26909	247	264	15	MSigDB	http://gtrd.biouml.org/
TFBS	M30402	ZSCAN2_TARGET_GENES	3.32039e-08	1.52033e-06	1.10337e-05	2.64303e-05	26909	916	264	29	MSigDB	http://gtrd.biouml.org/
TFBS	M29900	BANP_TARGET_GENES	3.43793e-08	1.52033e-06	1.10337e-05	2.7366e-05	26909	755	264	26	MSigDB	http://gtrd.biouml.org/
TFBS	M40747	NKX2_5_TARGET_GENES	6.66112e-08	2.67109e-06	1.93853e-05	5.30225e-05	26909	1240	264	34	MSigDB	http://gtrd.biouml.org/
TFBS	M29950	DYRK1A_TARGET_GENES	6.71128e-08	2.67109e-06	1.93853e-05	5.34218e-05	26909	781	264	26	MSigDB	http://gtrd.biouml.org/
TFBS	M40831	INSM2_TARGET_GENES	8.08269e-08	3.06372e-06	2.22348e-05	6.43382e-05	26909	843	264	27	MSigDB	http://gtrd.biouml.org/
TFBS	M29976	FOXR2_TARGET_GENES	8.60117e-08	3.11206e-06	2.25856e-05	6.84653e-05	26909	233	264	14	MSigDB	http://gtrd.biouml.org/
TFBS	M29894	ATF6_TARGET_GENES	9.03478e-08	3.12682e-06	2.26927e-05	7.19168e-05	26909	1076	264	31	MSigDB	http://gtrd.biouml.org/
TFBS	M29995	HES4_TARGET_GENES	1.49206e-07	4.87727e-06	3.53965e-05	0.000118768	26909	602	264	22	MSigDB	http://gtrd.biouml.org/
TFBS	M40750	SUMO1_TARGET_GENES	1.53181e-07	4.87727e-06	3.53965e-05	0.000121932	26909	927	264	28	MSigDB	http://gtrd.biouml.org/
TFBS	M30304	ZNF350_TARGET_GENES	1.70332e-07	5.21479e-06	3.7846e-05	0.000135585	26909	1480	264	37	MSigDB	http://gtrd.biouml.org/
TFBS	M29966	FOXD2_TARGET_GENES	3.3526e-07	9.88395e-06	7.17322e-05	0.000266867	26909	1266	264	33	MSigDB	http://gtrd.biouml.org/
TFBS	M30016	HOXC6_TARGET_GENES	3.88207e-07	1.08019e-05	7.83942e-05	0.000309013	26909	1212	264	32	MSigDB	http://gtrd.biouml.org/
TFBS	M29980	GLI4_TARGET_GENES	3.93537e-07	1.08019e-05	7.83942e-05	0.000313255	26909	856	264	26	MSigDB	http://gtrd.biouml.org/
TFBS	M40821	TET1_TARGET_GENES	4.2047e-07	1.08239e-05	7.85538e-05	0.000334694	26909	859	264	26	MSigDB	http://gtrd.biouml.org/
TFBS	M29902	BARX1_TARGET_GENES	4.21534e-07	1.08239e-05	7.85538e-05	0.000335541	26909	1279	264	33	MSigDB	http://gtrd.biouml.org/
TFBS	V$E2F_03	V$E2F_03	4.53209e-07	1.12736e-05	8.18173e-05	0.000360754	26909	191	264	12	TFBS
TFBS	SCGGAAGY_V$ELK1_02	SCGGAAGY_V$ELK1_02	5.34493e-07	1.28926e-05	9.35674e-05	0.000425456	26909	870	264	26	TFBS
TFBS	M29951	E2F2_TARGET_GENES	5.93194e-07	1.38877e-05	0.000100789	0.000472182	26909	1492	264	36	MSigDB	http://gtrd.biouml.org/
TFBS	M30171	SNRNP70_TARGET_GENES	9.01041e-07	2.04922e-05	0.000148721	0.000717229	26909	1013	264	28	MSigDB	http://gtrd.biouml.org/
TFBS	M40844	ADA2_TARGET_GENES	1.19211e-06	2.63589e-05	0.000191298	0.000948919	26909	850	264	25	MSigDB	http://gtrd.biouml.org/
TFBS	M30023	ID2_TARGET_GENES	1.38757e-06	2.98516e-05	0.000216646	0.00110451	26909	1097	264	29	MSigDB	http://gtrd.biouml.org/
TFBS	M30394	ZNF8_TARGET_GENES	1.87447e-06	3.88043e-05	0.00028162	0.00149208	26909	1052	264	28	MSigDB	http://gtrd.biouml.org/
TFBS	V$E2F1_Q4_01	V$E2F1_Q4_01	1.90122e-06	3.88043e-05	0.00028162	0.00151337	26909	181	264	11	TFBS
TFBS	M30154	SETD7_TARGET_GENES	2.21815e-06	4.41412e-05	0.000320352	0.00176565	26909	1000	264	27	MSigDB	http://gtrd.biouml.org/
TFBS	M40813	ZNF784_TARGET_GENES	2.32489e-06	4.45792e-05	0.000323531	0.00185061	26909	398	264	16	MSigDB	http://gtrd.biouml.org/
TFBS	V$E2F_Q4_01	V$E2F_Q4_01	2.35217e-06	4.45792e-05	0.000323531	0.00187233	26909	185	264	11	TFBS
TFBS	V$E2F_Q3_01	V$E2F_Q3_01	2.47859e-06	4.58828e-05	0.000332992	0.00197296	26909	186	264	11	TFBS
TFBS	M40771	ZNF260_TARGET_GENES	2.80189e-06	5.06887e-05	0.00036787	0.0022303	26909	503	264	18	MSigDB	http://gtrd.biouml.org/
TFBS	CACGTG_V$MYC_Q2	CACGTG_V$MYC_Q2	5.01667e-06	8.87393e-05	0.00064402	0.00399327	26909	803	264	23	TFBS
TFBS	M30277	ZNF213_TARGET_GENES	7.97519e-06	0.000138006	0.00100157	0.00634825	26909	597	264	19	MSigDB	http://gtrd.biouml.org/
TFBS	M30190	TAF9B_TARGET_GENES	1.50282e-05	0.00025452	0.00184716	0.0119624	26909	569	264	18	MSigDB	http://gtrd.biouml.org/
TFBS	M29942	DLX4_TARGET_GENES	1.5648e-05	0.000259496	0.00188327	0.0124558	26909	862	264	23	MSigDB	http://gtrd.biouml.org/
TFBS	M30351	ZNF561_TARGET_GENES	1.94458e-05	0.000315895	0.00229259	0.0154789	26909	874	264	23	MSigDB	http://gtrd.biouml.org/
TFBS	WCTCNATGGY_UNKNOWN	WCTCNATGGY_UNKNOWN	2.70603e-05	0.0004308	0.00312651	0.02154	26909	60	264	6	TFBS
GeneFamily	646	Mitochondrial ribosomal proteins	1.00578e-17	9.55487e-16	4.90771e-15	9.55487e-16	18080	79	129	15	genenames.org	http://www.genenames.org/cgi-bin/genefamilies/set/646
GeneFamily	587	Chaperonins	5.57211e-10	2.64675e-08	1.35946e-07	5.29351e-08	18080	15	129	6	genenames.org	http://www.genenames.org/cgi-bin/genefamilies/set/587
GeneFamily	690	Proteasome	0.000246067	0.00713124	0.0366285	0.0233763	18080	43	129	4	genenames.org	http://www.genenames.org/cgi-bin/genefamilies/set/690
GeneFamily	1285	NudC family	0.000300263	0.00713124	0.0366285	0.028525	18080	4	129	2	genenames.org	http://www.genenames.org/cgi-bin/genefamilies/set/1285
GeneFamily	362	WD repeat domain containing	0.000588794	0.0111871	0.0574608	0.0559355	18080	262	129	8	genenames.org	http://www.genenames.org/cgi-bin/genefamilies/set/362
GeneFamily	547	Exportins	0.00103625	0.0164073	0.0842733	0.0984435	18080	7	129	2	genenames.org	http://www.genenames.org/cgi-bin/genefamilies/set/547
GeneFamily	1150	NADH:ubiquinone oxidoreductase supernumerary subunits	0.0012514	0.0169832	0.0872318	0.118883	18080	30	129	3	genenames.org	http://www.genenames.org/cgi-bin/genefamilies/set/1150
GeneFamily	100	Ubiquitin like modifier activating enzymes	0.00218958	0.0260013	0.133551	0.20801	18080	10	129	2	genenames.org	http://www.genenames.org/cgi-bin/genefamilies/set/100
GeneFamily	511	Canonical high mobility group	0.00266367	0.0281166	0.144416	0.253049	18080	11	129	2	genenames.org	http://www.genenames.org/cgi-bin/genefamilies/set/511
GeneFamily	817	Exosome complex	0.00318151	0.0296278	0.152179	0.302244	18080	12	129	2	genenames.org	http://www.genenames.org/cgi-bin/genefamilies/set/817
GeneFamily	1121	Eukaryotic translation initiation factor 3	0.00374246	0.0296278	0.152179	0.355533	18080	13	129	2	genenames.org	http://www.genenames.org/cgi-bin/genefamilies/set/1121
GeneFamily	1058	ATAC complex	0.00374246	0.0296278	0.152179	0.355533	18080	13	129	2	genenames.org	http://www.genenames.org/cgi-bin/genefamilies/set/1058
GeneFamily	595	INO80 complex |SRCAP complex	0.00499114	0.0364737	0.187342	0.474158	18080	15	129	2	genenames.org	http://www.genenames.org/cgi-bin/genefamilies/set/595
GeneFamily	413	AAA ATPases	0.00640976	0.0434948	0.223404	0.608927	18080	53	129	3	genenames.org	http://www.genenames.org/cgi-bin/genefamilies/set/413
GeneFamily	132	Aminoacyl tRNA synthetases, Class II	0.00797842	0.0473719	0.243318	0.75795	18080	19	129	2	genenames.org	http://www.genenames.org/cgi-bin/genefamilies/set/132
GeneFamily	909	Cyclophilin peptidylprolyl isomerases	0.00797842	0.0473719	0.243318	0.75795	18080	19	129	2	genenames.org	http://www.genenames.org/cgi-bin/genefamilies/set/909
GeneFamily	579	G-patch domain containing|Minor histocompatibility antigens	0.0106286	0.0593953	0.305075	1	18080	22	129	2	genenames.org	http://www.genenames.org/cgi-bin/genefamilies/set/579
GeneFamily	667	Nudix hydrolase family	0.0125818	0.0664041	0.341074	1	18080	24	129	2	genenames.org	http://www.genenames.org/cgi-bin/genefamilies/set/667
GeneFamily	702	HAD Asp-based protein phosphatases	0.0142194	0.0675421	0.34692	1	18080	2	129	1	genenames.org	http://www.genenames.org/cgi-bin/genefamilies/set/702
GeneFamily	986	Desumoylating isopeptidases	0.0142194	0.0675421	0.34692	1	18080	2	129	1	genenames.org	http://www.genenames.org/cgi-bin/genefamilies/set/986
GeneFamily	75	Zinc fingers DBF-type	0.0212537	0.0917772	0.4714	1	18080	3	129	1	genenames.org	http://www.genenames.org/cgi-bin/genefamilies/set/75
GeneFamily	578	GPN-loop GTPases	0.0212537	0.0917772	0.4714	1	18080	3	129	1	genenames.org	http://www.genenames.org/cgi-bin/genefamilies/set/578
GeneFamily	1282	Membrane associated progesterone receptor family	0.0282381	0.103178	0.529957	1	18080	4	129	1	genenames.org	http://www.genenames.org/cgi-bin/genefamilies/set/1282
GeneFamily	989	Histone deacetylases, class I|EMSY complex|NuRD complex|SIN3 histone deacetylase complex	0.0282381	0.103178	0.529957	1	18080	4	129	1	genenames.org	http://www.genenames.org/cgi-bin/genefamilies/set/989
GeneFamily	998	Parkinson disease associated genes|Ubiquitin C-terminal hydrolases	0.0282381	0.103178	0.529957	1	18080	4	129	1	genenames.org	http://www.genenames.org/cgi-bin/genefamilies/set/998
GeneFamily	727	RNA pseudouridylate synthase domain containing	0.0282381	0.103178	0.529957	1	18080	4	129	1	genenames.org	http://www.genenames.org/cgi-bin/genefamilies/set/727
GeneFamily	645	AAA ATPases|Mitochondrial respiratory chain complex assembly factors	0.0330252	0.1162	0.596842	1	18080	40	129	2	genenames.org	http://www.genenames.org/cgi-bin/genefamilies/set/645
GeneFamily	1337	TIM22 complex	0.0351732	0.119337	0.612959	1	18080	5	129	1	genenames.org	http://www.genenames.org/cgi-bin/genefamilies/set/1337
GeneFamily	699	Protein phosphatase 6 regulatory subunits	0.0420591	0.124863	0.641339	1	18080	6	129	1	genenames.org	http://www.genenames.org/cgi-bin/genefamilies/set/699
GeneFamily	428	Glycosyltransferase family 2	0.0420591	0.124863	0.641339	1	18080	6	129	1	genenames.org	http://www.genenames.org/cgi-bin/genefamilies/set/428
GeneFamily	1028	Cytosolic iron-sulfur assembly components	0.0420591	0.124863	0.641339	1	18080	6	129	1	genenames.org	http://www.genenames.org/cgi-bin/genefamilies/set/1028
GeneFamily	1225	WD repeat domain containing|UTPB complex	0.0420591	0.124863	0.641339	1	18080	6	129	1	genenames.org	http://www.genenames.org/cgi-bin/genefamilies/set/1225
GeneFamily	770	THO complex	0.0488962	0.126179	0.6481	1	18080	7	129	1	genenames.org	http://www.genenames.org/cgi-bin/genefamilies/set/770
GeneFamily	1053	14-3-3 phospho-serine/phospho-threonine binding proteins	0.0488962	0.126179	0.6481	1	18080	7	129	1	genenames.org	http://www.genenames.org/cgi-bin/genefamilies/set/1053
GeneFamily	1229	Translocase of outer mitochondrial membrane complex	0.0488962	0.126179	0.6481	1	18080	7	129	1	genenames.org	http://www.genenames.org/cgi-bin/genefamilies/set/1229
GeneFamily	581	HAUS augmin like complex	0.0556849	0.126179	0.6481	1	18080	8	129	1	genenames.org	http://www.genenames.org/cgi-bin/genefamilies/set/581
GeneFamily	397	Alcohol dehydrogenases	0.0556849	0.126179	0.6481	1	18080	8	129	1	genenames.org	http://www.genenames.org/cgi-bin/genefamilies/set/397
GeneFamily	1032	Cullins	0.0556849	0.126179	0.6481	1	18080	8	129	1	genenames.org	http://www.genenames.org/cgi-bin/genefamilies/set/1032
GeneFamily	932	COP9 signalosome	0.0624255	0.126179	0.6481	1	18080	9	129	1	genenames.org	http://www.genenames.org/cgi-bin/genefamilies/set/932
GeneFamily	691	Protein arginine methyltransferases	0.0624255	0.126179	0.6481	1	18080	9	129	1	genenames.org	http://www.genenames.org/cgi-bin/genefamilies/set/691
GeneFamily	1329	INO80 complex |SRCAP complex	0.0624255	0.126179	0.6481	1	18080	9	129	1	genenames.org	http://www.genenames.org/cgi-bin/genefamilies/set/1329
GeneFamily	39	Actin related protein 2/3 complex	0.0624255	0.126179	0.6481	1	18080	9	129	1	genenames.org	http://www.genenames.org/cgi-bin/genefamilies/set/39
GeneFamily	430	Dolichyl D-mannosyl phosphate dependent mannosyltransferases|Phosphatidylinositol glycan anchor biosynthesis	0.0624255	0.126179	0.6481	1	18080	9	129	1	genenames.org	http://www.genenames.org/cgi-bin/genefamilies/set/430
GeneFamily	436	Glycosyltransferase family 8	0.0624255	0.126179	0.6481	1	18080	9	129	1	genenames.org	http://www.genenames.org/cgi-bin/genefamilies/set/436
GeneFamily	1306	Histone deacetylases, class I|EMSY complex|NuRD complex|SIN3 histone deacetylase complex	0.0624255	0.126179	0.6481	1	18080	9	129	1	genenames.org	http://www.genenames.org/cgi-bin/genefamilies/set/1306
GeneFamily	961	NME/NM23 family	0.0624255	0.126179	0.6481	1	18080	9	129	1	genenames.org	http://www.genenames.org/cgi-bin/genefamilies/set/961
GeneFamily	401	Alkylation repair homologs	0.0624255	0.126179	0.6481	1	18080	9	129	1	genenames.org	http://www.genenames.org/cgi-bin/genefamilies/set/401
GeneFamily	979	COMM domain containing	0.0691184	0.134005	0.688297	1	18080	10	129	1	genenames.org	http://www.genenames.org/cgi-bin/genefamilies/set/979
GeneFamily	41	Acyl-CoA thioesterases	0.0691184	0.134005	0.688297	1	18080	10	129	1	genenames.org	http://www.genenames.org/cgi-bin/genefamilies/set/41
GeneFamily	974	Acyl-CoA dehydrogenase family	0.0757639	0.138415	0.710946	1	18080	11	129	1	genenames.org	http://www.genenames.org/cgi-bin/genefamilies/set/974
Coexpression	M39197	HAY_BONE_MARROW_ERYTHROBLAST	5.34964e-84	3.52916e-80	3.30741e-79	3.52916e-80	26211	1271	267	119	C8: Cell Type Signature	https://www.gsea-msigdb.org/gsea/msigdb/human/geneset/HAY_BONE_MARROW_ERYTHROBLAST.html
Coexpression	M41654	TRAVAGLINI_LUNG_PROLIFERATING_BASAL_CELL	4.98153e-55	1.64316e-51	1.53991e-50	3.28632e-51	26211	891	267	82	C8: Cell Type Signature	https://www.gsea-msigdb.org/gsea/msigdb/human/geneset/TRAVAGLINI_LUNG_PROLIFERATING_BASAL_CELL.html
Coexpression	M45782	HE_LIM_SUN_FETAL_LUNG_C5_LARGE_PRE_B_CELL	1.27143e-54	2.79588e-51	2.6202e-50	8.38763e-51	26211	1363	267	96	C8: Cell Type Signature	https://www.gsea-msigdb.org/gsea/msigdb/human/geneset/HE_LIM_SUN_FETAL_LUNG_C5_LARGE_PRE_B_CELL.html
Coexpression	M14427	DODD_NASOPHARYNGEAL_CARCINOMA_UP	2.38368e-48	3.93129e-45	3.68427e-44	1.57252e-44	26211	1407	267	91	C2:CGP: Chemical and Genetic Perturbations	https://www.gsea-msigdb.org/gsea/msigdb/human/geneset/DODD_NASOPHARYNGEAL_CARCINOMA_UP.html
Coexpression	MM3849	TABULA_MURIS_SENIS_THYMUS_THYMOCYTE_AGEING	1.20446e-46	1.58916e-43	1.48931e-42	7.94581e-43	26211	701	267	68	M8: Cell Type Signature	https://www.gsea-msigdb.org/gsea/msigdb/human/geneset/TABULA_MURIS_SENIS_THYMUS_THYMOCYTE_AGEING.html
Coexpression	M2325	LEE_BMP2_TARGETS_DN	1.15945e-44	1.27482e-41	1.19472e-40	7.64892e-41	26211	904	267	73	C2:CGP: Chemical and Genetic Perturbations	https://www.gsea-msigdb.org/gsea/msigdb/human/geneset/LEE_BMP2_TARGETS_DN.html
Coexpression	MM1068	LEE_BMP2_TARGETS_DN	4.52997e-44	4.26917e-41	4.00092e-40	2.98842e-40	26211	922	267	73	M2:CGP: Chemical and Genetic Perturbations	https://www.gsea-msigdb.org/gsea/msigdb/human/geneset/LEE_BMP2_TARGETS_DN.html
Coexpression	MM3843	TABULA_MURIS_SENIS_SPLEEN_PROERYTHROBLAST_AGEING	1.57585e-43	1.29948e-40	1.21783e-39	1.03959e-39	26211	1144	267	79	M8: Cell Type Signature	https://www.gsea-msigdb.org/gsea/msigdb/human/geneset/TABULA_MURIS_SENIS_SPLEEN_PROERYTHROBLAST_AGEING.html
Coexpression	M11961	PUJANA_CHEK2_PCC_NETWORK	3.28809e-43	2.41017e-40	2.25873e-39	2.16915e-39	26211	761	267	67	C2:CGP: Chemical and Genetic Perturbations	https://www.gsea-msigdb.org/gsea/msigdb/human/geneset/PUJANA_CHEK2_PCC_NETWORK.html
Coexpression	MM16613	ZHANG_UTERUS_C7_EPITHELIAL2_CELL	1.13593e-37	7.49373e-35	7.02287e-34	7.49373e-34	26211	799	267	63	M8: Cell Type Signature	https://www.gsea-msigdb.org/gsea/msigdb/human/geneset/ZHANG_UTERUS_C7_EPITHELIAL2_CELL.html
Coexpression	M45722	HE_LIM_SUN_FETAL_LUNG_C2_CYCLING_DC_CELL	1.3425e-37	8.05137e-35	7.54547e-34	8.8565e-34	26211	1423	267	80	C8: Cell Type Signature	https://www.gsea-msigdb.org/gsea/msigdb/human/geneset/HE_LIM_SUN_FETAL_LUNG_C2_CYCLING_DC_CELL.html
Coexpression	M12113	WEI_MYCN_TARGETS_WITH_E_BOX	7.1722e-37	3.94292e-34	3.69517e-33	4.7315e-33	26211	792	267	62	C2:CGP: Chemical and Genetic Perturbations	https://www.gsea-msigdb.org/gsea/msigdb/human/geneset/WEI_MYCN_TARGETS_WITH_E_BOX.html
Coexpression	M5926	HALLMARK_MYC_TARGETS_V1	1.04246e-35	5.29006e-33	4.95767e-32	6.87708e-32	26211	200	267	37	H: Hallmark	https://www.gsea-msigdb.org/gsea/msigdb/human/geneset/HALLMARK_MYC_TARGETS_V1.html
Coexpression	M4772	CAIRO_HEPATOBLASTOMA_CLASSES_UP	1.16631e-34	5.49581e-32	5.15048e-31	7.69413e-31	26211	612	267	54	C2:CGP: Chemical and Genetic Perturbations	https://www.gsea-msigdb.org/gsea/msigdb/human/geneset/CAIRO_HEPATOBLASTOMA_CLASSES_UP.html
Coexpression	M4533	GSE22886_UNSTIM_VS_IL15_STIM_NKCELL_DN	6.38351e-33	2.80747e-30	2.63106e-29	4.2112e-29	26211	200	267	35	C7:IMMUNESIGDB: ImmuneSigDB	https://www.gsea-msigdb.org/gsea/msigdb/human/geneset/GSE22886_UNSTIM_VS_IL15_STIM_NKCELL_DN.html
Coexpression	M42508	HOUNKPE_HOUSEKEEPING_GENES	1.50867e-32	6.22044e-30	5.82958e-29	9.9527e-29	26211	1129	267	67	C2:CGP: Chemical and Genetic Perturbations	https://www.gsea-msigdb.org/gsea/msigdb/human/geneset/HOUNKPE_HOUSEKEEPING_GENES.html
Coexpression	M80	KINSEY_TARGETS_OF_EWSR1_FLII_FUSION_UP	1.61809e-32	6.27914e-30	5.8846e-29	1.06745e-28	26211	1290	267	71	C2:CGP: Chemical and Genetic Perturbations	https://www.gsea-msigdb.org/gsea/msigdb/human/geneset/KINSEY_TARGETS_OF_EWSR1_FLII_FUSION_UP.html
Coexpression	MM1338	HOUNKPE_HOUSEKEEPING_GENES	6.91226e-32	2.53334e-29	2.37416e-28	4.56002e-28	26211	1158	267	67	M2:CGP: Chemical and Genetic Perturbations	https://www.gsea-msigdb.org/gsea/msigdb/human/geneset/HOUNKPE_HOUSEKEEPING_GENES.html
Coexpression	M16189	BERENJENO_TRANSFORMED_BY_RHOA_UP	1.61838e-29	5.6192e-27	5.26612e-26	1.06765e-25	26211	550	267	47	C2:CGP: Chemical and Genetic Perturbations	https://www.gsea-msigdb.org/gsea/msigdb/human/geneset/BERENJENO_TRANSFORMED_BY_RHOA_UP.html
Coexpression	MM1100	BERENJENO_TRANSFORMED_BY_RHOA_UP	8.52033e-29	2.81043e-26	2.63384e-25	5.62086e-25	26211	571	267	47	M2:CGP: Chemical and Genetic Perturbations	https://www.gsea-msigdb.org/gsea/msigdb/human/geneset/BERENJENO_TRANSFORMED_BY_RHOA_UP.html
Coexpression	M535	DIAZ_CHRONIC_MYELOGENOUS_LEUKEMIA_UP	1.12925e-28	3.54747e-26	3.32457e-25	7.44969e-25	26211	1399	267	69	C2:CGP: Chemical and Genetic Perturbations	https://www.gsea-msigdb.org/gsea/msigdb/human/geneset/DIAZ_CHRONIC_MYELOGENOUS_LEUKEMIA_UP.html
Coexpression	M4601	GSE24634_TREG_VS_TCONV_POST_DAY5_IL4_CONVERSION_UP	1.49926e-27	4.49575e-25	4.21326e-24	9.89065e-24	26211	200	267	31	C7:IMMUNESIGDB: ImmuneSigDB	https://www.gsea-msigdb.org/gsea/msigdb/human/geneset/GSE24634_TREG_VS_TCONV_POST_DAY5_IL4_CONVERSION_UP.html
Coexpression	MM3800	TABULA_MURIS_SENIS_MARROW_HEMATOPOIETIC_STEM_CELL_AGEING	3.03077e-26	8.69304e-24	8.14683e-23	1.9994e-22	26211	721	267	49	M8: Cell Type Signature	https://www.gsea-msigdb.org/gsea/msigdb/human/geneset/TABULA_MURIS_SENIS_MARROW_HEMATOPOIETIC_STEM_CELL_AGEING.html
Coexpression	M1859	RHEIN_ALL_GLUCOCORTICOID_THERAPY_DN	8.21133e-26	2.25709e-23	2.11527e-22	5.41701e-22	26211	368	267	37	C2:CGP: Chemical and Genetic Perturbations	https://www.gsea-msigdb.org/gsea/msigdb/human/geneset/RHEIN_ALL_GLUCOCORTICOID_THERAPY_DN.html
Coexpression	MM3690	TABULA_MURIS_SENIS_BRAIN_NON_MYELOID_OLIGODENDROCYTE_AGEING	1.83815e-25	4.8505e-23	4.54572e-22	1.21262e-21	26211	1139	267	59	M8: Cell Type Signature	https://www.gsea-msigdb.org/gsea/msigdb/human/geneset/TABULA_MURIS_SENIS_BRAIN_NON_MYELOID_OLIGODENDROCYTE_AGEING.html
Coexpression	M7079	WONG_EMBRYONIC_STEM_CELL_CORE	5.11437e-25	1.29767e-22	1.21614e-21	3.37395e-21	26211	335	267	35	C2:CGP: Chemical and Genetic Perturbations	https://www.gsea-msigdb.org/gsea/msigdb/human/geneset/WONG_EMBRYONIC_STEM_CELL_CORE.html
Coexpression	M40871	THAKAR_PBMC_INACTIVATED_INFLUENZA_AGE_21_30YO_RESPONDERS_7DY_UP	3.17393e-24	7.75496e-22	7.26769e-21	2.09384e-20	26211	658	267	45	C7:VAX: HIPC Vaccine Response	https://www.gsea-msigdb.org/gsea/msigdb/human/geneset/THAKAR_PBMC_INACTIVATED_INFLUENZA_AGE_21_30YO_RESPONDERS_7DY_UP.html
Coexpression	M8525	KRIGE_RESPONSE_TO_TOSEDOSTAT_24HR_DN	4.89655e-24	1.15366e-21	1.08117e-20	3.23025e-20	26211	1045	267	55	C2:CGP: Chemical and Genetic Perturbations	https://www.gsea-msigdb.org/gsea/msigdb/human/geneset/KRIGE_RESPONSE_TO_TOSEDOSTAT_24HR_DN.html
Coexpression	M18562	MANALO_HYPOXIA_DN	1.38043e-23	3.14023e-21	2.94292e-20	9.10668e-20	26211	292	267	32	C2:CGP: Chemical and Genetic Perturbations	https://www.gsea-msigdb.org/gsea/msigdb/human/geneset/MANALO_HYPOXIA_DN.html
Coexpression	M13893	GARY_CD5_TARGETS_DN	4.4775e-23	9.84602e-21	9.22736e-20	2.95381e-19	26211	440	267	37	C2:CGP: Chemical and Genetic Perturbations	https://www.gsea-msigdb.org/gsea/msigdb/human/geneset/GARY_CD5_TARGETS_DN.html
Coexpression	M4473	GSE22886_NAIVE_TCELL_VS_NEUTROPHIL_UP	1.57301e-22	3.34746e-20	3.13712e-19	1.03771e-18	26211	199	267	27	C7:IMMUNESIGDB: ImmuneSigDB	https://www.gsea-msigdb.org/gsea/msigdb/human/geneset/GSE22886_NAIVE_TCELL_VS_NEUTROPHIL_UP.html
[truncated: 319 more rows]

## Sheet: ME12
Category	ID	Name	PValue	QValueFDRBH	QValueFDRBY	QValueBonferroni	TotalGenes	GenesInTerm	GenesInQuery	GenesInTermInQuery	Source	URL
[truncated: 950 more rows]

## Sheet: ME13
Category	ID	Name	PValue	QValueFDRBH	QValueFDRBY	QValueBonferroni	TotalGenes	GenesInTerm	GenesInQuery	GenesInTermInQuery	Source	URL
[truncated: 906 more rows]

[truncated: 25 more sheets: ME14, ME15, ME16, ME18, ME19, ME2, ME20, ME21, ME22, ME24, ME25, ME26, ME28, ME29, ME3, ME32, ME33, ME34, ME35, ME38 …]
