# Supplementary material for: Immune transcriptomic differences in paediatric patients with SARS-CoV-2 compared to other lower respiratory tract infections
Source: bioRxiv. 2025 Nov 7:2025.11.07.687132. Preprint. [Version 1] doi: 10.1101/2025.11.07.687132 (PMC12637703; doi:10.1101/2025.11.07.687132)
Supplement: Supplement 8 [file media-8.xlsx]

## Sheet: abbraviation
Tclin are approved drug targets
Tchem have small molecule activities in ChEMBL
Tier 1 genes include targets of approved small molecules and biotherapeutic drugs (as well as clinical-phase drug candidates)
Tier 2 genes encode targets with known bioactive drug-like small-molecule binding partners as well as those with high sequence similarity with approved drug targets
Tier 3 genes encode secreted or extracellular proteins that have only distant similarity to approved drug targets, as well as other members of key druggable gene families not already included in Tier 1 or 2
Modality specific
Small Molecules (sm) Genes with approved small molecule drugs or clinical-phase small molecule drug candidates.
Antibody (ab) Genes with approved small molecule drugs or clinical-phase small molecule drug candidates.
PROTAC Genes targeted by PROTAC drug modality (supported by literature evidence).
https://astrazeneca-cgr-publications.github.io/DrugnomeAI/about.html

## Sheet: Covid-Severity
Gene	ENSEMBL	logFC	AveExpr	t	P.Value	adj.P.Val	B	Tclin	Tier 1	Tclin & Tier 1	Tclin & Tchem	Tchem	Tier 1 & 2	Tier 1 & 2 & 3A
IFI27	ENSG00000165949	46.0546	70.2668	29.2944	3.26766e-67	8.09302e-63	132.307	52.19	43.24	55.39	38.65	16.56	34.14	61.98
MMP8	ENSG00000118113	7.84353	16.1756	20.5104	3.22603e-47	3.99495e-43	93.9804	93.93	93.14	92.73	94.11	95.66	94.47	95.65
OLFM4	ENSG00000102837	5.54495	11.9904	20.0731	4.09484e-46	3.38056e-42	90.5465	37.35	71.66	76.14	61.61	73.45	72.52	79.11
CEACAM8	ENSG00000124469	7.97803	9.91337	16.0067	2.18973e-35	1.35583e-31	68.7581	85.98	87.71	86.58	74.09	77.95	87.13	90.91
LTF	ENSG00000012223	29.4244	35.5614	15.5465	3.99063e-34	1.97672e-30	65.6805	80.4	83.18	81.23	81.38	76.08	81.49	83.63
IGF2BP3	ENSG00000136231	15.06	20.1425	14.8817	2.72207e-32	1.12363e-28	62.5	69.95	71.89	73.06	61.5	63.71	65.5	64.65
DEFA4	ENSG00000164821	2.45099	3.70936	14.4961	3.19737e-31	1.13128e-27	59.661	27.18	25.93	30.25	41.91	45.56	32.13	90.01
ADAMTS2	ENSG00000087116	1.38021	1.97438	13.7202	4.65223e-29	1.44027e-25	54.3655	52.64	66.92	68.42	70.2	64.19	78.56	91.4
CBX7	ENSG00000100307	-37.3644	96.0848	-13.3914	3.86915e-28	1.06475e-24	53.2083	28.84	29.37	31.22	59.61	70.02	41.14	33.94
TCN2	ENSG00000185339	7.09203	5.3617	13.1252	2.15329e-27	5.33304e-24	51.1648	70.34	76.35	80.07	77.51	75.78	74.88	97.04
MPO	ENSG00000005381	4.62829	7.63542	12.9776	5.58097e-27	1.25658e-23	50.2801	96.23	99.78	99.67	98.55	98.81	99.27	99.86
KCTD7	ENSG00000243335	-18.0645	46.3868	-12.4967	1.24423e-25	2.56799e-22	47.5355	30.08	10.33	5.125	21.87	21.27	2.172	3.295
PRTN3	ENSG00000196415	0.97378	1.68129	12.4636	1.54065e-25	2.93517e-22	46.8761	95.36	91.56	93.77	95.43	98.92	91.06	99.3
CRISP3	ENSG00000096006	1.86464	3.20049	11.8504	8.03784e-24	1.42195e-20	43.329	16.21	57.52	54.9	62.19	72.11	67.21	81.95
LCN2	ENSG00000148346	8.62825	13.7427	11.8052	1.07572e-23	1.77615e-20	42.8816	77.49	91.37	87.58	79.2	82.39	88.12	90.31
SCD	ENSG00000099194	5.59507	8.39037	11.792	1.17071e-23	1.81218e-20	43.0408	80.29	85.01	84.97	95.33	98.85	95.98	96.53
CORO2B	ENSG00000103647	3.4749	3.35894	11.6585	2.76452e-23	4.02758e-20	42.2379	34.67	42.18	33.56	64.3	65.19	40.2	36.41
SCN3A	ENSG00000153253	5.93397	6.4008	11.5425	5.83006e-23	8.02184e-20	41.4938	98.78	95.52	95.75	95.65	84.84	93.95	94.4
IQGAP3	ENSG00000183856	0.672968	0.518297	11.5038	7.47623e-23	9.74547e-20	41.2035	65.69	67.62	61.36	55.55	60.52	61.46	56.14
ADAM9	ENSG00000168615	9.74923	13.0494	11.4616	9.80335e-23	1.214e-19	40.8924	92.12	94.73	93.74	91.51	93.41	92.48	95.41
CEACAM6	ENSG00000086548	2.63716	3.02181	11.3785	1.67129e-22	1.97108e-19	40.2721	82.82	81.46	81.61	71.37	62.48	78.62	87.59
VCAN	ENSG00000038427	398.984	445.671	11.3711	1.75329e-22	1.97381e-19	40.4097	72.29	87.69	86.32	50.53	59.35	83.16	91.9
PITPNC1	ENSG00000154217	-25.8102	78.5121	-10.8478	4.99308e-21	5.21777e-18	37.1567	52.22	30.18	36.23	54	67.95	33.53	38.98
VNN1	ENSG00000112299	34.7977	31.1305	10.8458	5.05618e-21	5.21777e-18	36.9856	64.85	68.41	67.4	77.69	73.53	77.67	83.4
EPHB2	ENSG00000133216	3.63664	3.91856	10.6273	2.03406e-20	2.01511e-17	35.7463	92.67	97.99	97.63	96.64	97.6	97.55	98.27
MCM2	ENSG00000073111	6.73649	10.4236	10.5275	3.83269e-20	3.65093e-17	35.1523	77.44	81.36	81.13	71.22	73.08	80.74	71.29
AGFG1	ENSG00000173744	39.1487	85.1304	10.3551	1.14382e-19	1.04922e-16	34.0182	58.18	55.73	57.94	59.35	55.79	51.72	37.71
DEFA1B	ENSG00000240247	3.70306	14.0916	10.3113	1.5087e-19	1.3345e-16	33.4748	69.81	59.17	68.23	71.1	69.73	74.68	84.09
LAMC1	ENSG00000135862	9.32431	9.52691	10.2945	1.67735e-19	1.43251e-16	33.7268	81.67	91.4	90.5	67.64	62.05	88.27	91.57
IL16	ENSG00000172349	-94.8787	373.367	-10.2548	2.15597e-19	1.7799e-16	33.4827	82.14	84.46	82.8	81.93	80.99	82.73	84.3
BPI	ENSG00000101425	4.42383	6.22631	10.23	2.52093e-19	1.95225e-16	33.2648	47.4	64.35	62.27	82.72	81.29	77.19	82.65
CCSER1	ENSG00000184305	4.26219	5.56327	10.2299	2.52238e-19	1.95225e-16	33.3268	36.5	4.807	10.79	24.48	24.82	9.579	22.75
RGL1	ENSG00000143344	2.91342	4.77789	10.1866	3.3167e-19	2.48923e-16	33.0323	80.43	82.73	86.09	78.65	83.66	79.84	78.76
RORC	ENSG00000143365	-4.56554	6.71475	-10.0019	1.06099e-18	7.50789e-16	31.9227	95.43	94.67	94.69	96.76	95.3	94.8	93.45
FBN2	ENSG00000138829	8.40502	7.80191	9.95542	1.42024e-18	9.67474e-16	31.5879	80.5	82.69	80	60.02	68.14	77.99	92.94
LARP1	ENSG00000155506	57.3589	144.553	9.95263	1.44533e-18	9.67474e-16	31.6135	60.27	69.64	68.83	57.22	66.89	47.3	38.01
MKI67	ENSG00000148773	33.9851	36.6498	9.9093	1.89666e-18	1.23617e-15	31.3248	80.54	85.63	86.89	75.48	82.79	78.26	80.08
INHBA	ENSG00000122641	0.487371	0.578034	9.88023	2.27584e-18	1.44527e-15	31.0385	91.36	91.46	90.53	88.37	90.99	91.81	94.7
DIAPH2	ENSG00000147202	11.0247	29.7177	9.86506	2.5026e-18	1.52616e-15	31.0796	69.94	63.07	51.76	65.93	67.33	64.16	56.27
CD177	ENSG00000204936	11.3239	45.8711	9.86355	2.52644e-18	1.52616e-15	30.732	69.51	72.35	72.25	88.94	88.4	65.93	91.62
CLSPN	ENSG00000092853	5.77045	9.95015	9.80331	3.68312e-18	2.1719e-15	30.6934	58.01	76.69	73.89	85.08	91.24	86.91	80.45
TRAF1	ENSG00000056558	-41.9037	87.1721	-9.75594	4.9522e-18	2.85235e-15	30.4126	76.49	85.44	84.98	82.14	84.31	81.55	77.97
CRISPLD2	ENSG00000103196	58.3474	63.254	9.7146	6.41038e-18	3.60832e-15	30.1317	38.07	70.69	65.68	60.32	61.71	54.28	75.44
CTSD	ENSG00000117984	137.278	203.484	9.66205	8.89558e-18	4.89593e-15	29.8037	94.01	99.18	99.22	99.53	99.81	99.45	99.27
GRN	ENSG00000030582	124.121	177.116	9.64734	9.74916e-18	5.24908e-15	29.726	79.77	79.63	80.07	82.29	86.34	81.87	85.93
APP	ENSG00000142192	24.1273	48.2797	9.59167	1.37863e-17	7.14276e-15	29.3984	95.63	96.08	96.39	94.57	96.88	96.83	95.48
IGHM	ENSG00000211899	462.752	735.525	9.59101	1.38431e-17	7.14276e-15	29.3896	70.01	72.83	70.83	59.69	57.02	71.69	61.38
CYB561D1	ENSG00000174151	-11.099	54.247	-9.55845	1.69486e-17	8.56667e-15	29.2055	5.266	0.4434	2.988	7.568	5.659	0.9271	10.45
KIF4A	ENSG00000090889	1.90051	1.91148	9.53803	1.92411e-17	9.53087e-15	29.0614	53.48	45.48	44.97	36.36	44.26	35.81	36.07
MS4A4A	ENSG00000110079	3.1499	4.21645	9.51261	2.25292e-17	1.09408e-14	28.8973	22.57	56.73	48.8	57.45	66.89	37.72	69.53
USP6NL	ENSG00000148429	15.8547	61.4941	9.47768	2.79782e-17	1.30743e-14	28.7174	63.75	59.43	56.61	61.31	58.16	47.19	32.32
PRKCG	ENSG00000126583	0.327219	0.31567	9.45029	3.31552e-17	1.52066e-14	28.546	96.84	98.35	98.59	97.9	97.19	98.47	98.03
FNDC3A	ENSG00000102531	13.932	61.6869	9.43782	3.5816e-17	1.61283e-14	28.4732	56.12	64.21	69.2	71.59	76.75	61.11	66.99
IGHV6-1	ENSG00000211933	3.29412	2.55744	9.4275	3.81804e-17	1.68859e-14	28.3629	6.268	13.51	23.92	0.9674	2.706	17.05	13.41
STAB1	ENSG00000010327	44.4645	46.9329	9.40937	4.27119e-17	1.85587e-14	28.3004	76.05	76.92	77.79	62.68	64.48	65.56	86.45
DEFA3	ENSG00000239839	15.965	39.3337	9.31718	7.54961e-17	3.16917e-14	27.6805	69.24	58.81	63.71	62.78	58.6	47.59	72.83
PPARG	ENSG00000132170	0.753707	0.804217	9.28696	9.09597e-17	3.75467e-14	27.517	98.9	98.61	98.3	98.67	91.12	98.89	98.82
PRKCE	ENSG00000171132	10.8214	26.3987	9.26439	1.0453e-16	4.24408e-14	27.4274	94.28	97.2	96.62	97.62	97.26	97.22	96.95
SPAG5	ENSG00000076382	2.89334	4.47964	9.20807	1.47832e-16	5.81166e-14	27.0899	26.02	63.31	62.44	46.69	55.83	48.49	52.5
ADAM17	ENSG00000151694	23.5897	88.2863	9.16036	1.98181e-16	7.55129e-14	26.7957	96.56	96.16	95.38	95.86	97.25	96.42	96.98
PTGER4	ENSG00000171522	-19.0651	55.6882	-9.15463	2.05269e-16	7.61544e-14	26.7646	98.54	98.35	97.57	97.21	92.36	95.89	95.53
TPX2	ENSG00000088325	4.81363	5.86813	9.15404	2.06014e-16	7.61544e-14	26.7524	87.88	91.2	88.54	91.18	92.86	90.36	87.14
MMP9	ENSG00000100985	57.9187	62.0685	9.14527	2.17407e-16	7.9184e-14	26.6283	97.02	98.77	98.34	98.42	98.26	99.09	99.17
CRYBG1	ENSG00000112297	39.0765	130.302	9.12635	2.44149e-16	8.6607e-14	26.5971	31.85	29.48	35.64	34.15	32.58	27.94	32.56
SPG11	ENSG00000104133	44.1676	165.677	9.12593	2.44781e-16	8.6607e-14	26.5921	46.42	40.51	32.54	48.44	58.84	36.37	34.29
ARHGAP24	ENSG00000138639	10.6529	16.7467	9.10515	2.78039e-16	9.69885e-14	26.4657	54.35	51.32	56.88	33.72	38.68	42.63	41.85
GALNT2	ENSG00000143641	13.7538	42.4488	9.00992	4.97845e-16	1.70854e-13	25.9042	63.87	60.65	51.86	58.21	60.31	48.32	61.83
EBF1	ENSG00000164330	9.63754	14.8208	9.00804	5.03586e-16	1.70854e-13	25.892	81.63	72.01	65.54	69.97	59.54	67.95	67.61
CASP10	ENSG00000003400	20.3122	80.7186	8.99923	5.31417e-16	1.7786e-13	25.8408	91.47	95.31	93.24	96.02	97.88	95.88	94.54
INPP4A	ENSG00000040933	-36.4304	197.872	-8.99238	5.54117e-16	1.82984e-13	25.7967	36.09	67.12	54.05	67.98	76.25	59.03	44.92
CD163	ENSG00000177575	20.1405	32.163	8.98766	5.70307e-16	1.85852e-13	25.7345	88.51	89.59	89.24	85.31	82.49	87.82	88.15
CLIC4	ENSG00000169504	16.612	29.2214	8.9422	7.52472e-16	2.42032e-13	25.4993	83.75	74.42	76.72	82.89	81.48	78.36	78.9
HDAC9	ENSG00000048052	14.9325	34.1938	8.93496	7.86397e-16	2.49701e-13	25.4547	96.74	93.87	94	91.47	88.71	91.84	90.4
NOL4L	ENSG00000197183	-23.4078	76.881	-8.92805	8.20239e-16	2.54056e-13	25.4137	33	17.26	17.48	21.64	16.79	14.39	19.5
RIN2	ENSG00000132669	10.3936	17.6476	8.92797	8.20629e-16	2.54056e-13	25.4144	68.33	51.85	49.16	47.95	47.17	39.66	36.26
NR3C2	ENSG00000151623	-10.6856	20.4403	-8.90517	9.42791e-16	2.88273e-13	25.2794	99.18	97.78	97.53	98.4	93.78	98	97.7
PRR5	ENSG00000186654	-19.7736	57.9604	-8.89203	1.02121e-15	3.04725e-13	25.1931	68.28	82.36	80.36	72.75	76.01	68.32	65.59
ZBTB42	ENSG00000179627	-4.63261	9.85443	-8.88204	1.08521e-15	3.19968e-13	25.1312	51.85	30.3	40.37	44.4	34.51	24.4	22.07
ITPKB	ENSG00000143772	-51.8988	224.453	-8.83996	1.40122e-15	4.03536e-13	24.8921	95.69	88.31	91.3	95.11	96.93	92.11	89.29
ZNF608	ENSG00000168916	6.64526	9.86425	8.80977	1.68284e-15	4.79067e-13	24.707	62.95	6.903	10.81	40.46	36.69	28.6	16.57
LOXL3	ENSG00000115318	3.9053	6.04458	8.79237	1.87001e-15	5.26303e-13	24.6133	30.82	62.61	59.85	46.6	48.52	59.61	80.83
ECI2	ENSG00000198721	-5.38683	17.9727	-8.75443	2.35289e-15	6.40374e-13	24.3739	63.08	51.81	62.52	65.76	60.21	66.97	42.18
CD244	ENSG00000122223	-14.1309	35.54	-8.73906	2.5821e-15	6.95118e-13	24.2951	63.77	81.43	79.49	68.71	72.72	69.87	95.58
TICRR	ENSG00000140534	1.40991	1.72034	8.73098	2.71136e-15	7.22067e-13	24.2513	32.05	41.05	42.13	28.35	28.8	39.09	29.53
TPST1	ENSG00000169902	5.49724	6.48463	8.72159	2.86955e-15	7.56067e-13	24.0795	70.31	55.4	60.42	53.56	55.23	61.44	63.22
DYRK2	ENSG00000127334	-48.5208	147.227	-8.65566	4.27158e-15	1.10202e-12	23.7993	89.29	96.66	96.55	98.46	99.74	97.61	95.55
SLC2A5	ENSG00000142583	3.52313	11.9074	8.62402	5.16822e-15	1.30613e-12	23.6171	76.78	89.82	88.9	88.54	87.66	90.23	89.9
PLPP3	ENSG00000162407	0.922444	1.216	8.62178	5.23836e-15	1.31049e-12	23.6095	67.77	64.68	66.26	77.78	73.4	76.74	69.67
RAPGEF5	ENSG00000136237	3.6821	3.68695	8.59755	6.06043e-15	1.47882e-12	23.4636	50.47	47.47	54.47	43.7	39.68	47.5	59.92
SMARCD3	ENSG00000082014	9.19268	18.4864	8.59736	6.06723e-15	1.47882e-12	23.4661	73.03	68.45	68.21	84.22	80.43	66.22	53.59
TBC1D10A	ENSG00000099992	-8.89931	36.6677	-8.59673	6.09035e-15	1.47882e-12	23.459	61.33	39.04	37.96	32.37	35.63	25.01	30.14
LRP1	ENSG00000123384	57.6283	101.487	8.58733	6.44438e-15	1.54959e-12	23.4073	85.1	89.91	89.61	86.18	88.12	89.7	95.36
ZNF324	ENSG00000083812	-9.82601	31.486	-8.57848	6.79633e-15	1.61851e-12	23.3346	13.87	22.77	12.78	28.34	34.06	12.19	4.293
STEAP1B	ENSG00000105889	1.26207	1.65241	8.57223	7.05594e-15	1.66433e-12	23.31	18	42.4	41.09	11.18	12.47	26.86	66.18
CIB1	ENSG00000185043	-9.5382	30.8436	-8.51814	9.7606e-15	2.23334e-12	22.9835	75.84	71.96	72.39	78.5	82.03	74.99	71.71
UBR5	ENSG00000104517	34.0829	136.06	8.51684	9.83717e-15	2.23334e-12	22.9735	41.86	43.98	27.41	64.9	70.6	54.17	39.54
TOM1L2	ENSG00000175662	-11.6066	43.2486	-8.51564	9.90802e-15	2.23334e-12	22.9707	32.79	39.4	37.64	36.14	41.78	40.5	26.68
RHOF	ENSG00000139725	-21.8685	75.6303	-8.51545	9.91916e-15	2.23334e-12	22.9657	59.44	55.1	45.13	49.19	61.84	44.7	46.95
MTHFD1L	ENSG00000120254	3.6258	7.16269	8.50515	1.05504e-14	2.35407e-12	22.9078	78.64	73.78	72.82	82.51	82.95	79.29	63.09
ENO1	ENSG00000074800	70.8637	218.879	8.47983	1.22766e-14	2.69076e-12	22.774	86.11	84.37	82.94	96.79	99.3	89.17	85.67
CCDC88A	ENSG00000115355	21.8371	99.0432	8.45964	1.38519e-14	2.95751e-12	22.6471	81.88	69.3	69.32	69.07	71.96	61.07	44.39
EFCAB2	ENSG00000203666	8.67617	12.9475	8.44868	1.47897e-14	3.13075e-12	22.5968	45.7	24.43	45.89	34.1	42.94	37.94	46.62
DNAJC13	ENSG00000138246	27.408	69.7235	8.42835	1.66989e-14	3.50494e-12	22.4751	63.01	52.85	45.17	54.18	58.07	51.86	42.8
STOX2	ENSG00000173320	0.39768	0.512145	8.425	1.70354e-14	3.54551e-12	22.3986	20.41	47.3	43.41	24.59	21.65	38.88	41.42
CREG1	ENSG00000143162	26.6624	44.4338	8.41384	1.8209e-14	3.75818e-12	22.3972	50.74	61.56	60.96	65.55	75.26	63.31	71.73
AP1B1	ENSG00000100280	19.5581	62.8306	8.41168	1.84451e-14	3.77545e-12	22.3671	44.58	55.7	60.31	63.21	65.27	64.11	51.01
ASPM	ENSG00000066279	5.76004	7.6364	8.40188	1.9555e-14	3.96983e-12	22.3277	63.4	70.22	56.96	37.45	42.14	51.05	40.2
PNRC1	ENSG00000146278	-89.7245	318.295	-8.38012	2.22619e-14	4.48262e-12	22.1819	70.25	71.48	65.95	63.62	58.73	62.97	54.71
FAM177B	ENSG00000197520	1.55656	1.78843	8.37753	2.26077e-14	4.49673e-12	22.1757	17.22	3.824	7.266	3.426	0.5643	6.173	12.19
NBPF10	ENSG00000271425	14.7649	35.485	8.37688	2.26952e-14	4.49673e-12	22.1579	12.33	10.74	14.33	4.636	8.828	18.64	6.233
SLC38A10	ENSG00000157637	18.5046	77.8304	8.37249	2.32972e-14	4.57937e-12	22.1317	2.912	83.62	77.48	79.9	78.99	87.33	79.7
OMG	ENSG00000126861	1.69809	3.65722	8.33777	2.86418e-14	5.54196e-12	21.9438	81.27	92	91.53	77	75.37	88.22	89.25
SORT1	ENSG00000134243	43.2416	56.5144	8.32532	3.08417e-14	5.92137e-12	21.8598	74.06	81.12	81.13	76.82	75.79	68.42	71.46
DIDO1	ENSG00000101191	-21.6335	165.11	-8.31766	3.22769e-14	6.14925e-12	21.8191	41.64	26.05	17.02	63.1	66.01	49.39	25.35
GPR183	ENSG00000169508	-16.3432	35.6576	-8.31434	3.29201e-14	6.22391e-12	21.7916	92.3	87.38	87.82	91.24	93.28	87.64	88.18
ZNF649	ENSG00000198093	-4.99993	17.0493	-8.30984	3.38116e-14	6.34402e-12	21.7731	24.2	18.83	11.7	28.06	20.56	11.45	1.436
MYCBP2	ENSG00000005810	77.1641	246.048	8.28635	3.88671e-14	7.18375e-12	21.6276	44.82	40.93	61.38	47.66	48.94	29.66	38.79
NDST1	ENSG00000070614	28.8042	51.1125	8.27774	4.09031e-14	7.48468e-12	21.6094	76.84	87.88	87.62	62.55	60.95	83.88	82.75
CAMP	ENSG00000164047	3.87749	5.46147	8.27693	4.10997e-14	7.48468e-12	21.6052	80.65	81.86	79.62	83.17	86.09	85.25	84.3
SDC1	ENSG00000115884	1.15008	1.07822	8.27404	4.18111e-14	7.55865e-12	21.5884	82.43	95.01	93.43	81.91	80.89	90.52	93.08
SHISA4	ENSG00000198892	-4.10311	4.98627	-8.25483	4.68485e-14	8.40794e-12	21.4468	52.21	13.1	14.24	13	12.93	12.12	27.74
PTPRK	ENSG00000152894	5.47624	9.45879	8.24916	4.84486e-14	8.63257e-12	21.4213	79.51	82.78	79.39	76.33	76.28	72.37	81.16
SPTLC2	ENSG00000100596	58.7514	120.993	8.2446	4.97761e-14	8.80574e-12	21.419	83.7	79.51	83.1	92.32	97.18	86.35	83.21
ZBTB4	ENSG00000174282	-29.7301	96.2068	-8.23746	5.19219e-14	8.99265e-12	21.3565	62.98	26.26	27.2	53.26	46.26	22.54	0.1058
ZFP36L2	ENSG00000152518	-75.3012	348.789	-8.21434	5.95285e-14	1.01679e-11	21.2169	58.65	67.33	66.02	54.27	61.45	64.91	43.9
EIF4G1	ENSG00000114867	45.6472	121.828	8.21037	6.09434e-14	1.03383e-11	21.1953	70.8	76	76.03	82.72	83.36	83.44	74.6
DBP	ENSG00000105516	-12.2397	35.8079	-8.19496	6.67508e-14	1.12464e-11	21.1113	50.97	61.5	59.73	75.68	81.31	73.44	66.37
TRIM11	ENSG00000154370	-11.2686	55.6334	-8.18639	7.02137e-14	1.16629e-11	21.0566	11.85	16.69	7.463	21.91	24.4	2.6	1.224
IRAK3	ENSG00000090376	77.6171	125.026	8.18483	7.08644e-14	1.16629e-11	21.0662	87.81	96.54	96.52	95.47	97.64	95.87	95.96
AMIGO1	ENSG00000181754	-16.7925	36.8392	-8.18425	7.11065e-14	1.16629e-11	21.0424	82.99	50.8	65.38	47.77	26.14	50.78	72.82
RB1	ENSG00000139687	16.8057	56.7377	8.17103	7.6874e-14	1.25259e-11	20.9646	90.04	92.46	91.68	91.32	93.93	92.45	91.15
RPS4Y1	ENSG00000129824	-13.2209	50.2809	-8.1636	8.03176e-14	1.30015e-11	20.9507	53.16	54.66	55.88	63.38	59.13	60.32	44.32
ZNF792	ENSG00000180884	-7.50293	23.6685	-8.16242	8.08787e-14	1.30073e-11	20.9262	9.589	31.53	22.17	34.45	41.99	21.53	22.27
LEPROTL1	ENSG00000104660	-17.4625	79.1671	-8.15723	8.33903e-14	1.32779e-11	20.8839	20.52	19.97	21.34	17.3	21.55	21.02	24.93
HBG2	ENSG00000196565	0.690406	2.39454	8.15674	8.36335e-14	1.32779e-11	20.9155	67.63	58.25	66.04	42.23	49.7	68.6	73.95
CACNA1A	ENSG00000141837	9.19298	46.1191	8.14994	8.70522e-14	1.37326e-11	20.8462	99.75	95.97	95.41	94.37	91.22	93.52	93.57
TDRD9	ENSG00000156414	4.78721	5.59492	8.14598	8.91068e-14	1.39678e-11	20.8403	44.92	45.18	37.25	14.57	13.87	47.23	32.57
ST14	ENSG00000149418	8.52363	11.3818	8.13847	9.31365e-14	1.45076e-11	20.8021	92.41	89.18	89.76	91.47	93.64	88.79	90.65
IGHV3-21	ENSG00000211947	10.4943	21.1141	8.13002	9.78888e-14	1.51526e-11	20.7572	4.142	14.36	22.19	1.476	2.666	15.93	15.61
CDCA2	ENSG00000184661	1.31679	1.67274	8.11849	1.04762e-13	1.61158e-11	20.6887	9.171	55.42	45.74	35.28	35.68	37.61	26.1
RNF175	ENSG00000145428	6.59385	9.61867	8.11036	1.09891e-13	1.66974e-11	20.6498	50.86	20.95	29.52	15.82	15.92	15.5	17.04
LDLR	ENSG00000130164	11.9256	42.6377	8.10229	1.15228e-13	1.73182e-11	20.5823	90.55	94.01	92.46	91.77	94.19	92.52	93.5
THEM4	ENSG00000159445	-10.1739	25.6783	-8.10208	1.15375e-13	1.73182e-11	20.576	70.09	83.09	82.09	82.43	85.27	78.93	74.74
TOP1	ENSG00000198900	30.9584	88.5456	8.10057	1.16399e-13	1.73665e-11	20.5819	96.53	94.2	93.69	96.27	95.58	95.29	94.11
CD3E	ENSG00000198851	-79.5922	216.155	-8.09821	1.1803e-13	1.75045e-11	20.5523	98.58	96.35	97.41	92.12	87.89	94.57	95.14
KCNC4	ENSG00000116396	-12.9248	31.1865	-8.09716	1.18754e-13	1.7507e-11	20.5424	97.85	80.79	95.26	94.73	79.76	86.41	75.63
TDRKH	ENSG00000182134	-2.62198	6.8765	-8.09296	1.21724e-13	1.77338e-11	20.5211	54.45	58.6	45.45	49.95	56.71	57.86	54.5
FKBP5	ENSG00000096060	64.4645	149.439	8.08754	1.25665e-13	1.82009e-11	20.5119	89.46	90.73	89.42	88.61	91.53	89.71	86.2
RORA	ENSG00000069667	-54.9461	135.158	-8.07414	1.35953e-13	1.95764e-11	20.4164	96.59	91.7	91.03	94.24	93.38	93.34	91.91
CORO1C	ENSG00000110880	38.5109	101.373	8.0679	1.41019e-13	2.00726e-11	20.3989	59.22	60.61	60.29	54.01	61.33	51.34	39.67
ITFG1	ENSG00000129636	7.42782	31.7878	8.0458	1.60537e-13	2.27202e-11	20.2629	32.72	39.37	32.96	31.02	37.82	37.12	34.92
SCUBE3	ENSG00000146197	-3.91842	16.5528	-8.03783	1.68208e-13	2.36705e-11	20.2038	60.24	71.63	68.28	55.52	53.05	63.27	85.48
MAF	ENSG00000178573	-16.0037	41.239	-8.00296	2.06309e-13	2.85456e-11	20.0029	88.05	86.55	85.56	83	77.44	83.9	83.19
VPS39	ENSG00000166887	11.6219	74.8337	7.9876	2.25692e-13	3.1054e-11	19.9116	41.58	24.93	30.33	54.73	50.95	44.7	28.67
IGHV4-61	ENSG00000211970	7.73819	9.0326	7.97235	2.46714e-13	3.35734e-11	19.8569	6.606	20.21	10.82	4.651	4.399	14.8	11.14
POLR2A	ENSG00000181222	49.2989	144.456	7.958	2.68274e-13	3.63079e-11	19.7499	83.45	82.67	80.53	85.76	81.3	78.65	67.28
BUB1	ENSG00000169679	4.80408	6.26889	7.95615	2.71175e-13	3.65011e-11	19.7696	92.02	96.09	95.33	94.6	96.57	94.73	94.77
KIF11	ENSG00000138160	4.49446	9.16556	7.95389	2.74789e-13	3.67875e-11	19.7531	92.61	95.9	96.86	98.5	99.41	97.05	96.21
C3AR1	ENSG00000171860	20.1613	25.2976	7.95038	2.80472e-13	3.73465e-11	19.7379	94.17	90.37	91.61	95.29	95.72	93.63	96.71
IGIP	ENSG00000182700	-2.8769	8.78593	-7.93553	3.05829e-13	4.04939e-11	19.6101	33.78	6.324	10.05	18.79	17.98	25.34	46.73
H6PD	ENSG00000049239	26.4357	88.3921	7.93466	3.07379e-13	4.04939e-11	19.6384	81.58	82.21	85.38	88.08	86.88	87.04	80.2
APLP2	ENSG00000084234	73.1605	201.569	7.92464	3.25861e-13	4.24768e-11	19.5825	76.69	76.12	72.28	77.09	82.73	70.27	78.95
ZNF862	ENSG00000106479	-12.3868	43.5317	-7.87509	4.34736e-13	5.55006e-11	19.2815	7.674	23.1	10.65	28.53	23.35	17.86	15.82
LTK	ENSG00000062524	-3.2619	4.89874	-7.86809	4.52767e-13	5.75061e-11	19.2288	88	96.15	96.31	96.71	99.3	96.84	95.66
CDC42SE2	ENSG00000158985	-38.6497	208.79	-7.86575	4.58974e-13	5.7997e-11	19.214	12.65	16.43	18.36	34.88	35.25	30.5	37.99
P4HTM	ENSG00000178467	-8.56317	29.4716	-7.86008	4.74313e-13	5.94153e-11	19.1868	93.04	91.04	89.91	93.59	95.67	91.23	88.45
LHFPL2	ENSG00000145685	13.8084	26.5868	7.84038	5.31772e-13	6.5852e-11	19.1216	22.45	13.17	9.433	7.941	5.81	9.881	63.89
TYSND1	ENSG00000156521	-7.32602	27.6022	-7.83755	5.40547e-13	6.65613e-11	19.0647	41.24	32.92	33.5	25.45	41.1	32.65	25.46
CASS4	ENSG00000087589	-19.0184	40.566	-7.83681	5.42875e-13	6.65613e-11	19.0604	32.81	70.02	67.36	44.87	47.5	48.36	58.22
KRTAP5-1	ENSG00000205869	-0.420593	0.535237	-7.83582	5.46014e-13	6.66164e-11	19.048	4.857	6.807	3.114	4.611	6.561	6.263	11.55
CDC6	ENSG00000094804	2.50951	3.84295	7.808	6.41502e-13	7.78828e-11	18.9388	83.36	84.83	84.55	83.69	77.76	85.12	74.48
RASSF5	ENSG00000266094	-60.8828	307.918	-7.79237	7.02184e-13	8.44223e-11	18.8031	72.69	82.26	83.43	78.09	82.83	80.1	79.21
TRBC1	ENSG00000211751	-51.151	121.339	-7.78901	7.15966e-13	8.56634e-11	18.7871	78.67	84.91	83.34	52.73	47.95	82.14	77.45
IGHV1-2	ENSG00000211934	11.9368	15.0617	7.78656	7.2619e-13	8.6469e-11	18.8194	50.55	39.7	49.66	20.26	17.2	46.15	39.32
SMAD7	ENSG00000101665	-10.0507	22.6416	-7.78002	7.54152e-13	8.93688e-11	18.7331	81.06	85.26	84.12	86.21	89.91	87.06	85.72
SYS1	ENSG00000204070	-8.72255	36.6434	-7.77376	7.81931e-13	9.22195e-11	18.6963	20.66	20.93	11.91	6.878	2.852	10.62	10.65
HDLBP	ENSG00000115677	31.847	131.401	7.77164	7.91576e-13	9.29145e-11	18.7023	49.8	63.34	55.56	57.48	69.05	67.23	50.67
FIGNL2	ENSG00000261308	-1.81507	4.2955	-7.76743	8.11074e-13	9.43092e-11	18.656	19.23	45.24	55.97	13.06	12.23	27.2	21.09
IL10RA	ENSG00000110324	-78.1627	281.765	-7.76416	8.26552e-13	9.56599e-11	18.6403	90.43	89.31	88.57	74.38	57.7	85.95	93.8
CYP51A1	ENSG00000001630	4.54984	18.898	7.75448	8.74009e-13	1.00682e-10	18.6179	94	96.54	94.91	95.3	96.07	96.16	95.04
RBM15B	ENSG00000259956	-15.9898	76.2219	-7.73286	9.90133e-13	1.11975e-10	18.4716	13.92	28.33	24.22	19.96	22.95	26.32	10.68
ABHD15	ENSG00000168792	-7.16571	27.2013	-7.7276	1.02058e-12	1.14894e-10	18.448	33.24	51.54	59.6	38.39	25.66	57.39	53.34
VRK3	ENSG00000105053	-12.3722	79.8505	-7.72169	1.05592e-12	1.18139e-10	18.3996	30.79	94.74	91.4	92.86	97.85	96.29	95.9
PYGO2	ENSG00000163348	-10.0805	43.5054	-7.7212	1.05894e-12	1.18139e-10	18.408	63.12	43.94	52.76	73.38	80.61	55.69	38.78
HABP4	ENSG00000130956	-3.05791	7.18022	-7.71682	1.08599e-12	1.20075e-10	18.375	59.12	52.24	48.38	29.06	29.62	32.45	62.91
SELENOM	ENSG00000198832	-2.19394	3.91499	-7.7113	1.12105e-12	1.23401e-10	18.3433	32.82	29.56	33.1	5.946	5.432	38.63	47.23
SARM1	ENSG00000004139	-10.8799	30.3567	-7.70774	1.14428e-12	1.254e-10	18.3337	68.17	72.79	70.16	80.04	83.89	80.72	76.91
KLHL36	ENSG00000135686	-18.3177	99.8192	-7.70233	1.18047e-12	1.28796e-10	18.3042	51.95	25.35	41.15	53.79	53.48	17.51	11.63
FGD2	ENSG00000146192	36.5246	108.71	7.69624	1.22251e-12	1.32798e-10	18.2815	19.1	50.85	42.78	50.25	54.94	36.98	13.45
TLR2	ENSG00000137462	102.299	160.559	7.69371	1.24044e-12	1.34157e-10	18.2986	97.51	96.11	96.02	95.03	95.43	96.41	97.01
NCKAP1L	ENSG00000123338	57.023	248.877	7.68386	1.31276e-12	1.41362e-10	18.2009	75.89	71.23	65.62	69.7	73.25	67.54	68
STARD5	ENSG00000172345	-42.064	142.182	-7.68198	1.32698e-12	1.42274e-10	18.1864	41.17	47.98	38.3	72.01	75.72	70.46	69.36
YWHAG	ENSG00000170027	18.3325	65.5129	7.67385	1.39048e-12	1.47803e-10	18.1709	88.95	85.86	85.7	87.1	86.42	93.62	90.7
TNS3	ENSG00000136205	17.426	37.5022	7.66542	1.45948e-12	1.53816e-10	18.1078	86.73	75.44	78.19	72.22	78.01	75.75	68.49
TIFAB	ENSG00000255833	-3.09125	4.9465	-7.66136	1.49387e-12	1.56774e-10	18.0705	20.34	40.02	38.77	38.31	50.43	31.77	64.48
ZC3H10	ENSG00000135482	-9.04024	39.6246	-7.65413	1.55718e-12	1.6182e-10	18.0193	13.47	11.29	11.64	25.14	25.79	6.686	9.629
NFATC4	ENSG00000100968	0.348764	0.378018	7.65364	1.56155e-12	1.6182e-10	18.0515	82.54	76.95	75.77	82.44	83.72	78.87	76.8
TMEM165	ENSG00000134851	13.6084	50.8984	7.65078	1.58735e-12	1.63808e-10	18.0468	27.97	21.51	10.38	38.59	32.36	33.48	15.82
LCK	ENSG00000182866	-39.9943	131.124	-7.64365	1.65366e-12	1.69943e-10	17.9886	99.43	99.55	99.64	99.1	95.67	99.74	99.29
CTSG	ENSG00000100448	0.913734	2.18515	7.63633	1.72449e-12	1.76489e-10	17.9649	94.95	93.95	94.33	96.77	97.76	94.5	96.8
FCER1A	ENSG00000179639	-10.0835	12.0979	-7.63195	1.76839e-12	1.80238e-10	17.8955	93.94	94.94	94.64	90.89	91.91	91.36	94.25
ZNF853	ENSG00000236609	-2.15633	4.61	-7.62702	1.81907e-12	1.84643e-10	17.8776	14.28	35.23	39.32	28.74	34.16	30.33	13.5
HCFC1	ENSG00000172534	34.1153	84.3916	7.62386	1.85221e-12	1.87239e-10	17.8662	51.54	53.58	40.27	79.44	78.45	47.38	48.24
ZBTB2	ENSG00000181472	-4.23375	23.4598	-7.62214	1.87058e-12	1.88328e-10	17.8588	43.67	22.05	30.3	41.29	45.38	8.057	0.3326
ELANE	ENSG00000197561	1.55156	3.68758	7.60523	2.06078e-12	2.05804e-10	17.8027	97.42	98.7	98.38	99.32	99.54	98.5	99.28
MILR1	ENSG00000271605	7.19238	18.3773	7.59405	2.19686e-12	2.18512e-10	17.6991	5.165	27.12	24.36	26.64	35.42	15.14	56.71
TTK	ENSG00000112742	1.26466	1.55361	7.58563	2.30513e-12	2.27454e-10	17.6633	88.19	95.53	94.17	93.09	96.48	95.76	94.52
LRRN2	ENSG00000170382	5.03669	12.7263	7.57598	2.43582e-12	2.39396e-10	17.6013	30.06	39.93	25.87	17.81	19.05	33.7	61.38
DPYD	ENSG00000188641	43.4368	120.922	7.57266	2.48249e-12	2.43019e-10	17.6144	95.66	97.7	97.64	97.1	91.2	97.56	97.58
TIGD5	ENSG00000179886	-4.26383	13.6556	-7.57086	2.50802e-12	2.43943e-10	17.5608	26.26	24.59	14.59	20.17	14.44	24.83	6.49
XK	ENSG00000047597	12.2419	20.1402	7.57061	2.51162e-12	2.43943e-10	17.6114	91.27	82.17	81.38	87.72	79.75	75.06	81.28
STOM	ENSG00000148175	63.8307	127.482	7.56183	2.64078e-12	2.55485e-10	17.5701	64.6	66.74	61.2	65.43	64.03	64.5	63.28
C1QC	ENSG00000159189	1.40349	2.07134	7.55913	2.68182e-12	2.58446e-10	17.524	84.57	77.94	75.44	76.95	78.23	76.47	87.02
ITGAM	ENSG00000169896	86.6552	151.112	7.54424	2.9194e-12	2.79169e-10	17.471	93.83	97.3	95.94	91.8	90.58	97.27	97.55
MOB2	ENSG00000182208	-5.5136	26.129	-7.53742	3.03511e-12	2.8801e-10	17.3707	41.75	17.37	19.47	38.17	46.74	28.04	36.51
OR52K2	ENSG00000181963	1.21719	1.41223	7.53502	3.07706e-12	2.90876e-10	17.3966	52.96	1.456	1.3	9.12	16.11	0.6702	2.963
E2F1	ENSG00000101412	3.07638	4.91028	7.53004	3.16558e-12	2.98106e-10	17.3818	86.68	88.03	88.51	90.36	93.87	88.85	86.29
ZC3H7A	ENSG00000122299	9.3461	42.9069	7.52706	3.21966e-12	3.01854e-10	17.3321	61.29	39.55	43.81	35.57	32.97	38.53	8.833
PARP4	ENSG00000102699	38.8399	132.703	7.52651	3.22975e-12	3.01854e-10	17.3436	74.38	55.92	52.61	70.63	62.1	62.9	51.47
CR2	ENSG00000117322	6.94462	13.7534	7.52439	3.26908e-12	3.04381e-10	17.3105	84.46	88.09	87.17	78.98	76.74	81.4	94.07
ABHD14B	ENSG00000114779	-8.56756	25.4234	-7.51626	3.42383e-12	3.17595e-10	17.2528	72.51	69.32	78.12	62.78	58.8	81.45	71.25
C15orf62	ENSG00000188277	-2.65043	8.32857	-7.51244	3.49917e-12	3.23373e-10	17.2447	1.905	5.825	8.359	6.319	9.317	16.65	20.68
EIF4G3	ENSG00000075151	25.9443	71.9574	7.50765	3.59584e-12	3.31072e-10	17.2348	57.73	60.23	52.48	65.53	73.96	69.92	57.66
KCND1	ENSG00000102057	1.25789	2.23445	7.5047	3.65667e-12	3.35425e-10	17.2334	99.92	82.59	99.59	98.34	78.87	78.23	70.57
NCR3	ENSG00000204475	-4.48234	9.74273	-7.50295	3.69333e-12	3.37538e-10	17.1736	84.56	83.34	81.5	54.66	61.78	78.94	90.58
ITGA9	ENSG00000144668	1.37269	1.89411	7.49951	3.76613e-12	3.42926e-10	17.2171	87.97	91	89.84	72.57	62.96	84.05	90.17
LY9	ENSG00000122224	-17.8076	62.9392	-7.48655	4.05411e-12	3.65121e-10	17.1161	84.84	85.59	86.17	71.29	48.99	80.15	85.6
RABGAP1	ENSG00000011454	9.75169	50.2539	7.47707	4.27846e-12	3.81815e-10	17.0374	58.3	59.45	57.71	62.9	67.74	64.79	51.17
KLHL14	ENSG00000197705	6.24484	12.5474	7.47677	4.28572e-12	3.81815e-10	17.062	59.19	32.08	53.31	46.08	37.81	11.04	28.69
RAB13	ENSG00000143545	2.43471	6.30687	7.47499	4.32918e-12	3.84304e-10	17.079	42.25	48.33	30.85	30.16	38.79	26.23	31.17
ANKRD9	ENSG00000156381	12.0569	31.5135	7.47164	4.41237e-12	3.9029e-10	17.0739	31.02	45.49	43.64	32.75	25.76	29.73	34.69
ASB6	ENSG00000148331	-7.11667	40.1522	-7.46979	4.45872e-12	3.92986e-10	16.9929	15.02	16.67	40.59	41.25	28.71	12.82	18.79
RETN	ENSG00000104918	2.06925	4.54429	7.45211	4.92918e-12	4.32911e-10	16.964	66.4	74.11	75.48	78.85	80.48	75.03	84.51
PCDH9	ENSG00000184226	29.6815	60.8872	7.44535	5.12168e-12	4.44954e-10	16.8946	64.97	53.85	49.69	51.49	48.23	62.8	53.19
MCM10	ENSG00000065328	1.76885	2.65383	7.44478	5.13816e-12	4.44954e-10	16.9137	58.31	63.04	64.19	62.52	67	63.99	50.99
CD200R1	ENSG00000163606	-4.75061	10.9975	-7.44247	5.20589e-12	4.49249e-10	16.8572	85.67	84.75	82.73	79.79	82.58	76.67	96.13
TRIO	ENSG00000038382	19.7218	54.6811	7.43948	5.29488e-12	4.55342e-10	16.8295	86.01	88.32	85.76	83.93	78.43	81.69	79.25
GNS	ENSG00000135677	70.4652	145.686	7.42811	5.64711e-12	4.83951e-10	16.8115	72.62	85.17	82.14	81.03	86.02	84.6	82.62
CKAP2L	ENSG00000169607	1.732	2.65214	7.42585	5.71985e-12	4.88495e-10	16.7845	23.22	38.34	47.39	19.88	31.79	33.8	30.12
RENBP	ENSG00000102032	3.02463	13.1622	7.42196	5.84703e-12	4.9764e-10	16.7388	43.04	63.07	59.61	80.18	76.05	60.35	72.56
PPP1R2	ENSG00000184203	-12.4317	62.5259	-7.42045	5.89719e-12	5.0019e-10	16.7256	66.62	50.11	55.9	74.4	77.68	67.1	62.33
FAHD2B	ENSG00000144199	-1.65183	4.64808	-7.40908	6.28896e-12	5.316e-10	16.6859	36.3	30.47	29.68	26	12.26	21.93	17.56
UBE2J1	ENSG00000198833	48.6222	106.476	7.40286	6.51376e-12	5.47054e-10	16.6512	49.9	54.27	54.82	45.27	56.95	60.49	51.92
EVL	ENSG00000196405	-114.023	416.13	-7.40223	6.53716e-12	5.47054e-10	16.657	80.16	59.42	59.82	73.28	76.63	63.94	48.05
SLC4A10	ENSG00000144290	-6.01333	7.8127	-7.40221	6.53806e-12	5.47054e-10	16.623	84.64	79.1	78.32	69.16	57.71	76.15	72.43
RGS16	ENSG00000143333	0.819431	0.914693	7.39807	6.69265e-12	5.58104e-10	16.664	88.88	79.86	77.64	76.26	80.7	75.91	77.22
TPP1	ENSG00000166340	48.1005	116.756	7.38659	7.14098e-12	5.90033e-10	16.571	70.43	68.37	71.59	81.05	80.25	77.09	74.89
EGLN2	ENSG00000269858	-29.935	135.678	-7.38589	7.16919e-12	5.90033e-10	16.5295	91.06	90.58	91.6	93.92	95.92	92.06	89.89
KHDRBS2	ENSG00000112232	1.02579	1.79045	7.38568	7.17786e-12	5.90033e-10	16.5469	67.71	78.68	82.86	73.57	81.76	79.14	80.09
NOS1AP	ENSG00000198929	0.470329	0.405918	7.38548	7.18595e-12	5.90033e-10	16.5884	84.04	74.76	76.89	77.12	58.2	71.04	79.68
CPXM1	ENSG00000088882	0.476539	0.576398	7.3765	7.55955e-12	6.15879e-10	16.5023	35.12	64.86	69.14	59.89	62.3	54.68	78.01
WASF1	ENSG00000112290	1.20005	2.02778	7.36765	7.94652e-12	6.45283e-10	16.4653	79.4	72.76	72.66	76.36	74.3	71.65	63.56
E2F8	ENSG00000129173	1.43731	1.6745	7.35994	8.29937e-12	6.69546e-10	16.4568	62.31	80.63	78.24	56.96	74.15	77.18	68.83
HSD17B1	ENSG00000108786	-4.88943	20.9988	-7.35537	8.51612e-12	6.84801e-10	16.3629	88.55	99.27	99.06	96.69	99.01	99.56	99.5
PAICS	ENSG00000128050	9.08604	47.8261	7.35448	8.55867e-12	6.85329e-10	16.3662	87.73	69.22	72.39	77.99	77.75	75.32	63.38
PPP2R5C	ENSG00000078304	-40.394	214.83	-7.35408	8.57802e-12	6.85329e-10	16.356	75.58	81.66	79.1	87.78	88.87	82.97	68.39
NCOA3	ENSG00000124151	38.6612	164.574	7.3374	9.42252e-12	7.47973e-10	16.2838	88.26	84.59	85.15	87.43	88.59	85.41	76.48
MERTK	ENSG00000153208	2.47807	3.3774	7.33436	9.5855e-12	7.51279e-10	16.3143	94.68	97.85	97.89	97.53	98.89	97.8	99.58
TGFBR2	ENSG00000163513	-65.3626	328.671	-7.32769	9.95183e-12	7.7753e-10	16.215	93.97	97.28	96.81	97.13	97.1	98.23	98.23
KIF1B	ENSG00000054523	45.6085	78.5271	7.32561	1.00692e-11	7.8423e-10	16.2596	58.07	64.03	61.26	65.02	56.21	46.38	52.11
NBPF9	ENSG00000269713	30.3578	113.653	7.32307	1.02137e-11	7.92984e-10	16.214	12.7	12.54	14.34	7.992	9.261	12.07	9.69
HBD	ENSG00000223609	2.33191	3.76455	7.32159	1.02993e-11	7.9465e-10	16.2549	2.706	34.09	31.9	28.97	34.77	20.81	53.83
CXCR6	ENSG00000172215	-8.79793	19.8997	-7.31128	1.09134e-11	8.34235e-10	16.1181	92.15	88.77	86.27	90.07	92.94	90.25	81.46
TMEM131L	ENSG00000121210	21.6147	102.608	7.30839	1.10921e-11	8.45284e-10	16.1164	42.46	29.26	17.02	11.61	10.91	20.2	25.4
MYBL1	ENSG00000185697	-17.1484	29.6022	-7.29918	1.16812e-11	8.86978e-10	16.0562	32.09	44.17	46.49	37.92	38.82	45.14	37.94
PAFAH2	ENSG00000158006	-10.6644	29.667	-7.29873	1.17108e-11	8.86978e-10	16.0479	53.15	69.4	60.72	81.25	82.83	74.81	73.14
COL5A3	ENSG00000080573	-3.86595	5.29024	-7.28663	1.25332e-11	9.43498e-10	15.9859	77.12	70.54	68.57	58.57	62.84	66.66	87.03
ASGR2	ENSG00000161944	3.86491	6.04709	7.28608	1.2572e-11	9.43545e-10	16.0268	60.8	74.7	76.49	66.46	59.45	70.68	84.88
HMGB3	ENSG00000029993	3.46483	3.80386	7.28373	1.27386e-11	9.5029e-10	16.0117	45.71	50.42	42.16	30.48	45.22	37.41	37.17
COX19	ENSG00000240230	-7.7521	35.1975	-7.27957	1.30392e-11	9.69796e-10	15.9493	68.4	23.98	49.55	21.59	9.634	36.86	37.93
GPR153	ENSG00000158292	-1.50358	2.72092	-7.27026	1.37381e-11	1.01568e-09	15.9061	51.92	11.19	19.19	51.18	49.38	10.9	3.824
MAN2A2	ENSG00000196547	38.3576	90.0475	7.25276	1.51523e-11	1.11029e-09	15.8795	51.58	44.53	56.54	57.58	64.87	43.94	63.75
MFNG	ENSG00000100060	-19.4278	78.8927	-7.22324	1.78715e-11	1.29422e-09	15.6373	59.82	70.63	69.03	67.37	72.78	68.65	76.41
OTOF	ENSG00000115155	2.43184	8.58957	7.21936	1.82638e-11	1.31854e-09	15.6949	57.58	48.73	53.72	46.36	47.64	43.7	63.28
IGHD	ENSG00000211898	38.1161	72.1698	7.21887	1.83138e-11	1.31854e-09	15.6519	70.78	77.48	78.88	61.92	49.4	74.82	70.33
ABCD2	ENSG00000173208	-8.27934	21.383	-7.21649	1.85588e-11	1.33218e-09	15.6195	63.17	63.82	61.45	67.94	68.23	74.38	60.6
IGHV1-69D	ENSG00000280411	8.50443	12.7395	7.21599	1.86108e-11	1.33218e-09	15.6493	2.111	9.478	12.53	0.6752	0.5895	6.157	6.072
OLAH	ENSG00000152463	1.16393	3.34217	7.19483	2.09423e-11	1.48194e-09	15.5685	63.8	92.99	89.34	92.13	94.98	91.91	93.14
CHD8	ENSG00000100888	22.2894	124.343	7.18859	2.16836e-11	1.53002e-09	15.4622	42.03	51.14	41.74	70.44	70.21	68.94	62.69
SIGLEC1	ENSG00000088827	10.0693	21.9183	7.18085	2.2639e-11	1.5929e-09	15.4772	77.01	79.61	75.51	55.39	65.58	78.39	89.69
SLAMF1	ENSG00000117090	-8.27712	23.3659	-7.1764	2.32074e-11	1.62826e-09	15.3963	71.75	85.69	84.24	71.78	71.64	69.74	80.63
FAM72A	ENSG00000196550	1.16403	2.10218	7.17545	2.33305e-11	1.6288e-09	15.4225	30.6	22.73	21.75	9.952	19.68	14.43	23.73
CAPN3	ENSG00000092529	3.48959	11.4999	7.17533	2.33465e-11	1.6288e-09	15.3997	77.2	69.75	74.83	85.94	87.51	84.19	85.08
AGFG2	ENSG00000106351	-8.37571	21.8424	-7.17279	2.36783e-11	1.64731e-09	15.3708	57.7	20.46	27.44	31.62	34.14	27.49	37.56
RRM2	ENSG00000171848	10.731	19.9629	7.17187	2.37996e-11	1.65111e-09	15.439	98.77	97.51	97.02	98.2	94.87	97.47	94.37
TOP2A	ENSG00000131747	6.09043	9.0607	7.1662	2.45625e-11	1.68515e-09	15.39	98.21	98.37	97.44	97.91	95.12	98.54	98.68
SMG7	ENSG00000116698	27.2686	103.472	7.16557	2.46495e-11	1.68645e-09	15.3629	21.15	32.65	34.63	28.86	28.18	35.63	16.4
CD6	ENSG00000013725	-35.4689	99.3119	-7.16135	2.52344e-11	1.71698e-09	15.3222	91.45	92.35	91.96	89.65	91.08	91.61	91.13
CCR4	ENSG00000183813	-8.79668	27.7182	-7.14904	2.70225e-11	1.82362e-09	15.2448	97.38	97.59	96.24	98.02	95.98	98.83	98.99
BIRC5	ENSG00000089685	3.94331	17.1999	7.14497	2.76406e-11	1.86025e-09	15.2315	93.6	94.22	93.12	95.49	97.39	96.31	96.01
EXO1	ENSG00000174371	1.16274	1.44102	7.14434	2.77383e-11	1.86177e-09	15.2332	32.95	73.2	74.19	81.02	82.2	71.79	57.21
AFF3	ENSG00000144218	25.1497	62.8317	7.13528	2.91697e-11	1.9454e-09	15.2012	33.02	55.87	64.04	43.56	36.04	48.88	63.69
CYSLTR2	ENSG00000152207	-11.0854	19.1082	-7.13497	2.92198e-11	1.9454e-09	15.1601	98.92	98.16	98.26	99.15	95.84	97.98	98.12
CD84	ENSG00000066294	-31.8883	109.577	-7.1342	2.93444e-11	1.94846e-09	15.17	73.01	80.3	77.97	55.31	50.54	65.13	79.3
THAP7	ENSG00000184436	-4.61233	14.6806	-7.12792	3.03853e-11	2.00681e-09	15.1324	4.59	7.498	25.04	26.99	33.06	21.14	13.22
ZNF549	ENSG00000121406	-7.25004	42.2082	-7.10825	3.38876e-11	2.22624e-09	15.04	14.57	3.502	1.219	34.23	30.88	11.01	23.83
SLITRK4	ENSG00000179542	1.84607	2.72403	7.10713	3.40992e-11	2.23422e-09	15.0407	57.91	17.97	26.86	20.46	12.73	25.66	36.81
ZNF469	ENSG00000225614	-4.22517	12.8316	-7.10334	3.48221e-11	2.27557e-09	14.9976	17.86	27.01	17.44	10.16	8.435	11.04	47.97
SLC1A3	ENSG00000079215	2.04877	2.67036	7.1002	3.54336e-11	2.30943e-09	15.062	95.09	93.45	93.5	94.01	94.63	93.08	90.11
CHTOP	ENSG00000160679	-12.4325	98.0767	-7.09917	3.56362e-11	2.31654e-09	14.9705	33.31	32.6	29.45	41.44	33.22	37.1	31.73
BEAN1	ENSG00000166546	3.0297	4.47199	7.09721	3.60244e-11	2.33209e-09	14.985	66.8	47.7	62	56.21	42.43	43.12	62.8
TLR7	ENSG00000196664	12.023	40.4997	7.09702	3.60637e-11	2.33209e-09	14.9902	97.88	96.13	95.94	95.61	95.71	96.27	96.16
DYNC1H1	ENSG00000197102	63.7177	290.899	7.08301	3.89718e-11	2.50705e-09	14.9168	89.62	78.04	75.55	68.67	73.39	68.75	67.21
PTGDR2	ENSG00000183134	-12.4014	17.9744	-7.0764	4.04218e-11	2.59339e-09	14.8434	97.12	96.6	95.71	97.77	94.87	96.34	96.93
PIP5K1A	ENSG00000143398	7.73157	37.0831	7.07595	4.05233e-11	2.59339e-09	14.8564	84.28	85.42	84.61	90.08	93.62	85.19	78.67
BCAT1	ENSG00000060982	5.23935	7.66765	7.07519	4.06938e-11	2.59759e-09	14.9052	70	66.34	56.29	92.84	96.19	92.87	92.41
GCNT1	ENSG00000187210	10.5652	23.2678	7.07175	4.14753e-11	2.64067e-09	14.8587	49.24	52.93	47.75	54.68	46.42	50.58	62.6
RAB11FIP5	ENSG00000135631	-5.45838	10.3597	-7.07103	4.16409e-11	2.64441e-09	14.8336	55.5	18.53	27.3	47.82	55.37	35.15	33.88
OSCAR	ENSG00000170909	14.577	28.0574	7.06614	4.27821e-11	2.70993e-09	14.8305	57.82	60.87	67.52	62.92	59.43	69.55	87.61
YWHAE	ENSG00000108953	18.7339	96.8251	7.06469	4.31259e-11	2.72474e-09	14.8378	84.6	82.37	79.81	84.78	88.56	77.84	68.51
CNNM3	ENSG00000168763	-9.30332	36.0593	-7.06211	4.37439e-11	2.75675e-09	14.7954	35.05	28.51	34.41	56.56	51.56	36.1	38.75
FYN	ENSG00000010810	-40.6884	165.112	-7.06158	4.38715e-11	2.75778e-09	14.7844	97.26	99.14	98.89	97.05	97.36	98.46	97.21
SRGAP1	ENSG00000196935	6.69102	23.8074	7.05063	4.6608e-11	2.90766e-09	14.756	57.4	46.85	52.77	58.75	59.86	63.58	49.41
SPOCK2	ENSG00000107742	-75.2647	225.734	-7.04494	4.80953e-11	2.99291e-09	14.7109	67.35	65.67	63.87	55.15	38.74	55.27	72.48
BET1L	ENSG00000177951	-9.58728	43.214	-7.0428	4.86662e-11	3.0155e-09	14.6661	11.39	10.18	11.89	16.72	11.45	11.76	22.98
ADAMTSL4	ENSG00000143382	23.3847	47.0262	7.04266	4.87019e-11	3.0155e-09	14.7285	36.96	48.49	38.42	45.09	52.13	55.44	88.81
VMAC	ENSG00000187650	-3.73266	19.3815	-7.03856	4.98167e-11	3.07683e-09	14.6511	64.75	44.68	44.61	45.21	34.92	38.48	46.93
PDE1B	ENSG00000123360	2.54872	7.79477	7.038	4.99709e-11	3.07839e-09	14.6413	99.69	90.03	98.38	98.56	89.88	97.22	97
TCF7	ENSG00000081059	-141.704	405.353	-7.03757	5.00906e-11	3.07839e-09	14.6667	72.49	76.95	76.45	83.62	80.66	79.31	83.11
KLRB1	ENSG00000111796	-13.1851	20.4984	-7.03441	5.09707e-11	3.12473e-09	14.6156	84.88	82.04	80.47	56.98	65.76	76.17	84.53
CD247	ENSG00000198821	-47.5676	116.165	-7.03177	5.17176e-11	3.16269e-09	14.608	91.26	87.04	88.2	82.35	74.36	86.9	88.11
NCSTN	ENSG00000162736	15.2307	55.0712	7.02361	5.40966e-11	3.30002e-09	14.6074	95.38	94.96	94.7	94.16	95.79	94.94	95.26
ITGA7	ENSG00000135424	1.16546	1.90423	7.02286	5.43194e-11	3.30547e-09	14.637	87.27	85.42	87.15	68.24	54.11	81.17	88.87
HIC1	ENSG00000177374	-6.23309	11.4726	-7.01398	5.70409e-11	3.44569e-09	14.5078	76.1	70.88	70.78	70.48	66.68	74.86	60.62
KCTD12	ENSG00000178695	51.8201	109.924	7.01322	5.72805e-11	3.45174e-09	14.5839	65.08	24.46	60.6	45.51	20.61	34.29	35.45
DOK2	ENSG00000147443	-19.3487	69.2349	-7.00962	5.84274e-11	3.51231e-09	14.4899	89.56	82.17	82.56	81.57	83.42	79.77	77.26
FCRL1	ENSG00000163534	30.4652	64.033	7.00585	5.96531e-11	3.5736e-09	14.5106	45.74	60.57	64.43	37.95	32.22	62.6	84.14
SELENOW	ENSG00000178980	-9.67301	33.4667	-6.99842	6.21421e-11	3.70861e-09	14.4237	36.75	48.24	48.65	12.64	8.591	30.93	53.42
CDKN1B	ENSG00000111276	-24.1173	105.534	-6.99715	6.25763e-11	3.72555e-09	14.4144	87.75	92.29	92.78	92.07	95.06	96.04	93.9
SP100	ENSG00000067066	69.6289	246.637	6.9945	6.34952e-11	3.77119e-09	14.445	69.08	66.11	61.67	75.6	74.85	80.44	68.53
USP3	ENSG00000140455	26.1747	113.388	6.98961	6.52245e-11	3.86463e-09	14.4241	28.54	36.1	26.46	45.98	45.55	45.15	21.11
ATP6V0A1	ENSG00000033627	13.84	49.3419	6.98867	6.55612e-11	3.87531e-09	14.4186	76.74	59	60.82	81.52	80.13	73.05	63.1
GNB4	ENSG00000114450	23.908	81.8004	6.98756	6.59638e-11	3.88982e-09	14.389	90.88	78.38	80.27	80.78	65.16	66.44	56.33
C1QTNF7	ENSG00000163145	1.79598	1.87262	6.98539	6.67553e-11	3.91124e-09	14.3949	47.12	41.87	32.25	24.08	16.35	13.42	75.11
CD40LG	ENSG00000102245	-7.14993	18.0613	-6.98527	6.68008e-11	3.91124e-09	14.376	97.09	99.73	99.87	90.66	85.07	99.23	99.65
APBB1	ENSG00000166313	-8.82007	26.3163	-6.98128	6.82795e-11	3.98839e-09	14.3631	71.99	74.26	75.18	78.38	84.21	77.57	72.75
FILIP1L	ENSG00000168386	2.06801	4.81243	6.97401	7.10607e-11	4.14108e-09	14.3197	18.31	42.98	48.15	11.96	17.88	29.94	34.3
MRPS6	ENSG00000243927	-7.05401	22.0389	-6.96721	7.37611e-11	4.28836e-09	14.2533	37.72	41.66	44.49	39.19	39.46	31.14	30.76
CNTLN	ENSG00000044459	3.08627	8.75919	6.96551	7.44556e-11	4.3186e-09	14.295	40.81	37.59	44.84	32.12	44.5	40.75	42.13
TRERF1	ENSG00000124496	-19.6156	70.6855	-6.96043	7.65585e-11	4.4302e-09	14.2595	79.17	61.41	61.09	33.63	35.33	48.1	7.609
FANCI	ENSG00000140525	4.12593	11.6411	6.95835	7.74366e-11	4.47056e-09	14.2422	62.46	77.58	80.46	80.02	79.51	75.95	53.8
UBR4	ENSG00000127481	63.4948	235.68	6.95269	7.9874e-11	4.60056e-09	14.2075	37.33	56.83	72.3	60.07	70.34	60.03	51.67
SLC22A1	ENSG00000175003	1.96582	2.88084	6.94697	8.24204e-11	4.72525e-09	14.2128	96.2	99.54	99.58	99.56	98.54	99.39	98.67
ZXDA	ENSG00000198205	-3.18909	10.5629	-6.94481	8.33991e-11	4.76939e-09	14.158	7.745	25.17	20.6	12.99	19.13	16.57	4.923
SUPT4H1	ENSG00000213246	-12.0968	62.7289	-6.94038	8.54494e-11	4.85456e-09	14.1182	23.38	40.83	34.2	56.42	66.38	50.69	26.7
HMOX2	ENSG00000103415	-7.14975	38.2287	-6.94036	8.54599e-11	4.85456e-09	14.1298	85.3	82.29	81.1	86.5	83.58	85.13	79.94
STAP1	ENSG00000035720	3.93948	8.38797	6.93963	8.58027e-11	4.86287e-09	14.1354	76.05	77.99	76.33	69.95	65.26	62.7	77.76
MYBL2	ENSG00000101057	12.5125	18.7311	6.93837	8.63958e-11	4.88143e-09	14.1465	71.54	91.51	89.15	88.46	90.55	91.16	85.49
LFNG	ENSG00000106003	-35.944	124.645	-6.9381	8.65243e-11	4.88143e-09	14.1215	47.41	81.21	83.78	69.65	73.77	75.27	78.32
ENHO	ENSG00000168913	-0.72581	0.967312	-6.93626	8.73992e-11	4.91958e-09	14.0941	53.14	20.93	25.36	21.95	14.12	13.09	43.93
PTPN11	ENSG00000179295	14.7795	85.6315	6.93484	8.80793e-11	4.94662e-09	14.0846	92.11	90.88	89.5	89.7	90.51	90.82	86.03
UGGT1	ENSG00000136731	25.325	134.416	6.93404	8.84678e-11	4.9572e-09	14.0905	22.98	56.87	55.67	69.37	72.57	61.2	67.91
NOP53	ENSG00000105373	-73.5083	246.996	-6.93341	8.87711e-11	4.95761e-09	14.0812	34.76	34.32	36.19	50.06	49.88	42.21	50.15
HIPK2	ENSG00000064393	35.2889	109.854	6.9332	8.88754e-11	4.95761e-09	14.1196	94.41	92.5	92.14	94.68	96.42	93.1	90.38
GATA3	ENSG00000107485	-8.25967	24.67	-6.93262	8.91574e-11	4.96216e-09	14.0811	89.82	86.71	85.9	86.58	88.84	88.05	85.8
ADGRL1	ENSG00000072071	-9.96638	33.8221	-6.92761	9.16359e-11	5.07729e-09	14.0541	68.02	51.58	48.93	58.69	53.02	55.37	51.75
POU5F2	ENSG00000248483	6.99715	20.1529	6.92593	9.24809e-11	5.11266e-09	14.044	14.24	25.12	7.997	21.06	25.78	12.7	5.195
CDIP1	ENSG00000089486	-7.51605	33.8375	-6.91255	9.95025e-11	5.48859e-09	13.9966	37.06	31.22	36.33	35.22	30.32	18.05	27.02
ZNF252P-AS1	ENSG00000255559	-1.19593	4.1186	-6.91107	1.00307e-10	5.52067e-09	13.9614	0.5291	8.914	7.684	3.542	2.756	9.992	4.323
GCNT4	ENSG00000176928	-8.94664	19.5775	-6.90226	1.05256e-10	5.76744e-09	13.9262	32.96	24.05	18.23	54.2	53.04	42.12	66.62
EHMT1	ENSG00000181090	19.7151	102.938	6.89525	1.09362e-10	5.9529e-09	13.8921	92.31	86.15	86.08	95.32	97.38	88.39	83.65
PPP1R13B	ENSG00000088808	-4.31415	13.8395	-6.89353	1.1039e-10	5.99566e-09	13.8921	52.55	77.32	78.62	82.83	89.15	71.32	41.33
MS4A4E	ENSG00000214787	2.58361	8.87148	6.89148	1.11632e-10	6.04987e-09	13.8955	38.68	18.49	23.57	19.31	35.7	18.41	50.58
MYRIP	ENSG00000170011	0.982511	1.86487	6.88981	1.12657e-10	6.08745e-09	13.8754	80.63	57.19	62.91	68.19	63.16	54.56	58.17
PRR5L	ENSG00000135362	-24.7311	48.6319	-6.88955	1.12817e-10	6.08745e-09	13.8436	28.95	15.54	16.4	42.78	50.92	21.98	36.86
VAMP2	ENSG00000220205	-13.7576	78.215	-6.88898	1.13165e-10	6.09297e-09	13.8382	92.77	86.29	87.99	88.49	81.48	88.11	81.85
LBH	ENSG00000213626	-65.0039	210.936	-6.88304	1.16892e-10	6.27999e-09	13.8234	34.66	12.93	12.22	10.33	14.43	0.7004	41.96
GAS7	ENSG00000007237	73.4023	139.589	6.87765	1.20378e-10	6.45323e-09	13.8625	48.3	59.39	61.84	68.5	69.08	69.65	71.98
RPA2	ENSG00000117748	-8.12395	41.2815	-6.87637	1.21218e-10	6.48424e-09	13.7724	69.55	74.24	78.33	79.49	69.21	73.31	54.46
CDK2AP2	ENSG00000167797	-7.83549	29.1743	-6.8757	1.21663e-10	6.49401e-09	13.775	35.13	5.25	24.16	13.19	16.44	11.9	15.74
SLC2A4RG	ENSG00000125520	-7.42979	21.9455	-6.86767	1.27105e-10	6.7699e-09	13.7385	68.87	57.63	60.05	49	57.8	47.67	46.29
ERLIN1	ENSG00000107566	7.8416	23.4059	6.86141	1.31513e-10	6.98964e-09	13.8033	74.73	57.45	51.08	77.73	78.52	65.27	42.09
HK3	ENSG00000160883	48.8291	97.743	6.85792	1.34035e-10	7.10845e-09	13.7363	73.11	76.44	79.23	87.58	89.97	87.52	80.66
GTSE1	ENSG00000075218	1.63848	3.27929	6.85142	1.38856e-10	7.34839e-09	13.6854	79.67	73.9	73.65	70.14	72.68	75.18	57.63
CNBD1	ENSG00000176571	0.550655	0.593244	6.84776	1.41648e-10	7.48019e-09	13.6782	14.21	12.16	0.524	7.896	8.002	6.817	15.14
NCOR1	ENSG00000141027	37.2436	214.69	6.83925	1.48358e-10	7.81785e-09	13.574	92.28	89.85	91.49	90.91	93.63	90.11	83.33
ZNF75D	ENSG00000186376	4.50999	29.5211	6.83854	1.48931e-10	7.83137e-09	13.6226	11.71	40.56	34.18	39.52	48.83	34.84	28.83
DGKD	ENSG00000077044	35.1533	132.775	6.8282	1.57536e-10	8.24884e-09	13.5418	53.22	62.23	53.05	78.86	85.46	58.2	38.31
GABBR1	ENSG00000204681	10.5159	33.763	6.82495	1.60341e-10	8.37642e-09	13.5186	99.47	96.41	96.1	97.35	92.72	96.16	95.16
PURA	ENSG00000185129	-12.1313	51.7216	-6.82243	1.62553e-10	8.44017e-09	13.4941	37.53	67.48	64.09	60.06	67.47	66.14	58.82
WDR82	ENSG00000164091	-24.4892	185.221	-6.82152	1.63357e-10	8.46414e-09	13.5118	20.3	43.02	47.91	53.75	51.97	38.95	29.14
MARCKSL1	ENSG00000175130	-13.3441	44.8173	-6.81392	1.70232e-10	8.80196e-09	13.4566	79.03	57.73	58.57	50.32	40.01	54.99	56.86
TMEM129	ENSG00000168936	-5.90008	25.6498	-6.8099	1.73987e-10	8.97738e-09	13.4206	21.37	10.02	7.15	5.885	4.656	8.012	8.445
FBXO38	ENSG00000145868	12.6505	66.7967	6.80681	1.76924e-10	9.10993e-09	13.4554	35.84	31.11	42.7	33.58	33.48	16.34	9.74
CHST7	ENSG00000147119	-3.0482	6.81649	-6.80231	1.81295e-10	9.29402e-09	13.3872	49.3	89.57	89.25	17.02	15.26	81.77	79.17
ATG7	ENSG00000197548	15.1233	49.6009	6.80197	1.81625e-10	9.29402e-09	13.4082	65.07	78.17	74.86	83.68	86.86	84.14	68.89
MYRF	ENSG00000124920	-2.94605	9.90518	-6.7998	1.83781e-10	9.38494e-09	13.3697	29.78	37.08	34.73	21.54	24.72	30.95	48.94
OLFM2	ENSG00000105088	-3.05857	7.76597	-6.79641	1.87181e-10	9.51931e-09	13.3613	66.04	63.32	59.18	34.73	48.39	31.28	59.23
ANKS1A	ENSG00000064999	6.97935	31.1087	6.79009	1.93698e-10	9.81045e-09	13.3721	56.72	62.34	57.03	69.75	63.77	58.17	36.62
STN1	ENSG00000107960	-5.13155	19.3991	-6.78953	1.94284e-10	9.82004e-09	13.3428	78.59	39.25	46.05	46.04	38.71	47.8	43.02
CLTCL1	ENSG00000070371	3.53885	5.91805	6.78712	1.96843e-10	9.89862e-09	13.381	45.44	52.65	32.89	46.94	48.3	55.71	37.92
TSEN54	ENSG00000182173	-5.89006	19.5952	-6.78694	1.97037e-10	9.89862e-09	13.3143	21.98	25.09	21.89	29.05	25.81	33.7	25.3
ANKDD1A	ENSG00000166839	3.75163	11.4921	6.78574	1.98315e-10	9.94264e-09	13.3051	11.38	39.35	39.71	45.52	52.74	34.49	42.07
GPD2	ENSG00000115159	8.97502	23.5359	6.78116	2.03295e-10	1.01422e-08	13.3369	91.14	83.52	86.36	91.39	92.15	86.7	81.34
CYFIP1	ENSG00000273749	11.5229	25.3837	6.78095	2.03524e-10	1.01422e-08	13.32	67.88	71.42	70.01	68.14	69.29	66.7	55.81
ASB2	ENSG00000100628	-3.76851	6.33077	-6.77928	2.05374e-10	1.02139e-08	13.2659	63.56	52.02	54.55	64.91	72.54	58.65	63.06
ZNF597	ENSG00000167981	-2.15398	9.58745	-6.77724	2.0765e-10	1.03063e-08	13.2599	12.11	34.94	35.5	58.33	56.77	39.03	44.21
PKM	ENSG00000067225	70.3882	265.48	6.77501	2.10167e-10	1.04104e-08	13.3207	90.85	97.01	96.84	96.52	99.27	97.74	97.68
JADE2	ENSG00000043143	-33.4437	142.664	-6.77399	2.11327e-10	1.0447e-08	13.2541	12.16	28.31	4.278	60.7	64.86	26.39	27.49
CLTC	ENSG00000141367	45.459	183.713	6.77287	2.12617e-10	1.04898e-08	13.2432	87.49	73.46	72.64	80.89	84.39	77.86	70.36
B3GLCT	ENSG00000187676	-1.71721	5.56	-6.77166	2.14009e-10	1.0525e-08	13.2268	69.39	51.66	42.64	46.57	45.76	46.43	66.74
DTL	ENSG00000143476	2.65778	3.52764	6.77152	2.14179e-10	1.0525e-08	13.2702	55.21	65.98	69.47	69.1	74.64	68.78	63.13
OTULIN	ENSG00000154124	-15.2988	89.6438	-6.76954	2.16479e-10	1.06169e-08	13.2261	51.21	22.73	16.86	65.97	77.55	56.01	38.47
LTB4R	ENSG00000213903	20.3334	40.6447	6.76573	2.20988e-10	1.08166e-08	13.2936	98.17	97.48	96.76	99.16	97.46	97.18	96.45
FLT3	ENSG00000122025	2.64956	4.40583	6.76421	2.22807e-10	1.08689e-08	13.3021	99.22	99.41	99.57	99.38	91.36	99.87	99.81
GPR15	ENSG00000154165	-2.44762	4.0943	-6.7641	2.22935e-10	1.08689e-08	13.1846	86.05	89.76	87.4	84.97	80.73	79.7	80.47
COPA	ENSG00000122218	26.7792	109.721	6.76003	2.27892e-10	1.10454e-08	13.1818	55.22	56.17	54.71	68.2	64.1	53.48	45.04
HUWE1	ENSG00000086758	45.1864	176.777	6.75886	2.2934e-10	1.10939e-08	13.1647	42.47	42.96	21.67	58.89	62.04	50.1	37.02
ALOX5	ENSG00000012779	72.9393	165.298	6.74421	2.48217e-10	1.19603e-08	13.1265	98.06	98.96	99.25	99.51	97.9	98.04	99.03
SDHAF1	ENSG00000205138	-1.98334	7.60049	-6.74321	2.49554e-10	1.20014e-08	13.0823	63.34	0.0705	12.48	29.99	15.9	4.958	15.13
ZFYVE26	ENSG00000072121	14.4306	69.1462	6.74191	2.51312e-10	1.20485e-08	13.0846	40.56	30.65	17.05	37.57	48.41	8.979	8.153
SKAP1	ENSG00000141293	-12.4324	43.6038	-6.73935	2.5481e-10	1.21832e-08	13.0791	54.12	67.75	59.95	64.73	54.11	40.67	57.08
TGM2	ENSG00000198959	9.86066	15.1666	6.72799	2.70899e-10	1.29026e-08	13.0653	93.01	93.6	92.61	96.52	96.41	95.69	94.78
GPR174	ENSG00000147138	-22.6522	69.1092	-6.72487	2.75489e-10	1.3096e-08	12.9901	77.92	77.25	78.13	77.78	78.89	77.54	63.49
TTC22	ENSG00000006555	-5.10675	15.6096	-6.72204	2.79722e-10	1.32464e-08	12.9622	47.08	24.09	32.89	13.45	5.749	21.88	31.3
RPS6KB1	ENSG00000108443	5.08384	39.4654	6.716	2.88965e-10	1.3658e-08	12.9386	96.35	98.25	98.55	97.91	97.72	99.72	99.16
ZNF516	ENSG00000101493	41.3839	96.9557	6.71294	2.9377e-10	1.38586e-08	12.9569	28.91	42.15	38.47	30.4	34.39	30.03	26.58
RNF135	ENSG00000181481	7.79936	18.2556	6.71063	2.97438e-10	1.40051e-08	12.955	53.56	58.7	55.09	63.77	67.22	59.42	57.61
IFI44L	ENSG00000137959	77.1393	162.879	6.70656	3.04019e-10	1.42607e-08	12.9562	35.44	73.72	71.09	51.3	52.42	67.26	75.95
KIFC1	ENSG00000237649	2.08518	3.16562	6.70546	3.05823e-10	1.43182e-08	12.9565	58.45	56.34	55.43	88.58	92.6	60.44	51.64
TEF	ENSG00000167074	-2.49639	6.54675	-6.70078	3.13627e-10	1.46282e-08	12.8535	48.18	51.99	47.58	62.62	69.41	43.97	49.45
ATP2A2	ENSG00000174437	14.8436	80.5585	6.69938	3.15992e-10	1.46833e-08	12.8685	94.16	92.84	91.84	94.84	93.35	92.48	92.15
CD38	ENSG00000004468	25.7795	62.3279	6.69779	3.18713e-10	1.47268e-08	12.8994	95.94	96.58	95.62	93.97	95.55	95.28	94.66
PADI4	ENSG00000159339	23.8604	48.9913	6.69726	3.19619e-10	1.47395e-08	12.9132	94.27	90.14	90.24	94.96	97.55	92.34	90.66
BUB1B	ENSG00000156970	2.2819	2.85359	6.69675	3.20491e-10	1.47395e-08	12.8997	82.01	82.7	82.63	78.34	85.68	82.84	77.36
RASGRP1	ENSG00000172575	-29.1824	111.96	-6.69659	3.20774e-10	1.47395e-08	12.8574	85.77	91.36	86.6	88.83	90.67	87.7	85.36
SPATC1	ENSG00000186583	0.364336	0.452456	6.69096	3.30628e-10	1.51642e-08	12.8756	20.11	49.98	47.9	28.4	18.63	40.91	51.98
YWHAH	ENSG00000128245	14.933	46.167	6.6898	3.32691e-10	1.52306e-08	12.899	69.12	72.74	78.74	90.17	95.42	75.82	68.43
ABCB6	ENSG00000115657	1.6236	3.54166	6.68298	3.45108e-10	1.57699e-08	12.816	86.5	97.82	97.36	87	83.59	96.65	96.55
ABI3	ENSG00000108798	-18.5399	59.6061	-6.68038	3.49944e-10	1.59614e-08	12.7381	26.12	18.54	32.26	49.1	58.48	25.96	51.41
LDLRAP1	ENSG00000157978	-38.6383	120.125	-6.67917	3.52226e-10	1.6036e-08	12.7474	82.75	71.12	69.69	73.76	68.05	80.2	82.85
MYO10	ENSG00000145555	3.51069	7.75816	6.67709	3.56189e-10	1.61866e-08	12.7962	69.97	56.75	54.49	35.36	32.06	57.76	42.08
CERK	ENSG00000100422	-22.6749	101.075	-6.67462	3.60948e-10	1.63729e-08	12.7239	88.77	86.95	87.47	90.65	91.88	87.65	78.85
MEF2A	ENSG00000068305	20.0544	71.1317	6.66844	3.731e-10	1.68932e-08	12.7408	72.03	76.31	75.41	77.56	79.39	77.06	65.96
EPS15	ENSG00000085832	19.4384	98.4928	6.6632	3.83734e-10	1.73113e-08	12.6736	72.94	62.99	71.57	70.49	69.96	68.47	54.56
RASGEF1B	ENSG00000138670	5.61975	24.7712	6.65827	3.94012e-10	1.77105e-08	12.6418	40.41	45.29	29.12	51	64.15	41.82	51.71
SAMD15	ENSG00000100583	0.554491	0.845066	6.65598	3.98873e-10	1.78642e-08	12.6879	9.523	18.29	19.25	12.08	13.3	27.61	9.08
TBC1D10C	ENSG00000175463	-32.6321	141.886	-6.65522	4.00508e-10	1.7905e-08	12.6069	67.36	66.41	65.82	58.84	66.8	60.08	64.18
ADAM22	ENSG00000008277	-3.61826	10.4898	-6.6525	4.0639e-10	1.81308e-08	12.6069	86.93	76.04	80.45	68.82	47.99	71.65	81.73
HELLS	ENSG00000119969	4.59767	16.9163	6.65193	4.07615e-10	1.81308e-08	12.6153	53	61.84	51.68	52.51	60.38	49.12	49.4
SYTL2	ENSG00000137501	-25.1762	52.98	-6.65187	4.07754e-10	1.81308e-08	12.5886	33.36	27.95	27.14	18.82	13.79	22.74	32.36
IGHV4-34	ENSG00000211956	6.6025	12.8388	6.64773	4.16886e-10	1.85036e-08	12.6651	2.812	22.11	20.93	3.754	4.424	20.49	14.85
ARL4C	ENSG00000188042	-54.1282	180.518	-6.64478	4.23533e-10	1.87595e-08	12.5693	27.45	52.13	51.44	57.86	61.56	47.41	58.8
CD96	ENSG00000153283	-29.5997	103.157	-6.6445	4.24165e-10	1.87595e-08	12.5758	80.27	76.02	78.67	62.88	37.37	72.45	96.94
CEP55	ENSG00000138180	0.900887	1.79613	6.64382	4.25708e-10	1.87941e-08	12.5975	42.45	52.53	49.2	49.97	42.42	47.06	39.78
KLF12	ENSG00000118922	-32.6419	110.452	-6.63911	4.36585e-10	1.924e-08	12.55	17.3	41.43	41.66	47.71	44.53	37.95	43.17
SH3PXD2B	ENSG00000174705	1.39405	2.40295	6.63454	4.47388e-10	1.96811e-08	12.6083	48.55	48.86	40.92	44.71	52.69	20.99	17.35
DNAJC30	ENSG00000176410	-3.85165	14.8875	-6.63217	4.53084e-10	1.98963e-08	12.4895	51.99	7.845	50.46	22.4	20.37	11.94	19.1
TRIP12	ENSG00000153827	73.7367	255.047	6.63115	4.55579e-10	1.99458e-08	12.5208	29.46	26.05	12.14	44.51	52.25	49.08	19.13
KL	ENSG00000133116	0.483787	0.606311	6.63105	4.55821e-10	1.99458e-08	12.6064	88.56	90.23	89.51	88.7	86.67	89.64	89.43
MEAF6	ENSG00000163875	-6.53804	31.1206	-6.62877	4.61394e-10	2.0154e-08	12.4772	12.51	33.16	24.99	76.48	74.08	43.04	20.14
CCDC187	ENSG00000260220	1.0521	1.62267	6.62695	4.65915e-10	2.03157e-08	12.5044	8.148	20.15	20.07	8.626	9.775	24.16	7.926
RBM4	ENSG00000173933	-9.73016	86.0324	-6.62511	4.70525e-10	2.04807e-08	12.4758	40.03	57.95	45.15	55.41	60.43	53.96	34.92
RPLP2	ENSG00000177600	-136.619	374.625	-6.62464	4.71709e-10	2.04962e-08	12.454	63.02	35.39	40.19	46.02	56.83	38.55	32.76
RBMS2	ENSG00000076067	8.81491	49.1776	6.62263	4.76784e-10	2.06126e-08	12.4547	23.48	8.46	20.98	36.54	35.35	33.78	53.17
KAT7	ENSG00000136504	-16.6899	123.475	-6.62205	4.78275e-10	2.06367e-08	12.4574	51.17	64.92	69.24	77.34	82.53	50.81	38.17
KIAA1958	ENSG00000165185	6.38847	25.7431	6.61897	4.86219e-10	2.09066e-08	12.4668	18.02	16.43	13.38	24.63	25.72	21.32	21.46
TP53RK	ENSG00000172315	-7.52969	26.6885	-6.61719	4.90847e-10	2.1069e-08	12.409	61.91	80.65	73.84	87.05	90.75	77.81	74.06
LSM4	ENSG00000130520	-8.25912	35.6475	-6.61545	4.95444e-10	2.12295e-08	12.4091	12.61	44.28	28.93	22.49	27.69	56.99	45.67
KDM7A	ENSG00000006459	33.3816	131.47	6.61204	5.04548e-10	2.15823e-08	12.4818	86.58	75.3	79.51	94.31	98.18	75.59	63.98
SRD5A1	ENSG00000145545	7.13851	37.0909	6.60432	5.25757e-10	2.24121e-08	12.37	93.23	95.3	94.48	94.65	95.87	93.48	91.72
GRIPAP1	ENSG00000068400	12.3641	59.0241	6.59734	5.45713e-10	2.3183e-08	12.3356	39.42	24.03	37.54	55.66	43.5	42	25.25
TIGD3	ENSG00000173825	-4.2774	8.49419	-6.59259	5.5969e-10	2.36954e-08	12.3129	18.18	17.32	5.099	16.49	15	11.82	26.83
TIMELESS	ENSG00000111602	3.40429	11.2966	6.59135	5.63399e-10	2.37764e-08	12.32	54.69	72.36	68.85	87.88	89.33	86.94	79.4
FAM43A	ENSG00000185112	-4.88567	13.6026	-6.59131	5.63522e-10	2.37764e-08	12.2753	32.12	31.49	33.77	39.15	27.22	34.9	45.93
DMXL1	ENSG00000172869	21.4488	73.5037	6.58945	5.69151e-10	2.39731e-08	12.2702	47.95	13.02	7.624	24.55	29.69	22.93	12.75
ELOVL4	ENSG00000118402	-0.760337	1.31391	-6.58758	5.74853e-10	2.41721e-08	12.2543	49.82	31.19	29.46	28.14	29.03	43.26	34.7
DHX33	ENSG00000005100	3.16294	15.0349	6.57907	6.015e-10	2.52498e-08	12.2243	42.8	17.58	9.095	24.2	36.65	19.05	8.228
RASSF1	ENSG00000068028	-18.8536	60.731	-6.57271	6.22214e-10	2.59434e-08	12.1887	71.92	78.54	78.49	85.78	87.68	82.45	77.58
CDC25A	ENSG00000164045	1.23212	1.43722	6.57081	6.28539e-10	2.61631e-08	12.2456	80.15	89.45	88.4	86.12	86.39	91.41	87.93
EIF2D	ENSG00000143486	-6.75688	37.2891	-6.57022	6.30517e-10	2.62014e-08	12.1747	8.904	44.65	38.14	38.81	53.21	26.96	19.16
SGPP1	ENSG00000126821	-4.62533	19.6501	-6.56855	6.36133e-10	2.63905e-08	12.1645	76.36	69.95	69.47	76.57	78.33	74.34	60.7
JAK2	ENSG00000096968	43.0021	101.029	6.5663	6.43781e-10	2.66631e-08	12.2322	99.24	99.45	99.28	99.76	95.03	99.76	99.21
IGHV1-58	ENSG00000211968	0.455762	0.728093	6.56202	6.58597e-10	2.72312e-08	12.1692	6.278	28.42	21.66	1.784	1.557	13.13	13.41
MATK	ENSG00000007264	-13.8173	29.2801	-6.56086	6.62687e-10	2.73546e-08	12.1187	88.54	94.24	93.58	90.29	96.06	92.73	90.93
ESPL1	ENSG00000135476	1.75904	3.63896	6.56011	6.65341e-10	2.74185e-08	12.1547	60.17	56.25	56.82	44.98	53.31	66.84	59.62
HBG1	ENSG00000213934	0.25959	1.31174	6.55388	6.87717e-10	2.82466e-08	12.1731	44.85	64.42	63.23	56.94	45.73	64.48	77.47
NSMCE3	ENSG00000185115	-5.12299	24.8437	-6.5523	6.93513e-10	2.84012e-08	12.0868	60.66	53.75	45.26	41.89	49.62	45.83	46.4
LRRC14	ENSG00000160959	-7.02996	25.8811	-6.55223	6.93774e-10	2.84012e-08	12.0836	16.46	19.06	20.33	32.13	27.97	28.38	22.16
EPDR1	ENSG00000086289	0.713527	0.999434	6.54874	7.06777e-10	2.88381e-08	12.149	71.14	32.8	43.14	35.59	32.13	36.02	54.63
TRAC	ENSG00000277734	-55.5192	171.169	-6.54634	7.15841e-10	2.91599e-08	12.0727	79.71	65.66	74.14	54.1	46.67	70.35	69.38
FIG4	ENSG00000112367	5.90351	24.7854	6.54426	7.23777e-10	2.94348e-08	12.0668	46.17	53	55.22	77.33	79.6	66.6	59.22
TIGIT	ENSG00000181847	-12.2476	21.9057	-6.54162	7.33998e-10	2.98015e-08	12.0168	58.04	75.2	69.65	43.12	38.98	68.55	84.39
TC2N	ENSG00000165929	-34.3243	101.409	-6.53969	7.41547e-10	3.00587e-08	12.0392	14.54	27.64	24.84	12.44	12.79	18.03	37.53
RAD54L	ENSG00000085999	1.0658	1.34989	6.53677	7.53133e-10	3.04785e-08	12.0277	46.92	67.72	65.02	61.13	60.16	68.74	58.91
ZNF484	ENSG00000127081	-5.82553	23.767	-6.53441	7.62605e-10	3.08115e-08	11.9815	29.63	37.44	37.18	47.19	48.34	41.68	14.5
NBPF14	ENSG00000270629	56.4613	168.465	6.52995	7.80845e-10	3.14458e-08	11.9849	7.8	6.434	9.629	7.296	17.35	15.38	12.12
ZMYND11	ENSG00000015171	-8.25385	34.5405	-6.51968	8.24564e-10	3.30453e-08	11.9209	51.38	35.58	41.78	67.17	77.2	49.06	26.23
ANK2	ENSG00000145362	0.27782	0.278982	6.51917	8.26796e-10	3.30812e-08	11.9625	80.31	82.96	79.72	72.87	61.15	74.85	76.79
NAT8L	ENSG00000185818	-0.545408	0.71244	-6.51263	8.55902e-10	3.40806e-08	11.8719	68.68	49.29	49.05	50.01	35.86	41.23	51.3
CERS6	ENSG00000172292	8.62276	40.4941	6.50964	8.69584e-10	3.45427e-08	11.8664	56.39	69.77	67.91	81.77	80.41	73.57	64.37
DAAM2	ENSG00000146122	2.48781	9.13595	6.50948	8.70296e-10	3.45427e-08	11.9655	39.37	39.59	38.62	54.21	50.3	28.87	40.4
MTERF4	ENSG00000122085	-15.1923	60.3887	-6.50822	8.7613e-10	3.47186e-08	11.8637	34.99	46.36	35.02	42.7	40.57	56.89	44.86
TRBC2	ENSG00000211772	-83.6913	215.748	-6.49461	9.41537e-10	3.70732e-08	11.7897	12.66	35.44	38.17	8.299	5.719	34.78	37.3
RNF216P1	ENSG00000196204	-6.72898	35.3395	-6.48915	9.69106e-10	3.80456e-08	11.7696	29.34	1.829	2.414	1.446	0.2872	0.2167	0.0453
LIMD2	ENSG00000136490	-52.9916	289.489	-6.489	9.69891e-10	3.80456e-08	11.7605	39.87	1.068	2.771	11.15	11	15.4	23.59
SPC24	ENSG00000161888	2.15328	7.33678	6.48881	9.70842e-10	3.80456e-08	11.7695	21.14	39.3	45.02	32.33	40.79	40.53	42.47
IMP3	ENSG00000177971	-5.24298	22.386	-6.48683	9.81039e-10	3.831e-08	11.7377	32.94	52.52	46.56	32.68	37.92	37.89	24.84
PRSS53	ENSG00000151006	-2.74814	8.64914	-6.47418	1.0488e-09	4.05868e-08	11.6718	41.01	34.27	33.83	49.15	48.05	23.01	61.44
FKBP9	ENSG00000122642	2.96446	8.49759	6.47145	1.06403e-09	4.11121e-08	11.6948	55.39	26.92	44.02	48.7	46.3	53.39	61.43
SEPTIN1	ENSG00000180096	-16.9718	78.0922	-6.46883	1.07885e-09	4.16198e-08	11.6945	3.437	23.07	17.86	12.06	13.5	23.52	15.34
CYBB	ENSG00000165168	147.63	358.728	6.46835	1.0816e-09	4.16608e-08	11.7113	90.47	85.53	85.2	87.08	88.04	86.23	84.06
SPRYD3	ENSG00000167778	-5.98854	33.2369	-6.46737	1.0872e-09	4.17995e-08	11.639	30.26	42.38	43.47	36.32	33.37	47.35	21.32
MEX3D	ENSG00000181588	-1.09313	2.88104	-6.46713	1.08857e-09	4.17995e-08	11.6395	40.03	24	27.71	22.3	22.78	15.32	18.32
ORC1	ENSG00000085840	1.32157	2.35108	6.4659	1.09564e-09	4.20059e-08	11.7086	73.53	80.86	80.75	52.79	50.02	78.97	62.14
KLHL25	ENSG00000183655	-1.68568	5.67425	-6.4581	1.14166e-09	4.35078e-08	11.6043	63.5	55.48	47.42	59.34	43.78	47.87	40.94
ZNF831	ENSG00000124203	-29.1792	83.5154	-6.45807	1.14184e-09	4.35078e-08	11.6044	43.81	38.64	32.75	21.96	32.06	25.02	54.51
COQ10A	ENSG00000135469	-1.96627	7.55737	-6.45667	1.15026e-09	4.37613e-08	11.6132	77.88	49.08	54.22	40.03	23.02	49.08	39.71
ZNF473	ENSG00000142528	-2.92447	12.8959	-6.45107	1.18472e-09	4.4934e-08	11.5564	38.02	35.25	32.66	42.83	36.7	44.46	18.34
MAPK10	ENSG00000109339	9.48725	49.9593	6.45006	1.19104e-09	4.51048e-08	11.5546	95.97	98.05	97.78	99.52	98.96	99.52	98.88
ZNF780B	ENSG00000128000	-16.3492	69.7096	-6.44977	1.19287e-09	4.51051e-08	11.5642	11.96	17.28	15.16	14.22	12.06	9.438	4.495
GOLGA7B	ENSG00000155265	-4.58864	11.9495	-6.44935	1.19551e-09	4.51359e-08	11.5785	62.88	46.28	46.22	15.94	12.54	37.73	38.41
CLRN1	ENSG00000163646	0.559882	0.615847	6.44875	1.19927e-09	4.52091e-08	11.6744	23.8	32.01	32.07	0.0252	0.1008	10.78	41.71
ANKRD34B	ENSG00000189127	1.39927	2.28982	6.44818	1.20287e-09	4.52758e-08	11.6445	14.08	37.48	40.44	12.53	9.987	25.75	18.82
ORAI1	ENSG00000276045	-9.55142	46.4175	-6.44341	1.23346e-09	4.62866e-08	11.5149	90.73	85.68	87.28	90.95	93.02	86.82	81.69
TNFSF12	ENSG00000239697	-6.11191	24.6353	-6.4383	1.2671e-09	4.74742e-08	11.5008	81.99	89.25	88.03	75.91	78.62	89.66	87.23
MAGEE1	ENSG00000198934	-1.75655	5.31487	-6.43685	1.27682e-09	4.76967e-08	11.4929	18.67	32.39	21.3	29.19	17.26	26.42	23.56
PRMT5	ENSG00000100462	4.85745	16.5429	6.4345	1.29269e-09	4.81722e-08	11.5024	92.53	87.69	87.7	94.77	98.3	90.5	83.16
TLR10	ENSG00000174123	8.95754	36.7968	6.43439	1.29344e-09	4.81722e-08	11.4965	81.87	80.64	81.68	76.28	80.91	82.13	82.93
ZFP41	ENSG00000181638	-5.50366	21.458	-6.43047	1.32036e-09	4.9101e-08	11.4674	26.02	28.47	39.39	31.11	33.18	23.05	23.43
RTL6	ENSG00000188636	-8.41504	26.2242	-6.42997	1.32385e-09	4.91566e-08	11.4601	2.887	10.43	11.65	11.14	10.85	5.099	8.858
MARVELD1	ENSG00000155254	3.08469	5.73432	6.42807	1.33713e-09	4.95017e-08	11.5234	24.4	24.37	18.66	42.17	42.93	30.92	27.31
PVRIG	ENSG00000213413	-6.63424	21.6581	-6.4266	1.34751e-09	4.97739e-08	11.4369	48.86	30.59	34.05	31.09	28.52	39.11	59.4
ZNF517	ENSG00000197363	-1.88433	9.44245	-6.42646	1.3485e-09	4.97739e-08	11.4541	10.88	1.849	9.206	14.34	16.45	8.228	8.233
LLGL2	ENSG00000073350	-8.93647	26.486	-6.42533	1.3565e-09	4.99613e-08	11.4356	63.62	70.49	63.23	62.12	71.15	58.87	60.26
PAQR8	ENSG00000170915	-10.0062	34.9804	-6.42518	1.35761e-09	4.99613e-08	11.4237	11.8	31.8	28.8	33.14	43.81	19	35.71
OLFML2A	ENSG00000185585	1.27494	5.97446	6.42415	1.36499e-09	5.01584e-08	11.4456	2.802	22.93	26.16	13.83	15.56	17.49	35.17
COG8	ENSG00000213380	-8.43761	50.5259	-6.42223	1.37882e-09	5.05913e-08	11.4157	57.31	18.04	25.64	38.48	43.87	23.11	23.81
MAFB	ENSG00000204103	22.0067	39.2903	6.42029	1.39296e-09	5.09593e-08	11.4746	83.42	82.34	79.47	77.09	72.21	78.23	79.46
DUSP11	ENSG00000144048	-3.64703	27.2117	-6.41929	1.40023e-09	5.1006e-08	11.4024	5.709	28.81	30.43	35.73	56	36.9	33.96
HSPA8	ENSG00000109971	-145.911	529.573	-6.41927	1.40041e-09	5.1006e-08	11.3927	93.1	91.96	91.51	93.34	95.27	93.96	92.14
PATJ	ENSG00000132849	-15.8587	45.7774	-6.41868	1.40476e-09	5.10891e-08	11.4028	44.87	42.78	30.37	22.78	21.56	13.44	29.08
MEX3C	ENSG00000176624	-13.6641	60.401	-6.41251	1.45098e-09	5.26157e-08	11.3685	25.13	21.24	16.03	24.99	25.59	5.941	1.174
CBX2	ENSG00000173894	1.01593	1.72415	6.4119	1.45567e-09	5.27085e-08	11.3988	67.69	58.67	56.38	83.1	76.33	64.13	59.84
HJURP	ENSG00000123485	2.27565	6.46828	6.40574	1.5035e-09	5.4361e-08	11.3871	44.2	41.25	41.26	40.04	35.08	49.2	44.74
EMILIN2	ENSG00000132205	25.3761	74.3507	6.40399	1.51739e-09	5.47832e-08	11.3726	66.46	48.26	34.46	50.99	51.39	49.83	91.87
TIMM22	ENSG00000177370	-2.95344	17.0141	-6.40236	1.53041e-09	5.50126e-08	11.3054	49.69	6.425	21.65	35.09	14.25	5.195	9.287
PLBD1	ENSG00000121316	78.6311	121.59	6.40192	1.53394e-09	5.50597e-08	11.4387	45.48	61.33	55.84	54.52	62.29	63.77	65.3
JMJD4	ENSG00000081692	-6.39471	23.1759	-6.3992	1.55595e-09	5.56536e-08	11.3039	26.74	7.941	14.4	60.65	65.49	36	21.93
RABL2A	ENSG00000144134	-3.78464	20.8568	-6.39917	1.55623e-09	5.56536e-08	11.3149	23.99	32.92	26.88	43.34	42.63	33.94	36.17
HECTD4	ENSG00000173064	34.6317	136.024	6.39877	1.55948e-09	5.56536e-08	11.3155	71.42	34.1	49.29	20.16	25.34	36.79	36.22
CD28	ENSG00000178562	-29.9305	83.3344	-6.39633	1.57952e-09	5.62879e-08	11.2976	97.58	97.94	97.87	92.07	82.07	95.55	95.35
S1PR1	ENSG00000170989	-40.4898	145.783	-6.39465	1.59354e-09	5.67059e-08	11.2849	97.18	95.55	94.94	96.2	93.24	95.59	95.48
MYO5B	ENSG00000167306	-3.06006	8.53147	-6.39049	1.62865e-09	5.77063e-08	11.2532	60.53	61.17	52.98	38.78	33.7	56.06	31.59
TRGC2	ENSG00000227191	-21.747	39.5096	-6.38438	1.6816e-09	5.94125e-08	11.2179	3.134	5.956	5.694	5.432	3.22	4.923	5.573
ZNF106	ENSG00000103994	53.7564	187.691	6.38347	1.68961e-09	5.96104e-08	11.2466	20.99	4.243	8.047	19.8	26.63	22.67	15.2
THEM6	ENSG00000130193	-3.34123	10.8776	-6.38201	1.70259e-09	5.99829e-08	11.2143	48.83	32.58	25.35	21.11	18.22	51.01	33.06
VSIG4	ENSG00000155659	5.36871	12.0805	6.38015	1.71928e-09	6.04848e-08	11.346	63.15	70.95	73.26	62.23	49.94	65.09	85.33
KLF2	ENSG00000127528	-68.387	328.25	-6.37868	1.73259e-09	6.08668e-08	11.213	74	80.85	78.99	74.78	78.93	76.71	67.53
PATZ1	ENSG00000100105	-9.52643	44.9494	-6.37724	1.74565e-09	6.12387e-08	11.2169	73.28	41.18	54.18	45.5	33.1	24.56	10.25
KCNRG	ENSG00000198553	3.0602	7.37652	6.37649	1.7525e-09	6.13919e-08	11.2095	66.78	17.37	53.49	38.37	21.44	22.8	29.76
TSPYL6	ENSG00000178021	0.579835	0.87868	6.37593	1.75763e-09	6.14797e-08	11.189	18.6	24.23	21.22	26.87	35.02	21.26	47.48
SESTD1	ENSG00000187231	15.0015	33.9074	6.37568	1.75997e-09	6.14797e-08	11.228	69.64	47.25	47.15	62.79	72.36	57.97	38.05
ZNF808	ENSG00000198482	-9.04272	46.0834	-6.37447	1.77117e-09	6.1784e-08	11.1692	24.53	28.07	4.268	13.07	15.65	6.606	1.27
CLCN6	ENSG00000011021	4.84976	25.7485	6.37352	1.77999e-09	6.20043e-08	11.1708	89.25	88.17	86.83	96.35	98.97	87.98	86.49
SERPINE1	ENSG00000106366	1.04735	1.4823	6.36448	1.86612e-09	6.48372e-08	11.2206	94.09	95.21	94.12	92.33	94.4	94.45	97.31
PEAK1	ENSG00000173517	14.2792	78.2004	6.35899	1.92049e-09	6.6524e-08	11.1055	86.15	71.26	68.67	72.88	75.35	68.71	65.96
NR1D2	ENSG00000174738	-8.96646	33.7695	-6.3582	1.92835e-09	6.67031e-08	11.0878	92.98	89.91	89.16	93.01	94.26	91.48	89.99
SOX4	ENSG00000124766	4.06723	13.0198	6.3574	1.93647e-09	6.68853e-08	11.0963	81.52	83.73	82.07	85.87	83.19	84.69	78.43
MAOA	ENSG00000189221	0.333275	1.37621	6.35247	1.987e-09	6.835e-08	11.1733	99.27	98.48	98.33	97.24	90.77	97.69	97.4
CD7	ENSG00000173762	-25.0083	77.0732	-6.34555	2.06005e-09	7.06665e-08	11.0396	94.73	95.67	94.13	89.47	87.98	91.82	92.83
CDCA5	ENSG00000146670	1.50899	2.34528	6.34265	2.09151e-09	7.16464e-08	11.081	38.08	49.66	52.35	41.54	41.65	42.78	45.86
SIGLEC5	ENSG00000268500	16.5368	23.4784	6.33779	2.14519e-09	7.33838e-08	11.0481	32.68	66.83	61.92	49.98	44.94	67.41	78.11
SEMA4A	ENSG00000196189	30.1977	67.8908	6.33572	2.16846e-09	7.40778e-08	11.0162	81.91	80.4	80.29	75.33	75	71.61	81.46
CNTRL	ENSG00000119397	17.4085	92.9158	6.32503	2.29269e-09	7.74931e-08	10.9215	80.85	70.85	63.6	36.44	33.67	44.84	37.72
CD2	ENSG00000116824	-32.8547	79.5986	-6.32497	2.29347e-09	7.74931e-08	10.915	98.34	99.33	99.08	95.36	85.16	98.76	99.05
PTTG2	ENSG00000250254	0.672912	1.43356	6.31828	2.37471e-09	7.99109e-08	10.902	14.02	64.66	75	36.14	36.63	54.12	48.03
SAPCD2	ENSG00000186193	1.67793	3.06517	6.3109	2.46767e-09	8.27021e-08	10.9209	11.9	23.88	25.03	17.56	25.01	14.58	21.25
BHLHE40	ENSG00000134107	-17.1088	52.8895	-6.31048	2.47317e-09	8.27745e-08	10.856	74.5	73.96	75.37	71.51	80.83	83.24	65.23
MGAT4A	ENSG00000071073	-30.357	146.669	-6.3078	2.50777e-09	8.38191e-08	10.847	70.74	65.18	67.21	81.41	81.31	68.12	75.48
ZNF599	ENSG00000153896	-1.52093	5.38193	-6.29617	2.66416e-09	8.86872e-08	10.7874	25.66	30.91	28.97	41.81	44.62	36.66	30.23
SETD5	ENSG00000168137	17.2969	111.826	6.29495	2.68108e-09	8.91305e-08	10.763	52.61	19.71	23.1	26.48	31.98	18.34	30.42
SETD7	ENSG00000145391	7.2	32.1836	6.29432	2.68992e-09	8.93046e-08	10.8345	91.25	90.69	89.32	94.03	96.26	90.44	86.8
ZNF836	ENSG00000196267	-4.88643	19.4367	-6.29366	2.69916e-09	8.94913e-08	10.7554	20.58	39.36	40.89	45.14	48.07	48.58	33.81
ZNF764	ENSG00000169951	-2.86241	15.8199	-6.29323	2.70513e-09	8.95694e-08	10.7757	25.68	37.63	34.38	37.82	45.34	38.09	16.65
DOCK3	ENSG00000088538	-1.43089	3.89694	-6.29113	2.73478e-09	9.04303e-08	10.757	88.92	75.76	74.89	68.41	51.81	66.75	68.16
CTNNA1	ENSG00000044115	19.306	44.2505	6.28973	2.75479e-09	9.09707e-08	10.7849	77.19	79.71	78.52	80.24	81.12	83.54	70.57
ZNF555	ENSG00000186300	-3.12345	21.5431	-6.28753	2.78644e-09	9.18931e-08	10.7405	17.62	31.58	26.6	38.45	39.53	28.68	5.452
RIC1	ENSG00000107036	13.793	67.1593	6.28402	2.83757e-09	9.34358e-08	10.7321	14.55	45.21	34.38	18.3	22.16	34.36	20.97
ELL2	ENSG00000118985	11.9707	25.1374	6.28355	2.84453e-09	9.34358e-08	10.7962	33.8	59.17	52.63	44.14	36.49	57.5	45.75
INSR	ENSG00000171105	6.03457	14.1451	6.2819	2.869e-09	9.41147e-08	10.799	99.26	99.07	99.07	99.17	93.16	99.38	100
PPP1R21	ENSG00000162869	7.86898	39.2294	6.27519	2.9706e-09	9.71901e-08	10.6961	49.62	55.15	58.12	59.2	39.29	57.92	52.95
MMP19	ENSG00000123342	0.435701	0.62286	6.27359	2.99545e-09	9.78738e-08	10.7026	59.52	84.27	85.69	73.84	82.09	78.49	87.48
TMEM132D	ENSG00000151952	0.684968	0.82606	6.27141	3.02941e-09	9.88531e-08	10.7207	70.11	62.78	64.49	59	50.07	56.99	70.61
ABCA1	ENSG00000165029	42.7482	73.3904	6.27047	3.04427e-09	9.92071e-08	10.7018	97.54	98.17	97.51	96.93	98.01	98.55	97.75
NECAP2	ENSG00000157191	-15.8555	96.8809	-6.27003	3.05117e-09	9.93013e-08	10.6569	74.61	46.56	52.56	42.95	52.28	38.73	29.49
FAM110A	ENSG00000125898	-6.57117	24.1303	-6.26928	3.06314e-09	9.95601e-08	10.6431	48.68	75.14	67.51	52.83	57.61	61.42	70.03
CYGB	ENSG00000161544	0.28978	0.302605	6.26713	3.09736e-09	1.0054e-07	10.6911	82.28	80.71	78.96	77.35	69.91	78.33	80.54
GZMK	ENSG00000113088	-9.99353	18.5444	-6.26114	3.19499e-09	1.03303e-07	10.5993	80.1	77.62	77.41	82.12	75.79	71.75	84.41
FUS	ENSG00000089280	38.3738	196.116	6.2598	3.21736e-09	1.03891e-07	10.6243	65.16	60.4	62.08	74.27	67.3	74.7	60.32
ABCA13	ENSG00000179869	2.66146	9.43966	6.25923	3.22684e-09	1.03935e-07	10.662	75.55	73.67	75.5	51.92	27.5	67.64	74.52
BTG1	ENSG00000133639	-73.1702	370.137	-6.25921	3.22711e-09	1.03935e-07	10.5868	64.5	56.39	62.77	54.61	46.62	67.19	51.91
ERC1	ENSG00000082805	10.3592	49.766	6.25842	3.24035e-09	1.04226e-07	10.5785	62.97	73.41	71.87	78.49	70.27	69.04	67.11
CIT	ENSG00000122966	2.77031	4.3219	6.25441	3.30836e-09	1.06137e-07	10.6183	60.18	48.82	45.13	63.17	68.9	56.26	33.03
GPR84	ENSG00000139572	1.24153	2.65988	6.25274	3.33703e-09	1.06887e-07	10.6678	95.82	93.48	93.56	94.42	95.55	92.76	89.98
IGHV3-73	ENSG00000211976	1.57253	2.8955	6.25084	3.37005e-09	1.07551e-07	10.5999	3.033	22.79	23.17	2.272	4.137	18.01	12.17
PRICKLE1	ENSG00000139174	4.06564	9.35141	6.24966	3.39072e-09	1.07802e-07	10.5455	57.9	64.37	67.08	57.34	61.42	66.24	55.48
STMN3	ENSG00000197457	-11.2575	31.6184	-6.2451	3.47167e-09	1.1023e-07	10.536	73.4	42.11	44.4	45.25	25.49	40.82	57.6
LMTK3	ENSG00000142235	-2.50836	6.06075	-6.24485	3.47599e-09	1.1023e-07	10.5213	51.26	89.23	86.55	87.46	87.07	89.81	86.62
GABRR2	ENSG00000111886	0.97533	1.66979	6.24456	3.48124e-09	1.10256e-07	10.5534	96.25	91.76	92.8	93.03	90.74	96.99	94.87
CHTF8	ENSG00000168802	-9.3148	65.0964	-6.24277	3.5136e-09	1.11043e-07	10.5057	29.55	14	9.675	19.76	10.09	16.9	17.22
SRGAP2	ENSG00000266028	24.4853	90.6111	6.24269	3.51508e-09	1.11043e-07	10.5618	52.98	58.12	37.94	36.95	45.75	36.51	15.09
ANLN	ENSG00000011426	2.23867	2.7552	6.23743	3.61199e-09	1.13815e-07	10.5105	64.89	65.92	63.99	69.31	69.16	66.65	48.61
ENO2	ENSG00000111674	-4.37288	12.0149	-6.23589	3.64081e-09	1.14577e-07	10.4931	83.63	86.98	83.7	84.63	88.01	87.12	85.15
UBAP1L	ENSG00000246922	-5.29581	23.8449	-6.22583	3.83502e-09	1.20383e-07	10.4643	15.49	7.604	10.62	12.79	12.5	6.596	14.56
BTG2	ENSG00000159388	-36.9357	187.888	-6.22041	3.94378e-09	1.23484e-07	10.3893	69.88	72.57	73.42	78.57	80.43	76.66	63.96
GTF2I	ENSG00000263001	20.3124	129.852	6.21999	3.9524e-09	1.23597e-07	10.3862	79.51	68.48	69.3	73.24	76.56	68.97	60.24
DEGS2	ENSG00000168350	-3.73661	11.3439	-6.21965	3.95942e-09	1.23661e-07	10.4172	43.13	51.24	36.29	67.31	63.23	57.94	43.06
BIN3	ENSG00000147439	-8.42837	41.4881	-6.21841	3.98483e-09	1.24298e-07	10.3952	58.9	48.91	46.19	59.93	53.84	58.55	43.61
TTC34	ENSG00000215912	-5.28307	16.4889	-6.2159	4.03665e-09	1.25568e-07	10.3694	21.33	17.22	16.89	12.33	11.73	21.96	26.76
HK1	ENSG00000156515	39.3687	126.083	6.2157	4.04078e-09	1.25568e-07	10.406	83.48	85.25	86.26	88.02	88.76	87.61	79.82
P2RX1	ENSG00000108405	12.6512	29.758	6.21443	4.06739e-09	1.26237e-07	10.4	95.13	92.56	92.36	96.78	95.91	93.94	94.19
SNAP47	ENSG00000143740	-4.01997	17.3012	-6.21297	4.09819e-09	1.27031e-07	10.3473	62.5	38.1	36.47	51.66	56.09	44.18	33.14
IKZF5	ENSG00000095574	-5.32988	28.3635	-6.21273	4.10322e-09	1.27031e-07	10.3554	18.26	19.28	17.85	30.59	48.98	18.71	4.772
CYTH1	ENSG00000108669	-38.4117	350.571	-6.21078	4.14471e-09	1.28155e-07	10.3553	53.53	38.07	32.17	65.38	75.21	50.41	36.56
FCAR	ENSG00000186431	17.0171	37.7103	6.20239	4.32788e-09	1.33319e-07	10.391	88.82	82.65	84.03	70.47	74.48	81.65	88.84
IDH1	ENSG00000138413	6.04947	22.416	6.1969	4.45182e-09	1.36627e-07	10.3555	93.89	93.68	92.22	99.96	99.92	94.14	92.4
RNPEPL1	ENSG00000142327	-28.0865	126.143	-6.1941	4.51652e-09	1.38441e-07	10.2546	76.98	82.71	82.45	88.36	89.46	84.4	75.28
COMMD5	ENSG00000170619	-3.15216	14.9094	-6.19181	4.57015e-09	1.39912e-07	10.2652	31.05	43.17	41.69	32.06	27.57	28.95	37.24
DCTN4	ENSG00000132912	7.32081	42.8962	6.19133	4.58152e-09	1.40087e-07	10.2543	25.59	20.65	33.87	48.55	50.79	51.42	54.39
C2CD4D	ENSG00000225556	-0.597354	1.15139	-6.19003	4.61213e-09	1.4077e-07	10.2478	5.659	8.843	6.132	20.44	26.6	9.06	3.316
TMEM119	ENSG00000183160	1.42613	3.00015	6.1899	4.61521e-09	1.4077e-07	10.3059	43.59	51.11	54.99	33.39	48.6	35.09	59.96
ABHD14A	ENSG00000248487	-1.94201	6.89972	-6.18801	4.66043e-09	1.41974e-07	10.232	53.02	27.14	27.77	42.8	29.26	34.11	39.83
SNED1	ENSG00000162804	-12.1636	32.411	-6.18723	4.67899e-09	1.42364e-07	10.2204	58.89	45.96	42.18	15.3	27.48	15.49	69.52
TMEM150A	ENSG00000168890	-1.78481	7.20246	-6.18393	4.75907e-09	1.44446e-07	10.2085	9.377	38.25	24.56	29.91	17.52	17.07	41.01
LYSMD1	ENSG00000163155	-4.37908	18.0523	-6.18148	4.81957e-09	1.46103e-07	10.2151	27.02	2.116	0.2217	10.36	13.69	7.115	1.794
TBC1D8	ENSG00000204634	6.87899	29.6934	6.18044	4.84539e-09	1.46706e-07	10.2558	46.72	13.27	25.77	31.66	30.22	29.05	39.81
BMP2KL	ENSG00000204113	0.277851	0.32613	6.18016	4.85231e-09	1.46736e-07	10.213	0.6248	14.79	12.95	6.772	8.566	14.89	5.729
DNAJB1	ENSG00000132002	-13.1714	65.1316	-6.17886	4.88494e-09	1.47543e-07	10.1862	73.56	78.75	83.09	86.6	89.26	85.4	78.17
SNX27	ENSG00000143376	25.3413	130.413	6.17841	4.89613e-09	1.47701e-07	10.2338	65.05	38.94	44.34	70	73.55	57.22	47.36
GART	ENSG00000159131	5.53333	34.7403	6.17696	4.9327e-09	1.4846e-07	10.1795	93.37	90.53	88.44	94.72	94.3	92.53	88.3
CTSA	ENSG00000064601	36.8556	93.908	6.17682	4.93624e-09	1.4846e-07	10.2842	92.42	90.65	92.22	97.54	99.77	97.01	96.9
IGHV3-15	ENSG00000211943	8.66716	13.9226	6.17648	4.94495e-09	1.4846e-07	10.2678	5.749	24.17	16.16	1.386	0.9473	12.8	15.56
PEA15	ENSG00000162734	-9.88371	38.8526	-6.17379	5.01369e-09	1.50332e-07	10.1685	76.67	81.26	80.12	72.11	73.46	74.8	68.07
ERG	ENSG00000157554	0.624585	0.959245	6.17133	5.07751e-09	1.52061e-07	10.2215	92.9	91.25	90.87	90.37	90.28	89.83	86.21
BORCS6	ENSG00000196544	-3.62644	17.3152	-6.17054	5.0982e-09	1.52497e-07	10.1391	45.03	18.11	20.48	28.87	25.09	6.062	11.01
MAPK14	ENSG00000112062	72.0651	189.237	6.16871	5.14645e-09	1.53754e-07	10.2269	95.57	98.85	98.29	99.71	98.39	99.61	99.64
KLHDC7B	ENSG00000130487	3.39557	8.9494	6.16744	5.17997e-09	1.54569e-07	10.2241	9.498	81.88	81.77	78.67	79.67	83.06	77.18
UBASH3A	ENSG00000160185	-12.1509	36.392	-6.16601	5.21824e-09	1.55351e-07	10.1318	67.72	61.01	63.37	68.06	55.24	51.02	67.51
PFKFB2	ENSG00000123836	11.2212	29.4221	6.16599	5.21871e-09	1.55351e-07	10.2695	46.56	65.37	63.45	90.88	96.16	71.5	61.56
ZNF646	ENSG00000167395	-19.6424	97.8028	-6.16412	5.26896e-09	1.56587e-07	10.1125	54.73	41.19	25.92	21.9	43.77	35.06	12.31
PCBP4	ENSG00000090097	-2.36553	5.06805	-6.16099	5.35434e-09	1.58626e-07	10.0964	27.14	59.07	48.62	49.67	50.95	42.88	29.31
DENND5B	ENSG00000170456	8.30771	19.7353	6.15999	5.38197e-09	1.59254e-07	10.1178	23.69	26.75	18.16	19.22	29.77	31.68	25.75
ZNF398	ENSG00000197024	-9.13059	42.3239	-6.15063	5.64666e-09	1.66291e-07	10.0706	31.95	17.45	3.699	40.31	41.78	37.34	10.04
APBB2	ENSG00000163697	1.54361	2.64813	6.14915	5.68973e-09	1.6736e-07	10.0698	74.89	81.06	82.99	72.86	74.89	67.87	77.86
LIPA	ENSG00000107798	21.2757	51.5313	6.13588	6.08981e-09	1.78493e-07	10.0372	85.49	90.13	87.18	89.22	91.35	91.41	87.63
PLEKHG1	ENSG00000120278	12.7226	34.8394	6.13521	6.1107e-09	1.78893e-07	10.0035	31.6	7.775	23.59	19.68	18.03	20.94	17.23
RMI2	ENSG00000175643	2.07477	5.14747	6.13412	6.14501e-09	1.79685e-07	10.0215	42.35	61.42	69.55	74.19	71.66	56.19	51.36
LEMD2	ENSG00000161904	-11.5228	65.2511	-6.13359	6.16156e-09	1.79957e-07	9.95176	58.09	37.65	53.35	48.13	35.3	42.94	32.79
PLEKHB1	ENSG00000021300	-3.51747	10.0297	-6.12865	6.31927e-09	1.84346e-07	9.96476	49.91	43.37	49.13	27.66	16.01	32.74	53.19
COL27A1	ENSG00000196739	1.42411	5.5574	6.12621	6.39885e-09	1.86447e-07	9.93292	47.32	42.57	39.69	25.72	25.02	39.32	82.66
GVINP1	ENSG00000254838	-69.0831	274.856	-6.12503	6.4376e-09	1.87356e-07	9.919	16.55	25.15	20.86	10.52	11.64	18.15	7.251
FUT11	ENSG00000196968	-10.201	40.7893	-6.12264	6.51672e-09	1.89214e-07	9.90189	17.77	4.036	18.45	29.33	31.43	11.25	17.03
PRAG1	ENSG00000275342	-8.29845	30.3993	-6.12159	6.55163e-09	1.90005e-07	9.9152	30.4	86.5	84.94	83.02	83.54	84.03	79.67
BMP3	ENSG00000152785	1.2427	2.89295	6.11959	6.61895e-09	1.91733e-07	9.91797	20.33	65.56	61.25	43.94	51.25	49.15	72.33
RBM14	ENSG00000239306	-10.413	58.7379	-6.11083	6.92209e-09	1.99717e-07	9.88151	36.53	14.27	12.13	38.57	41.83	30.84	27.97
MCM4	ENSG00000104738	4.85372	13.1368	6.11069	6.92685e-09	1.99717e-07	9.8684	75.31	74.62	74.31	72.88	64.84	78.02	60.93
TCL1A	ENSG00000100721	24.358	46.8293	6.11035	6.93894e-09	1.99833e-07	9.88692	75.5	76.89	74.68	65.84	63.47	74.59	79.92
SLC39A11	ENSG00000133195	3.68886	13.1169	6.11004	6.9498e-09	1.99914e-07	9.84908	53.82	6.042	21.19	31.48	21.79	3.794	23.52
LIME1	ENSG00000203896	-14.8757	36.0925	-6.10812	7.01839e-09	2.01653e-07	9.82606	44.09	54.85	45.67	35.88	37.77	32.86	60.75
IL7R	ENSG00000168685	-174.027	502.568	-6.10157	7.25693e-09	2.07543e-07	9.80749	89.88	90.74	90.06	79.95	63.21	87.31	89.94
SLC8A1	ENSG00000183023	32.623	56.8009	6.09994	7.31773e-09	2.08808e-07	9.89704	91.78	89.89	88.15	88.22	83.46	86.89	82.84
TOB2	ENSG00000183864	-9.98138	54.9043	-6.09993	7.31802e-09	2.08808e-07	9.79182	55.73	49.26	40.45	36.52	55.33	52.58	27.24
CDKL5	ENSG00000008086	9.37308	45.9217	6.09392	7.546e-09	2.14325e-07	9.7589	79.25	87.22	87.49	88.23	85.27	88.15	88.08
SEMA3B	ENSG00000012171	0.780086	1.96048	6.09269	7.59317e-09	2.15418e-07	9.80191	66.97	78.31	76.85	66.78	64.2	66.37	78.6
EEF2	ENSG00000167658	-362.414	1520.91	-6.09228	7.60915e-09	2.15625e-07	9.76809	91.2	90.29	89.02	96.11	98.11	93.29	90.41
SLCO4A1	ENSG00000101187	0.924972	1.28728	6.08645	7.83865e-09	2.21874e-07	9.80258	71.87	92.58	91.27	78.77	84.68	87.12	77.62
PLAC8	ENSG00000145287	42.7024	143.201	6.08529	7.88504e-09	2.22932e-07	9.76826	35.95	32.5	33.04	55.04	67.82	47.83	73.02
POLQ	ENSG00000051341	1.73964	5.20716	6.08216	8.01192e-09	2.26079e-07	9.73865	73.03	74	72.52	59.56	61.95	73.58	68.13
PLEKHA1	ENSG00000107679	-22.1424	90.2331	-6.08209	8.01458e-09	2.26079e-07	9.72512	26.85	37.77	19.05	72.6	71.07	57.39	69.99
TBC1D5	ENSG00000131374	14.0574	68.3686	6.08167	8.03176e-09	2.26306e-07	9.71827	48.96	34.7	31.39	31.07	33.03	38.78	22.2
SLC44A1	ENSG00000070214	13.0674	42.3895	6.08029	8.0886e-09	2.27648e-07	9.76081	85.08	87.46	87.51	90.36	92.58	89.77	87.13
CDC42EP2	ENSG00000149798	-14.5695	32.2256	-6.07871	8.15371e-09	2.2922e-07	9.68545	32.64	59.59	59.7	70.32	71.89	78.84	74.5
CHD4	ENSG00000111642	29.3785	157.552	6.07736	8.21025e-09	2.30026e-07	9.67865	66.01	79.56	74.32	83.56	83.68	76.72	60.4
ST3GAL1	ENSG00000008513	-29.4926	187.402	-6.0696	8.5406e-09	2.39011e-07	9.67497	61.49	83.57	78.98	69.34	69.13	76.8	80.3
CLDND1	ENSG00000080822	-8.63264	40.3749	-6.06667	8.66883e-09	2.42053e-07	9.62629	37.54	29.34	14.99	4.379	8.385	13	16.41
DTX1	ENSG00000135144	6.31816	16.2492	6.06276	8.84294e-09	2.46636e-07	9.64079	74.07	73.5	70.56	74.7	66.36	65.24	71.9
FER1L4	ENSG00000088340	0.930135	3.46649	6.06246	8.85641e-09	2.46734e-07	9.62196	20.43	18.3	18.26	9.438	11.56	14.2	7.014
SLC4A1AP	ENSG00000163798	3.64206	26.6898	6.06203	8.87611e-09	2.47005e-07	9.64625	34.33	46.9	43.71	52.11	50.48	51.56	29.8
APH1B	ENSG00000138613	5.03852	19.2442	6.06019	8.95951e-09	2.49046e-07	9.65926	93.57	93.46	94.07	90.49	91.89	90.95	89.4
SRPK1	ENSG00000096063	25.0357	66.2265	6.05929	9.00065e-09	2.49909e-07	9.65384	83.69	94.52	93.74	96.43	98.64	96.3	93.97
DGCR6	ENSG00000183628	-1.91842	4.48141	-6.05907	9.01074e-09	2.49909e-07	9.60106	26.13	22.82	11.79	15.86	16.57	14.39	17.74
AXIN1	ENSG00000103126	-11.2542	66.2435	-6.05771	9.07301e-09	2.51355e-07	9.57867	80.41	80.78	81.25	87.47	89.21	86.54	81.01
UBE2C	ENSG00000175063	1.12934	2.07027	6.05399	9.24617e-09	2.55866e-07	9.62221	72.22	61.85	61.16	80.9	76.9	77.25	66.65
STRBP	ENSG00000165209	9.23533	36.5109	6.05264	9.30989e-09	2.57055e-07	9.60538	50.31	24.54	21.93	28.27	25.3	36.67	18.9
MSR1	ENSG00000038945	3.23736	5.02854	6.04887	9.48955e-09	2.61479e-07	9.62206	89.49	87.68	87.69	87.03	88.08	85.18	86.24
RSAD1	ENSG00000136444	-3.86784	18.3544	-6.04884	9.49125e-09	2.61479e-07	9.55548	48.49	24.34	31.25	25.22	27.66	8.914	4.636
IL23R	ENSG00000162594	-1.43018	3.17634	-6.0485	9.50727e-09	2.6163e-07	9.53275	94.52	91.44	91.59	83.52	65.53	88.45	91.58
ME2	ENSG00000082212	20.9669	105.96	6.04712	9.57443e-09	2.62893e-07	9.56504	63.01	60.27	62.53	74.62	76.36	70.85	59.46
MFSD1	ENSG00000118855	15.8724	57.7083	6.04318	9.76794e-09	2.67318e-07	9.60668	9.055	18.61	16.82	44.47	47.22	28.09	11.45
NUDT16L1	ENSG00000168101	-3.73626	14.7562	-6.03443	1.02109e-08	2.78516e-07	9.4631	62.13	28.4	15.07	32.82	25.58	16.51	31.45
ACSF2	ENSG00000167107	-2.43833	9.20959	-6.03282	1.02947e-08	2.79877e-07	9.47002	49.38	59.94	50.76	60.58	59.24	64.12	58.2
SEMA4C	ENSG00000168758	-5.27498	26.7511	-6.03073	1.04044e-08	2.8255e-07	9.47347	80.02	76.24	77.73	71.19	62.95	58.15	77.02
EVI5	ENSG00000067208	8.58298	23.2591	6.02952	1.0468e-08	2.83967e-07	9.46311	7.367	46.25	40.97	39.28	42.96	42.19	35.5
MXD4	ENSG00000123933	-22.3771	78.8904	-6.02808	1.05448e-08	2.85738e-07	9.43504	61.84	29.6	37.01	39.26	36.38	39.81	24.22
BTBD6	ENSG00000184887	-4.23308	21.4668	-6.02724	1.059e-08	2.86647e-07	9.43392	65.84	5.205	19.65	19.31	10.04	2.136	2.232
ITK	ENSG00000113263	-42.4148	176.809	-6.01624	1.11964e-08	3.01743e-07	9.4107	95.6	96.32	96.38	96.91	98.04	96.2	94.46
TNFRSF4	ENSG00000186827	-1.10065	2.19623	-6.01306	1.13779e-08	3.063e-07	9.37415	96.43	99.26	99.24	91.36	91.58	98.51	98.49
ARHGAP23	ENSG00000275832	1.09258	1.21954	6.01218	1.14288e-08	3.07338e-07	9.38497	47.59	1.804	4.253	10.29	14.68	13.99	0.4031
COL19A1	ENSG00000082293	7.3101	16.1561	6.01087	1.15046e-08	3.09039e-07	9.38713	16.45	42	33.67	32.48	24.67	39.04	85.61
C19orf25	ENSG00000119559	-5.80877	42.0091	-6.01024	1.15414e-08	3.09692e-07	9.34911	25.38	7.019	12.3	10.66	10.11	1.995	4.721
BUB3	ENSG00000154473	-13.9822	71.0517	-6.00877	1.16275e-08	3.11327e-07	9.33996	60.7	74.32	62.44	63.05	63.22	77.02	61.81
TGIF1	ENSG00000177426	-5.04172	19.5242	-6.00295	1.1975e-08	3.20287e-07	9.32516	78.84	78.94	74.95	72.55	78.04	74.75	54.03
TMEM106A	ENSG00000184988	5.7996	39.1347	6.00135	1.2072e-08	3.22185e-07	9.31913	5.427	43.72	38.79	22.21	35.77	38.61	61.75
CCNB2	ENSG00000157456	1.81226	3.28128	5.99789	1.22849e-08	3.27513e-07	9.3536	82.29	78.78	78	79.99	80.95	81.54	72
TMEM204	ENSG00000131634	-14.1628	30.0021	-5.99728	1.23228e-08	3.28171e-07	9.29624	71.61	71.74	75.63	53.32	42.12	59.3	64.66
CEP170	ENSG00000143702	13.0853	56.3618	5.99635	1.23806e-08	3.29357e-07	9.32	42.03	41.71	40.13	36.86	56.16	44.14	17.9
CEP170P1	ENSG00000143702	13.0853	56.3618	5.99635	1.23806e-08	3.29357e-07	9.32	12.48	30.39	29.81	7.463	14.61	21.62	11.49
CREBL2	ENSG00000111269	-7.26655	36.4341	-5.99577	1.24169e-08	3.29968e-07	9.29638	14.65	5.089	7.992	18.66	14.61	18.85	29.95
VGLL3	ENSG00000206538	1.05457	3.1121	5.99423	1.25143e-08	3.31851e-07	9.27118	54.78	53.44	50.25	32.79	43.74	50.45	62.45
FERMT3	ENSG00000149781	36.5076	125.293	5.99107	1.27151e-08	3.36119e-07	9.33907	66.84	66.84	64.23	65.27	57.49	55.17	77.74
IGHV1-24	ENSG00000211950	1.57602	2.61761	5.99086	1.2729e-08	3.36119e-07	9.32719	7.871	18.45	14.8	2.121	4.631	11.18	16.8
CHD7	ENSG00000171316	27.126	85.2699	5.99084	1.27298e-08	3.36119e-07	9.27776	43.33	42.32	27.91	44.28	39.25	35.32	24.17
RFTN1	ENSG00000131378	-19.0788	79.1897	-5.9867	1.29989e-08	3.42495e-07	9.2717	46.82	59.14	59.62	24.66	31.38	48.24	34.91
HOXC4	ENSG00000198353	-0.528842	0.929209	-5.98575	1.30615e-08	3.43778e-07	9.24476	32.43	45.16	31.35	22.28	27.01	32.55	11.7
KCTD3	ENSG00000136636	1.38133	4.58221	5.98226	1.32936e-08	3.49514e-07	9.23102	70.27	26.83	26.59	55.63	41.8	26.62	5.205
ABL2	ENSG00000143322	8.6275	43.0521	5.98122	1.33632e-08	3.50972e-07	9.21299	94.17	97.03	96.93	97.3	97.17	97.38	96.32
TMEM35B	ENSG00000243749	-2.31782	8.01324	-5.98009	1.34397e-08	3.52607e-07	9.19812	30.14	51.32	43.09	15.89	29.8	36.28	36.46
CKAP4	ENSG00000136026	21.6959	57.0654	5.97626	1.37016e-08	3.59097e-07	9.28015	74.45	72.8	72.59	73.75	74.09	72.3	70.29
RNF216	ENSG00000011275	-13.3495	93.105	-5.97365	1.38831e-08	3.63087e-07	9.18255	44.96	28.31	21.94	30.77	42.06	32.28	19.33
SPATS2	ENSG00000123352	4.87787	27.8026	5.9709	1.40772e-08	3.67773e-07	9.17335	49.99	12.26	13.12	30.72	34.88	13.37	8.218
MAP3K20	ENSG00000091436	8.20372	43.1757	5.96919	1.41989e-08	3.70562e-07	9.19164	85.64	95.12	94	94.75	97.9	94.98	92.57
EPC1	ENSG00000120616	-11.9267	89.2565	-5.96865	1.42375e-08	3.71179e-07	9.1463	55.92	11.22	3.855	80.84	78.64	42.54	30.33
KLF17	ENSG00000171872	0.468893	0.671159	5.96467	1.45254e-08	3.77492e-07	9.17174	10.22	36.35	34.04	22.37	23.42	35.38	40.68
TRMT44	ENSG00000155275	-4.71209	22.5061	-5.96305	1.46447e-08	3.80176e-07	9.11905	59.67	36.94	38.94	18.59	19.84	31.71	31.54
CLEC4D	ENSG00000166527	7.76151	12.5087	5.96285	1.46594e-08	3.80176e-07	9.23486	75.48	71.12	67.56	69.47	75.33	66.96	81.68
DHCR24	ENSG00000116133	3.73551	8.8741	5.9617	1.47441e-08	3.81975e-07	9.16872	80.96	84.39	81.91	84.84	83	84.44	81.35
PIKFYVE	ENSG00000115020	21.276	91.4804	5.9611	1.47889e-08	3.82735e-07	9.11368	72.7	73.89	66.15	78.14	83.19	74.04	59.37
MGAM	ENSG00000257335	137.667	202.975	5.9517	1.55052e-08	3.99577e-07	9.14786	98.92	98.73	98.62	100	97.24	99.67	99.69
JPT2	ENSG00000206053	-4.09993	24.2989	-5.95148	1.55224e-08	3.99577e-07	9.08792	32.77	21.3	21.4	32.2	37.21	17.98	21.92
GLI4	ENSG00000250571	-3.80124	16.4101	-5.9513	1.55365e-08	3.99577e-07	9.07101	26.86	30.27	27.29	32.25	36.51	17.88	9.528
IL32	ENSG00000008517	-75.753	192.814	-5.94908	1.57103e-08	4.03581e-07	9.052	77.3	80.44	80.65	68.64	77.79	73.64	85.75
ELMO2	ENSG00000062598	10.7807	50.2441	5.9489	1.57248e-08	4.03581e-07	9.12151	73.14	64.97	61.91	74.45	73.8	62.39	57.17
KCNG1	ENSG00000026559	-3.17356	9.43844	-5.94605	1.59518e-08	4.08983e-07	9.05334	97	83.54	96.19	94.38	76.39	84.46	80.45
KIF13B	ENSG00000197892	11.119	44.3818	5.94548	1.59974e-08	4.09728e-07	9.05227	57.94	68.28	63.48	65.47	67.31	60.21	51.05
CD5	ENSG00000110448	-23.8871	81.4837	-5.94453	1.60743e-08	4.11272e-07	9.06497	91.48	93.53	93.43	84.25	84.82	89.94	89.8
CCDC71	ENSG00000177352	-4.3681	22.113	-5.94262	1.6229e-08	4.14803e-07	9.02699	35.41	42.73	32.27	34.83	25.47	31.99	45.9
PNPLA7	ENSG00000130653	2.50812	6.37297	5.94068	1.63882e-08	4.18441e-07	9.06167	28.98	56.68	60.67	62.91	71.48	61.89	48.11
AFF4	ENSG00000072364	18.8563	107.898	5.93816	1.65962e-08	4.23315e-07	8.99422	55	51.97	49.72	68.12	62.54	59.34	50.92
TMEM144	ENSG00000164124	3.47949	4.81281	5.93735	1.66644e-08	4.24617e-07	9.09934	10.35	14.9	19.16	8.087	14.2	24.33	31.77
SIGLEC6	ENSG00000105492	-1.76167	3.55594	-5.9339	1.69551e-08	4.31578e-07	8.97329	67.09	65.55	62.46	33.42	26.05	54.73	85.29
APOBR	ENSG00000184730	47.2536	108.982	5.92957	1.73278e-08	4.40163e-07	9.0067	74.94	66.65	72.24	74.33	80.53	80.87	76.49
RNF213	ENSG00000173821	470.144	1202.49	5.9287	1.74034e-08	4.41629e-07	9.01421	48.6	33.59	64.02	21.53	25.1	27.33	7.039
ABT1	ENSG00000146109	-6.30699	30.3393	-5.92599	1.76419e-08	4.46766e-07	8.93222	9.236	34.4	26.1	27.75	32.34	24.68	20.97
WDHD1	ENSG00000198554	1.87579	5.12487	5.92552	1.76838e-08	4.4737e-07	8.97277	60.41	65.15	65.29	67.7	64.32	67.28	51.54
FBXL14	ENSG00000171823	-3.29987	13.2332	-5.92521	1.77111e-08	4.47603e-07	8.95134	25.19	34.08	43.49	27.62	35.66	23.81	32.23
WNT7A	ENSG00000154764	-1.70826	2.58202	-5.92315	1.78953e-08	4.51796e-07	8.9424	73.89	83.77	80.16	87.89	83.35	83.12	88.22
NAV1	ENSG00000134369	5.48262	27.0062	5.92108	1.80814e-08	4.56029e-07	8.93394	79.1	85.03	86.87	75.5	54.31	77.32	71.68
MITF	ENSG00000187098	1.057	2.70064	5.92003	1.81766e-08	4.57875e-07	8.94204	88.67	86.72	85.25	83	78.18	85.85	80.91
SFXN3	ENSG00000107819	-5.9594	26.2189	-5.91968	1.82093e-08	4.57875e-07	8.91409	64.26	42.91	47.52	53.62	57.53	53.43	51.84
SIAE	ENSG00000110013	3.27764	18.2863	5.91967	1.821e-08	4.57875e-07	8.95599	50.03	49.21	52.69	51.8	65.71	40.54	64.81
PCNX1	ENSG00000100731	61.1277	216.857	5.91654	1.84978e-08	4.6417e-07	8.95716	10.51	20.99	11.72	12.3	12.83	19.81	5.674
SELP	ENSG00000174175	7.72822	10.3455	5.91174	1.89478e-08	4.7498e-07	8.97355	95.2	97.23	95.63	91.61	95.29	93.89	97.36
MSANTD2	ENSG00000120458	-3.10754	13.9133	-5.9033	1.97657e-08	4.93984e-07	8.85513	31.43	9.745	4.399	31.98	33.47	9.407	15.83
TYMS	ENSG00000176890	3.29595	6.13601	5.8994	2.01553e-08	5.02706e-07	8.88984	98.69	99.2	99.37	99.75	95.37	99.73	99.54
PAX5	ENSG00000196092	28.7734	81.2003	5.89799	2.02979e-08	5.05752e-07	8.84363	81.92	81.27	81.46	81.18	80.69	71.93	70.07
LDB1	ENSG00000198728	-8.51087	65.1157	-5.89625	2.04751e-08	5.09142e-07	8.80906	59.47	49.21	51.01	67.65	62.21	50.51	42.8
DOCK1	ENSG00000150760	1.33345	1.56261	5.89598	2.05031e-08	5.09329e-07	8.91013	84.62	80.31	78.68	78.81	78.64	72.84	70.66
RAB11FIP4	ENSG00000131242	-26.3323	120.569	-5.89537	2.05656e-08	5.10368e-07	8.82009	11.83	37.24	36.43	50.55	51.49	55.69	50.2
BICDL2	ENSG00000162069	0.742189	1.11741	5.89388	2.07192e-08	5.13667e-07	8.8765	22.35	10.25	6.052	6.152	9.916	10.92	15.18
NSRP1	ENSG00000126653	6.08402	47.299	5.89321	2.07886e-08	5.14483e-07	8.78603	10.64	3.92	7.528	12.88	14.9	25.07	11.27
TSPAN32	ENSG00000064201	-13.4731	45.7389	-5.89316	2.07937e-08	5.14483e-07	8.7983	62.75	56.45	56.69	58.19	53.86	35.34	64.2
VPS51	ENSG00000149823	-12.481	68.0499	-5.89094	2.10258e-08	5.19187e-07	8.80766	42.77	39.05	45.86	21.94	25.93	36.74	31.11
KSR1	ENSG00000141068	-17.2583	62.8612	-5.88957	2.11707e-08	5.22245e-07	8.76947	83.25	92.11	90.7	89.08	93.66	89.97	89.6
HRH4	ENSG00000134489	-4.94742	10.2563	-5.8826	2.19204e-08	5.39129e-07	8.72959	96.99	94.74	94.87	96.72	92.69	95.86	95.28
HECTD1	ENSG00000092148	15.5051	107.921	5.88117	2.20772e-08	5.42446e-07	8.74095	62.44	42.88	45.23	50.8	63.12	58.11	42.49
GNL3L	ENSG00000130119	7.87107	48.4135	5.87521	2.27442e-08	5.57175e-07	8.69966	25.99	49.57	36.56	40.78	39.65	49.37	37.73
UAP1L1	ENSG00000197355	3.16653	11.8308	5.87017	2.33233e-08	5.70798e-07	8.69112	43.89	62.73	55.71	79.45	84.94	71.89	65.86
PHF1	ENSG00000112511	-7.45325	34.9213	-5.86715	2.36772e-08	5.78317e-07	8.65998	77.22	68.03	67.89	78.35	82.91	61.38	34.64
FMNL3	ENSG00000161791	-20.2699	90.158	-5.86136	2.43695e-08	5.94111e-07	8.66939	46.93	39.05	38.27	46.96	41.49	41	28.92
COPB2	ENSG00000184432	12.077	77.9948	5.86134	2.43718e-08	5.94111e-07	8.67002	50.73	54.04	52.27	66.01	67.55	54.88	40.02
BLOC1S3	ENSG00000189114	-3.96833	22.4485	-5.85699	2.4906e-08	6.06338e-07	8.61777	30.22	22.93	18.93	14.8	17.9	13.94	12.8
ZBTB25	ENSG00000089775	-17.2885	94.0464	-5.85686	2.49223e-08	6.06338e-07	8.63997	40.49	41.16	48.2	48.87	38.91	26.68	17.43
ZBTB46	ENSG00000130584	-1.5989	5.08565	-5.85459	2.52056e-08	6.12628e-07	8.6035	53.52	32.2	43.45	35.3	31.9	16.48	32.26
RTL10	ENSG00000215012	-6.32257	31.056	-5.85388	2.52955e-08	6.1421e-07	8.60223	32.54	62.63	59.98	66.17	75.86	56.31	56.3
SARAF	ENSG00000133872	-57.9124	271.603	-5.85285	2.54252e-08	6.16151e-07	8.58055	40.55	1.95	10.11	20.66	13.62	9.216	8.868
CLCF1	ENSG00000175505	-1.98471	5.17899	-5.85107	2.56515e-08	6.21027e-07	8.598	91.19	82.72	78.28	66.37	30.24	75.87	87.52
HTRA4	ENSG00000169495	1.43297	6.14378	5.84699	2.61778e-08	6.33151e-07	8.56997	31.11	19.91	19.63	30.6	33.2	22.73	64.4
DYRK1B	ENSG00000105204	-4.77501	18.6162	-5.84618	2.62834e-08	6.35083e-07	8.55292	90.71	95.8	95.88	96.75	98.36	97.16	96.5
S1PR4	ENSG00000125910	-31.9236	114.196	-5.84545	2.63787e-08	6.36766e-07	8.55015	96.52	94.88	94.44	97.28	96.95	95.33	94.57
NR4A2	ENSG00000153234	-0.87445	2.76725	-5.84479	2.64653e-08	6.36994e-07	8.56573	86.75	84.1	82.15	86.81	86.26	86.03	85.21
TMEM115	ENSG00000126062	-4.19619	24.7588	-5.84337	2.66532e-08	6.40894e-07	8.55065	47.08	40.46	32.52	47.54	60.61	51.67	57.63
MED10	ENSG00000133398	-2.64225	11.908	-5.83997	2.71074e-08	6.50552e-07	8.51512	49.28	65.93	65.24	50.88	49.1	52.77	32.24
PAIP2B	ENSG00000124374	-2.57128	9.79284	-5.83921	2.721e-08	6.52381e-07	8.53686	3.356	6.102	10.71	12.52	18.08	9.458	33
PDZK1IP1	ENSG00000162366	-20.0672	36.1744	-5.83773	2.74113e-08	6.55937e-07	8.53556	49.11	54.33	53.35	56.02	50.96	44.69	72.51
TP53I13	ENSG00000167543	-5.85903	18.5796	-5.83733	2.74658e-08	6.56607e-07	8.503	26.43	8.989	7.78	15.3	12.96	7.372	9.327
TAPT1	ENSG00000169762	6.20356	31.5881	5.8361	2.76342e-08	6.59361e-07	8.52741	40.77	16.58	24.58	49.24	51.7	36.45	17.97
IGHV2-26	ENSG00000211951	0.791726	1.24599	5.83413	2.79058e-08	6.64561e-07	8.56042	3.588	14.22	4.676	3.23	3.421	15.92	15.99
DDAH1	ENSG00000153904	0.423669	0.688073	5.83326	2.80267e-08	6.66798e-07	8.50822	90.56	87.06	87	89.72	91.43	87.43	86.38
KIF2C	ENSG00000142945	1.83598	2.83121	5.83274	2.80989e-08	6.67874e-07	8.49794	40.59	62.25	62.7	58.86	63.43	62.28	43.18
NSD2	ENSG00000109685	10.6186	55.6915	5.83246	2.81386e-08	6.68176e-07	8.50409	66.98	66.21	68.75	74.56	73.04	56.53	39.84
BCL2L15	ENSG00000188761	4.42845	24.3171	5.83028	2.84439e-08	6.74134e-07	8.50356	5.261	3.996	6.455	11.12	10.29	12.93	28.44
ARSD	ENSG00000006756	5.44999	17.3636	5.82692	2.89234e-08	6.8419e-07	8.51849	58.43	68.88	63.29	69.4	74.23	71.97	77.91
OTUB2	ENSG00000089723	-1.67993	5.69282	-5.82611	2.90397e-08	6.86285e-07	8.45272	36.84	33.02	29.8	71.06	62.84	75.33	63.11
SNTA1	ENSG00000101400	-1.0027	2.92596	-5.82527	2.91614e-08	6.88505e-07	8.46898	85.76	81.5	83.01	79.26	75.1	75.4	77.19
IGHV1-18	ENSG00000211945	6.19378	13.811	5.82497	2.92035e-08	6.88842e-07	8.53784	1.421	11.2	15.25	4.046	1.819	14.32	16.67
ZNF227	ENSG00000131115	-4.18991	25.1516	-5.82259	2.9551e-08	6.96096e-07	8.44758	13.44	11.88	16.07	32.11	32.96	22.02	4.626
MTERF2	ENSG00000120832	-2.62654	7.61993	-5.82248	2.95673e-08	6.96096e-07	8.43701	15.78	26.19	18.36	31.12	48.89	8.254	14.35
CHAF1B	ENSG00000159259	2.27905	11.4298	5.82094	2.9794e-08	7.00766e-07	8.43621	52.29	60.7	56.33	56.42	60.84	59.57	41.77
KIF5C	ENSG00000168280	-2.08827	4.95197	-5.81958	2.99958e-08	7.04176e-07	8.45102	75.13	65.64	60.97	52.36	44.5	67.07	54.34
LIX1	ENSG00000145721	1.90933	3.79401	5.8155	3.06095e-08	7.16546e-07	8.43972	66.91	60.01	56.1	32.45	26.04	31.02	59.45
IFFO2	ENSG00000169991	-8.69316	32.4666	-5.81463	3.07409e-08	7.18942e-07	8.41446	30.71	39.32	38.52	7.79	13.82	27.89	26.61
FLT3LG	ENSG00000090554	-9.49908	41.3699	-5.81396	3.08436e-08	7.20663e-07	8.44404	87.5	86.31	88.05	75.18	68.35	85.16	87.27
STAT4	ENSG00000138378	-10.7492	36.7433	-5.81342	3.09259e-08	7.21906e-07	8.4027	92.23	86.67	86.38	85.17	83.37	86.11	84.43
TMEM30B	ENSG00000182107	-0.818913	1.7931	-5.80673	3.19681e-08	7.43431e-07	8.35583	0.1764	32.71	18.09	9.972	23.91	26.54	60.79
RIOX1	ENSG00000170468	-3.67935	18.1745	-5.8058	3.21172e-08	7.46198e-07	8.3569	29.23	15.84	25.86	47.73	56.72	25.02	26.59
REL	ENSG00000162924	29.285	161.459	5.79948	3.3137e-08	7.6917e-07	8.33602	88.02	89.29	87.35	90.43	94.14	91.73	90.95
PGD	ENSG00000142657	66.0579	154.3	5.79808	3.33686e-08	7.73096e-07	8.4111	88.31	85.33	85.89	96.91	99.61	98.03	96.89
P2RY10	ENSG00000078589	-10.4304	31.5011	-5.79626	3.367e-08	7.78623e-07	8.31923	95.17	91.21	90.86	95.76	96.97	91.09	86.48
TMED4	ENSG00000158604	-7.46605	67.4867	-5.79496	3.38869e-08	7.82371e-07	8.30257	17.57	23.3	20.83	33.83	41.41	24.09	22.37
ID3	ENSG00000117318	-5.00955	12.7619	-5.7948	3.39141e-08	7.82371e-07	8.31446	78.01	73.55	75.65	63.32	65.97	74.19	64.52
SSBP3-AS1	ENSG00000198711	-2.34207	8.28089	-5.79472	3.39268e-08	7.82371e-07	8.33425	0.5744	4.228	2.126	2.076	1.078	3.149	4.384
RPL23A	ENSG00000198242	-85.9295	288.82	-5.79009	3.47138e-08	7.98289e-07	8.2871	44.92	46.99	52.94	49.68	40.06	54.55	37.37
VKORC1	ENSG00000167397	-2.99495	13.83	-5.7875	3.51602e-08	8.07804e-07	8.27039	99.65	99.64	99.7	99.68	93.93	99.33	99.44
CLU	ENSG00000120885	41.1161	59.3552	5.78691	3.52635e-08	8.09427e-07	8.42129	94.85	94.61	93.98	92.06	95.3	93.8	96.4
EDARADD	ENSG00000186197	-1.15007	2.14742	-5.78512	3.55775e-08	8.15122e-07	8.25492	65.02	57.09	63.6	55.85	67.2	46.6	75.92
LDHA	ENSG00000134333	27.7002	120.665	5.77915	3.66418e-08	8.37185e-07	8.33441	88.03	89.27	88.24	97.72	99.52	97.58	97.07
DTHD1	ENSG00000197057	-6.15801	11.5189	-5.77855	3.67514e-08	8.38914e-07	8.23111	13.67	3.195	1.895	11.4	9.594	5.109	13.85
CD27	ENSG00000139193	-14.5645	47.2349	-5.77533	3.734e-08	8.49999e-07	8.22586	84.23	92.19	88.71	60.46	59.39	86.47	96.1
C11orf21	ENSG00000110665	-27.2281	110.995	-5.77508	3.73864e-08	8.50275e-07	8.21527	2.101	5.558	2.63	6.581	8.873	9.1	20.06
ZBTB5	ENSG00000168795	-3.9146	22.5454	-5.77336	3.77055e-08	8.56745e-07	8.22587	37.9	24.13	28.48	28.73	25.06	10.32	1.31
CCR3	ENSG00000183625	-16.9332	24.0227	-5.77128	3.80936e-08	8.63189e-07	8.1879	97.87	98.83	97.77	97.78	94.75	98.72	99.43
CES1	ENSG00000198848	4.47151	4.7743	5.76979	3.83749e-08	8.67746e-07	8.33356	95.42	99.96	99.92	99.78	99.86	99.98	99.97
SIGLEC14	ENSG00000254415	40.7716	59.1708	5.76966	3.83999e-08	8.67746e-07	8.2412	24.61	60.98	52.22	61.25	49.68	60.8	88.93
VASN	ENSG00000168140	-2.58433	11.828	-5.76823	3.86724e-08	8.73109e-07	8.1874	62.78	71.66	71.48	55.46	61.65	62.61	78.99
NAALADL1	ENSG00000168060	-1.13447	3.31274	-5.76591	3.91172e-08	8.82346e-07	8.17493	78.47	74.05	72.6	76.47	73.57	75.44	75.77
NCAPG	ENSG00000109805	2.57451	4.94192	5.76436	3.94172e-08	8.88304e-07	8.23172	72.17	63.02	63.2	60.84	67.66	63.37	57.75
CEP97	ENSG00000182504	6.13884	30.5195	5.76267	3.97469e-08	8.93531e-07	8.21267	55.51	47.19	53.24	39.91	45.05	39.93	13.83
LAT	ENSG00000213658	-16.5623	64.8896	-5.76262	3.97574e-08	8.93531e-07	8.17774	87.5	88.78	86.29	83.07	84.22	82.53	84.14
OPRL1	ENSG00000125510	3.60046	10.8631	5.76013	4.02474e-08	9.03724e-07	8.23502	97.99	99.25	98.85	99.63	99.31	98.88	99.17
WDR54	ENSG00000005448	-1.89111	7.3961	-5.75948	4.03772e-08	9.05817e-07	8.15908	31.09	36.42	43.62	34.63	50.76	11.89	34.2
NCAPD2	ENSG00000010292	11.6252	51.3902	5.75835	4.06021e-08	9.10037e-07	8.14684	66.18	71.08	65.84	53.21	62.41	58.52	50.96
VPS54	ENSG00000143952	4.25025	25.7779	5.7568	4.09137e-08	9.16192e-07	8.16633	28.37	29.08	29.51	46.46	50.81	25.3	15.25
PSME4	ENSG00000068878	19.898	100.602	5.75565	4.11475e-08	9.19766e-07	8.13338	92.94	84.64	85.79	87.18	84.23	83.84	70.41
SLC9A7	ENSG00000065923	9.61543	49.3618	5.75498	4.12829e-08	9.21959e-07	8.1597	74.62	88.4	89.78	74.36	77.28	88.3	78.55
RPS28	ENSG00000233927	-64.4931	198.586	-5.75139	4.20182e-08	9.37536e-07	8.09156	61.22	57.38	51.43	52.4	54.75	52.37	42.37
JUP	ENSG00000173801	20.9893	33.3077	5.74533	4.32913e-08	9.63339e-07	8.07182	79.84	76.81	76.26	69.64	76.21	80.43	72.08
CHEK1	ENSG00000149554	1.33971	6.10794	5.74409	4.35563e-08	9.68365e-07	8.11292	95.54	98.88	98.7	99.79	98.6	99.49	99.67
ZNF343	ENSG00000088876	-2.87929	12.8548	-5.74338	4.37088e-08	9.70885e-07	8.06793	8.531	24.77	20.65	29.3	33.61	15.31	5.518
ZNF589	ENSG00000164048	-7.05188	29.6144	-5.73917	4.46243e-08	9.89446e-07	8.04743	19.32	1.466	3.411	11.1	5.905	0.6349	0.2016
ASF1A	ENSG00000111875	-4.75038	21.5982	-5.73715	4.50696e-08	9.98424e-07	8.03155	57.31	47.48	45.22	76.19	77.05	45.07	46.02
RASGRP3	ENSG00000152689	7.64113	51.3144	5.73661	4.51899e-08	1.00019e-06	8.04998	88.23	90.15	89	86.28	86.71	88.31	85.2
ZFYVE27	ENSG00000155256	-5.53086	33.2507	-5.73548	4.54411e-08	1.00396e-06	8.026	26.78	14.03	23.65	58.56	56.98	16.97	20.91
IL5RA	ENSG00000091181	-17.266	26.6827	-5.7334	4.5909e-08	1.00953e-06	8.01104	96.12	95.11	93.68	91.32	84.77	92.95	93.28
AMFR	ENSG00000159461	16.095	76.9994	5.73241	4.61314e-08	1.01289e-06	8.0781	72.38	63.11	65.38	73.36	71.93	69.93	45.49
FRYL	ENSG00000075539	21.3123	128.42	5.73148	4.63427e-08	1.01663e-06	8.00656	57.6	31.5	40.47	44.62	58.26	56.18	37.15
TK1	ENSG00000167900	2.67039	5.15531	5.72894	4.69262e-08	1.02851e-06	8.01919	89.45	96.28	96.06	95.42	99.2	96.55	96.5
WASHC2C	ENSG00000172661	12.3979	71.3203	5.72755	4.7248e-08	1.03325e-06	8.03727	16.09	24.38	18.95	33.23	30.96	14.37	16.22
DEPDC1B	ENSG00000035499	0.904688	1.60221	5.72746	4.72676e-08	1.03325e-06	8.05011	13.77	61.78	57.21	27.47	44.16	48.07	32.1
USP34	ENSG00000115464	43.1576	213.698	5.72728	4.73105e-08	1.03328e-06	7.99145	44.49	48.74	43.27	76.65	86.39	73.89	65.12
MTHFD1	ENSG00000100714	9.44557	46.2246	5.72447	4.79681e-08	1.04672e-06	8.01971	65.78	73.69	71.32	80.02	83.93	73.61	57.51
CD1C	ENSG00000158481	-3.61633	9.09444	-5.72263	4.84034e-08	1.05436e-06	7.96792	84.86	80.85	81.4	68.75	69.68	77.3	78.03
IDH3A	ENSG00000166411	4.1276	27.1278	5.72216	4.8515e-08	1.05586e-06	7.97201	83.32	69.49	71.09	84.04	78.5	77.03	62.27
WASHC4	ENSG00000136051	31.0171	137.763	5.72103	4.8785e-08	1.06019e-06	7.97646	40.8	25.81	28.02	18.67	21.43	25.16	18.65
BLOC1S6	ENSG00000104164	52.3676	368.91	5.72079	4.88422e-08	1.06019e-06	7.95137	8.501	28.05	32.02	28.21	27.73	20.08	14.6
EIF3B	ENSG00000106263	12.773	79.1171	5.7174	4.96612e-08	1.07702e-06	7.94818	16.41	65.38	58.23	58.82	67.9	62.31	47.9
WASHC2A	ENSG00000099290	12.2091	51.0516	5.71579	5.00544e-08	1.0846e-06	7.9611	13.81	20.47	18.35	27.45	31.19	20.84	7.216
BICDL1	ENSG00000135127	-6.1087	26.9638	-5.7136	5.0596e-08	1.09442e-06	7.94755	40.02	19.58	25.13	16.2	20.98	14.71	29.6
TMEM223	ENSG00000168569	-3.13389	12.7295	-5.71314	5.07115e-08	1.09596e-06	7.9203	53.14	21.83	24.99	13.95	20.28	11.23	3.401
MUC1	ENSG00000185499	0.672551	0.859118	5.71194	5.10091e-08	1.10143e-06	7.97951	87.45	93.62	92.77	85.12	74.22	91.37	91.55
IVD	ENSG00000128928	-9.13498	49.7312	-5.71106	5.12292e-08	1.10522e-06	7.94892	78.44	82.8	82.22	85.06	85.23	84.92	79.15
PTPN13	ENSG00000163629	-2.20235	4.8493	-5.71077	5.13038e-08	1.10587e-06	7.90442	84.01	78.81	70.8	90.98	95.22	89.97	88.43
CACNG6	ENSG00000130433	-1.18371	1.8256	-5.70807	5.19872e-08	1.11941e-06	7.89411	93.84	91.04	89.07	90.34	87.44	87.18	84.74
SEPTIN9	ENSG00000184640	-82.1801	418.837	-5.70793	5.20224e-08	1.11941e-06	7.92032	5.986	42.53	32.98	37.5	41.45	43.07	20.96
ARRB1	ENSG00000137486	-17.1847	87.955	-5.70719	5.22104e-08	1.12248e-06	7.89714	90.66	82.29	82.36	89.22	92.22	83.95	82.72
VAMP1	ENSG00000139190	-10.0666	56.4474	-5.70626	5.24508e-08	1.12569e-06	7.87941	89.26	89.58	88.49	86.02	78.92	95.14	92.8
XKR8	ENSG00000158156	-10.4565	29.3272	-5.70461	5.28759e-08	1.1309e-06	7.87426	28.07	38.29	45.08	17.51	25.63	26.97	23.45
ASPH	ENSG00000198363	11.827	38.1584	5.70302	5.32883e-08	1.13873e-06	8.00632	84.68	80.84	79.75	81.19	77.96	78.41	74.99
HES1	ENSG00000114315	-0.792243	1.45794	-5.7023	5.34766e-08	1.14177e-06	7.86256	84.44	83.11	80.83	79	78.72	82.39	73.99
PLXDC1	ENSG00000161381	-6.3199	16.5716	-5.69887	5.43831e-08	1.16013e-06	7.87312	51.38	22.24	26.74	23.17	25.32	19.77	40.31
TRAPPC12	ENSG00000171853	-9.94953	81.4852	-5.69611	5.51229e-08	1.17412e-06	7.83874	16.52	48.6	40.91	50.13	58.92	39.55	29.81
TMEM102	ENSG00000181284	-2.29954	10.5604	-5.69596	5.51634e-08	1.17412e-06	7.83788	15.43	12.37	17.53	12.62	12.64	19.88	14.33
METTL23	ENSG00000181038	-3.03827	15.4883	-5.69411	5.56672e-08	1.18141e-06	7.83242	24.56	18.73	26.25	20.89	15.31	17.79	23.98
GSR	ENSG00000104687	12.9993	55.597	5.69175	5.63126e-08	1.19348e-06	7.93659	98.79	99.4	99.58	99.61	94.73	99.73	99.4
CDCA7	ENSG00000144354	1.99306	5.16154	5.69168	5.6332e-08	1.19348e-06	7.8654	53.73	60.97	56.07	28.66	34.84	36.56	40.71
ARG1	ENSG00000118520	3.51864	8.16345	5.68916	5.70299e-08	1.2062e-06	7.9928	96.28	94.8	93.47	99.84	99.76	93.72	93.65
IGHV3-49	ENSG00000211965	3.18401	5.85236	5.68609	5.78943e-08	1.22239e-06	7.85907	17.61	22.27	12.42	2.892	2.867	12.81	15.07
TRIM17	ENSG00000162931	-3.42109	15.3684	-5.68564	5.80209e-08	1.22402e-06	7.78444	65.4	54.71	60.98	42.99	47.12	47.29	49.27
CES4A	ENSG00000172824	1.36538	5.45587	5.6846	5.83169e-08	1.22922e-06	7.79929	42.14	83.28	81.01	68.66	67.17	78.95	76.36
MAGI3	ENSG00000081026	2.11821	5.72522	5.68367	5.85848e-08	1.23277e-06	7.81007	67.54	47.64	52.38	53.89	59.47	48.12	37.41
CTNND1	ENSG00000198561	8.32642	25.8966	5.68011	5.96126e-08	1.25227e-06	7.76449	82.25	83.75	81.54	84.38	87.53	83.67	77.57
ZBTB1	ENSG00000126804	-13.1705	64.1074	-5.67932	5.9843e-08	1.25604e-06	7.75452	42.71	34.52	39.9	42.33	38.28	24.01	3.966
PPCDC	ENSG00000138621	-7.36559	27.1514	-5.67761	6.03451e-08	1.26551e-06	7.74537	73.04	54.55	44.36	77.91	79.78	55.36	40.39
WDFY4	ENSG00000128815	40.1653	164.13	5.67504	6.11076e-08	1.28042e-06	7.75647	20.89	30.67	28.34	21.65	28	26.67	49.22
RRBP1	ENSG00000125844	16.8458	57.4877	5.67422	6.13508e-08	1.28443e-06	7.79207	48.4	58.95	57.38	46.88	50.56	59.76	56.97
NLRC3	ENSG00000167984	-27.1625	112.397	-5.65963	6.58816e-08	1.37232e-06	7.70144	46.91	38.43	44.94	20.43	22.39	37.82	50.43
GM2A	ENSG00000196743	18.2512	61.2034	5.65939	6.59572e-08	1.37274e-06	7.7151	48.24	58.77	52.7	85.11	90.83	78.37	74.58
OTUD7A	ENSG00000169918	-3.17152	9.69053	-5.65587	6.70984e-08	1.39298e-06	7.6504	62.15	51.75	49.84	51.17	42.92	65.63	53.72
ITGA2B	ENSG00000005961	27.2424	39.2738	5.65363	6.78343e-08	1.40708e-06	7.76967	98.49	98.28	98.04	94.37	92.31	97.29	98.37
KDM1B	ENSG00000165097	13.483	52.8811	5.65341	6.79093e-08	1.40746e-06	7.66806	71.05	62.2	61.13	78.71	81.44	66.1	40.32
DUSP8	ENSG00000184545	-2.07533	5.22263	-5.64275	7.15268e-08	1.4779e-06	7.59688	57.01	73.22	75.02	64.28	70.2	67.39	73.03
PHGDH	ENSG00000092621	1.86202	4.88168	5.64268	7.15512e-08	1.4779e-06	7.61275	78.78	77.9	73.84	82.01	86.06	81.02	70.86
CRTAM	ENSG00000109943	-3.66349	11.3703	-5.64006	7.24711e-08	1.49201e-06	7.57381	68.79	62.15	69.23	53.19	39.75	75.74	87.05
RAD23B	ENSG00000119318	13.6792	79.6525	5.63968	7.26036e-08	1.4935e-06	7.62078	61.29	58.16	61.39	83.15	78.94	76.21	67.34
PLOD2	ENSG00000152952	0.834349	1.07248	5.63571	7.40196e-08	1.51824e-06	7.62288	61.28	70.97	69.18	67.72	69.4	74.95	84.15
ZNF48	ENSG00000180035	-2.76166	9.48672	-5.62966	7.62294e-08	1.55813e-06	7.52397	15.03	16.41	11.93	28.55	36.26	7.926	1.093
PRKCH	ENSG00000027075	-47.5066	163.901	-5.62961	7.62487e-08	1.55813e-06	7.55053	94.55	93.24	93.42	92.77	91.74	92.15	90.66
ARHGAP10	ENSG00000071205	-4.56425	12.8472	-5.62855	7.66422e-08	1.56359e-06	7.52779	42.69	51.42	35.12	43.52	52.73	36.6	8.667
KLHL22	ENSG00000099910	-5.09236	26.8871	-5.62445	7.81857e-08	1.59115e-06	7.52949	70.18	31.44	39.37	49.8	40	32.08	14.9
RAD51AP1	ENSG00000111247	0.725708	1.37895	5.6226	7.88912e-08	1.60287e-06	7.49919	38.67	65.49	58.44	64.87	79.39	74.99	73.97
FGF13	ENSG00000129682	6.95622	27.5406	5.62161	7.92715e-08	1.60928e-06	7.52025	80.94	86.2	84.6	73.56	76.02	82.16	83.95
DUSP2	ENSG00000158050	-3.71771	9.03098	-5.61948	8.00946e-08	1.622e-06	7.4823	70.99	80.5	78.15	71.33	74.57	81.79	77.79
VEGFB	ENSG00000173511	-3.31403	12.1104	-5.61732	8.09369e-08	1.63695e-06	7.46756	98.46	97.31	97.15	91.44	88.86	94.88	94.24
RASSF7	ENSG00000099849	-3.11223	8.71157	-5.61725	8.09652e-08	1.63695e-06	7.47249	15.35	37.54	22.95	36.96	51.01	28.99	27.75
MYCL	ENSG00000116990	-6.42701	18.6358	-5.61609	8.14248e-08	1.6449e-06	7.46917	29.51	54.3	61.52	69.3	72.05	54.31	66.52
ZNF2	ENSG00000275111	-2.61677	22.9293	-5.61352	8.24435e-08	1.66412e-06	7.47288	38.46	40.47	50.86	27.26	30.09	15.35	8.999
KCNN3	ENSG00000143603	1.78584	6.85009	5.61305	8.26313e-08	1.66655e-06	7.48906	89.08	79.99	83.55	92.97	94.01	92.86	93.18
UNC119B	ENSG00000175970	-5.132	26.7546	-5.60855	8.44572e-08	1.69785e-06	7.42968	61.35	31.19	33.18	51.94	49.01	41.84	20.01
SNX29	ENSG00000048471	17.117	90.5173	5.60787	8.47364e-08	1.70208e-06	7.42459	27.85	21.96	20.54	42.56	50.59	39.29	38.4
ECM2	ENSG00000106823	0.512837	0.818334	5.60619	8.54279e-08	1.71458e-06	7.44298	12.91	17.6	13.15	20.17	26.53	11.64	47.28
PARP16	ENSG00000138617	-2.43632	13.8978	-5.60579	8.55952e-08	1.71604e-06	7.41927	78.41	51.86	63.35	78.19	84.12	62.86	55.81
CNOT1	ENSG00000125107	34.9488	207.461	5.6042	8.62562e-08	1.72582e-06	7.40341	60.78	71.48	68.71	68.55	64.62	68.01	50.72
TTLL1	ENSG00000100271	-0.998628	3.46403	-5.60418	8.62666e-08	1.72582e-06	7.40716	17.8	4.797	1.567	20.34	23.3	25.77	20.21
MAN1A1	ENSG00000111885	33.2174	89.3325	5.60388	8.63902e-08	1.7269e-06	7.48349	60.44	50.5	53.48	73.17	72.99	52.79	71.35
FBXO32	ENSG00000156804	-5.28199	19.3895	-5.59849	8.86766e-08	1.76861e-06	7.38971	61.25	76.88	67.3	81.86	78.69	72.63	72.28
CD3G	ENSG00000160654	-31.6539	111.372	-5.59846	8.8691e-08	1.76861e-06	7.38617	96.5	92.24	93.29	90.51	88.45	91.43	91.37
APPL1	ENSG00000157500	10.5794	50.1434	5.59814	8.88269e-08	1.76989e-06	7.40248	84.97	77.63	79.84	80.74	84.59	83.23	71.18
ZNF250	ENSG00000196150	-3.84778	17.0088	-5.59595	8.97721e-08	1.78585e-06	7.37594	14.05	11.5	8.254	9.906	11.81	4.137	0.3829
PRAM1	ENSG00000133246	20.2189	54.8515	5.59343	9.08757e-08	1.80491e-06	7.41368	76.94	75.82	72.43	79.66	77	69.1	76.57
NEXN	ENSG00000162614	1.99421	7.13013	5.59057	9.21404e-08	1.82709e-06	7.41284	46.06	50.18	37.27	14.26	22.65	20.91	45.36
ARID5B	ENSG00000150347	15.0025	84.4337	5.59025	9.2286e-08	1.82852e-06	7.34529	71.16	55.77	49.6	71.55	61.87	61.15	48.54
PTPRCAP	ENSG00000213402	-23.5208	80.5273	-5.58956	9.25932e-08	1.83219e-06	7.33483	75.07	76.12	74.34	64.28	52.17	61.78	77.62
DLEU1	ENSG00000176124	8.97369	48.306	5.5895	9.26194e-08	1.83219e-06	7.34807	20.29	22.09	35.42	23.77	26.5	26.2	13.52
TM2D3	ENSG00000184277	-5.75153	46.8623	-5.58909	9.28051e-08	1.8344e-06	7.33627	20.26	32.98	26.14	38.8	48.53	23.62	52.34
NETO2	ENSG00000171208	3.80726	25.0163	5.58756	9.34942e-08	1.84655e-06	7.35526	75.38	64.01	56.46	35.99	24.08	50.61	62.68
RIC8B	ENSG00000111785	-3.58556	15.7457	-5.58448	9.48966e-08	1.87126e-06	7.32524	51.69	37.51	33.16	61.13	37.09	26.64	29.81
ALDOC	ENSG00000109107	-2.56594	9.89045	-5.58029	9.68387e-08	1.90804e-06	7.31202	72.74	77.09	75.6	80.72	76.01	81.57	76.16
PANK4	ENSG00000157881	-5.04947	30.5874	-5.57778	9.8022e-08	1.92982e-06	7.30689	57.78	55.06	47.69	73.65	73	66.99	54.12
RNF103	ENSG00000239305	-6.45346	37.0561	-5.57327	1.00179e-07	1.96915e-06	7.28323	61.96	82.25	81.47	82.26	81.08	84.87	80.27
DICER1	ENSG00000100697	40.4413	145.372	5.5719	1.00848e-07	1.98072e-06	7.2703	76.48	73.74	72.85	77	76.98	76.06	65.92
ZBED2	ENSG00000177494	-3.13176	11.272	-5.56945	1.02046e-07	2.00266e-06	7.28801	2.62	6.001	12.77	13.7	18.89	3.3	23.03
CCDC136	ENSG00000128596	-1.95561	4.92856	-5.56925	1.02143e-07	2.00299e-06	7.25166	15.28	8.153	6.188	7.961	10.84	24.13	22.88
ZFP90	ENSG00000184939	-9.28706	38.7589	-5.56855	1.0249e-07	2.00821e-06	7.24073	10.88	19.5	13.66	25.86	23.29	6.923	1.476
PLXDC2	ENSG00000120594	44.6216	99.5124	5.56712	1.03202e-07	2.02056e-06	7.33699	55.77	36.06	31.59	37.89	41.88	36.38	56.61
TRMT1L	ENSG00000121486	5.8649	26.5142	5.56555	1.03987e-07	2.03432e-06	7.2661	34.34	27.05	23.31	22.53	21.8	13.26	6.984
USP33	ENSG00000077254	10.9329	86.8573	5.56535	1.04084e-07	2.03461e-06	7.24048	42.96	20.26	12.97	58.41	52.75	50.02	31.06
COL7A1	ENSG00000114270	1.14327	1.3442	5.55559	1.09103e-07	2.126e-06	7.28246	66.08	83.31	76.56	43.72	54.79	80.77	90.39
LTB	ENSG00000227507	-34.1145	144.14	-5.55529	1.09259e-07	2.12736e-06	7.20667	91.23	97.47	96.99	86.42	78.41	96.15	96.84
KIF14	ENSG00000118193	2.09093	5.30986	5.55466	1.0959e-07	2.13215e-06	7.25052	52.02	61.25	47.41	57.52	58.55	53.88	49.19
MAB21L3	ENSG00000173212	1.77695	4.65824	5.55393	1.09979e-07	2.13804e-06	7.21809	15.61	18.26	20.82	22.22	27.83	27.81	31.59
PLCXD2	ENSG00000240891	-8.05384	29.1577	-5.55188	1.11069e-07	2.15583e-06	7.16614	48.23	27.79	32.64	39.54	51.67	19.44	32.73
ISG20L2	ENSG00000143319	-8.53879	71.8051	-5.55071	1.11698e-07	2.16635e-06	7.1552	37.08	64.31	65.07	37.33	46.88	39.79	52.19
SFT2D2	ENSG00000213064	38.4169	258.804	5.54761	1.13377e-07	2.19375e-06	7.13778	16.18	0.8163	5.442	2.983	2.625	9.221	36.96
LOXL4	ENSG00000138131	-1.21384	5.47752	-5.54698	1.13725e-07	2.19878e-06	7.13514	53.94	77.03	71.47	68.9	71.55	76.25	85.04
UGGT2	ENSG00000102595	2.41308	8.6222	5.54273	1.16074e-07	2.24244e-06	7.14115	61.36	53.77	57.55	61.44	61.32	69.2	62.57
IRF4	ENSG00000137265	17.8667	58.4989	5.54072	1.17205e-07	2.26253e-06	7.15229	87.35	87.36	87.56	77.43	72.07	81.03	74.05
GINS1	ENSG00000101003	1.34718	3.07649	5.53895	1.18206e-07	2.28007e-06	7.12424	65.65	44.74	46.26	45.1	43.76	52.55	45.2
NBPF1	ENSG00000219481	-12.2967	44.2908	-5.53875	1.18321e-07	2.28051e-06	7.11609	31.88	36.5	24.71	41.68	46.49	28.29	41.51
ZNF71	ENSG00000197951	-2.717	10.7352	-5.53697	1.19337e-07	2.2983e-06	7.08552	21.84	21.68	42.7	37.85	27.68	16.32	13.49
CBY1	ENSG00000100211	-0.926122	4.01746	-5.53635	1.19695e-07	2.3034e-06	7.08701	47.72	49.94	56.2	60.59	69.92	62.82	63.51
PDCD6IP	ENSG00000170248	17.3474	92.8459	5.53385	1.21139e-07	2.32825e-06	7.08631	73.73	78.21	68.39	79.67	76.97	78.46	63.21
ST6GALNAC6	ENSG00000160408	-13.593	43.0548	-5.53379	1.21174e-07	2.32825e-06	7.08136	56.12	59.06	55.75	71.09	71.3	43.98	67.58
TRPM2	ENSG00000142185	14.6938	24.1326	5.53275	1.21785e-07	2.33818e-06	7.09242	95.25	94.31	92.39	97.33	95.57	94.81	93.93
CENPE	ENSG00000138778	3.01565	5.49201	5.5321	1.22165e-07	2.34366e-06	7.12158	91.97	84.26	85.98	93.54	97.78	83.81	79.38
RPL10	ENSG00000147403	-313.171	889.364	-5.53153	1.225e-07	2.34827e-06	7.05976	71.34	70.48	71.89	65.32	65.41	64.17	58.79
MANEAL	ENSG00000185090	-0.831203	2.10314	-5.53016	1.23308e-07	2.36128e-06	7.05095	34.33	2.756	11.53	19.48	18.17	4.802	27.38
ADCY9	ENSG00000162104	-6.30669	18.2526	-5.53006	1.23369e-07	2.36128e-06	7.06165	91.16	85.3	86.78	87.61	85.74	79.96	79.76
SCN9A	ENSG00000169432	2.57241	11.7162	5.52887	1.24075e-07	2.37295e-06	7.09724	97.62	96.02	96.52	95.94	89.23	95.91	95.42
TRIM4	ENSG00000146833	-6.96227	48.0945	-5.52452	1.26695e-07	2.41931e-06	7.03331	35.32	9.72	12.45	38.56	46.49	29.54	4.777
MRPL10	ENSG00000159111	-4.52538	20.9925	-5.52145	1.28578e-07	2.44926e-06	7.01372	27.74	42.09	19.44	36.62	37.19	38.85	24.87
IBTK	ENSG00000005700	5.18183	38.8083	5.52132	1.28656e-07	2.44926e-06	7.03745	59.06	42.57	47.83	44.32	34.81	10.31	11.4
GDF11	ENSG00000135414	-6.16153	33.4205	-5.5201	1.29416e-07	2.4599e-06	7.03797	30.01	73.07	73.58	75.42	76.93	71.67	80.06
TRIM13	ENSG00000204977	11.7972	72.1194	5.51892	1.30147e-07	2.4719e-06	7.04928	74.7	69.31	71.38	80.36	72.48	60.42	49.21
ZNF540	ENSG00000171817	-2.44527	8.26802	-5.51632	1.31785e-07	2.49727e-06	7.00936	50.01	23.84	17.32	22.52	24.37	27.72	5.855
KCTD15	ENSG00000153885	-3.73392	8.44377	-5.51577	1.32133e-07	2.50002e-06	6.98718	73.39	47.56	59.4	58.33	52.46	55.39	50.97
BRIP1	ENSG00000136492	2.94272	10.175	5.5155	1.32306e-07	2.5014e-06	7.01362	39.26	76.43	75.58	80.8	79.86	75.54	69.61
CECR2	ENSG00000099954	1.30845	5.39517	5.51527	1.32449e-07	2.50218e-06	7.01809	89.26	79.5	82.47	87.83	89.78	82.16	75.68
FAM174A	ENSG00000174132	-2.10284	6.34652	-5.51427	1.33085e-07	2.51037e-06	6.98001	70.87	62.61	68.17	61.76	61.46	49.29	63.55
SLC22A16	ENSG00000004809	1.097	1.62172	5.5123	1.34348e-07	2.53226e-06	7.04885	87.26	97.41	97.59	87.94	89.73	95.13	93.19
ZDHHC19	ENSG00000163958	0.519226	1.90075	5.51129	1.35003e-07	2.54268e-06	7.11415	5.281	20.3	12.15	16.05	23.35	10.63	29.47
VAV3	ENSG00000134215	11.345	48.3208	5.50873	1.36671e-07	2.57019e-06	6.9944	87.53	75.89	76.22	83.83	81.78	70.25	63.34
SEL1L	ENSG00000071537	21.3774	91.6277	5.5055	1.388e-07	2.60626e-06	6.96993	56.22	71.43	70.67	81.16	74	72.51	69.34
TESPA1	ENSG00000135426	-19.0274	73.1777	-5.50517	1.39022e-07	2.60846e-06	6.99352	20.67	44.3	39.09	52.58	45.57	30.01	45.6
IGKV5-2	ENSG00000211599	0.765146	1.36068	5.50356	1.40097e-07	2.62664e-06	6.98207	24.17	34.16	28.06	7.397	3.26	36.1	31.95
PBX4	ENSG00000105717	-1.21902	3.90964	-5.49494	1.46007e-07	2.72917e-06	6.90312	15.96	27.6	17.93	19.39	20.86	15.46	30.11
KCTD20	ENSG00000112078	16.511	100.627	5.4925	1.47718e-07	2.757e-06	6.97005	52.35	38.76	40.93	57.88	50.73	40.83	23.42
ZNF623	ENSG00000183309	-6.44514	47.0612	-5.48675	1.51842e-07	2.8297e-06	6.86382	18.76	30.23	30.87	46	42.83	34.59	11.19
SEC23B	ENSG00000101310	6.07423	39.9223	5.48654	1.51992e-07	2.83022e-06	6.92894	42.12	33.43	41.32	63.13	67.85	64.52	54.83
NRIP1	ENSG00000180530	10.3277	42.3691	5.48636	1.52123e-07	2.83022e-06	6.89873	90.38	83.35	84.82	86.65	87.9	85.58	79.12
CLIC5	ENSG00000112782	-1.70835	3.91307	-5.48624	1.52213e-07	2.83022e-06	6.8961	76.22	68.76	72.88	68.73	64.38	74.54	75.1
SLC7A5	ENSG00000103257	13.1359	29.9452	5.48342	1.54275e-07	2.86642e-06	6.88867	90.53	95.25	94.44	92.96	95.32	92.35	91.08
CUZD1	ENSG00000138161	-0.871124	2.34116	-5.48265	1.54843e-07	2.8748e-06	6.83896	26.94	32.7	30.27	39.32	38.76	40.26	56.55
MTMR3	ENSG00000100330	52.7932	159.36	5.47832	1.58082e-07	2.93275e-06	6.90827	35.18	42.95	23.36	81.87	85.35	62.48	32.61
KNTC1	ENSG00000184445	5.41864	30.5253	5.47799	1.58336e-07	2.93525e-06	6.83463	50.99	62.42	53.34	50.47	55.2	58.43	51.57
TRPV2	ENSG00000187688	-7.67198	49.0001	-5.47725	1.58893e-07	2.9428e-06	6.81383	93.54	88.29	87.81	94.19	95.49	88.81	87.18
PLSCR1	ENSG00000188313	35.0014	65.7459	5.47587	1.59945e-07	2.95844e-06	6.88606	68.45	69	66.82	66.73	63.68	68.12	60.37
SPAST	ENSG00000021574	7.06279	61.1054	5.4754	1.60306e-07	2.9629e-06	6.83833	33.09	53.51	57.41	68.4	72.62	64.65	61.52
KLHL8	ENSG00000145332	6.84759	30.2497	5.47409	1.61313e-07	2.97486e-06	6.9474	67.5	22.49	39.33	49.49	24.35	4.888	5.699
ATRX	ENSG00000085224	24.6472	121.009	5.47284	1.62275e-07	2.98815e-06	6.82271	60.61	67.94	62.57	72.3	74.17	60.33	35.03
CUX1	ENSG00000257923	19.9899	109.432	5.47067	1.63967e-07	3.00813e-06	6.8314	89.92	76.63	80.91	80.97	77.77	79.31	75.43
SGK3	ENSG00000104205	4.06837	30.3204	5.46997	1.64511e-07	3.01588e-06	6.79295	88.89	91.71	91.51	95	98.35	93.94	91.21
KDM3B	ENSG00000120733	23.4858	135.81	5.4684	1.65748e-07	3.03631e-06	6.78748	73.93	15.23	28.35	65.94	66.05	51.88	45.54
SPATA1	ENSG00000122432	1.73256	4.54844	5.46598	1.67674e-07	3.06931e-06	6.83199	3.93	31.24	22.66	16.41	16.4	30.54	19.39
C2	ENSG00000166278	2.73956	6.91261	5.46124	1.71508e-07	3.13347e-06	6.84661	86.82	76.88	76.54	84.71	77.71	78.38	89.42
ITPR1	ENSG00000150995	33.9874	157.161	5.46118	1.71558e-07	3.13347e-06	6.75818	93.54	91.17	89.29	92.78	96.64	89.89	86.8
IPO8	ENSG00000133704	9.22079	49.4329	5.45909	1.73275e-07	3.16249e-06	6.72748	14.13	22.08	30.05	37.42	32.53	45.01	21.33
CCDC85C	ENSG00000205476	-5.44821	41.3452	-5.45755	1.74557e-07	3.18355e-06	6.7322	5.104	3.2	5.049	30.3	43.74	23.61	16.66
SUPT6H	ENSG00000109111	16.7741	90.9355	5.45483	1.7683e-07	3.22025e-06	6.70524	55.74	18.81	21.76	56.14	56.21	31.41	10.18
ATP8B1	ENSG00000081923	5.63734	14.6947	5.45385	1.77657e-07	3.23295e-06	6.71286	50.22	56.15	45.61	60.94	63.93	67.04	54.68
CCDC90B	ENSG00000137500	7.74388	76.1248	5.45013	1.80838e-07	3.28599e-06	6.68935	18.8	15.86	31.01	17.51	21.09	11.66	27
PAXX	ENSG00000148362	-4.18288	15.8294	-5.44971	1.81201e-07	3.29018e-06	6.69064	22.58	2.429	2.272	23.76	23.81	1.481	1.32
MYOF	ENSG00000138119	12.6259	23.476	5.44689	1.83648e-07	3.32972e-06	6.76652	73.76	76.46	73.22	60.09	55.92	70.8	58.64
DSTN	ENSG00000125868	-5.38635	26.2161	-5.44523	1.85106e-07	3.3537e-06	6.6633	23.52	36.17	48.26	58.32	60.11	61.53	50.34
ZNF548	ENSG00000188785	-6.51184	32.8393	-5.44337	1.86748e-07	3.37605e-06	6.69253	18.77	40.72	32.49	48.67	37.87	39.07	23.94
FLCN	ENSG00000154803	9.68996	57.4727	5.44317	1.8693e-07	3.37687e-06	6.67942	47.45	71.2	68.41	75.92	75.51	65.71	65.5
OS9	ENSG00000135506	30.2108	136.589	5.44256	1.87472e-07	3.37995e-06	6.68744	73.02	82.1	80.09	83.18	84.96	83.74	83.87
NUPR1	ENSG00000176046	2.57045	16.0492	5.44252	1.8751e-07	3.37995e-06	6.69563	66.24	55.79	52.17	64.42	76.29	51.81	62.23
GZMM	ENSG00000197540	-8.40068	19.5971	-5.44194	1.88027e-07	3.38682e-06	6.64443	82.52	67.83	70.97	79.48	78.68	68.1	81.61
SHF	ENSG00000138606	-1.17769	4.09501	-5.43924	1.90452e-07	3.42561e-06	6.63843	32.25	8.228	10.84	16.3	21.96	15.39	41.34
NOG	ENSG00000183691	-6.18506	13.0143	-5.43924	1.90458e-07	3.42561e-06	6.6457	59.75	79.9	79.68	72.54	74.94	76.09	84.68
FBLN5	ENSG00000140092	-2.091	5.31879	-5.43797	1.91614e-07	3.44391e-06	6.63849	72.29	77.44	72.25	65.25	56.1	68.4	92.74
CPEB4	ENSG00000113742	34.7178	111.526	5.43726	1.92257e-07	3.45296e-06	6.72428	62.75	58.03	50.5	59.51	65.99	63.16	31.22
KY	ENSG00000174611	-11.5476	25.517	-5.4363	1.9314e-07	3.46631e-06	6.63721	33.16	40.31	39.59	26.3	31.13	15.55	14.06
FAR2	ENSG00000064763	10.0923	28.0937	5.43606	1.93354e-07	3.46763e-06	6.69869	46.49	52.55	45.11	50.11	54.98	58.61	36.72
ETFBKMT	ENSG00000139160	2.55572	15.7523	5.43214	1.96996e-07	3.52784e-06	6.61552	59.08	26.36	49.45	44.34	37.46	46	59.01
DYSF	ENSG00000135636	136.77	241.525	5.42797	2.00936e-07	3.58801e-06	6.69394	80.13	72.37	70.53	73.91	78.25	71.94	71.78
DHFR	ENSG00000228716	6.67386	18.795	5.4265	2.02346e-07	3.60772e-06	6.602	99.49	99.43	99.49	99.81	92.91	99.66	99.77
PCYT1B	ENSG00000102230	2.43546	5.85014	5.42636	2.02476e-07	3.60772e-06	6.69291	48.98	56.33	48.64	73.24	74.96	67.44	60.29
IDS	ENSG00000010404	-53.8275	238.648	-5.42386	2.04899e-07	3.64564e-06	6.5979	76.46	82.81	81.56	79.97	79.9	80.05	86.02
PRX	ENSG00000105227	-1.30118	3.24729	-5.42357	2.05183e-07	3.64808e-06	6.57412	63.42	84.93	85.1	47.87	40.7	74.49	77.27
KCTD13	ENSG00000174943	-5.91049	38.8208	-5.42328	2.05466e-07	3.65049e-06	6.59013	73.91	7.341	18.18	31.06	19.73	2.454	11.77
QSOX1	ENSG00000116260	15.8246	51.1469	5.4219	2.06815e-07	3.66878e-06	6.68821	52.38	65.39	67.05	59.91	68.19	72.14	84.37
RALGDS	ENSG00000160271	-16.1485	65.2582	-5.42177	2.0694e-07	3.66878e-06	6.56698	85.43	82.56	81.58	80.36	86.11	81.59	80.43
DGKE	ENSG00000153933	-5.1477	24.9316	-5.41626	2.12422e-07	3.75522e-06	6.56798	70.38	58.82	68.01	82.68	85.67	64.56	68.38
RASEF	ENSG00000165105	11.676	56.1202	5.41198	2.1678e-07	3.82679e-06	6.51604	22.51	38.99	39.13	31.72	30.81	36.94	48.34
RYK	ENSG00000163785	-5.79462	28.3742	-5.41026	2.18551e-07	3.85532e-06	6.50451	59.94	87.73	88.88	87.34	84.73	88.46	86.13
EZH2	ENSG00000106462	3.23705	10.1904	5.40503	2.24036e-07	3.94083e-06	6.54076	95.81	94.71	94.98	99.01	97.61	95.01	95.66
OSBPL9	ENSG00000117859	6.77194	50.0299	5.40449	2.24615e-07	3.94821e-06	6.50025	36.55	47.59	35.11	68.22	81.2	53.54	32.95
COPG1	ENSG00000181789	10.931	61.0337	5.40398	2.25156e-07	3.95492e-06	6.50617	23.43	41.52	35.46	28.6	31.12	39.67	19.24
ZSCAN16	ENSG00000196812	-1.7578	8.19194	-5.40274	2.26481e-07	3.97537e-06	6.4778	20.87	44.54	39.62	39.96	39.15	36.68	26.29
TDP1	ENSG00000042088	-4.72733	23.0238	-5.40101	2.2834e-07	4.00469e-06	6.46959	76.66	72.95	72.51	82	80.62	80.27	72.21
SIGIRR	ENSG00000185187	-14.3441	47.5169	-5.40089	2.28475e-07	4.00469e-06	6.47491	81.91	79.64	80.24	81.95	80.51	81.68	88.25
RPL18	ENSG00000063177	-102.231	359.855	-5.40072	2.28652e-07	4.00496e-06	6.45898	67.29	70.73	73.35	52.36	55.69	50.84	41.48
CD40	ENSG00000101017	3.58451	11.6962	5.4005	2.28894e-07	4.00638e-06	6.51786	97.85	99.8	99.61	92.2	89.28	99.18	99.49
NLRC4	ENSG00000091106	12.9209	33.2112	5.39945	2.30038e-07	4.02356e-06	6.57752	83.04	93.09	89.52	81.74	86.81	89.54	91.65
CEP78	ENSG00000148019	-18.2001	56.4389	-5.39836	2.31228e-07	4.04151e-06	6.46075	73.95	43.94	35.22	19.92	16.46	28.61	15.25
SLC26A8	ENSG00000112053	5.27343	16.9248	5.39765	2.32007e-07	4.04941e-06	6.51682	49.7	63.56	55.24	40.22	49.74	55.74	62.12
CNOT6L	ENSG00000138767	-25.0254	154.265	-5.39691	2.32818e-07	4.0607e-06	6.45956	18.9	31.32	15.66	37.97	43.71	32.9	18.83
IL18BP	ENSG00000137496	-3.53366	15.4456	-5.39567	2.34189e-07	4.08175e-06	6.47828	78.08	85	85.64	73.76	78	79.52	95.2
FXYD7	ENSG00000221946	-0.573493	1.2192	-5.39276	2.37431e-07	4.12938e-06	6.42831	85.78	49.08	67.03	59.18	26.78	51.21	64.69
CCNA2	ENSG00000145386	2.08752	4.5339	5.39026	2.40257e-07	4.1699e-06	6.49878	86.76	93.44	93.11	91.34	94.58	93.83	91.25
SLC43A3	ENSG00000134802	4.61184	17.5407	5.3899	2.40665e-07	4.17406e-06	6.45602	34.2	65.62	63.88	63.28	69.52	49.5	24.01
TRBV12-3	ENSG00000274752	-1.10135	2.69306	-5.38899	2.41709e-07	4.18922e-06	6.42532	77.76	67.58	71.4	23.1	21.64	64.95	63.65
UBE2J2	ENSG00000160087	-4.37789	36.5436	-5.38535	2.45894e-07	4.25284e-06	6.39874	4.757	4.545	19.17	41.35	44.94	29.35	24.16
TUFT1	ENSG00000143367	1.25213	6.5796	5.38434	2.47072e-07	4.27023e-06	6.44589	25.47	42.12	51.21	39.96	40.73	37.13	57.44
STXBP2	ENSG00000076944	26.2397	114.555	5.38322	2.48387e-07	4.28996e-06	6.45393	23.13	57.6	50.14	45.23	51.61	42.68	65.47
MED31	ENSG00000108590	-1.76302	6.11107	-5.38292	2.48738e-07	4.29302e-06	6.37534	51.03	46.4	28.69	41.82	45.64	54.79	34.15
PLEKHF1	ENSG00000166289	-7.12881	17.1645	-5.38237	2.4939e-07	4.30128e-06	6.3753	41.51	18.48	21.47	21.08	35.61	16.3	5.598
RUNX3	ENSG00000020633	-41.485	139.218	-5.38086	2.51168e-07	4.32894e-06	6.37553	85.88	83.19	82.77	85.47	84.25	86.79	84.8
PTBP2	ENSG00000117569	7.49374	26.2953	5.38038	2.51744e-07	4.33585e-06	6.40186	66.32	34.44	39.23	58.89	57.23	61.85	43.52
LSR	ENSG00000105699	-3.31115	12.151	-5.37989	2.5233e-07	4.34291e-06	6.39129	77.27	56.54	66.42	55.88	59.22	59.22	74.85
PHTF1	ENSG00000116793	5.65371	19.1589	5.37929	2.53039e-07	4.35209e-06	6.43866	9.675	30.76	23.67	53.87	48.22	29.28	47.01
UBE4A	ENSG00000110344	11.5086	91.1691	5.37865	2.53813e-07	4.36237e-06	6.38787	43.02	26.37	14.99	62.45	66.14	53.81	32.09
PCYT2	ENSG00000185813	-3.30673	13.2594	-5.37639	2.56532e-07	4.40605e-06	6.34541	74.36	54.06	55.57	77.5	77.65	73.8	64.06
ST6GALNAC3	ENSG00000184005	1.74936	3.21799	5.3745	2.58833e-07	4.43179e-06	6.44543	53.5	34.12	35.43	73.53	52.77	48.18	74.78
EIF3L	ENSG00000100129	-49.3751	187.281	-5.37442	2.58925e-07	4.43179e-06	6.35582	17.78	41.12	39.66	59.24	54.91	54.07	36.05
PLK1	ENSG00000166851	2.71571	6.57519	5.3727	2.61038e-07	4.46486e-06	6.4053	95.07	99.11	99.13	98.88	97.18	99.16	99.52
KRBA2	ENSG00000184619	-2.24559	11.0814	-5.37229	2.61543e-07	4.47042e-06	6.33157	14.44	16.89	16.12	21.84	32.79	30.41	15.31
MMP24	ENSG00000125966	-3.48647	17.3935	-5.37156	2.62447e-07	4.47661e-06	6.32822	60.01	72.27	68.12	69.24	68.7	76.55	83.42
PGP	ENSG00000184207	-1.92253	10.7879	-5.36987	2.64544e-07	4.50616e-06	6.33377	33	57.98	51.69	75.75	83.26	69.07	63.51
DTD1	ENSG00000125821	-2.39732	14.35	-5.3684	2.66385e-07	4.53128e-06	6.32815	19.84	35.09	30.26	41.67	52.18	31.89	41.55
DVL1	ENSG00000107404	-3.6444	15.6052	-5.36786	2.67068e-07	4.53978e-06	6.33362	63.98	67.84	62.97	67.36	74.72	60.22	63.56
TNNT3	ENSG00000130595	1.12701	2.23613	5.36713	2.67981e-07	4.54907e-06	6.37288	91.59	86.92	86.77	87.31	82.35	90.69	85.58
ITGA1	ENSG00000213949	5.36252	17.6063	5.36399	2.71983e-07	4.6092e-06	6.34066	86.88	88.79	87.36	82.43	79.5	85.67	91.96
PLCH2	ENSG00000149527	-5.06987	16.1563	-5.36391	2.72082e-07	4.6092e-06	6.32704	75.65	55.37	56.04	76.3	66.27	69.13	57.52
ADAP2	ENSG00000184060	5.89881	16.4746	5.36323	2.7296e-07	4.62092e-06	6.34403	59.61	48.01	35.09	46.35	58.3	43.21	37.86
DMXL2	ENSG00000104093	55.4756	141.429	5.36248	2.7392e-07	4.634e-06	6.34914	66.51	21.65	23.3	31.28	51.51	40.8	19.23
KCNA3	ENSG00000177272	-12.642	55.5085	-5.35839	2.79257e-07	4.7166e-06	6.29883	98.62	94.17	95.4	95.56	89.77	95.23	93.9
RAB37	ENSG00000172794	-20.7203	94.6302	-5.35766	2.80219e-07	4.72121e-06	6.27376	49.06	60.93	59.47	60.45	72.65	76.19	70.55
FAM169A	ENSG00000198780	-3.43048	8.47649	-5.35311	2.86287e-07	4.81362e-06	6.24219	45.57	5.623	14.16	12.73	14.72	12.51	14.68
MLYCD	ENSG00000103150	-10.4665	64.4571	-5.3526	2.8697e-07	4.82184e-06	6.26888	87.6	84.9	86.99	92.4	95.21	89.09	79.43
TRPS1	ENSG00000104447	9.81992	43.1745	5.35137	2.88645e-07	4.84669e-06	6.26548	40.54	46.71	48.19	41.28	31.62	25.81	9.352
ZNF337	ENSG00000130684	-4.9859	17.5048	-5.35068	2.89576e-07	4.85809e-06	6.24999	4.107	36.47	42.14	20.58	27.29	36.34	14.58
GSK3B	ENSG00000082701	13.9209	94.1473	5.35058	2.89716e-07	4.85809e-06	6.25939	96.11	99.34	99.4	98.89	97.57	99.71	99.82
ATP11A	ENSG00000068650	32.6384	146.37	5.3455	2.96726e-07	4.97227e-06	6.26817	66.11	64.51	54.36	71.19	74.31	62.26	58.31
P2RX5	ENSG00000083454	11.9793	37.1483	5.34478	2.97732e-07	4.98575e-06	6.22735	83.93	76.42	73.62	85.25	80.41	80.08	84.01
RAB33A	ENSG00000134594	-0.896628	2.98052	-5.34218	3.01394e-07	5.04026e-06	6.19316	29.6	40.84	25.14	19.75	22.67	31.22	40.33
MLXIP	ENSG00000175727	21.1323	129.943	5.34197	3.0169e-07	5.0418e-06	6.23322	31.8	56.69	52.88	67.92	71.38	52.75	36.1
PPP1R16B	ENSG00000101445	-19.7002	87.7739	-5.34062	3.03614e-07	5.07037e-06	6.19891	22.87	50.3	38.36	57.12	67.63	46.73	48.92
SMIM14	ENSG00000163683	10.1135	70.9305	5.33976	3.04842e-07	5.08077e-06	6.18473	59.31	8.853	23.26	21.45	22.36	16.02	19.94
TP53BP2	ENSG00000143514	7.34692	32.2917	5.33767	3.07857e-07	5.12756e-06	6.20833	49.41	78.54	75.09	86.74	91.57	75.24	59.11
PUDP	ENSG00000130021	2.37017	12.1842	5.3343	3.12765e-07	5.19883e-06	6.18918	43.3	44.99	35.53	56.69	59.12	51.41	45.85
NXPE3	ENSG00000144815	10.1511	63.8329	5.33359	3.13814e-07	5.21276e-06	6.17427	9.846	18.66	27.74	47.39	45.92	34.96	51.33
TRIM32	ENSG00000119401	-3.58883	14.028	-5.33267	3.15162e-07	5.22116e-06	6.16146	59.52	53.95	58.75	68.44	76.11	70.52	29.92
NSMF	ENSG00000165802	-5.97767	23.5907	-5.33132	3.17173e-07	5.24827e-06	6.17715	77.31	47.4	58.68	53.94	24.8	44.32	64.88
EP300	ENSG00000100393	45.3981	241.913	5.33064	3.18181e-07	5.26061e-06	6.16355	96.71	95.88	93.95	97.84	97.78	96.86	97.3
SLC22A23	ENSG00000137266	-9.53226	40.5462	-5.32969	3.19608e-07	5.27715e-06	6.14775	25.98	84.95	86	32.99	32.84	80.94	73.89
COX11	ENSG00000166260	-5.21842	23.4131	-5.32714	3.23453e-07	5.33353e-06	6.12877	73.65	51.84	61	71.91	57.68	44.91	29
PSMD1	ENSG00000173692	5.70935	36.1296	5.32462	3.27307e-07	5.3899e-06	6.15688	94.03	84.16	86.23	84.37	79.09	84.11	71.91
JMJD7	ENSG00000243789	-1.3825	4.40927	-5.3238	3.2856e-07	5.40694e-06	6.11205	44.5	26.91	21.27	45.33	48.35	33.6	38.81
EEF2K	ENSG00000103319	-8.82801	41.4368	-5.32312	3.29619e-07	5.42077e-06	6.11744	81.43	90.23	90.67	95.64	97.6	93.42	92.66
TCL1B	ENSG00000213231	1.15879	1.6528	5.32292	3.29919e-07	5.4221e-06	6.1544	59.14	74.25	69.16	36.4	28.47	55.29	72.25
STX8	ENSG00000170310	3.3247	26.8434	5.32271	3.30258e-07	5.42406e-06	6.11476	50.7	48.53	42.15	40.96	43.43	55.19	37.55
SLC4A3	ENSG00000114923	-0.464237	0.68837	-5.32162	3.31943e-07	5.44813e-06	6.12198	69.64	73.64	75.21	64.44	60.63	74.09	72.46
TLN1	ENSG00000137076	241.389	561.064	5.31887	3.36252e-07	5.51156e-06	6.15525	87.46	83.95	85.34	79.75	74.56	76.54	79.44
PRKCZ	ENSG00000067606	-3.0544	13.2637	-5.31327	3.45189e-07	5.64309e-06	6.07834	95.49	98.07	97.53	97.55	99.33	98.28	98.26
OR52N1	ENSG00000181001	1.52965	5.57569	5.31241	3.46582e-07	5.65895e-06	6.07209	26.36	14.17	10.75	9.881	11.04	11	10.49
ACTR1B	ENSG00000115073	-6.19655	31.9753	-5.3102	3.50193e-07	5.71359e-06	6.0531	11.13	47.37	35.17	63.15	69.92	62.12	54.29
BAZ2A	ENSG00000076108	38.4012	183.315	5.30763	3.54435e-07	5.77519e-06	6.05694	87.3	82.41	83.89	91.14	91.81	84.86	75.2
RHAG	ENSG00000112077	1.14526	4.02622	5.30734	3.54907e-07	5.77909e-06	6.09477	68.76	83.27	76.83	82.85	84.19	79.42	80.51
CCDC92	ENSG00000119242	-6.4362	35.9084	-5.3042	3.60172e-07	5.86095e-06	6.04432	54.42	31.61	32.77	30.97	33.39	36.87	38.07
ZSCAN31	ENSG00000235109	-0.88434	3.20622	-5.30309	3.62054e-07	5.88772e-06	6.03437	35.02	52.71	43.16	44.4	35.21	54.13	64.03
GJA3	ENSG00000121743	-0.318688	0.50043	-5.30293	3.6232e-07	5.88818e-06	6.03332	70.53	47.71	44.73	55.53	42.52	42.04	58.22
RDH16	ENSG00000139547	2.22553	10.859	5.30232	3.63359e-07	5.89737e-06	6.0228	62.55	92.08	90.91	64.04	63.55	89.01	87.17
DISC1	ENSG00000162946	15.4839	45.136	5.30231	3.63362e-07	5.89737e-06	6.06639	85.02	87.89	86.75	84.61	81.27	80.37	80.01
TMEM101	ENSG00000091947	-2.46126	12.2641	-5.30161	3.64568e-07	5.91307e-06	6.0152	39.39	17.01	19.73	18.56	23.54	7.432	20.01
GRPEL1	ENSG00000109519	-4.06672	26.7036	-5.30131	3.65079e-07	5.91748e-06	6.02363	63.53	34.8	21.78	43.19	41.68	50.25	33.39
NPLOC4	ENSG00000182446	12.7198	103.081	5.30117	3.65318e-07	5.91748e-06	6.0198	57.34	55.86	43.42	72.16	70.08	63.67	40.76
HMGCS1	ENSG00000112972	2.75625	18.2758	5.30005	3.6724e-07	5.94473e-06	6.05464	87.71	88.77	88.29	91.89	94.67	91.7	84.18
CR1	ENSG00000203710	96.8395	216.849	5.29918	3.68727e-07	5.9649e-06	6.08483	89.56	90.59	88.49	84.2	83.47	85.42	95.86
PRKCQ	ENSG00000065675	-11.3094	49.6256	-5.29762	3.71437e-07	6.00482e-06	6.0245	96.38	98.44	98.14	98.13	98.45	98.08	98.1
FOXM1	ENSG00000111206	2.16883	8.64859	5.29459	3.76736e-07	6.07859e-06	5.99843	90.14	91.58	89.9	92.6	95.79	92.51	88.68
NUP153	ENSG00000124789	16.6994	97.0863	5.29227	3.80833e-07	6.13669e-06	6.00813	76.56	75.07	62.29	61.58	64.43	70.98	64.98
PALD1	ENSG00000107719	0.67749	1.24624	5.29205	3.81231e-07	6.1391e-06	6.02382	44.28	32.23	36.81	51.71	59.97	29.77	33.73
SATL1	ENSG00000184788	4.29239	24.6609	5.2906	3.83822e-07	6.1728e-06	5.9612	8.405	20.69	12.16	27.59	35.73	22.41	16.28
SHISA8	ENSG00000234965	-0.333832	0.512196	-5.29	3.84888e-07	6.18593e-06	5.95943	67.51	41.33	50.72	28.12	5.029	16.03	36.51
STARD8	ENSG00000130052	2.52706	13.374	5.28782	3.88833e-07	6.24124e-06	5.9521	11.48	28.73	13.43	19.14	23.58	5.482	9.579
CPEB3	ENSG00000107864	3.18306	12.0175	5.28458	3.9477e-07	6.33242e-06	6.00617	67.75	50.6	45.47	53.15	51.06	50.11	34.99
DCTN1	ENSG00000204843	12.4751	66.8231	5.2836	3.96582e-07	6.35737e-06	5.93855	71.63	66.99	72.33	55.03	53.36	59.54	61.53
CLN3	ENSG00000188603	15.8637	84.7356	5.28326	3.97208e-07	6.36329e-06	5.96864	55.66	70.62	65.26	60.79	68.63	68.14	60.87
NEK9	ENSG00000119638	15.6992	116.55	5.27986	4.03555e-07	6.45339e-06	5.91345	27.86	90.43	87.29	92.51	98.24	95.41	93.96
CYB561	ENSG00000008283	-3.94308	16.3715	-5.27983	4.03614e-07	6.45339e-06	5.9666	27.65	29.52	28.05	41.87	39.79	26.13	60.19
TPPP3	ENSG00000159713	-3.64132	7.04739	-5.27563	4.11603e-07	6.57264e-06	5.89386	9.07	1.194	0.3779	23.27	20.32	2.812	45.69
SOCS1	ENSG00000185338	2.85093	7.57966	5.27488	4.13042e-07	6.59137e-06	6.01085	88.9	78.25	81.39	81.4	78.49	82.58	79.9
TRGV3	ENSG00000211699	-2.67912	6.98784	-5.27434	4.14081e-07	6.60371e-06	5.88975	82.72	71.31	76.89	76.27	72.56	76.12	65.42
SIVA1	ENSG00000184990	-5.24632	21.9174	-5.27382	4.15083e-07	6.61541e-06	5.88842	62.62	73.09	79.5	63.72	67.74	68.69	65.85
CWF19L1	ENSG00000095485	4.37016	46.9478	5.27341	4.15892e-07	6.62049e-06	5.88636	41.96	48.12	41.4	60.23	65.02	52.97	38.19
SKA1	ENSG00000154839	3.57469	21.8984	5.27303	4.16613e-07	6.62701e-06	5.88194	18.35	39.29	30.96	15.68	17.44	24.29	18.97
NETO1	ENSG00000166342	0.843026	0.918176	5.27261	4.1744e-07	6.63185e-06	5.93105	82.71	69.21	69.39	61.49	61.43	66.61	74.55
UNC119	ENSG00000109103	-10.5068	53.8875	-5.2726	4.17453e-07	6.63185e-06	5.88767	66.26	59.11	55.72	65.46	68.02	48.33	68.25
TRIM71	ENSG00000206557	0.376436	0.559204	5.2723	4.18043e-07	6.63697e-06	5.94654	18.07	20.14	10.59	16.98	21.51	14.76	3.038
ZNF550	ENSG00000251369	-5.48133	25.3921	-5.27216	4.18319e-07	6.6371e-06	5.89328	16.69	29.16	23.25	30.04	29.92	11.56	3.411
CD33	ENSG00000105383	10.6066	33.4579	5.26995	4.22646e-07	6.69717e-06	5.93359	93.37	93.33	92.97	89.19	85.98	92.99	94.57
GANC	ENSG00000214013	6.78231	37.116	5.26722	4.28048e-07	6.77843e-06	5.86826	53.05	55.64	51.28	74	80.67	64.6	56.45
VPREB3	ENSG00000128218	2.97023	7.37202	5.2661	4.30298e-07	6.80971e-06	5.88575	51.35	38.99	49.12	8.193	10.45	10.76	66.72
BANP	ENSG00000172530	-8.03629	47.5896	-5.26509	4.32333e-07	6.83317e-06	5.86428	64.41	82.44	82.75	84.96	89.54	81.86	75.72
PRPF8	ENSG00000174231	36.4319	194.34	5.2645	4.33521e-07	6.84758e-06	5.8727	47.88	59.04	56.59	57.13	64.98	69.03	53.8
AIRE	ENSG00000160224	-1.35469	2.65225	-5.26307	4.36418e-07	6.88896e-06	5.85225	70.83	68.08	68.45	72.28	76.41	71.25	67.5
POC1B	ENSG00000139323	5.80419	40.3777	5.26278	4.37005e-07	6.89382e-06	5.92279	21.47	23.61	25.2	35.54	39.39	25.76	13.23
MAP2K1	ENSG00000169032	9.11199	52.1625	5.26226	4.38062e-07	6.9061e-06	5.91293	98.1	99.63	99.36	99.71	95.51	99.97	99.8
B4GALNT2	ENSG00000167080	15.2115	73.7334	5.25763	4.47595e-07	7.04742e-06	5.91177	14.73	39.28	28.93	27.94	51.58	32.87	60.51
MKRN2	ENSG00000075975	-3.33953	26.0605	-5.25749	4.47901e-07	7.04775e-06	5.81234	59.55	23.02	29.73	42.34	33.2	32.71	3.547
CAPN1	ENSG00000014216	19.5814	91.2893	5.25589	4.51231e-07	7.09565e-06	5.857	87.93	84.37	85.23	89.84	93.18	90.35	90.3
PSMD2	ENSG00000175166	12.3115	64.5326	5.25442	4.54338e-07	7.13997e-06	5.81036	94.76	80.61	86.35	87.04	80.04	84.62	74.07
SERINC2	ENSG00000168528	1.04921	1.48045	5.25344	4.5642e-07	7.16359e-06	5.90659	64.72	59.13	63.17	55.14	35.25	68.65	68.78
C16orf54	ENSG00000185905	-46.7276	222.053	-5.25033	4.63056e-07	7.25588e-06	5.78925	1.27	8.067	6.641	7.488	5.225	7.382	13.71
CPNE3	ENSG00000085719	8.38375	53.0861	5.24856	4.66886e-07	7.30934e-06	5.83237	38.55	39.46	24.1	68.19	64.76	53.09	44.93
STS	ENSG00000101846	2.69184	9.01029	5.24725	4.69748e-07	7.34485e-06	5.94996	95.52	99.48	99.41	99.88	99.96	99.83	99.6
HSPA5	ENSG00000044574	38.221	120.856	5.24497	4.74735e-07	7.41348e-06	5.82465	85.88	91.14	89.55	90.8	97.81	92.78	90.07
SDCCAG8	ENSG00000054282	4.43497	26.5362	5.24043	4.84865e-07	7.56213e-06	5.73459	75.94	55.33	55.11	50.64	44.01	40.76	22.73
KNL1	ENSG00000137812	5.51808	19.7011	5.23848	4.89263e-07	7.62111e-06	5.796	38.69	40.26	31.42	16.18	20.49	38.88	29.3
TACR1	ENSG00000115353	1.25288	2.10838	5.2383	4.89676e-07	7.62276e-06	5.76493	98.54	99.67	99.75	100	98.75	99.58	99.62
TRMO	ENSG00000136932	-4.22541	23.6526	-5.23718	4.92236e-07	7.6578e-06	5.74339	63.78	46.33	50.16	44.36	37.27	48.16	39.68
P2RX4	ENSG00000135124	5.27144	41.7355	5.23595	4.95042e-07	7.69662e-06	5.73992	89.71	89.05	85.44	94.59	98.42	94.51	94.56
MARCHF1	ENSG00000145416	20.0802	83.5121	5.23537	4.96378e-07	7.71254e-06	5.7514	13.77	31.41	17.69	13.99	20.99	28.01	37.95
RPS10P5	ENSG00000101278	-0.528313	1.65508	-5.23119	5.06111e-07	7.83917e-06	5.71266	5.271	29.08	41.45	11.79	12.81	36.7	16.35
TMEM86A	ENSG00000151117	-1.89736	4.79175	-5.23098	5.06597e-07	7.8418e-06	5.70447	2.479	0.6298	0.0302	6.364	6.722	2.288	9.871
AKAP13	ENSG00000170776	85.677	496.006	5.22803	5.13581e-07	7.93503e-06	5.75974	67.57	65.82	60.99	77.34	76.73	67.05	60.49
LARP4B	ENSG00000107929	12.3843	112.5	5.2275	5.1484e-07	7.94953e-06	5.70801	15.29	80.88	79.22	47.66	56.8	50.94	47.25
COLGALT2	ENSG00000198756	-1.72117	2.77721	-5.22533	5.20048e-07	8.02049e-06	5.66731	50.75	58.46	48.38	25	15.22	54.66	73.04
GOLGA2	ENSG00000167110	6.31703	36.1412	5.22531	5.20084e-07	8.02049e-06	5.68288	39.18	62.46	57.76	62.8	72.8	61.34	53.02
EMC10	ENSG00000161671	-12.4262	84.3119	-5.22453	5.21975e-07	8.03964e-06	5.67478	19.15	0.5543	7.861	19.08	21.73	3.497	4.913
DMC1	ENSG00000100206	3.01206	18.0628	5.22405	5.23123e-07	8.05232e-06	5.69165	49.4	77.68	73.28	66.97	74.97	77.41	74.35
ZNF394	ENSG00000160908	-7.96135	58.7715	-5.22341	5.2468e-07	8.06627e-06	5.66238	17.75	22	22.45	35.57	30.86	38.3	12.9
POU2AF1	ENSG00000110777	18.3055	70.78	5.21988	5.33346e-07	8.18933e-06	5.69836	81.86	77	77.06	67.14	60.09	74.13	77.92
CAMK1	ENSG00000134072	-4.80919	15.8914	-5.21757	5.39082e-07	8.26204e-06	5.63583	82.84	93.55	93.86	92.72	97.81	94.21	92.7
GYG1	ENSG00000163754	9.27881	40.9539	5.21551	5.44234e-07	8.33584e-06	5.75887	84.6	75.39	77.2	86.25	88.61	83.98	73.99
PATE4	ENSG00000237353	0.392124	0.919904	5.21488	5.45825e-07	8.35503e-06	5.62032	0.9725	6.208	2.454	2.147	2.373	7.971	52.4
PTX3	ENSG00000163661	0.656575	1.1505	5.21374	5.48727e-07	8.39222e-06	5.72366	75.16	81.62	79.57	85.09	84.97	81.29	87.69
ATP6V0E2	ENSG00000171130	-10.818	40.8424	-5.21365	5.48932e-07	8.39222e-06	5.61825	70.87	35.89	36.77	48.1	33.65	55.76	52.69
PEX12	ENSG00000108733	-1.07801	6.27355	-5.21035	5.57385e-07	8.51619e-06	5.60369	38.94	41.07	36.98	71	73.69	60.36	25.14
GLG1	ENSG00000090863	33.9182	165.814	5.20884	5.61284e-07	8.57048e-06	5.60579	48.47	67.11	70.44	64.95	64.93	56.86	65.94
PELI3	ENSG00000174516	-3.17226	10.9768	-5.20844	5.62335e-07	8.578e-06	5.59675	53.68	69.46	71.49	77.59	76.65	72	77.74
RABIF	ENSG00000183155	-2.77423	17.2595	-5.20839	5.62469e-07	8.578e-06	5.60331	21.97	17.21	22.4	34.41	43.29	45.62	45.21
CDC42BPB	ENSG00000198752	3.99483	12.7224	5.20632	5.67877e-07	8.65515e-06	5.61012	82.98	94.6	92.95	93.78	98.32	95.91	94.44
TMEM222	ENSG00000186501	-4.16686	24.6981	-5.2011	5.81749e-07	8.85019e-06	5.56251	26.26	39.73	31.87	19.4	22.12	40.23	17.06
IL17RA	ENSG00000177663	117.704	348.219	5.20107	5.81822e-07	8.85019e-06	5.6252	98.48	96.19	97.77	92.91	88.1	94.14	93.39
BOD1	ENSG00000145919	-2.55872	11.122	-5.20104	5.81915e-07	8.85019e-06	5.55971	31.13	14.9	8.521	33.48	39.43	25.73	11.54
NID1	ENSG00000116962	3.72902	6.79836	5.20097	5.82104e-07	8.85019e-06	5.58985	78.31	82.47	84.22	89.24	92.81	79.97	92.52
GGA1	ENSG00000100083	-8.49535	78.0475	-5.2007	5.82826e-07	8.85573e-06	5.57697	52.48	60.26	62.84	56.61	64.77	61.51	62.16
FXYD5	ENSG00000089327	-23.3626	114.952	-5.20017	5.84235e-07	8.8717e-06	5.55323	31.3	43.58	55.01	41.36	44.51	37.17	58.15
C1orf162	ENSG00000143110	17.3544	50.1628	5.19951	5.86022e-07	8.89339e-06	5.65381	42	33.54	27.49	30.37	21.82	15.06	55.98
CCSER2	ENSG00000107771	-14.4775	80.7871	-5.19932	5.86541e-07	8.89581e-06	5.56443	7.684	16.98	13.14	45.36	38.02	25.49	11.73
RAB10	ENSG00000084733	18.4432	95.7506	5.19688	5.93205e-07	8.98588e-06	5.61329	35.6	57.47	47.74	57.66	58.09	68.08	65.07
DDX17	ENSG00000100201	-137.665	1378.94	-5.19565	5.96568e-07	9.02578e-06	5.55006	61.16	57.65	59.4	62.82	54.13	66.32	51.13
SETX	ENSG00000107290	58.2719	318.788	5.19551	5.96966e-07	9.02628e-06	5.57275	55.24	54.14	51.06	51.41	62.49	60.6	50.88
AKT1	ENSG00000142208	-24.5802	119.602	-5.19498	5.98428e-07	9.03735e-06	5.54677	97.9	99.5	99	98.88	95.7	99.47	99.65
ID2	ENSG00000115738	-10.5002	44.0413	-5.19301	6.03893e-07	9.11432e-06	5.52804	75.86	78.67	79.84	70.33	67.08	78.99	78.87
NOSIP	ENSG00000142546	-16.9834	71.828	-5.19288	6.04261e-07	9.11433e-06	5.52748	72.47	78.6	81.79	80.42	82.05	81.56	65.43
MESD	ENSG00000117899	-7.13696	49.1648	-5.18851	6.16551e-07	9.27148e-06	5.51102	16.19	30.52	20.82	37.57	46.23	36.03	52.48
UBE2I	ENSG00000103275	-9.62872	86.7128	-5.18707	6.20654e-07	9.32186e-06	5.50396	79.43	67.96	60.1	83.23	81.91	79.86	70.58
TRGC1	ENSG00000211689	-15.7201	32.6393	-5.18174	6.36121e-07	9.53104e-06	5.47388	3.361	8.349	3.754	4.172	5.16	5.875	6.178
CLMN	ENSG00000165959	15.1739	47.6664	5.18014	6.40816e-07	9.58399e-06	5.54483	54.85	62.52	60.76	31.34	23.64	50.67	60.08
CCL5	ENSG00000271503	-103.148	292.635	-5.17989	6.4155e-07	9.58918e-06	5.47448	90.51	89.92	88.25	87.62	91.04	89.51	90.98
POU2F1	ENSG00000143190	13.3685	53.2388	5.17876	6.44907e-07	9.63269e-06	5.46258	76.11	73.68	70.36	70.79	69.94	60.69	36.64
IGHV1-46	ENSG00000211962	2.16791	4.78767	5.17701	6.50139e-07	9.69415e-06	5.52564	6.666	14.12	13.12	2.575	2.046	13.03	16.3
MYBPC2	ENSG00000086967	0.346055	0.564007	5.1768	6.50771e-07	9.69754e-06	5.48565	56.02	62.26	65.7	26.32	26.15	73.64	70.59
PTK2	ENSG00000169398	4.44953	25.6443	5.17667	6.51149e-07	9.69754e-06	5.45018	97.82	98.41	98.05	98.69	97.48	99.28	99.08
ECPAS	ENSG00000136813	11.3698	61.4589	5.17606	6.52972e-07	9.71885e-06	5.45107	52.88	15.07	26.32	36.51	55	27.12	16.35
CTLA4	ENSG00000163599	-1.61449	5.04727	-5.17585	6.53607e-07	9.72245e-06	5.46116	97.41	98.32	97.32	90.87	83.75	95.83	97.56
BEST3	ENSG00000127325	0.429512	1.22209	5.1737	6.60126e-07	9.81054e-06	5.46466	80.53	63.21	64.51	79.34	69.57	72.65	68.01
PLAC4	ENSG00000280109	-7.16625	12.4066	-5.17229	6.64415e-07	9.86544e-06	5.44249	6.53	5.91	4.893	2.086	3.905	3.316	4.822
PYHIN1	ENSG00000163564	-18.0885	53.1777	-5.17171	6.66175e-07	9.88464e-06	5.4346	32.8	61.96	63.28	59.09	44.98	48.97	63.16
ZNF507	ENSG00000168813	-8.85068	56.5861	-5.17089	6.68699e-07	9.90835e-06	5.46806	36.12	25.34	16.74	34.48	31.71	17.71	18.16
SLC11A2	ENSG00000110911	4.34712	28.1749	5.17083	6.68905e-07	9.90835e-06	5.44458	89.01	93.44	93.35	93.26	94.88	92.67	89.78
OR2M3	ENSG00000228198	3.11684	20.2103	5.16838	6.76487e-07	1.00147e-05	5.41331	36.97	13.18	10.04	15.09	14.31	8.586	10.87
MBLAC1	ENSG00000214309	-0.921088	2.93316	-5.16735	6.79701e-07	1.00562e-05	5.42761	7.387	6.379	3.774	7.654	4.55	5.003	13.06
TLE1	ENSG00000196781	4.62016	13.9985	5.16703	6.80689e-07	1.0061e-05	5.47989	70.79	71.68	73.21	71.18	69.6	66.43	61.11
PRSS33	ENSG00000103355	-4.86804	8.92755	-5.16699	6.80832e-07	1.0061e-05	5.41655	42.72	37.58	40.81	56.47	49.21	36.88	70.93
AEBP1	ENSG00000106624	3.25982	9.2813	5.16674	6.81613e-07	1.00665e-05	5.4483	39.83	56.28	59.11	55.89	72.06	55.07	76.01
SGK1	ENSG00000118515	-18.2036	47.8918	-5.1661	6.83617e-07	1.00871e-05	5.41855	94.25	95.17	95.76	98.19	99	98.09	97.67
AMPD2	ENSG00000116337	-23.6462	78.9179	-5.16603	6.83821e-07	1.00871e-05	5.42253	87.97	77.91	76.12	93.39	96.41	94.4	91.72
CDT1	ENSG00000167513	2.12678	9.42186	5.16475	6.87872e-07	1.01408e-05	5.42819	75.89	79.48	78.85	70.8	68.89	78.65	70.22
C19orf12	ENSG00000131943	-6.97213	30.2897	-5.16416	6.89729e-07	1.01621e-05	5.41077	8.969	19.3	42.43	11.64	11.91	37.6	21.56
NOL3	ENSG00000140939	1.0922	5.28849	5.16402	6.90188e-07	1.01628e-05	5.40987	49.31	72.77	71	69.18	82.17	64.72	72.17
ANKHD1	ENSG00000131503	17.3009	146.63	5.1598	7.0371e-07	1.03558e-05	5.39437	56.44	35.65	42.81	60.06	68.53	41.84	38.86
FBLIM1	ENSG00000162458	5.8317	57.8847	5.15775	7.10352e-07	1.04349e-05	5.38277	72.69	58.27	58.48	38.19	42.08	49.96	65.35
CD36	ENSG00000135218	26.1228	68.1768	5.15746	7.11309e-07	1.04407e-05	5.44402	89.47	91.63	88.78	85.46	89.24	89.38	91.27
SPNS3	ENSG00000182557	-3.27343	6.4548	-5.15738	7.11587e-07	1.04407e-05	5.38538	75.48	82.31	86.85	79.93	78.36	81.17	76.65
IL34	ENSG00000157368	-0.343684	0.474456	-5.15658	7.14199e-07	1.04666e-05	5.3646	72.83	83.26	73.03	59.19	69.12	74.15	77.75
RPS2	ENSG00000140988	-229.733	770.784	-5.15628	7.15177e-07	1.04747e-05	5.36152	66.34	60.05	44.13	65.45	74.55	72.39	70.72
OR5AS1	ENSG00000181785	10.7019	70.8322	5.15583	7.16655e-07	1.04849e-05	5.35908	13.16	12.66	11.35	3.814	7.553	3.754	1.441
HAPLN3	ENSG00000140511	-7.36645	22.171	-5.15581	7.1672e-07	1.04849e-05	5.36213	55.34	35.19	34.31	5.14	14.74	11.85	77.04
PRRC2C	ENSG00000117523	53.608	351.252	5.15428	7.21767e-07	1.05525e-05	5.36759	41.3	27.37	41.05	25.25	19.09	27.58	29.17
CD22	ENSG00000012124	25.351	82.5958	5.15319	7.25414e-07	1.05996e-05	5.38705	97.48	96.51	95.43	91.53	83.43	94.36	96.66
CLC	ENSG00000105205	-28.8835	56.0862	-5.15227	7.28488e-07	1.06382e-05	5.37098	35.72	28.75	25.33	35.63	39.7	17.47	60.54
FADS2	ENSG00000134824	3.7365	12.2529	5.15171	7.30346e-07	1.06591e-05	5.4388	83.62	88.22	86.33	88.95	89.53	87.31	86.75
SHTN1	ENSG00000187164	6.33025	14.649	5.1512	7.32066e-07	1.06779e-05	5.38954	73.13	73.29	68.93	47.78	39.57	62.29	57.49
STK17A	ENSG00000164543	-14.9585	111.071	-5.15089	7.33102e-07	1.06867e-05	5.34794	83.97	93.09	92.28	93.56	97.86	93.21	90.76
FBXW2	ENSG00000119402	13.6744	100.979	5.14869	7.40537e-07	1.07888e-05	5.39888	18.35	24.02	34.67	50.03	51.08	34.97	32.09
OR52B6	ENSG00000187747	0.265624	0.445896	5.14778	7.43656e-07	1.08278e-05	5.36775	43.7	7.483	13.37	39.7	43.23	6.671	12.98
MTMR6	ENSG00000139505	8.64641	44.8825	5.1472	7.45615e-07	1.085e-05	5.39596	32.88	32.74	23.28	67.68	72.38	52.02	25.74
TM9SF4	ENSG00000101337	9.59941	56.9608	5.14669	7.47363e-07	1.0869e-05	5.34809	4.117	6.707	34.17	42.55	47.42	23.29	14.83
CD300LB	ENSG00000178789	-9.83987	34.3544	-5.1414	7.65734e-07	1.11231e-05	5.31788	63.31	71.94	67.38	44.16	43.72	64.37	82.68
SEC16A	ENSG00000148396	22.274	115.991	5.14112	7.66725e-07	1.1131e-05	5.29955	44.45	69.22	61.09	50.09	41.62	49.14	52.62
IGKV2D-40	ENSG00000251039	0.29864	0.533164	5.14062	7.6848e-07	1.11499e-05	5.35403	9.14	27.26	16.84	2.676	2.222	9.987	17.89
CLCN7	ENSG00000103249	10.6741	45.6583	5.14	7.70669e-07	1.11752e-05	5.32131	92.62	86.82	88.55	98.8	99.31	87.73	85.51
ERMN	ENSG00000136541	1.70623	4.56254	5.1395	7.72427e-07	1.11941e-05	5.29096	63.73	42.96	55.51	53.29	45.11	35.27	52.78
SMC1A	ENSG00000072501	28.5186	102.48	5.13899	7.7424e-07	1.12138e-05	5.29319	62.56	75.06	72.29	67.97	68.29	75.49	66.56
ABHD12	ENSG00000100997	-2.93292	13.0345	-5.13793	7.78022e-07	1.12615e-05	5.28237	61.46	68.31	63.67	70.41	80.78	70.18	70.58
CTBP1	ENSG00000159692	-17.0148	147.018	-5.13537	7.8721e-07	1.1375e-05	5.27866	84.9	80.65	78.6	87.63	88.31	83.75	69.95
FANCE	ENSG00000112039	-0.946239	4.68811	-5.1337	7.93236e-07	1.14488e-05	5.27381	59.8	38.22	45.07	66.98	66.61	63.38	50.5
TMEM181	ENSG00000146433	-7.2177	57.9636	-5.1334	7.94312e-07	1.14576e-05	5.26497	24.96	32.49	37.94	24.58	16.46	22.87	28.54
MTF1	ENSG00000188786	20.9372	75.9986	5.13266	7.97027e-07	1.14893e-05	5.36946	74.26	76.03	71.22	81.33	81.71	83.77	74.75
SEH1L	ENSG00000085415	5.14336	46.2384	5.13091	8.03454e-07	1.15625e-05	5.27457	29.77	47.36	36.26	47.49	48.32	63.34	39.92
PSAT1	ENSG00000135069	1.49007	4.50561	5.12845	8.12559e-07	1.168e-05	5.26008	71.67	72.73	75.62	83.41	80.38	80.46	67.95
CSRNP2	ENSG00000110925	-3.4083	25.4794	-5.12746	8.16223e-07	1.17252e-05	5.24016	34	11.59	32.03	18.44	15.37	19.34	2.892
GLYCTK	ENSG00000168237	-2.87477	17.609	-5.12735	8.16652e-07	1.17252e-05	5.24728	64.57	65.1	59.45	79.94	77.97	80.93	73.18
PLEKHA2	ENSG00000169499	36.0998	189.157	5.12654	8.19664e-07	1.17548e-05	5.24834	25.17	49.53	32.76	58.7	73.18	67.58	47.99
RAI1	ENSG00000108557	-6.99329	31.7224	-5.12381	8.29982e-07	1.18959e-05	5.24077	69.8	59.8	56.22	41.06	41.26	42.36	26.94
ABHD17A	ENSG00000129968	-25.9241	111.431	-5.12359	8.30815e-07	1.1901e-05	5.21832	44.96	81.46	73.75	80.41	83.29	79.42	59.85
DLGAP5	ENSG00000126787	1.77986	2.99181	5.12273	8.34079e-07	1.19339e-05	5.28943	35	64.55	60.83	58.45	63.13	62.18	52.31
SYNE3	ENSG00000176438	19.9288	155.706	5.12221	8.36074e-07	1.19556e-05	5.2387	45.12	38.26	37.91	34.45	40.42	26.32	34.64
ACVR1B	ENSG00000135503	6.56382	20.5413	5.11998	8.44637e-07	1.20711e-05	5.32765	93.6	96.46	96.16	95.93	95.61	96.78	96.49
MAP3K1	ENSG00000095015	47.6897	252.592	5.11811	8.51886e-07	1.21606e-05	5.19342	92.11	96.14	95.58	96.85	99.32	96.37	93.2
ZMYND8	ENSG00000101040	12.9643	72.1098	5.11572	8.61263e-07	1.22874e-05	5.19788	69.91	38.36	32.21	71.21	79.63	60.55	47.38
KLHL2	ENSG00000109466	14.1412	39.5532	5.11519	8.63339e-07	1.23063e-05	5.3393	36.37	26.68	26.68	42.29	28.54	30.75	35.95
NFATC2	ENSG00000101096	-30.4465	114.191	-5.11513	8.63579e-07	1.23063e-05	5.20766	88.85	84.34	85.22	88.38	91.26	86.79	86.01
NACC2	ENSG00000148411	16.8743	60.2021	5.11368	8.69314e-07	1.23809e-05	5.24685	67.15	44.25	56.5	50.59	23.65	14.45	24.94
TMEM250	ENSG00000238227	-7.87332	40.1211	-5.11298	8.72094e-07	1.24133e-05	5.17116	11.65	7.029	12.61	18.59	28.37	10.8	13.02
RAB39A	ENSG00000179331	0.953702	2.13031	5.11198	8.76107e-07	1.24561e-05	5.21611	16.98	49.54	41.48	41.34	45.77	39.22	40.51
ARHGAP35	ENSG00000160007	-9.55753	61.6188	-5.11075	8.8104e-07	1.24904e-05	5.17645	82.13	83.2	81.61	78.33	80.75	78.57	72.3
DENND2D	ENSG00000162777	-33.591	178.795	-5.10577	9.013e-07	1.27703e-05	5.17357	42.34	42.41	38.22	28.69	31.82	27.29	45.99
LRRTM2	ENSG00000146006	0.784434	1.72447	5.10421	9.07741e-07	1.28542e-05	5.13966	59.93	39.76	59.07	37.14	22.15	42.1	48.35
LST1	ENSG00000204482	-30.7624	92.4362	-5.10235	9.15483e-07	1.29343e-05	5.15095	41.69	56.66	67.65	49.65	25.23	49.89	69.54
FOXRED1	ENSG00000110074	2.56253	13.3845	5.1022	9.16099e-07	1.29356e-05	5.13627	75.78	6.117	56.81	54.3	29.57	22.3	22.05
ZNF407	ENSG00000215421	9.28963	60.1859	5.10149	9.19061e-07	1.29627e-05	5.13036	22.89	13.25	12.34	21	23.24	8.037	7.15
TNK2	ENSG00000061938	19.3843	112.073	5.10118	9.20386e-07	1.29666e-05	5.13347	87.24	97.18	95.99	97.65	99.13	98.03	95.69
PRKDC	ENSG00000253729	38.2364	140.177	5.09976	9.26354e-07	1.30432e-05	5.13139	95.14	94.64	94.26	94.62	95.03	96.08	96
GOLGA7	ENSG00000147533	-6.53361	38.0305	-5.09919	9.28771e-07	1.30646e-05	5.13961	14.3	2.338	1.174	84.6	90.18	28.52	43.75
ZBTB32	ENSG00000011590	-1.84569	6.11951	-5.09915	9.28926e-07	1.30646e-05	5.12019	81.07	69.4	70.37	66.56	56.49	54.9	47.53
TBC1D32	ENSG00000146350	3.83272	21.9643	5.09711	9.37604e-07	1.31717e-05	5.12114	9.947	9.155	23.41	8.173	8.677	12.15	0.7457
C12orf57	ENSG00000111678	-7.60954	20.4159	-5.09651	9.40192e-07	1.32005e-05	5.0993	23.08	8.939	26.52	16.02	15.21	33.73	16.62
SLC5A10	ENSG00000154025	-4.09831	15.2529	-5.09563	9.43988e-07	1.32463e-05	5.12852	50.84	78.72	73.58	76.47	80.25	83.72	72.89
EWSR1	ENSG00000182944	16.034	176.804	5.09393	9.51326e-07	1.33342e-05	5.11738	75.25	80.34	80.92	85.92	82.06	80.27	70.44
POLG2	ENSG00000256525	2.48508	14.8024	5.09241	9.57918e-07	1.3419e-05	5.09985	73.34	57.31	54.56	66.52	52.53	44.65	44.18
NNAT	ENSG00000053438	-1.50231	7.11557	-5.08602	9.86219e-07	1.37843e-05	5.06725	19.68	16.81	27.22	19.97	22.09	23.34	41.87
CACNA2D2	ENSG00000007402	-2.59216	5.96398	-5.08569	9.87712e-07	1.37896e-05	5.05709	98.56	93.39	93.5	93.17	89.16	93.21	92.9
CA12	ENSG00000074410	0.515418	0.873725	5.08391	9.95723e-07	1.38857e-05	5.1929	99.83	99.74	99.69	99.69	91.86	99.55	99.75
MTDH	ENSG00000147649	19.8987	113.392	5.0837	9.9669e-07	1.38914e-05	5.07464	68.08	70.27	67.87	66.17	70.94	72.24	68.12
SLAMF6	ENSG00000162739	-14.8772	67.4328	-5.08228	1.00313e-06	1.39733e-05	5.06432	88.97	91.57	92.78	73.7	33.59	85.8	95.65
MYL9	ENSG00000101335	18.4719	26.0136	5.08042	1.01168e-06	1.40844e-05	5.22055	83.88	80.41	82.69	77.14	76.23	79.11	77.05
SLC7A1	ENSG00000139514	7.45937	26.9027	5.07984	1.01434e-06	1.41136e-05	5.07854	78.23	89.01	86.17	86.94	90.21	86.01	82.64
FAM241A	ENSG00000174749	66.8289	436.503	5.0789	1.01867e-06	1.4158e-05	5.02291	10.04	22.16	17.5	17.35	19.23	21.85	45.56
ZNF671	ENSG00000083814	-3.32656	19.8343	-5.07742	1.02559e-06	1.42461e-05	5.02042	32.31	24.53	18.94	23.91	25.4	17.85	13.99
ARHGEF11	ENSG00000132694	18.081	59.4378	5.07672	1.02883e-06	1.42831e-05	5.0675	85.54	68.12	59.38	55.36	50.18	63.64	37.8
RHBDF2	ENSG00000129667	19.6552	105.982	5.07429	1.04026e-06	1.44193e-05	5.05887	71.45	60.5	65.64	62.15	63.03	54.31	65.28
UXT	ENSG00000126756	-5.21788	21.35	-5.07377	1.04275e-06	1.4444e-05	5.00445	38.91	30.57	39.57	54.18	51.5	31.29	38.8
PHF10	ENSG00000130024	-6.81903	39.3478	-5.06832	1.06886e-06	1.47644e-05	4.99887	50.47	29.91	34.09	48.14	64.43	28.86	10.56
PIGM	ENSG00000143315	-2.73103	19.1341	-5.06729	1.0739e-06	1.48092e-05	4.97957	46.23	38.91	39.05	64.69	60.19	54.59	53.46
SMG1	ENSG00000157106	63.2263	477.601	5.06659	1.07733e-06	1.484e-05	4.97306	85.33	89.25	85.81	90.42	92.99	89.02	85.17
SLC26A1	ENSG00000145217	-3.43058	10.9226	-5.06539	1.08322e-06	1.49128e-05	4.96227	71.76	80.02	84.22	71.02	72.55	82.74	77.68
MCUR1	ENSG00000050393	3.76356	32.8312	5.06352	1.09245e-06	1.50315e-05	4.98337	26.86	49.79	46.76	29.25	20.19	39.14	30.01
CRY2	ENSG00000121671	-5.104	34.028	-5.06237	1.09816e-06	1.51016e-05	5.01395	76.17	72.67	75.62	85.83	90.29	79.63	75.94
SEC24A	ENSG00000113615	6.26684	32.0167	5.06119	1.10403e-06	1.5174e-05	4.99103	35.86	55.53	47.34	57.18	56.92	61.01	66.35
PMP22	ENSG00000109099	-0.813071	1.12574	-5.06055	1.10725e-06	1.52068e-05	4.94535	66.45	67.76	67.28	58.15	55.33	60.14	74.13
REPIN1	ENSG00000214022	-8.59796	50.8411	-5.06047	1.10765e-06	1.52068e-05	4.95546	59.95	59.96	57.64	49.66	56.26	51.51	35.08
EIF3F	ENSG00000175390	-31.1286	127.26	-5.05892	1.11547e-06	1.53057e-05	4.93587	48.38	58.39	40.46	63.46	62.93	47.26	40.98
E2F3	ENSG00000112242	11.2495	58.5724	5.05728	1.12381e-06	1.53946e-05	4.98792	84.8	87.04	85.12	88.18	90.69	88.94	81.32
FAM228B	ENSG00000219626	14.8309	121.413	5.0568	1.12624e-06	1.54108e-05	4.92941	4.505	12.27	15.11	4.666	7.014	6.001	4.525
PRMT2	ENSG00000160310	-24.556	141.46	-5.05375	1.14197e-06	1.56088e-05	4.90987	54.12	68.98	66.68	66.6	69.03	64.3	67.35
OR2L2	ENSG00000203663	3.21205	15.746	5.0521	1.15052e-06	1.57128e-05	4.90561	35.62	1.174	3.502	11.75	5.996	1.285	3.089
DIAPH2-AS1	ENSG00000236256	0.429103	1.0307	5.05196	1.15127e-06	1.57128e-05	4.90723	0.0403	73.59	68.38	26.21	41.64	68.15	38.97
NEIL1	ENSG00000140398	3.57982	15.3358	5.0518	1.15209e-06	1.57128e-05	4.91324	86.29	82.16	82.29	88.87	90.52	87.9	82.52
CKAP5	ENSG00000175216	13.5271	39.9305	5.05179	1.15211e-06	1.57128e-05	4.91361	78.99	50.64	47.43	49.08	47.38	38.89	15.51
FZD5	ENSG00000163251	1.26035	3.58151	5.05019	1.16052e-06	1.58187e-05	5.00988	86.44	87.54	86.03	89.5	89.3	87.93	84.18
NPTXR	ENSG00000221890	-1.84319	5.47076	-5.04993	1.1619e-06	1.58289e-05	4.91349	69.06	65.3	56.56	65.08	42.7	41.05	71.39
ANKRD23	ENSG00000163126	-1.4517	5.50954	-5.04687	1.17812e-06	1.60146e-05	4.88805	43.01	28.29	32.3	18.06	18.9	31.23	43.35
TMEM120B	ENSG00000188735	17.1214	45.9375	5.04611	1.18216e-06	1.60607e-05	4.88595	36.68	11.64	12.47	9.664	16.19	9.15	13.87
TMEM50B	ENSG00000142188	-5.29909	27.318	-5.04581	1.18379e-06	1.60724e-05	4.87722	31.59	14.05	25.13	14.74	16.66	11.06	10.46
SLC15A2	ENSG00000163406	6.21376	20.1309	5.04566	1.18461e-06	1.60724e-05	4.91667	92.32	96.05	95.9	92.49	95.61	94.98	91
NRCAM	ENSG00000091129	-2.70927	4.14514	-5.04438	1.19145e-06	1.61449e-05	4.86926	89.13	83.36	79.91	67.25	53.21	78.07	82.35
MCEMP1	ENSG00000183019	8.44032	22.8692	5.04402	1.19343e-06	1.61606e-05	5.01009	46.32	37.36	29.39	57.16	63.41	41.15	68.38
GUCY2C	ENSG00000070019	0.778513	1.17063	5.04196	1.20461e-06	1.63031e-05	4.98769	98.13	98.99	98.51	96.43	94.23	98.41	97.34
CTDSP1	ENSG00000144579	-27.2113	161.184	-5.04183	1.2053e-06	1.63035e-05	4.86198	59.89	53.55	59.35	72.69	78.42	62.23	55.34
CD72	ENSG00000137101	5.20819	18.4798	5.03739	1.22977e-06	1.65982e-05	4.89002	86.22	83.2	83.38	70.25	55.77	69.53	86.12
NPIPB4	ENSG00000185864	25.8472	107.19	5.03362	1.25092e-06	1.68653e-05	4.84317	4.51	29.36	21.38	16.43	22.2	30.32	9.06
CYP7B1	ENSG00000172817	-0.317127	0.480664	-5.03293	1.25484e-06	1.69089e-05	4.83681	87.67	94.3	94.04	87.32	87.12	92.3	89.46
NHLRC3	ENSG00000188811	3.99194	23.8645	5.03243	1.25765e-06	1.69376e-05	4.83449	50.13	28.98	30.68	62.84	58.32	37.29	42.99
FAM114A1	ENSG00000197712	1.84519	11.6373	5.0316	1.2624e-06	1.69831e-05	4.83305	45.62	15.27	14.94	14.51	11.73	12.65	15.06
WNT10B	ENSG00000169884	-0.905273	2.22341	-5.03028	1.26995e-06	1.70661e-05	4.85851	45.85	65.45	62.75	54.65	64.28	64.29	85.34
SMPD3	ENSG00000103056	-13.4488	30.9333	-5.0294	1.27501e-06	1.71062e-05	4.80754	80.13	83.81	78.9	89.3	91.9	88.77	85.11
SLC18B1	ENSG00000146409	2.30206	10.1574	5.02664	1.29101e-06	1.73116e-05	4.8376	21.87	60.21	55.44	60.81	65.47	59.5	43.11
FBXO3	ENSG00000110429	-7.29454	50.8973	-5.02641	1.29236e-06	1.73203e-05	4.79843	39.63	47.28	56.11	69.96	72.33	59.35	58.73
HDAC6	ENSG00000094631	6.33716	32.0173	5.02595	1.29502e-06	1.73466e-05	4.82356	98.81	97.07	97	96.96	92.22	96.04	94.5
SLC35D1	ENSG00000116704	-4.63789	31.4364	-5.02451	1.30347e-06	1.74409e-05	4.81916	38.29	56.41	60.52	33.31	49.47	63.66	53.28
NEFL	ENSG00000277586	-0.731217	1.00317	-5.02325	1.31092e-06	1.75121e-05	4.77895	89.63	91.67	89.95	81.91	85.4	86.35	81.7
SCAF4	ENSG00000156304	5.66807	46.6413	5.01762	1.34465e-06	1.79434e-05	4.76293	45.15	27.23	42.26	52.06	59.28	45.16	25.49
OGDH	ENSG00000105953	13.4453	90.7956	5.01702	1.34833e-06	1.79828e-05	4.75799	81.71	81.02	80.85	87.08	88.91	84.79	75.65
RILPL2	ENSG00000150977	13.2518	83.6121	5.01453	1.36351e-06	1.81658e-05	4.85508	33.73	1.179	1.819	8.697	5.24	2.071	11.41
C10orf105	ENSG00000214688	5.17076	15.0506	5.01353	1.3697e-06	1.82285e-05	4.85685	17.22	1.905	1.844	0.6651	0.6047	6.334	13.22
REC8	ENSG00000100918	4.04756	14.8918	5.01309	1.37241e-06	1.82472e-05	4.78714	44.51	64.25	60.81	57.72	66.31	56.12	59.39
PAN3	ENSG00000152520	14.1028	98.1125	5.01306	1.37257e-06	1.82472e-05	4.75909	23.07	79.46	76.81	80.43	72.57	84.31	71.16
CENPM	ENSG00000100162	0.554822	1.29125	5.01212	1.37845e-06	1.83155e-05	4.76563	43.52	49.59	47.97	36.28	31.77	49.78	44.82
PIGN	ENSG00000197563	46.5122	367.088	5.01169	1.38114e-06	1.83414e-05	4.73228	16.41	35.02	42.46	68.56	67.27	51.83	38.56
KDF1	ENSG00000175707	-0.378467	0.757455	-5.01	1.39168e-06	1.84715e-05	4.7332	12.25	28.35	20.09	13.47	12.81	15.01	49.21
NIPAL3	ENSG00000001461	-12.9395	65.3214	-5.00986	1.39258e-06	1.84735e-05	4.75371	37.23	48.25	31.84	49.29	40.82	38.81	44.69
TNFAIP8L2	ENSG00000163154	-7.84193	37.8005	-5.00826	1.40266e-06	1.85773e-05	4.73692	57.7	65.47	67.01	63.8	65.78	67.64	68.84
COPG2	ENSG00000158623	2.81584	9.83758	5.008	1.40424e-06	1.85884e-05	4.73458	30.33	38.37	44.64	30.6	29.75	39.33	30.22
SPTA1	ENSG00000163554	5.08113	9.29978	5.00691	1.41118e-06	1.86702e-05	4.83295	84.85	77.6	77.49	71.68	63.53	69.29	71.63
B3GAT1	ENSG00000109956	-9.543	18.4398	-5.00646	1.41404e-06	1.86981e-05	4.7288	83.94	89.26	87.5	69.52	65.35	85.33	87.31
EPS8	ENSG00000151491	1.29434	2.99509	5.00264	1.43856e-06	1.89818e-05	4.71734	79.8	69.37	64.99	76.3	75.07	61.7	55.74
ASH2L	ENSG00000129691	7.56759	48.8665	5.00231	1.44075e-06	1.90006e-05	4.73431	62.48	43.22	47.56	78.44	80.24	51.27	39.62
TRMT61A	ENSG00000166166	-2.15244	10.0019	-5.00057	1.45206e-06	1.91293e-05	4.68307	34.39	24.01	28.56	45.37	56.07	35.94	31.24
PTGIR	ENSG00000160013	2.50744	9.27653	4.99918	1.46116e-06	1.92288e-05	4.72916	98.63	96.47	96.08	97.11	94.64	94.97	94.55
LAPTM4B	ENSG00000104341	1.64397	8.01208	4.99761	1.47156e-06	1.93517e-05	4.74736	75.77	77.71	75.2	74.8	74.67	74.27	66.8
ALX4	ENSG00000052850	-0.396954	0.965908	-4.99753	1.47207e-06	1.93517e-05	4.66511	21.59	33.27	22.42	32.03	38.57	20.46	18.09
MAP2	ENSG00000078018	0.853952	1.15648	4.99631	1.48019e-06	1.94378e-05	4.74831	87.61	86.57	84.09	73.59	67.6	81.38	80.42
DDX60	ENSG00000137628	29.4091	84.5285	4.99554	1.48529e-06	1.94945e-05	4.75177	49.92	42.26	33.77	40.38	47.59	36.82	21.83
TRIM34	ENSG00000258659	3.61766	20.2798	4.99534	1.48664e-06	1.95019e-05	4.70318	26.1	22.74	38.91	34.95	34.24	33.08	23.2
RPS4X	ENSG00000198034	-143.258	540.574	-4.9943	1.49362e-06	1.95624e-05	4.65541	61.16	65.53	64.59	54.95	49.23	57.53	41.05
CENPB	ENSG00000125817	-7.61359	42.2184	-4.99345	1.49936e-06	1.96272e-05	4.66906	14.29	23.32	34.8	53.68	58.19	32.47	10.81
AURKB	ENSG00000178999	0.934882	1.83172	4.9929	1.50303e-06	1.96524e-05	4.69996	91.41	96.94	96.71	98.87	98.11	97.86	97.45
ZEB2	ENSG00000169554	68.7404	318.788	4.99281	1.50366e-06	1.96524e-05	4.69024	76.46	76.49	77.32	76.53	76.96	67.53	61.89
C1QB	ENSG00000173369	2.07877	4.6163	4.99114	1.51498e-06	1.97898e-05	4.84501	95.63	87.78	90.51	92.23	90.13	89.23	91.94
URGCP	ENSG00000106608	-5.33894	24.3637	-4.98991	1.52336e-06	1.98574e-05	4.64503	11.77	66.29	60.65	32.54	49.04	41.82	39.71
BEND7	ENSG00000165626	2.37204	7.8555	4.98447	1.56108e-06	2.0317e-05	4.7023	42.65	11.69	20.66	13.59	13.98	5.447	2.822
C3orf18	ENSG00000088543	-1.59369	5.13753	-4.98399	1.56445e-06	2.03502e-05	4.62785	2.283	9.881	5.588	7.805	10.37	19.71	51.77
HLF	ENSG00000108924	-0.746649	1.23773	-4.98349	1.56797e-06	2.03853e-05	4.61171	61.25	59.29	55.7	67.51	71.26	62.55	63.08
BLK	ENSG00000136573	11.6783	40.0917	4.98301	1.57136e-06	2.04061e-05	4.63478	96.06	94.46	94.6	93.62	94.25	93.69	91.64
CTSB	ENSG00000164733	89.4167	310.651	4.98293	1.57194e-06	2.04061e-05	4.65227	92.74	98.31	97.67	99.64	99.95	99.63	99.46
PRKCB	ENSG00000166501	46.6435	321.986	4.98291	1.57205e-06	2.04061e-05	4.64646	94.59	98.91	98.82	98.73	96.67	98.68	99.42
IRF2BP1	ENSG00000170604	-3.46147	16.1382	-4.98241	1.57557e-06	2.0441e-05	4.61889	20.15	21.1	7.014	40.15	38.72	41.9	14.21
TMEM229B	ENSG00000198133	-8.03598	39.2729	-4.9823	1.57639e-06	2.0441e-05	4.63851	33.51	5.109	24.47	20.18	19.85	26.1	39.45
CENPF	ENSG00000117724	2.94508	8.51317	4.98007	1.59227e-06	2.06362e-05	4.67322	59.82	78.82	76.65	70.03	67.1	78.01	66.47
MYO1E	ENSG00000157483	8.71055	19.9595	4.97944	1.59673e-06	2.06721e-05	4.61772	50.23	39.9	35.86	58.06	66.58	55.05	27.65
RCL1	ENSG00000120158	3.08483	19.8003	4.97933	1.59751e-06	2.06721e-05	4.65131	27.65	43.23	54.81	46.24	52.96	44.09	35.91
SLC7A6OS	ENSG00000103061	-3.89558	33.1997	-4.97873	1.60184e-06	2.07168e-05	4.62407	42.79	12.08	25.08	39.42	42.29	18.71	18.52
VPS26B	ENSG00000151502	-5.95326	56.5471	-4.97708	1.61373e-06	2.08598e-05	4.58868	0.4686	14.25	7.886	38.91	43.67	19.67	14.65
UTRN	ENSG00000152818	85.0725	427.948	4.97484	1.63008e-06	2.10601e-05	4.58528	72.67	90.12	86.95	57.69	65.85	85	77.5
CDK5RAP2	ENSG00000136861	9.77074	60.2058	4.97152	1.65453e-06	2.13538e-05	4.62105	74.56	65.63	57.15	51.9	51.56	55.14	44.73
MYO1B	ENSG00000128641	0.80997	1.6683	4.9714	1.6554e-06	2.13538e-05	4.64772	65.92	62.75	60.08	59.28	55.15	60.71	46.82
GAPVD1	ENSG00000165219	13.1226	90.5891	4.96951	1.66949e-06	2.15131e-05	4.5528	56.57	52.05	51.71	57.28	61.7	50.85	33.08
DUSP14	ENSG00000276023	-1.18397	4.56548	-4.96836	1.67811e-06	2.15793e-05	4.55983	28.95	49.85	44.87	48.4	59.44	54.07	52.32
TAF4B	ENSG00000141384	3.62043	15.4692	4.96818	1.67943e-06	2.15851e-05	4.56394	37.5	67.91	66.74	70.64	70.38	51.82	38.14
ADCK2	ENSG00000133597	-2.79749	12.8423	-4.96571	1.69819e-06	2.18149e-05	4.5358	5.719	44.19	50.35	61.77	68.5	52.74	31.2
CDKN2AIP	ENSG00000168564	-4.33578	21.7202	-4.96515	1.70244e-06	2.18581e-05	4.52984	13.95	62.98	52.28	41.42	54.27	41.58	38.85
GRB10	ENSG00000106070	5.01216	11.9293	4.96348	1.7152e-06	2.20097e-05	4.72329	87.43	78.7	79.12	79.18	79.4	73.03	71.22
NCOA2	ENSG00000140396	25.9338	144.906	4.96337	1.71602e-06	2.20097e-05	4.56707	91.99	87.4	86.71	88.7	91.48	87.19	79.78
ZNF322	ENSG00000181315	-5.65703	24.9771	-4.95897	1.75019e-06	2.23783e-05	4.51352	11.84	44.37	38.74	38.05	41.73	34.93	20.83
LIPH	ENSG00000163898	1.45757	7.21283	4.95662	1.76874e-06	2.26039e-05	4.52228	61.88	74.99	67.12	69.38	77.41	76.11	72.32
ASPN	ENSG00000106819	0.334736	0.425749	4.9557	1.77603e-06	2.26854e-05	4.50266	68.98	68.65	60.3	58.91	62.51	65.39	83.18
SLC25A1	ENSG00000100075	-2.7106	16.2351	-4.95513	1.78057e-06	2.27316e-05	4.51118	87.73	82.91	85.36	89.27	86.5	85.52	82.1
SHROOM1	ENSG00000164403	3.26178	10.8372	4.95401	1.78952e-06	2.28342e-05	4.51478	35.29	7.997	5.593	10.58	13.02	14.14	12.61
C8orf33	ENSG00000182307	-3.08214	26.9506	-4.95299	1.79767e-06	2.29264e-05	4.49969	5.694	27.96	37.9	13.75	14.48	23.38	9.952
SMYD2	ENSG00000143499	-5.49523	25.597	-4.95241	1.80236e-06	2.29744e-05	4.48241	91.2	91.05	90.44	95.57	98.15	93.39	88.99
CD99	ENSG00000002586	-18.1177	107.749	-4.95214	1.80448e-06	2.29895e-05	4.4981	64.71	74.27	81.37	65.22	50.63	73.39	76.29
ZNF570	ENSG00000171827	-2.68145	17.1222	-4.9519	1.80644e-06	2.30027e-05	4.47909	22.33	18.81	14	19.36	17.95	16.76	6.162
NPIPB11	ENSG00000254206	4.12442	9.71555	4.94739	1.84329e-06	2.34597e-05	4.47375	4.812	15.85	25.61	11.35	16.08	26.66	10.88
POLR3A	ENSG00000148606	3.60404	34.5302	4.94557	1.85829e-06	2.36281e-05	4.4657	82.24	67.12	60.15	72.84	72.09	53.8	36.77
AZU1	ENSG00000172232	2.53697	11.911	4.94556	1.85842e-06	2.36281e-05	4.54661	67.68	55.65	60.95	86.15	88.46	71.98	87.83
STK3	ENSG00000104375	4.19989	20.5081	4.94531	1.86048e-06	2.36422e-05	4.47963	81.48	96.01	95.3	97.39	99.55	96.83	95.98
GNB1L	ENSG00000185838	-2.1001	8.62566	-4.94394	1.87188e-06	2.37748e-05	4.44174	35.82	12.8	20.11	30.88	35.18	17.73	21.31
GBF1	ENSG00000107862	10.4643	53.4089	4.94379	1.87314e-06	2.37786e-05	4.45513	58.31	56.08	63.78	53.63	65.34	46.95	41.44
MED29	ENSG00000063322	-5.24257	45.2798	-4.94237	1.88506e-06	2.39143e-05	4.44282	59.13	58.41	36.89	52.71	45.87	48.01	38.35
OXNAD1	ENSG00000154814	-22.7802	88.9388	-4.94229	1.88576e-06	2.39143e-05	4.46944	49.26	35.3	51.98	57.62	67.54	42.03	41.61
DDX60L	ENSG00000181381	80.0706	187.482	4.94026	1.90289e-06	2.41069e-05	4.50839	44.21	48.27	49.83	18.62	17.07	26.38	25.5
DNAL4	ENSG00000100246	-0.965104	4.82862	-4.93891	1.91439e-06	2.42031e-05	4.42824	77.96	51.96	59.01	57.39	38.15	60.22	57.41
ZNF276	ENSG00000158805	-14.8644	106.375	-4.93733	1.92794e-06	2.43495e-05	4.43146	39.55	51.76	61.29	52.76	62.47	54.22	37.47
LMBRD1	ENSG00000168216	-11.5021	64.7935	-4.93708	1.93012e-06	2.43645e-05	4.42493	45.92	31.46	21.91	61.95	61.75	43	39.91
CHPT1	ENSG00000111666	15.1863	40.3379	4.93695	1.93123e-06	2.43662e-05	4.53308	71.28	71.03	71.55	80.22	82.63	76.87	70.67
RAB39B	ENSG00000155961	-2.09267	10.5256	-4.93549	1.94383e-06	2.45126e-05	4.43402	56.15	57.8	53.01	50	55.76	47.41	54.68
FOXO3	ENSG00000118689	54.2977	196.491	4.93397	1.95712e-06	2.46677e-05	4.51664	89.42	90.75	89.3	89.08	93.04	91.2	87.1
CDPF1	ENSG00000205643	-0.945585	3.899	-4.93351	1.96108e-06	2.4705e-05	4.39634	4.212	16.38	20.62	25.8	27.08	24.08	36.61
MAP3K14	ENSG00000006062	-7.38184	46.5489	-4.93157	1.97811e-06	2.49069e-05	4.4323	90.27	96.04	95.91	96.8	98.68	96.92	95.71
TNFAIP8L3	ENSG00000183578	0.646497	2.60622	4.92954	1.99613e-06	2.50955e-05	4.41264	66.55	20.36	34.21	26.7	24.94	51.05	57.22
GPD1L	ENSG00000152642	-2.68008	15.1007	-4.929	2.00094e-06	2.51318e-05	4.38608	38.61	73.4	68.47	66.8	72.94	76.59	67
NEK3	ENSG00000136098	1.29471	3.52156	4.92899	2.00104e-06	2.51318e-05	4.416	85.11	96.8	94.48	96.65	98.8	97.34	96.23
CDCA8	ENSG00000134690	0.834398	2.12189	4.92787	2.01101e-06	2.52441e-05	4.46531	37.09	69.23	60.4	72.9	80.16	77.46	73.47
PYCR1	ENSG00000183010	0.779446	1.30172	4.9256	2.03151e-06	2.54627e-05	4.4124	59.36	73.52	63.97	82.6	82.87	74.73	62.8
ANXA2	ENSG00000182718	26.9874	133.657	4.92478	2.03891e-06	2.55425e-05	4.41266	76.14	83.26	79.15	85.82	89.78	82.6	83.85
PSMG4	ENSG00000180822	-9.70936	59.5905	-4.92427	2.04357e-06	2.5588e-05	4.3552	40.42	0.1461	2.555	6.021	5.003	0.3023	1.139
NFATC2IP	ENSG00000176953	-7.41382	67.8638	-4.92352	2.05038e-06	2.56604e-05	4.39284	42.82	37.99	24.33	40.56	44.62	25.5	14.66
DOT1L	ENSG00000104885	5.6581	37.9114	4.92332	2.05227e-06	2.5671e-05	4.37663	92.33	87.19	86.79	93.74	95.07	90.31	87.31
KBTBD4	ENSG00000123444	-2.57847	16.7476	-4.91871	2.09485e-06	2.61508e-05	4.34186	46.75	16.02	33.82	43.06	23.55	20.05	7.588
CKB	ENSG00000166165	-1.19928	2.4002	-4.91795	2.1019e-06	2.6215e-05	4.32661	79.85	80.18	79.49	83.95	80.76	81.02	71.51
TOPORS	ENSG00000197579	-12.394	44.9575	-4.91577	2.12245e-06	2.6442e-05	4.31663	63.95	64.15	65.87	59.32	44.31	55.97	29.3
RREB1	ENSG00000124782	11.2746	116.266	4.9154	2.12587e-06	2.64714e-05	4.35182	78	45.07	44.39	55.63	60.19	53.17	31.82
POLA1	ENSG00000101868	3.18253	12.8004	4.91421	2.13719e-06	2.65855e-05	4.33589	96.51	89.13	89.98	93.49	92.5	89.84	86.86
UTP20	ENSG00000120800	4.99474	26.5387	4.91408	2.13842e-06	2.65874e-05	4.31157	19	49.74	49.36	15.31	23.33	50.76	18.59
ATG2B	ENSG00000066739	13.2346	53.846	4.91277	2.15095e-06	2.67298e-05	4.31203	49.77	43.96	42.72	41.35	59.32	52.63	31.8
CCDC65	ENSG00000139537	-1.2954	4.53271	-4.91207	2.15763e-06	2.67994e-05	4.30077	13.01	1.35	8.682	23.18	16.81	8.561	15.08
EPB41L3	ENSG00000082397	10.2026	21.1564	4.91049	2.17286e-06	2.69346e-05	4.38035	81.89	65.68	71.84	74.77	70.92	79.76	68.49
PRRT3	ENSG00000163704	-1.63614	7.15659	-4.91032	2.1745e-06	2.69414e-05	4.29895	7.488	49.66	50.91	24.47	37.97	40.62	49.5
PID1	ENSG00000153823	-3.66198	8.25357	-4.90975	2.18003e-06	2.69964e-05	4.33697	21.71	11.43	33.33	21.03	24.13	17.36	60.13
VOPP1	ENSG00000154978	-16.3663	107.395	-4.90961	2.18139e-06	2.69998e-05	4.33093	11.99	28.05	25.38	28	18.2	16.91	26.77
ZFYVE9	ENSG00000157077	-1.52555	4.27266	-4.9093	2.18433e-06	2.70092e-05	4.31451	52.82	83.05	79.99	83.86	89.37	77.26	74.62
NEGR1	ENSG00000172260	6.13101	45.8936	4.90902	2.18711e-06	2.70301e-05	4.29432	51.28	34.84	40.24	67.49	63.61	59.04	89.53
ZGPAT	ENSG00000197114	-3.42262	25.1479	-4.90853	2.1919e-06	2.70757e-05	4.29857	57.44	2.187	26.31	13.62	17.75	27.48	18.98
PHLDA1	ENSG00000139289	-1.17755	6.74391	-4.90813	2.19579e-06	2.71102e-05	4.29575	65.01	77.21	77.13	67.18	75.05	75.46	72.06
PER2	ENSG00000132326	4.10032	30.0763	4.90761	2.20087e-06	2.71594e-05	4.28914	81.02	82.9	83.79	87.95	87.99	85.03	81.27
ARRDC1-AS1	ENSG00000203993	-2.08883	15.5143	-4.9074	2.20295e-06	2.71716e-05	4.29688	2.398	6.097	5.467	3.336	4.076	6.389	6.44
ZNF471	ENSG00000196263	7.09855	47.7064	4.9068	2.20883e-06	2.72283e-05	4.2863	10.93	35.41	19.18	27.1	21.88	12.84	7.029
CCL22	ENSG00000102962	0.793009	3.86972	4.90552	2.22142e-06	2.73449e-05	4.28181	82.04	82.2	83.04	46.64	51.04	78.71	84.25
FRMD4A	ENSG00000151474	6.29195	24.865	4.90527	2.2239e-06	2.73618e-05	4.30761	14.22	21.53	11.03	31.23	36.28	26.11	4.847
MRPL49	ENSG00000149792	-4.21261	29.2597	-4.90338	2.24257e-06	2.75778e-05	4.27078	25.77	27.27	14.68	44.44	34.93	35.8	26.03
PTK2B	ENSG00000120899	44.8994	257.036	4.90149	2.2615e-06	2.77692e-05	4.32054	96.92	97.09	96.68	98.06	99.03	98.06	97.41
OR56A4	ENSG00000183389	1.70628	8.26175	4.8998	2.2786e-06	2.79654e-05	4.25034	27.34	10.09	6.601	18.73	29	16.84	16.39
IGHV3-13	ENSG00000211942	1.5159	2.29265	4.89782	2.29866e-06	2.81975e-05	4.32031	2.872	20.02	20.71	1.502	1.502	11.23	11.48
ATP1B2	ENSG00000129244	1.47006	5.26069	4.89568	2.3206e-06	2.84082e-05	4.3347	97.28	91.6	94.46	90.57	87.17	88.28	84.82
ANKRD39	ENSG00000213337	-3.31508	15.6244	-4.89447	2.33311e-06	2.85354e-05	4.23089	35.74	18.94	25.78	20.82	24.47	10.45	27.26
PLA2G4A	ENSG00000116711	1.76834	4.32027	4.89378	2.34025e-06	2.86086e-05	4.33667	93.72	95.7	94.74	97.72	99.02	96.26	93.74
BIRC6	ENSG00000115760	55.7169	269.592	4.89361	2.34207e-06	2.86126e-05	4.22798	65.76	74.78	73.78	66.34	68.37	78.88	59.74
ARRDC2	ENSG00000105643	-7.88244	57.3006	-4.89349	2.34323e-06	2.86126e-05	4.26848	46.44	21.98	27.8	46.82	63.7	36.2	55.28
CSAD	ENSG00000139631	6.17301	28.475	4.89213	2.35745e-06	2.8762e-05	4.30329	79.47	78.44	76.73	84.16	86.72	83.39	74.51
ANXA2R	ENSG00000177721	-3.98968	13.7254	-4.8905	2.37458e-06	2.89141e-05	4.21009	47.67	12.97	10.43	13.33	20.36	4.993	35.18
UCHL1	ENSG00000154277	0.303414	0.418502	4.88948	2.38532e-06	2.90306e-05	4.29254	94.45	93.68	92.69	93.7	94.41	94.4	92.67
TRIP13	ENSG00000071539	1.00288	4.57615	4.88926	2.38767e-06	2.90449e-05	4.21298	63.23	68.86	64.71	48.43	54.45	60.2	39.19
ZNF263	ENSG00000006194	-4.66679	33.1244	-4.88747	2.40669e-06	2.92435e-05	4.20351	10.95	18.82	24.59	45.6	43.32	35.42	29.36
BNIP3	ENSG00000176171	-3.76966	26.3957	-4.88729	2.40862e-06	2.92435e-05	4.20167	61.44	76.86	79.44	79.86	86.63	82.14	75.22
CYB561D2	ENSG00000114395	-2.40784	13.7967	-4.88728	2.40872e-06	2.92435e-05	4.20845	42.76	18.02	29.57	31.27	30.28	21.43	25.67
USP8	ENSG00000138592	18.6362	142.925	4.88669	2.41503e-06	2.93058e-05	4.2169	79.33	64.7	63.15	81.9	82.28	79.38	67.34
HASPIN	ENSG00000177602	0.702206	1.41571	4.88345	2.44998e-06	2.96573e-05	4.28456	70.96	92.18	91.55	92.3	97.8	93.45	90.81
RRP8	ENSG00000132275	-5.03878	37.2609	-4.88171	2.46889e-06	2.98715e-05	4.17712	14.36	53.83	47.68	49.01	57.88	53.44	50.43
ZBTB39	ENSG00000166860	-4.12108	21.1009	-4.88113	2.47521e-06	2.99334e-05	4.18003	42.05	15.63	20.61	31.03	30.25	16.52	0.7659
TBC1D4	ENSG00000136111	-13.7973	38.963	-4.881	2.47666e-06	2.99363e-05	4.16679	71.25	77.28	70.52	79.38	84.37	77.56	65.23
DDX25	ENSG00000109832	0.84283	4.68865	4.87929	2.49554e-06	3.01204e-05	4.17391	41.43	33.46	38.13	45.59	33.9	44.65	34.94
CALHM2	ENSG00000138172	-8.90362	35.8596	-4.87713	2.51949e-06	3.03503e-05	4.1568	54.2	17.43	25.52	20.88	35.24	30.73	37.63
DNASE1L3	ENSG00000163687	-0.600482	1.4802	-4.87612	2.53073e-06	3.04555e-05	4.15733	48.43	40.19	45.29	50.76	50.74	49.97	60.57
LTBR	ENSG00000111321	10.5333	61.2656	4.87602	2.53191e-06	3.04555e-05	4.20161	88.73	95.09	94.14	80.19	72.14	93.45	94.36
ADAMTS6	ENSG00000049192	1.75232	4.10789	4.87087	2.59018e-06	3.11262e-05	4.1515	72.12	55.35	79.59	53.1	47.55	72.63	85.64
SH2D2A	ENSG00000027869	-8.34905	21.4118	-4.87064	2.59291e-06	3.11438e-05	4.12596	89.28	88.54	89.24	86.06	84.11	86.9	85.56
PER1	ENSG00000179094	4.12813	13.9413	4.86991	2.60131e-06	3.12144e-05	4.24574	72.14	75.95	74.27	85.77	88.22	81.21	75.33
IGKV1-8	ENSG00000240671	1.40798	2.92546	4.86965	2.60431e-06	3.12353e-05	4.17537	3.668	14.34	20.74	3.709	4.913	14.23	12.81
ITGA8	ENSG00000077943	0.49309	1.4034	4.86936	2.6076e-06	3.12596e-05	4.18213	89.38	89.98	89.72	63.6	61.31	85.8	92.16
EDEM3	ENSG00000116406	13.0397	68.9357	4.86907	2.61094e-06	3.12694e-05	4.16386	61.85	35.94	51.55	70.92	75.17	68.24	69.84
TBC1D2	ENSG00000095383	6.85275	24.9755	4.86847	2.61783e-06	3.13367e-05	4.21572	50.45	47.94	42.95	36.46	41.32	38.16	27.06
OR2G6	ENSG00000188558	2.36988	13.9495	4.86717	2.63294e-06	3.15024e-05	4.1443	20.51	23.9	19.58	8.012	15.49	7.674	20.81
CENPA	ENSG00000115163	0.365623	0.676555	4.86682	2.63704e-06	3.15362e-05	4.17629	32.9	46.14	56.63	52.99	54.54	51.63	53.55
GGT7	ENSG00000131067	-2.29949	7.17774	-4.8667	2.6384e-06	3.15373e-05	4.13191	79.82	79.48	82.66	75.46	69.61	79.09	73.32
ADD1	ENSG00000087274	28.4231	238.214	4.86622	2.644e-06	3.15889e-05	4.12533	80.68	76.9	77.27	79.17	81.13	76.79	64.16
PRR33	ENSG00000283787	-9.63823	51.0667	-4.86579	2.64905e-06	3.16341e-05	4.11212	1.416	13.71	13.1	5.578	6.122	6.324	2.308
ARID1A	ENSG00000117713	38.8322	209.432	4.86215	2.69202e-06	3.21316e-05	4.09651	74.17	68.6	65.11	85.8	86.05	71.19	58.1
CCM2	ENSG00000136280	-10.1761	114.021	-4.86126	2.70264e-06	3.22273e-05	4.11331	65.26	72.68	73.47	76.01	82.1	68.75	65.37
CARD6	ENSG00000132357	8.11867	30.044	4.85984	2.71958e-06	3.23982e-05	4.18425	51.09	68.85	68.58	66.12	77.45	61.57	65.06
ACVR1C	ENSG00000123612	-0.72079	1.44221	-4.85934	2.72564e-06	3.24547e-05	4.08231	93.13	97.46	97.62	96.24	97.95	97.68	97.2
ZNF468	ENSG00000204604	-5.5312	33.9686	-4.85754	2.74738e-06	3.2698e-05	4.07227	18.14	44.69	31.61	51.73	54.33	48.11	33.95
KLRK1	ENSG00000213809	-26.6311	74.6245	-4.857	2.75389e-06	3.27439e-05	4.06788	86.17	86.54	79.73	68.07	76.81	80.57	85.39
CORO1B	ENSG00000172725	-13.9638	71.0666	-4.85626	2.76291e-06	3.28085e-05	4.07195	56.9	48.15	49.97	60.28	61.09	59.69	47.25
MTIF2	ENSG00000085760	2.11151	15.0649	4.8545	2.78445e-06	3.30438e-05	4.09878	49.43	65.57	72.46	29.01	26.07	42.27	28.86
PCSK7	ENSG00000160613	-40.1814	278.672	-4.85338	2.79832e-06	3.31766e-05	4.09324	87.28	88.96	86.66	91.66	93.32	88.4	85.91
C1orf21	ENSG00000116667	-13.5742	25.0456	-4.85151	2.82149e-06	3.34194e-05	4.04482	0.5492	3.295	1.305	8.581	9.347	10.83	12.41
EDAR	ENSG00000135960	-2.84699	7.98268	-4.85129	2.82425e-06	3.34361e-05	4.05833	79.04	79.95	80.65	68.45	63.09	76.39	95.5
FAM78A	ENSG00000126882	-16.962	139.605	-4.84996	2.84084e-06	3.36164e-05	4.03907	22.31	22.28	8.455	24.01	21.63	13.73	50.27
NREP	ENSG00000134986	4.38991	20.9942	4.84873	2.85622e-06	3.37661e-05	4.05233	35.19	26.23	44.31	22.39	26.69	41.65	59.71
C15orf39	ENSG00000167173	-64.8542	229.817	-4.84858	2.8581e-06	3.37722e-05	4.0389	24.93	33.22	27.47	19.51	16.14	23.8	18.21
NUDT16	ENSG00000198585	8.95469	38.8217	4.84832	2.86148e-06	3.37961e-05	4.22289	73.43	52.72	41.35	64.75	55.43	53.38	32.7
NEDD4	ENSG00000069869	29.2092	203.089	4.8459	2.89218e-06	3.41098e-05	4.03434	88.46	75.87	72.77	80.35	75.19	77.43	55.21
KIF22	ENSG00000079616	-5.00169	27.018	-4.84548	2.89755e-06	3.41568e-05	4.05524	58.21	46.04	43.94	45.05	46.63	49.91	35.78
ZBTB48	ENSG00000204859	-6.63689	34.6196	-4.84526	2.90034e-06	3.41735e-05	4.02215	27.21	33.65	41.63	46.7	46.68	32.38	0.655
DACT1	ENSG00000165617	2.29341	4.67814	4.84464	2.90817e-06	3.42336e-05	4.0755	61.92	74.12	73.76	72.28	73.75	72.84	75.17
MYH9	ENSG00000100345	214.133	803.249	4.84464	2.90821e-06	3.42336e-05	4.04823	81.44	77.37	74.7	73.63	72.12	70.05	52.23
TBCC	ENSG00000124659	-5.27305	29.921	-4.84325	2.92615e-06	3.44122e-05	4.00989	53.69	43.23	56.39	59.27	49.85	54.96	47.04
ZNF80	ENSG00000174255	-1.12243	4.63725	-4.84079	2.95795e-06	3.47531e-05	3.99952	12.63	16.37	21.55	15.81	24.58	24.4	30.26
CHRNG	ENSG00000196811	-1.96044	7.63751	-4.84046	2.96233e-06	3.47881e-05	4.00181	98.86	98.15	98.03	97.41	82.4	97.96	97.78
ZNF184	ENSG00000096654	-2.49688	11.2493	-4.84028	2.96468e-06	3.47992e-05	3.99817	6.137	13.1	13.05	13.09	16.84	11.73	0.5442
HORMAD1	ENSG00000143452	1.21563	2.14678	4.83945	2.97543e-06	3.48772e-05	4.06694	52.94	38.12	49.4	58.58	62.72	60.67	55.68
MBNL2	ENSG00000139793	-6.65989	35.678	-4.83944	2.97555e-06	3.48772e-05	4.00729	20.45	31.68	36.57	44.43	48.36	39.56	43.97
ZBTB38	ENSG00000177311	-16.3236	70.5128	-4.8392	2.97873e-06	3.48979e-05	4.00071	29.55	16.13	17.11	22.73	15.33	14.58	3.572
TFDP1	ENSG00000198176	10.8268	48.4988	4.83876	2.98454e-06	3.49494e-05	4.08812	65.46	85.86	82.79	85.42	87.88	83.87	65.08
RNASE1	ENSG00000129538	0.573328	0.991903	4.83864	2.98613e-06	3.49515e-05	4.128	77.98	74.86	72.44	73.32	77	73.87	82.31
ANKLE1	ENSG00000160117	1.88688	10.4903	4.8376	2.99976e-06	3.50944e-05	3.98527	27.57	34.75	41.43	31.75	52.87	52.11	61.36
TNIP2	ENSG00000168884	-4.01247	25.6862	-4.8374	3.00245e-06	3.51094e-05	4.00463	63.88	76.4	68.92	81.83	85.29	78.79	74.83
CELF2-AS1	ENSG00000181800	-10.1367	67.5745	-4.83668	3.01192e-06	3.51869e-05	4.01618	0.5442	2.147	3.845	6.757	8.334	8.425	1.537
TMEM65	ENSG00000164983	-7.71873	47.2566	-4.8364	3.0157e-06	3.51986e-05	3.99493	3.381	8.848	29.25	41.57	38.96	21.54	22.98
MBLAC2	ENSG00000176055	-1.93652	9.54343	-4.83639	3.01581e-06	3.51986e-05	3.99194	26.44	7.508	8.999	19.79	23.96	13.2	26.69
SPIDR	ENSG00000164808	7.8665	44.8311	4.83345	3.05507e-06	3.56237e-05	4.09699	42.23	24.69	26.55	62.6	73.58	39.69	38.37
TMEM177	ENSG00000144120	-1.46475	5.22559	-4.82909	3.11419e-06	3.62408e-05	3.96574	53.93	19.19	38.7	31.08	26.12	16.93	18.86
KLRG1	ENSG00000139187	-9.44552	24.6709	-4.82901	3.1153e-06	3.62408e-05	3.94824	71.01	76.11	74.67	52.43	56.05	72.19	80.12
CCDC17	ENSG00000159588	1.67362	6.386	4.82888	3.1172e-06	3.62458e-05	4.00866	32.14	30.68	25.96	16.52	14.04	24.48	32.94
HOPX	ENSG00000171476	-7.04322	19.2198	-4.82854	3.12173e-06	3.62816e-05	3.95546	57.87	53.54	62.34	40.88	58.68	43.06	53.79
GIMAP1	ENSG00000213203	-18.7937	93.8791	-4.82736	3.13808e-06	3.64544e-05	3.94826	50.53	36.38	38.64	29.97	26.03	33.27	61.35
RNF144A	ENSG00000151692	-11.9928	49.0423	-4.82681	3.14562e-06	3.65077e-05	3.94353	49.35	20.57	24.34	43.93	46.82	33.92	24.23
SMIM29	ENSG00000186577	-2.12714	9.74705	-4.82303	3.19832e-06	3.70673e-05	3.92637	4.223	14.65	18.78	8.49	12.4	9.675	11.24
CIRBP-AS1	ENSG00000267493	-0.936887	4.10862	-4.82184	3.21505e-06	3.72264e-05	3.92212	13.73	4.283	6.112	1.713	4.606	2.031	6.011
COX15	ENSG00000014919	4.4571	32.6572	4.8193	3.25119e-06	3.76149e-05	3.92744	77.24	29.71	70.06	66.06	56.32	41.02	33.65
SLC3A2	ENSG00000168003	5.02376	27.9824	4.81926	3.25164e-06	3.76149e-05	3.97186	92.3	94.72	94.32	92.72	95.31	94.15	90.99
TRIM66	ENSG00000166436	8.71111	27.5472	4.81871	3.25955e-06	3.76519e-05	3.93882	38.72	7.755	13.27	25.98	20.27	10.93	14.03
TBC1D1	ENSG00000065882	21.6743	120.697	4.81862	3.26081e-06	3.76519e-05	3.92726	53.33	72.43	67.23	74.83	78.66	68.99	55.77
UBA1	ENSG00000130985	24.8663	137.967	4.81851	3.26245e-06	3.76519e-05	3.91287	88.5	84.07	82.67	87.59	86.92	88.64	78.12
RALGPS2	ENSG00000116191	24.4796	84.8066	4.81783	3.27224e-06	3.77474e-05	3.94889	21.03	53.57	49.39	63.27	67.18	53.74	51.79
OR4F17	ENSG00000176695	10.3531	69.9107	4.81696	3.28472e-06	3.78737e-05	3.90222	24.58	10.43	13.03	4.449	5.598	8.909	2.585
ARFGEF2	ENSG00000124198	8.42233	59.703	4.81669	3.28858e-06	3.78837e-05	3.92224	38.6	52.57	40.87	57.96	57.36	54.19	38.83
ANKRD46	ENSG00000186106	-2.5963	13.1823	-4.81594	3.2994e-06	3.79723e-05	3.91028	11.73	21.43	15.4	15.45	19.42	20.29	13.25
ANKFY1	ENSG00000185722	18.8572	82.9935	4.815	3.31311e-06	3.80946e-05	3.94471	53.5	30.75	46.37	53.24	39.84	22.24	0.4535
JADE1	ENSG00000077684	-8.97414	67.3544	-4.81463	3.31849e-06	3.81388e-05	3.93532	29.59	27.52	35.29	71.49	78.67	33.39	10.96
ZNF318	ENSG00000171467	11.5006	71.87	4.81394	3.32852e-06	3.82363e-05	3.92147	54.68	61.51	56.32	22.27	23.02	45.56	26.61
CTXN2	ENSG00000233932	0.212909	0.463101	4.81366	3.33265e-06	3.8266e-05	4.04687	56.1	24.63	34.5	11.31	5.981	10.95	39.41
UBA52	ENSG00000221983	-115.433	417.318	-4.81089	3.37332e-06	3.8715e-05	3.90483	88.64	80.44	77.84	80.79	80.07	75.52	56.22
REV3L	ENSG00000009413	20.9199	141.862	4.80935	3.39623e-06	3.89599e-05	3.86961	71.3	45.32	55.67	58.72	53.49	57.13	43.6
DGCR6L	ENSG00000128185	-2.75726	10.7616	-4.80536	3.45622e-06	3.95565e-05	3.85614	30.76	11	15.86	24.16	21.74	18.01	20.3
CAPN5	ENSG00000149260	-2.66477	7.67604	-4.805	3.46161e-06	3.95998e-05	3.87285	56.2	56.43	44.41	70.87	67.38	71.47	71.18
ZBTB8OS	ENSG00000176261	2.23861	16.0524	4.80391	3.47817e-06	3.9771e-05	3.87267	33.44	34.93	40.6	48.54	44.48	47.48	30.36
ECHDC2	ENSG00000121310	-9.44279	48.0688	-4.80347	3.4849e-06	3.98181e-05	3.8652	40	20.72	38.33	32.51	41.55	23.76	32.01
CC2D2B	ENSG00000188649	1.09851	2.43432	4.80316	3.48957e-06	3.98461e-05	3.85728	20.4	29.91	20.53	12.21	15.99	22.01	16.6
TNPO3	ENSG00000064419	7.77808	60.8101	4.80121	3.51954e-06	4.01698e-05	3.87188	25.23	40.41	45.63	54.08	60.92	40.98	32.57
NAIP	ENSG00000249437	57.9168	174.29	4.80007	3.53712e-06	4.03518e-05	3.90822	45.5	76.73	65.63	73.9	79.48	68.61	72.93
FAM13A	ENSG00000138640	6.33037	26.3285	4.79989	3.53992e-06	4.03652e-05	3.83655	17.16	50.84	40.1	40.39	49.84	32.35	32.3
TPCN2	ENSG00000162341	7.85658	27.6866	4.79828	3.56498e-06	4.06323e-05	3.83459	91.11	85.52	87.51	91.65	94.99	86.41	85.26
ARFGEF1	ENSG00000066777	15.8849	133.469	4.79811	3.56758e-06	4.06432e-05	3.8521	32.75	46.38	36.67	62.96	67.93	51.17	47.82
CUTA	ENSG00000112514	-5.77539	26.8915	-4.79632	3.59575e-06	4.09233e-05	3.81656	30.23	2.6	5.437	22.7	19.97	19.87	20.57
NODAL	ENSG00000156574	-0.500848	1.69	-4.79604	3.60011e-06	4.09233e-05	3.81044	51	73	69.93	68.79	76.19	74.66	80.6
TCF4	ENSG00000196628	14.7338	64.4069	4.79592	3.60206e-06	4.09233e-05	3.82726	88.63	84.1	85.62	87.65	86.32	87.04	82.54
CAMK4	ENSG00000152495	-36.1223	129.134	-4.79592	3.60208e-06	4.09233e-05	3.83736	89.24	91.88	90.57	91.21	95.14	91.59	90.71
NRDC	ENSG00000078618	25.2692	121.757	4.79494	3.61754e-06	4.108e-05	3.85834	22.56	52.71	42.6	50.57	55.94	48.61	45.31
TMEM192	ENSG00000170088	5.66669	56.7903	4.79467	3.62175e-06	4.11037e-05	3.84892	7.704	4.878	7.407	9.508	15.13	1.068	1.769
WDR37	ENSG00000047056	5.5577	52.0886	4.7946	3.62294e-06	4.11037e-05	3.83482	48.6	14.96	23.54	58.61	56.81	30.42	18.96
OR14J1	ENSG00000204695	9.27821	54.8951	4.793	3.6484e-06	4.13736e-05	3.79694	28.33	21.09	23.44	9.68	20.93	3.426	8.057
EPHB1	ENSG00000154928	-9.16746	24.8021	-4.79284	3.65089e-06	4.13829e-05	3.82061	92.92	97.89	97.49	97.2	97.99	97.05	98.55
CDCA3	ENSG00000111665	0.962233	1.98617	4.79129	3.67577e-06	4.16239e-05	3.81245	48.73	58.13	52.05	36.05	48.84	52.1	47.98
MAP4K4	ENSG00000071054	32.0769	187.352	4.7912	3.67719e-06	4.16239e-05	3.82135	88.12	96.72	96.07	97.67	99.58	97.74	97.03
NELL2	ENSG00000184613	-14.6801	42.9752	-4.79072	3.6849e-06	4.16731e-05	3.82172	45.91	47.52	49.28	30.75	28.62	41.17	86.36
ATP8B4	ENSG00000104043	7.00184	21.6825	4.78929	3.70799e-06	4.18577e-05	3.85809	37.37	65.24	70.32	79.67	84.88	75.21	78.83
RTN4R	ENSG00000040608	-0.614112	1.43382	-4.7884	3.7225e-06	4.19642e-05	3.77487	83.33	91.01	90.14	80.21	87.95	85.91	89.68
CDH3	ENSG00000062038	2.24307	14.2664	4.78665	3.75102e-06	4.22472e-05	3.77296	67.86	84.22	82.92	67.12	75.46	78.26	81.62
CFAP54	ENSG00000188596	10.1801	67.2157	4.78583	3.76459e-06	4.23807e-05	3.78808	21.92	9.372	20.37	10.18	15.19	11.25	27.91
FBXL16	ENSG00000127585	-2.79038	9.15855	-4.78564	3.76762e-06	4.23956e-05	3.81366	28.36	26.86	33.41	35.15	22.04	30.26	43.57
AKAP9	ENSG00000127914	13.566	96.4999	4.78466	3.78379e-06	4.25389e-05	3.77532	91.13	79.89	75.87	74.56	67.94	83.01	71.17
TLK1	ENSG00000198586	10.6394	84.4278	4.78298	3.81174e-06	4.27984e-05	3.82048	64.36	86.23	82.8	88.05	89.2	88.48	85.22
TMEM38A	ENSG00000072954	1.60338	9.55661	4.78296	3.81206e-06	4.27984e-05	3.8116	32.13	35.7	30.8	31.24	32.95	29.95	51.56
INO80B	ENSG00000115274	-2.31241	13.1514	-4.78172	3.83274e-06	4.30111e-05	3.75671	59.97	15.14	16.6	38.54	19.69	27.99	18.56
APC2	ENSG00000115266	-2.84523	14.2254	-4.7815	3.83635e-06	4.30321e-05	3.75187	67.65	70.84	63.84	66.33	64.01	68.33	78.67
CDC45	ENSG00000093009	0.632217	1.16525	4.78134	3.83909e-06	4.30433e-05	3.84721	61.87	75.68	79.7	76.95	76.43	79.23	73.75
MPDU1	ENSG00000129255	3.4571	32.6986	4.77888	3.88058e-06	4.34495e-05	3.77052	17.19	20.2	20.59	31.44	19.18	28.1	22.09
CRLF1	ENSG00000006016	-0.635016	2.25186	-4.77862	3.88496e-06	4.34789e-05	3.73868	90.83	73.18	76.64	73.19	51.28	74.92	75.56
OR5A1	ENSG00000172320	2.47109	15.5261	4.77818	3.89233e-06	4.35254e-05	3.73877	37.81	34.62	36.93	47.32	51.25	32	35.55
SEMA4G	ENSG00000095539	-1.62681	5.4545	-4.77817	3.89263e-06	4.35254e-05	3.75437	69.93	75.24	69.87	64.08	70.91	51.73	80.16
CHMP7	ENSG00000147457	-18.8594	108.42	-4.77734	3.90667e-06	4.36429e-05	3.7778	62.61	12.76	40.88	51.42	50.65	32.32	37.14
XYLT2	ENSG00000015532	-4.86011	29.1857	-4.77682	3.91556e-06	4.37226e-05	3.75455	48.62	71.59	74.07	41.8	55.01	70.19	76.13
PIK3IP1	ENSG00000100100	-29.9892	157.9	-4.77611	3.92782e-06	4.38397e-05	3.7407	44.07	37.05	39.83	40.11	54.95	29.24	62.42
FUT9	ENSG00000172461	0.325764	0.882767	4.77537	3.94037e-06	4.396e-05	3.72641	55.54	39.73	38.53	55.06	39.66	41.36	64.97
LARP4	ENSG00000161813	5.15333	29.806	4.77485	3.94933e-06	4.40065e-05	3.77722	37.63	67.63	57.71	29.39	32.88	45.24	15.92
SIGLEC8	ENSG00000105366	-6.0951	10.946	-4.77482	3.94987e-06	4.40065e-05	3.72582	78.5	81.1	81.03	62.46	63.5	82.41	85.77
CCR2	ENSG00000121807	19.0381	61.7599	4.7738	3.96746e-06	4.41627e-05	3.86002	96.76	96.24	95.14	98.37	96.9	97.89	98.45
AK5	ENSG00000154027	-4.5086	11.5591	-4.7736	3.97104e-06	4.41827e-05	3.72492	91.43	79.28	84.08	79.12	77.15	80.71	70.33
HPS5	ENSG00000110756	3.5012	26.9377	4.76796	4.06979e-06	4.52611e-05	3.70751	39.03	31.49	33.66	46.47	44.71	27.82	28.73
JRK	ENSG00000234616	-11.7282	65.6009	-4.76743	4.07923e-06	4.53254e-05	3.71683	74.25	60.76	65.4	61.55	56.45	67.24	61.05
PPFIA1	ENSG00000131626	7.52941	58.6046	4.76655	4.09494e-06	4.54796e-05	3.71697	72.26	54.63	61.94	57.6	35.85	56.36	39.56
ADGRE3	ENSG00000131355	-30.4672	80.9761	-4.76514	4.12025e-06	4.57402e-05	3.70219	37.36	61.49	63.98	50.95	44.68	64.96	81.39
PDCD4	ENSG00000150593	-19.4979	133.698	-4.7647	4.12802e-06	4.58058e-05	3.70795	76.9	78.84	77.12	80.34	85.24	81.73	74.63
MYO1C	ENSG00000197879	4.68754	16.8539	4.76341	4.15139e-06	4.6024e-05	3.69837	73.8	73.97	76.73	77.33	68.65	72.4	66.53
TMEM170B	ENSG00000205269	13.755	44.9984	4.76256	4.16681e-06	4.61536e-05	3.76408	9.423	0.0756	0.0806	2.066	0.5543	0.0101	6.298
NIPSNAP3B	ENSG00000165028	-0.461887	1.10366	-4.75975	4.21811e-06	4.66384e-05	3.6748	37.87	26.46	24.96	19.26	21.18	13.01	27.53
MGST1	ENSG00000008394	3.05463	9.17803	4.75663	4.27581e-06	4.72132e-05	3.75562	78.62	97.77	98.47	81.48	83.38	95.86	96.3
NR2F6	ENSG00000160113	-1.00192	2.92067	-4.75571	4.29293e-06	4.7381e-05	3.65843	67.16	57.83	54.09	68.36	56.84	51.77	47.8
MAZ	ENSG00000103495	-20.0958	117.618	-4.75472	4.31139e-06	4.75636e-05	3.63794	32.84	43.09	28.68	53.09	48.24	43.31	31.44
FGD4	ENSG00000139132	15.4492	44.9682	4.75324	4.33934e-06	4.78293e-05	3.77462	49.84	23.5	25.05	17.7	23.9	16.94	1.517
DRAM1	ENSG00000136048	4.00906	15.8071	4.75251	4.35303e-06	4.79588e-05	3.77691	49.27	66.89	62.35	54.49	67.42	58.8	66.19
JMJD7-PLA2G4B	ENSG00000168970	-5.68845	28.5462	-4.75225	4.35804e-06	4.79927e-05	3.65658	27.88	63.41	65.74	78.96	81.75	76.24	71.35
HPD	ENSG00000158104	0.470778	0.740451	4.7502	4.39691e-06	4.83992e-05	3.71779	97.61	97.99	98.03	98.14	92.93	98.6	98.06
MSRB3	ENSG00000174099	2.75353	9.58219	4.74953	4.40984e-06	4.852e-05	3.74655	65.28	88.62	85.02	86.24	88.92	90.33	86.58
C1orf74	ENSG00000162757	-2.75202	17.7555	-4.74863	4.42709e-06	4.86666e-05	3.66015	22.53	14.87	12.03	14.86	10.75	9.014	27.78
ZNF7	ENSG00000147789	-5.38815	47.8024	-4.74814	4.43658e-06	4.87492e-05	3.61251	41.62	43.31	35.56	36.61	42.66	32.8	3.215
PRKX	ENSG00000183943	-12.414	89.6966	-4.74799	4.43937e-06	4.87583e-05	3.62818	83.86	93.22	92.41	95.05	98.1	94.45	92.62
ASTE1	ENSG00000034533	-3.15087	16.393	-4.7475	4.44881e-06	4.87798e-05	3.6218	18.31	45.52	44.8	46.23	41.13	33.63	24.74
PBLD	ENSG00000108187	1.2379	7.36718	4.7449	4.49942e-06	4.92431e-05	3.62357	11.58	23.91	27.4	49.05	56.16	41.93	53.84
SPSB2	ENSG00000111671	-2.19622	8.93253	-4.74313	4.53416e-06	4.95795e-05	3.61056	14.2	40.32	40.78	36.55	42.11	37.89	41.47
RPS6KB2	ENSG00000175634	-8.46417	50.7521	-4.74299	4.53685e-06	4.9587e-05	3.5943	94.67	97.34	98.15	98.43	98.91	99.17	97.9
DEXI	ENSG00000182108	-6.3141	35.492	-4.7416	4.56443e-06	4.98445e-05	3.60492	33.93	37.26	45.23	14.95	14.91	26.86	41.37
NLN	ENSG00000123213	4.22206	14.2445	4.74047	4.58681e-06	5.00668e-05	3.63181	52.37	78.26	75.46	91	92.77	78.77	86.35
TUBB6	ENSG00000176014	3.12607	11.3309	4.74001	4.59609e-06	5.0146e-05	3.61134	96	90.47	91.64	91.73	90.44	90.71	88.96
TRIM22	ENSG00000132274	92.751	347.566	4.73951	4.60593e-06	5.02312e-05	3.64979	66.36	65.41	63.68	59.18	58.77	55.91	62.92
C20orf204	ENSG00000196421	-1.76732	4.37429	-4.73876	4.62113e-06	5.03748e-05	3.60339	2.933	8.495	1.925	0.5442	1.144	0.5895	0.0252
ADAM32	ENSG00000197140	8.07069	55.916	4.73788	4.63872e-06	5.05221e-05	3.57264	18.32	31.3	36.46	20.36	22.18	39.37	67.22
RUBCN	ENSG00000145016	13.9537	96.2534	4.73696	4.65718e-06	5.07009e-05	3.65104	39.42	65.61	66.8	77.18	83.62	62.82	62.14
EFCAB11	ENSG00000140025	2.77106	21.8927	4.7364	4.6686e-06	5.08028e-05	3.56941	48.32	43.37	37.79	27.72	33.23	34.47	59.67
ATF7	ENSG00000170653	8.09295	49.4604	4.73425	4.71228e-06	5.12238e-05	3.56844	60.59	52.57	45.98	59.59	65.54	51.97	17.94
MFSD6L	ENSG00000185156	-1.32178	2.96539	-4.73421	4.71312e-06	5.12238e-05	3.55517	16.48	17.74	29.15	23.03	14.96	28.9	37.42
MED13L	ENSG00000123066	48.9722	292.753	4.73419	4.71349e-06	5.12238e-05	3.62377	80.87	64.73	55.79	68.08	72.26	62.96	46.77
CLEC17A	ENSG00000187912	4.98795	19.4565	4.7337	4.72355e-06	5.13106e-05	3.60315	60.2	67.3	62.92	39.63	23.98	53.76	65.39
SEPTIN2	ENSG00000168385	11.5411	129.931	4.73233	4.75176e-06	5.15718e-05	3.54654	3.049	33.05	31.97	45.91	56.77	50.01	33.49
CCDC6	ENSG00000108091	5.76522	40.257	4.73183	4.76215e-06	5.16619e-05	3.58807	74.69	80.72	79.42	85.35	86.44	81.64	75.28
SPTB	ENSG00000070182	30.6362	96.4197	4.73095	4.78019e-06	5.18349e-05	3.63662	80.03	79.04	77.58	56.11	59.61	67.7	63.67
ZFYVE28	ENSG00000159733	-4.09348	13.114	-4.72991	4.80185e-06	5.20026e-05	3.56667	15.47	25.25	13.9	52.74	64.95	37.2	37.88
ZNF557	ENSG00000130544	-5.62485	37.9197	-4.72991	4.80195e-06	5.20026e-05	3.53768	23.34	47.5	38.85	46.34	45.26	39.7	31.37
TNKS2	ENSG00000107854	10.769	92.9063	4.72964	4.8074e-06	5.20389e-05	3.55153	73.94	76.23	72.47	86.44	89.58	83.91	79.97
WDR24	ENSG00000127580	-2.06299	10.4706	-4.72826	4.83638e-06	5.23068e-05	3.53486	3.996	42.75	41.49	49.28	60.66	42.09	31.73
SCAP	ENSG00000114650	-9.29395	60.7229	-4.72816	4.83852e-06	5.23072e-05	3.53669	71.83	74.56	73.3	80.93	86.56	79.7	64.81
UBE2Z	ENSG00000159202	-8.0897	82.8755	-4.72758	4.85057e-06	5.24008e-05	3.60554	39.73	43.19	36.73	57.42	70.51	71.19	54.37
OR10K1	ENSG00000173285	4.40084	26.8686	4.72754	4.85141e-06	5.24008e-05	3.53249	30.85	10.57	12.32	14.88	19.2	2.414	7.886
SDR42E1	ENSG00000184860	-4.52296	19.2081	-4.72741	4.85422e-06	5.24082e-05	3.5271	15.87	66.27	65.57	55.28	66.6	65.36	70.02
ZNF529	ENSG00000186020	-4.29522	25.3427	-4.72627	4.87828e-06	5.26451e-05	3.54618	15.5	33.21	28.33	40.52	35.57	29.77	7.629
FAM124A	ENSG00000150510	0.651275	2.08488	4.72406	4.92522e-06	5.30822e-05	3.54514	18.89	17.17	13.89	28.18	17.73	13.28	30.13
TRMT9B	ENSG00000250305	2.24783	13.028	4.72367	4.93346e-06	5.31438e-05	3.52999	38.82	9.861	12.21	8.974	5.472	22.1	13.6
RABGAP1L	ENSG00000152061	-20.5805	168.447	-4.7203	5.00605e-06	5.38596e-05	3.50899	44.03	37.14	50.44	46.44	50.08	43.54	29.42
S1PR5	ENSG00000180739	-13.8387	29.3325	-4.71959	5.02139e-06	5.40012e-05	3.49279	96.06	92.61	92.05	96.65	97.13	94.06	91.04
POLR2C	ENSG00000102978	-3.93769	31.4665	-4.71933	5.02714e-06	5.40396e-05	3.50045	69.75	50.66	43.58	52.46	39.87	34.86	26.96
RETREG3	ENSG00000141699	-11.8016	93.6444	-4.7189	5.03652e-06	5.41128e-05	3.50772	6.314	2.172	1.627	22.12	31.42	11.97	23.68
DGKH	ENSG00000102780	9.73428	60.9391	4.71747	5.06775e-06	5.44053e-05	3.55705	66.82	69.93	63.09	86.17	84.3	72.47	68.21
SCRN3	ENSG00000144306	3.05531	22.2646	4.71669	5.08473e-06	5.45639e-05	3.48309	23.86	15.53	21.56	25.08	28.42	29.53	13.97
VANGL2	ENSG00000162738	0.403989	0.778563	4.71625	5.09456e-06	5.46431e-05	3.53517	53.34	61.86	68.2	67.19	70.85	60.01	62.21
FOSB	ENSG00000125740	-1.24153	4.031	-4.71476	5.12753e-06	5.49518e-05	3.47387	87.8	84.04	82.43	86.94	85.8	84.82	80.74
PRDM7	ENSG00000126856	1.31424	5.0566	4.71412	5.14166e-06	5.50794e-05	3.48897	32.51	19.55	22.2	33.61	32	43.32	41.33
THEMIS	ENSG00000172673	-13.945	63.1985	-4.71295	5.16773e-06	5.53108e-05	3.49092	76.47	71.3	75.27	75.65	62.46	63.42	68.97
CLEC18A	ENSG00000157322	1.43304	4.04281	4.71252	5.17747e-06	5.53911e-05	3.51676	28.13	30.54	33.53	26.43	19.32	21.3	71.28
MAGEA10	ENSG00000124260	0.641644	3.48969	4.7121	5.18688e-06	5.54678e-05	3.46962	15.32	48.03	45.03	28.39	23.2	25.54	51.39
ERF	ENSG00000105722	-5.26799	23.509	-4.71177	5.19426e-06	5.55227e-05	3.47243	79.49	83.04	81.24	80.49	83.96	73.92	61.81
TTYH2	ENSG00000141540	-4.25575	17.3706	-4.70999	5.23433e-06	5.59269e-05	3.49339	87.85	49.46	65.69	58.68	48.52	58.96	53.61
POU6F1	ENSG00000184271	-3.09519	9.99703	-4.70869	5.26389e-06	5.61943e-05	3.46006	48.35	58.01	56.37	43.03	59.44	54.58	17.64
TMEM203	ENSG00000187713	-2.66619	16.2244	-4.70673	5.30846e-06	5.66213e-05	3.45785	47.36	13.94	11.75	2.605	5.049	2.167	8.128
IQCG	ENSG00000114473	-2.32661	12.5481	-4.7056	5.33463e-06	5.68759e-05	3.44545	59.68	50.65	50.31	47.58	40.75	37.91	61.73
OR52W1	ENSG00000175485	0.312734	0.544975	4.70484	5.35203e-06	5.70369e-05	3.49465	51.21	1.214	2.716	17.86	30.59	0.5744	6.243
AANAT	ENSG00000129673	0.524516	1.06292	4.70212	5.41523e-06	5.76608e-05	3.49683	76.61	77.89	76.09	82.13	80.17	77.88	76.36
DOCK8	ENSG00000107099	79.0655	523.615	4.70195	5.41928e-06	5.76792e-05	3.45173	72.75	71.35	71.53	65.82	65.18	52.83	64.82
NBPF3	ENSG00000142794	-3.38909	17.05	-4.70131	5.43419e-06	5.78129e-05	3.45073	23.77	26.24	33.44	14.49	18.55	23.68	23.7
RIC3	ENSG00000166405	-3.32078	11.9698	-4.69963	5.47374e-06	5.82087e-05	3.44544	64.45	50.04	56.34	44.04	39.35	24.18	48.6
KMT2D	ENSG00000167548	54.9638	304.861	4.69846	5.50151e-06	5.84789e-05	3.43134	80.79	80.96	79.47	79.99	83.65	69.58	61.67
FN1	ENSG00000115414	3.33967	12.7535	4.69826	5.50624e-06	5.85041e-05	3.43138	95.91	97.76	96.38	92.82	93.02	96.92	97.92
CDK1	ENSG00000170312	1.02964	1.90567	4.69789	5.51504e-06	5.85725e-05	3.47812	96.36	99.44	99.23	98.93	96.47	99.33	99.63
KCTD17	ENSG00000100379	-1.71348	7.20832	-4.69713	5.53324e-06	5.87005e-05	3.40507	64.76	8.798	24.19	49.91	37.61	22.17	10.74
STAM2	ENSG00000115145	5.6678	34.3689	4.69713	5.5333e-06	5.87005e-05	3.41853	76.02	66.27	61.97	67.56	72.2	59.54	42.56
USP24	ENSG00000162402	24.0771	134.016	4.69709	5.5342e-06	5.87005e-05	3.40588	46.93	20.83	22.24	64.48	68.25	50.61	42.19
MLLT11	ENSG00000213190	-7.17932	51.6184	-4.69619	5.55577e-06	5.88632e-05	3.4152	36.17	20.84	17.07	20.72	21.69	16.58	50.74
UBE2Q2	ENSG00000140367	-4.29956	24.0452	-4.69615	5.55668e-06	5.88632e-05	3.39918	50.45	26.45	22.26	48.6	59.48	61.11	56.44
PLEKHG3	ENSG00000126822	-48.7023	166.51	-4.69506	5.58279e-06	5.90893e-05	3.38991	31.42	52	40.64	26.28	21.3	23.68	13.28
CCDC150	ENSG00000144395	1.88593	12.8779	4.69251	5.6445e-06	5.96914e-05	3.39923	61.07	26.13	29.42	31.39	43.4	41.17	40.53
NACA	ENSG00000196531	-66.6224	287.381	-4.69181	5.66157e-06	5.98464e-05	3.38494	5.114	47.57	38.3	46.45	46.6	56.42	38.35
TUB	ENSG00000166402	-1.86027	5.50229	-4.6907	5.68871e-06	6.0082e-05	3.40166	62.26	56.05	58.41	61.36	56.62	48.34	55.62
SHCBP1	ENSG00000171241	1.91196	4.56149	4.68994	5.70748e-06	6.02545e-05	3.48363	14.75	42.9	43.8	34.99	38.1	33.88	32.13
NUF2	ENSG00000143228	0.679933	1.24391	4.68966	5.71421e-06	6.02999e-05	3.39616	42.12	55.11	45.65	55.24	53.88	58.77	54.48
RPL38	ENSG00000172809	-51.2792	194.977	-4.68872	5.7376e-06	6.04952e-05	3.37072	67.66	33.71	36.83	35.24	35.29	41.52	14.11
TRMT112	ENSG00000173113	-6.78112	30.8271	-4.68834	5.7468e-06	6.05664e-05	3.36389	36.39	42.89	47.66	26.86	31.63	57.37	47.05
AZIN2	ENSG00000142920	-1.48899	3.72483	-4.68808	5.75325e-06	6.06086e-05	3.37528	83.82	73.88	71.46	77.98	71.18	77.84	70.39
FAM20B	ENSG00000116199	5.79831	39.6566	4.68657	5.79095e-06	6.09021e-05	3.42497	2.721	45.1	32.94	35.32	34.9	23.74	22.6
RHOT1	ENSG00000126858	8.46818	40.7387	4.68632	5.79713e-06	6.09412e-05	3.44779	35.11	48.13	58.39	73.5	75.91	64.95	47.93
GRAP	ENSG00000154016	-6.87051	29.0676	-4.68581	5.80979e-06	6.10225e-05	3.35871	78.19	62.96	55.41	62.69	65.11	70.45	69.62
GRAPL	ENSG00000154016	-6.87051	29.0676	-4.68581	5.80979e-06	6.10225e-05	3.35871	33.77	46.98	35.16	26.45	44.05	36.95	46.52
ZNF286A	ENSG00000187607	-4.8853	19.6396	-4.68462	5.83973e-06	6.1285e-05	3.3557	38.18	43.8	35.33	44.19	45.24	49.1	15.43
ADAM12	ENSG00000148848	-2.12568	3.70513	-4.68405	5.85405e-06	6.14093e-05	3.3494	91.32	92.32	91.69	90.92	94.71	91.9	92.84
WHRN	ENSG00000095397	-1.5517	3.72251	-4.68394	5.85677e-06	6.14118e-05	3.3547	23.31	42.49	50.69	55.19	61.98	49.93	62.79
FXYD2	ENSG00000137731	-0.847581	1.63256	-4.68381	5.86021e-06	6.14218e-05	3.35222	96.74	90.49	92.75	91.77	84.85	90.67	90.07
GTPBP2	ENSG00000172432	8.34938	57.3533	4.68342	5.8699e-06	6.14973e-05	3.3899	57.11	59.14	58.68	45.78	53.09	37.28	63.79
ADCY3	ENSG00000138031	4.92206	17.3042	4.68046	5.94524e-06	6.2129e-05	3.45689	91.17	85.24	83.31	86.74	86.94	74.18	71.2
PTPN4	ENSG00000088179	-22.0107	101.764	-4.67973	5.96406e-06	6.22587e-05	3.34791	72.31	61.38	56.67	75.58	76.54	75.68	70.08
HNRNPA3	ENSG00000170144	22.2264	198.071	4.67571	6.0679e-06	6.31976e-05	3.34246	15.36	42.23	38.98	29.37	29.08	53.33	30.65
CDK20	ENSG00000156345	-0.926341	2.87854	-4.67509	6.08426e-06	6.33223e-05	3.30882	92.14	89.07	89.93	91.61	93.07	89.72	84.76
CC2D2A	ENSG00000048342	7.84589	29.3073	4.67459	6.09735e-06	6.34242e-05	3.41576	60.98	53.3	46.4	30.38	30.23	31.26	33.77
EXT1	ENSG00000182197	8.38883	21.7774	4.67405	6.11155e-06	6.35453e-05	3.37508	64.5	78.76	73.98	62.5	62.36	75.42	77.49
CEMIP	ENSG00000103888	-2.1656	7.75582	-4.67372	6.12013e-06	6.36077e-05	3.31779	79.64	77.16	73.07	57.72	51.95	75.22	78.79
ZNF284	ENSG00000186026	-1.46488	7.48773	-4.67275	6.14568e-06	6.38271e-05	3.32228	32.55	35.42	28.03	34.35	38.23	36.43	6.843
P2RY2	ENSG00000175591	-4.62382	10.3476	-4.67272	6.14639e-06	6.38271e-05	3.30207	96.64	95.5	94.5	96.57	98.06	95.09	93.63
ZNF10	ENSG00000256223	-2.34547	7.34619	-4.67247	6.15319e-06	6.38537e-05	3.30078	25.88	37.56	36.65	54.25	56.2	41.09	49.36
ZKSCAN8	ENSG00000198315	-6.79485	53.7148	-4.67195	6.16689e-06	6.39595e-05	3.33926	8.838	47.1	36.97	38.68	51.13	40.33	20.11
IL1R1	ENSG00000115594	5.75029	13.5897	4.67016	6.21458e-06	6.44002e-05	3.43297	96.7	95.97	95.98	93.25	91.1	94.35	96.17
GAA	ENSG00000171298	10.2858	39.4038	4.66999	6.21905e-06	6.44196e-05	3.32549	93.9	87.22	89.48	93.46	96.26	90.41	89.72
MFN2	ENSG00000116688	23.7022	83.0067	4.6696	6.22954e-06	6.45012e-05	3.33856	77.32	80.52	73.38	75.59	74.52	75.62	57.02
UNC45A	ENSG00000140553	3.85727	29.6742	4.66804	6.27137e-06	6.49072e-05	3.29609	48.39	44.18	39.93	48.65	53.65	29.3	23.89
RCC2	ENSG00000179051	15.1171	89.998	4.66619	6.32138e-06	6.53702e-05	3.2962	23.63	43.75	36.6	45.12	47.43	50.03	30.07
PNPT1	ENSG00000138035	11.9268	91.5131	4.66577	6.33279e-06	6.54609e-05	3.28784	86.26	61.98	65.36	64.62	49.93	60	38.2
LIPE	ENSG00000079435	-2.41973	13.0856	-4.66512	6.3506e-06	6.56176e-05	3.3086	94.94	91.99	92.09	99.6	99.73	99.36	98.51
ACLY	ENSG00000131473	14.7269	79.1526	4.66311	6.40566e-06	6.60488e-05	3.27477	81.44	83.61	83.35	96.39	98.84	95.97	96.07
KDM8	ENSG00000155666	-2.88739	11.049	-4.66276	6.41521e-06	6.60922e-05	3.27695	53.87	52.22	50.86	76.91	76.88	58.31	63.17
SDHA	ENSG00000073578	-10.8821	89.2463	-4.66222	6.43017e-06	6.6157e-05	3.2636	84.36	63.73	75.34	76.9	69.76	65.67	53.57
SMPD2	ENSG00000135587	-2.0652	10.4248	-4.66011	6.48862e-06	6.67097e-05	3.26073	79.27	85.82	84.1	90.03	94.22	89.65	86.51
HMGCR	ENSG00000113161	7.62908	38.9958	4.65936	6.50958e-06	6.68974e-05	3.29383	99.29	99.73	99.74	99.91	91.8	99.87	99.83
CBLL1	ENSG00000105879	-5.98834	43.9182	-4.65829	6.53949e-06	6.71769e-05	3.24778	67.33	64.3	62.39	63.59	65.64	59.92	40.17
IL2RA	ENSG00000134460	-2.63746	9.03328	-4.65745	6.56291e-06	6.73337e-05	3.26652	98.07	98.95	98.82	93.1	83.67	97.57	97.78
MKNK1	ENSG00000079277	18.3796	87.5101	4.65735	6.56572e-06	6.73346e-05	3.33302	90.02	95.81	95.05	98.22	99.2	97.31	97.51
ZNF559	ENSG00000188321	-5.58271	28.8684	-4.65688	6.57906e-06	6.74436e-05	3.24614	11.72	27.76	22.58	31	40.65	24.61	9.488
GPNMB	ENSG00000136235	0.97063	4.79655	4.65653	6.58907e-06	6.75182e-05	3.23975	77.68	87.5	86.75	84.67	85.97	85.25	86.16
B3GALT6	ENSG00000176022	-3.00412	17.7374	-4.65622	6.59772e-06	6.75535e-05	3.23545	59.46	71.91	63.65	50.97	46.58	63.72	71.9
SLC25A14	ENSG00000102078	-0.750478	4.01941	-4.65621	6.59797e-06	6.75535e-05	3.2306	57.37	66.43	65.99	54.56	41.31	60.73	39.32
SEMA4F	ENSG00000135622	-3.79701	15.5964	-4.65348	6.67584e-06	6.82661e-05	3.24773	80.14	76.53	77.42	80.1	79.06	73.93	79.51
DPPA4	ENSG00000121570	2.66881	15.9228	4.65045	6.76287e-06	6.90902e-05	3.22548	62.47	55.5	61.24	29.61	27.96	51.91	56.96
ACKR3	ENSG00000144476	-0.983701	2.77823	-4.65039	6.7648e-06	6.90902e-05	3.21065	96.12	92.69	91.98	93.28	93.13	94.01	94.59
HNRNPA1L2	ENSG00000139675	-1.48594	6.55509	-4.6501	6.77321e-06	6.91476e-05	3.22053	3.673	53.56	57.4	32.6	39.33	54.77	44.09
TMEM45A	ENSG00000181458	54.6507	411.143	4.64972	6.78416e-06	6.92023e-05	3.20699	41.54	36.85	35.98	24.86	44.74	25.28	50.77
RNF144B	ENSG00000137393	17.2598	51.972	4.64932	6.79589e-06	6.92687e-05	3.28487	28.88	49.89	41.07	32.97	30.02	26.27	28.84
ZXDB	ENSG00000198455	-2.56335	16.2336	-4.6493	6.79626e-06	6.92687e-05	3.25639	15.13	33.24	19.48	25.42	27.93	28.25	2.494
DEPDC1	ENSG00000024526	0.759436	1.34002	4.64907	6.80316e-06	6.93105e-05	3.24473	22.88	60.89	66.85	47.52	41.34	55.83	53.66
PCM1	ENSG00000078674	21.8951	132.288	4.64836	6.82383e-06	6.94925e-05	3.21142	68.23	63.84	59.05	58.47	59.31	56.69	34.58
DBN1	ENSG00000113758	2.66201	8.40401	4.648	6.8344e-06	6.95452e-05	3.2434	72.38	71.76	76.56	69.02	67.28	64.38	59.95
CYP2R1	ENSG00000186104	-2.58771	17.9342	-4.64631	6.88387e-06	6.99839e-05	3.20818	86.8	94.37	94.56	83.81	88.12	91.67	89.32
RETSAT	ENSG00000042445	-5.22174	35.4082	-4.64623	6.88621e-06	6.99839e-05	3.19464	60.57	68.55	65.4	68.07	71.68	64.15	64.8
XCL1	ENSG00000143184	-0.657989	1.12227	-4.64488	6.92635e-06	7.03341e-05	3.19054	82.06	71.07	70.68	73.09	74.73	70.53	86
ARFRP1	ENSG00000101246	-5.52984	37.7663	-4.64417	6.94719e-06	7.05168e-05	3.20244	36.74	55.24	53.96	19.11	25.14	27.46	37.8
DKK3	ENSG00000050165	-0.53973	0.935142	-4.64399	6.9528e-06	7.05449e-05	3.18245	66.67	81.76	80.98	75.86	74.61	75.77	83.77
RARG	ENSG00000172819	-3.25165	16.3768	-4.64359	6.96452e-06	7.06348e-05	3.21095	98.91	96.69	96.32	97.22	93.07	95.84	94.96
RAMP3	ENSG00000122679	-0.584336	1.39071	-4.64092	7.04449e-06	7.14167e-05	3.17902	98.53	94.31	97.76	93.89	90.88	92.23	93.08
B3GALT4	ENSG00000235863	-4.3984	23.838	-4.64081	7.04778e-06	7.14207e-05	3.17072	33.07	38.65	47.06	65.23	67.14	41.11	55.16
FGF9	ENSG00000102678	-0.455408	0.657687	-4.64007	7.07019e-06	7.16185e-05	3.16626	84.79	90.25	90.51	79.53	82.64	86.17	88.93
SLC25A34	ENSG00000162461	0.812693	3.68335	4.63929	7.09384e-06	7.17766e-05	3.19152	34.85	3.164	12.3	23.49	30.08	1.305	12.91
HOOK3	ENSG00000168172	15.1021	90.9828	4.63811	7.12983e-06	7.21048e-05	3.17754	33.86	19.04	25.81	48.68	60.25	33.65	18.7
PRDM11	ENSG00000019485	-3.57812	14.3074	-4.63741	7.15128e-06	7.22627e-05	3.16841	44.91	30.07	15.73	33.49	28.07	26.6	28.47
DNAJB6	ENSG00000105993	-14.9303	115.044	-4.63661	7.17553e-06	7.24781e-05	3.15656	74.32	77.33	75.84	76.72	81.99	79.47	72.59
KLHL32	ENSG00000186231	-0.51483	1.3018	-4.63509	7.22256e-06	7.28982e-05	3.14509	72.43	59.86	64.85	44.25	33.92	46.47	56.02
ATAD2B	ENSG00000119778	9.43604	76.0859	4.63471	7.23424e-06	7.29819e-05	3.15788	79.72	81.73	83.37	85.63	86.14	80.16	68.99
CYP4F22	ENSG00000171954	-0.70177	1.44847	-4.63308	7.28481e-06	7.34621e-05	3.15688	84.34	94.54	93.83	80.16	81.86	93.25	91.04
PLXNB2	ENSG00000196576	23.9357	74.0807	4.63085	7.35451e-06	7.40745e-05	3.1691	82.28	74.15	69.25	75.54	81.06	64.9	74.02
CD19	ENSG00000177455	5.53197	20.103	4.62961	7.39373e-06	7.44392e-05	3.16975	97.38	96.73	97.03	90.45	85.51	94.22	99.04
IFI16	ENSG00000163565	63.9862	243.183	4.62934	7.40212e-06	7.44934e-05	3.19205	72.95	75.28	75.16	80.41	74.23	78.62	74.35
TMEM74B	ENSG00000125895	-0.382169	1.52483	-4.62705	7.47476e-06	7.51474e-05	3.13154	58.34	59.47	49.35	16.87	16.76	30.32	42.58
BBIP1	ENSG00000214413	-6.89126	54.7964	-4.62676	7.48417e-06	7.5197e-05	3.11369	71.31	40.44	47.57	26.66	15.76	34.94	38.88
RHOBTB1	ENSG00000072422	2.81797	5.06345	4.62651	7.49197e-06	7.52202e-05	3.23027	62.87	68.57	66.47	58.77	64.14	66.35	36.98
GPR182	ENSG00000166856	-0.747011	2.88255	-4.62622	7.50148e-06	7.52792e-05	3.13188	54.99	57.33	59.52	68.46	67.81	46.44	65.49
ZNF84	ENSG00000198040	-5.7845	29.1453	-4.6247	7.55032e-06	7.5708e-05	3.11507	16.31	27.27	33.23	26.18	25.68	21.77	7.392
DHX29	ENSG00000067248	3.55829	24.0033	4.62261	7.61792e-06	7.63241e-05	3.13814	28.68	44.9	40.82	44.69	51.08	42.99	32.85
JDP2	ENSG00000140044	12.7919	36.8749	4.6213	7.66044e-06	7.6688e-05	3.27778	57.65	58.23	51.28	39.45	51.68	49.84	46.21
FAM53B	ENSG00000189319	-21.4596	137.958	-4.6209	7.67376e-06	7.67903e-05	3.10874	25.35	29.88	25.29	32.91	38.3	17.69	23.07
NDUFAF6	ENSG00000156170	1.25431	7.24552	4.61864	7.74803e-06	7.74397e-05	3.12336	94.86	27.82	95.36	89.4	47.44	55.31	34.48
GPR141	ENSG00000187037	3.83883	9.46201	4.61821	7.7621e-06	7.7549e-05	3.17867	21.08	0.3275	0.7256	32.17	40.58	2.887	5.825
TMEM163	ENSG00000152128	-0.803622	3.02422	-4.61517	7.86355e-06	7.84992e-05	3.06384	21.81	8.702	8.319	9.035	9.508	1.955	23.12
MRFAP1L1	ENSG00000178988	-8.58177	37.4748	-4.61443	7.88835e-06	7.87151e-05	3.0607	21.75	2.288	2.706	12.87	6.495	2.378	10.35
LBR	ENSG00000143815	35.7539	155.108	4.61327	7.92736e-06	7.90088e-05	3.12354	63.16	78.99	73.85	78.23	83.7	82.34	68.62
ACSF3	ENSG00000176715	-14.1653	99.4335	-4.61261	7.94963e-06	7.91989e-05	3.058	56.44	59.76	61.5	75.31	74.81	72.66	50.93
ARHGAP31	ENSG00000031081	6.18472	26.601	4.61203	7.96936e-06	7.93636e-05	3.07897	5.507	64.14	55.2	53.53	44.63	27.24	32.8
POLL	ENSG00000166169	-10.7154	45.2775	-4.61041	8.02467e-06	7.98822e-05	3.08436	63.81	57.22	52.92	76.38	74.05	64.58	57.13
VAC14	ENSG00000103043	-7.04595	48.9126	-4.60997	8.0397e-06	7.99989e-05	3.07123	49.52	40.65	47.75	77.62	79	45.34	42.08
HLA-DPB1	ENSG00000223865	-48.6099	190.701	-4.60987	8.04285e-06	7.99989e-05	3.06165	83.9	88.64	87.16	77.53	70.46	83.62	85.4
PARVB	ENSG00000188677	9.55392	45.0661	4.60522	8.20376e-06	8.14033e-05	3.12338	63.08	79.09	77.04	64.22	72.74	75.05	67.07
THOC2	ENSG00000125676	8.37116	61.5552	4.60369	8.25726e-06	8.18686e-05	3.027	45.59	48.65	39.19	35.26	40.63	55.47	30.08
ZSCAN26	ENSG00000197062	-2.45991	12.3055	-4.60309	8.27858e-06	8.2047e-05	3.01762	26.71	32.6	25.8	38.47	50.44	35.11	10.06
NBL1	ENSG00000158747	-1.2284	2.47331	-4.60261	8.29546e-06	8.21814e-05	3.0186	80.46	72.06	77.73	65.9	64.9	70.22	77.61
TG	ENSG00000042832	3.55104	7.56807	4.6025	8.29927e-06	8.21864e-05	3.09218	88.02	90.28	90.13	85.48	87.24	90.84	91.11
WWP2	ENSG00000198373	14.6797	92.4815	4.60212	8.31281e-06	8.22875e-05	3.05574	32.06	49.68	41.64	78.07	78.33	65.87	47.03
WRAP53	ENSG00000141499	-1.88444	11.2287	-4.6019	8.32064e-06	8.23321e-05	3.03203	54.3	44.54	44.74	49.52	47.74	44.76	54.07
JMJD8	ENSG00000161999	-3.30387	18.4341	-4.60158	8.33199e-06	8.24115e-05	3.02381	13.04	12.25	6.329	10.59	11.58	15.56	8.485
ETF1	ENSG00000120705	6.83471	46.4576	4.60139	8.33852e-06	8.24432e-05	3.06748	53.36	57.92	58.04	62.13	61.66	63.88	54.98
ADGRG5	ENSG00000159618	-11.4721	36.2705	-4.6	8.38791e-06	8.28984e-05	3.01641	19.57	33.63	37.31	20.54	26.54	19.53	35.7
MMP28	ENSG00000271447	-0.577792	1.02777	-4.59833	8.44763e-06	8.34553e-05	2.99239	43.72	65.17	64.79	71.94	76.69	68.04	77.83
PPM1K	ENSG00000163644	18.4544	113.58	4.5974	8.48105e-06	8.37287e-05	3.04838	65.97	65.87	65.72	75.87	79.03	68.83	67.75
BLCAP	ENSG00000166619	-6.38848	65.3605	-4.59728	8.48544e-06	8.37287e-05	3.03299	52.11	27.65	19.99	17.14	15.18	32.3	20.5
MZT2A	ENSG00000173272	-6.50997	29.9707	-4.59634	8.51964e-06	8.40326e-05	2.99194	30.07	26.93	37.29	18.95	15.69	31.37	9.372
TMEM158	ENSG00000249992	1.1805	2.23402	4.5957	8.54281e-06	8.41941e-05	3.09314	17.16	37.94	25.17	12.38	12.41	15.36	52.01
PCDHGA11	ENSG00000253873	-0.299048	0.608989	-4.59538	8.55423e-06	8.42397e-05	3.00916	45.8	38.05	44.64	26.4	37.36	20.55	36.19
IGFBP2	ENSG00000115457	1.56422	9.74137	4.59351	8.62258e-06	8.48051e-05	2.99074	78.64	86.82	84.66	88.04	91.35	85.2	91.31
CACNA2D3	ENSG00000157445	-1.27469	2.49307	-4.59343	8.62535e-06	8.48051e-05	2.98467	98.56	92.31	91.88	89.56	86.7	88.65	91.79
CTDSP2	ENSG00000175215	-37.3009	279.798	-4.59132	8.70331e-06	8.55376e-05	2.99373	49.48	44	45.56	69.32	70.94	61.1	62.62
PTCH1	ENSG00000185920	-9.11672	24.518	-4.59097	8.71609e-06	8.56293e-05	2.98104	88.86	92.02	91.26	92.94	93.44	92.83	90.96
SREBF2	ENSG00000198911	10.7032	58.5019	4.59046	8.73513e-06	8.57617e-05	3.00756	89.86	86.43	85.91	89.29	90.92	89.58	84.75
CPNE7	ENSG00000178773	-0.35038	0.563622	-4.59042	8.73649e-06	8.57617e-05	2.96963	62.23	57.97	52.58	59.55	57.25	62	66.09
PCDHGB2	ENSG00000253910	-0.313045	0.551681	-4.59008	8.74898e-06	8.58502e-05	2.96072	16.19	44.26	43.76	32.71	36.98	37.77	49.37
EPB41L2	ENSG00000079819	3.1052	11.0885	4.58919	8.78206e-06	8.60929e-05	2.97402	77.43	67.96	70.69	66.51	60.23	71.4	65.16
PGA4	ENSG00000229183	0.565348	0.614317	4.58819	8.81976e-06	8.64079e-05	3.00897	82.53	77.66	77.07	71.65	79.03	83.31	89.06
MED23	ENSG00000112282	6.33328	46.2215	4.58654	8.88146e-06	8.69435e-05	2.96254	62.35	70.24	70.17	69.79	74.65	65.69	47.11
MPZL2	ENSG00000149573	-1.48908	4.06191	-4.58582	8.90888e-06	8.7143e-05	2.97117	43.28	42.45	34.58	13.98	16.03	40.22	67.69
AIP	ENSG00000110711	-6.58127	38.0199	-4.58465	8.95301e-06	8.75056e-05	2.94377	83.8	92.63	89.74	86.13	89.38	89.51	82.74
SIAH2	ENSG00000181788	33.2651	96.2339	4.58414	8.97257e-06	8.76622e-05	3.10034	48.74	39.45	40.12	51.77	52.99	48.98	38.14
CDCA4	ENSG00000170779	-1.48654	8.28042	-4.58374	8.98776e-06	8.77414e-05	2.96673	6.399	34.6	31.04	29.8	37.49	29.48	51.67
ZFPM1	ENSG00000179588	-5.24017	19.3929	-4.58337	9.00184e-06	8.78442e-05	2.95197	53.91	49.01	49.18	39.33	35.1	38.46	30.64
SIRPG	ENSG00000089012	-6.10542	23.9598	-4.58293	9.01845e-06	8.79716e-05	2.9591	33.53	64.12	53.21	68.54	69.47	62.41	80.21
OR2T33	ENSG00000177212	0.939511	4.28198	4.58237	9.04013e-06	8.81484e-05	2.93726	40.72	16.17	24.28	5.13	7.029	0.4787	1.874
ANKEF1	ENSG00000132623	-1.23537	4.51791	-4.58146	9.07511e-06	8.84123e-05	2.95938	49.71	41.47	38.57	52.97	60.65	49.05	49.66
CLIP1	ENSG00000130779	13.5273	133.005	4.58139	9.0779e-06	8.84123e-05	2.94829	68.89	64.13	66.25	57.51	56.29	63.05	51.75
MOB3B	ENSG00000120162	1.9401	10.8409	4.5803	9.11989e-06	8.87514e-05	2.952	61	52.64	57.8	43.54	46.42	46.76	45.52
BRCA1	ENSG00000012048	3.0012	16.3313	4.57769	9.22136e-06	8.96684e-05	2.94932	89.69	90.42	91.12	92.84	94.7	92.59	90.52
ZIM3	ENSG00000141946	0.467423	1.77379	4.5775	9.22855e-06	8.97031e-05	2.92467	21.77	30.31	17.73	20.07	18.72	36.33	18.49
NTN4	ENSG00000074527	-0.342548	0.530705	-4.57684	9.2546e-06	8.98874e-05	2.91428	58.93	73.76	75.4	60.12	53.57	68.11	84.24
GPER1	ENSG00000164850	0.854556	2.03697	4.57683	9.25477e-06	8.98874e-05	2.99788	96.39	95.22	94.43	95.16	95.24	95.39	93.6
STRN3	ENSG00000196792	3.5485	23.3115	4.57534	9.31348e-06	9.04222e-05	2.93294	64.87	45.8	54.96	72.59	75.36	53.29	50.63
ACAP2	ENSG00000114331	30.2118	180.567	4.57464	9.3412e-06	9.06558e-05	2.94418	44.48	42.13	27.06	62.53	60.68	60.27	35.48
GPA33	ENSG00000143167	-3.11773	10.36	-4.57018	9.51932e-06	9.2312e-05	2.91021	33.42	61.99	60.79	25.01	27.03	60.53	81.18
S100A9	ENSG00000163220	779.874	1601.16	4.56842	9.59024e-06	9.29634e-05	3.00563	84.75	79.07	80.83	81.59	81.17	84.77	84.08
MAFG	ENSG00000197063	5.61543	20.254	4.56675	9.65851e-06	9.35519e-05	3.01906	74.71	70	71.75	55.29	59.05	67.34	61.37
VPS4A	ENSG00000132612	-6.77747	71.0448	-4.56492	9.73352e-06	9.41312e-05	2.85951	21.53	56.97	61.58	52.34	66.53	42.47	26.02
DUSP28	ENSG00000188542	-4.78413	25.9269	-4.5635	9.79201e-06	9.46009e-05	2.85684	12.06	24.36	32.73	44.28	62.59	26.97	49.32
INSL6	ENSG00000120210	1.00712	4.08973	4.5635	9.79202e-06	9.46009e-05	2.85381	3.119	14.75	6.752	10.68	12.29	9.498	53.23
NCR3LG1	ENSG00000188211	-1.52427	5.82829	-4.56239	9.83822e-06	9.49584e-05	2.85653	78.89	76.45	75.04	53.4	39.48	78.91	88.05
PAFAH1B1	ENSG00000007168	14.2788	113.449	4.56082	9.90356e-06	9.55146e-05	2.91004	75.56	71.46	68.27	75.3	72.01	64.92	62.5
BMP2K	ENSG00000138756	17.3724	70.9766	4.56003	9.93694e-06	9.57993e-05	2.88232	80.61	93.66	92.96	93.36	96.6	93.54	93.11
EFCAB3	ENSG00000172421	3.58763	23.3868	4.55742	1.00472e-05	9.67866e-05	2.83801	56.97	51.51	45.97	45.62	50.31	46.03	59.87
BTLA	ENSG00000186265	8.83241	36.9104	4.55718	1.00574e-05	9.68472e-05	2.89236	90.21	90.57	87.77	77.31	68.86	84.02	89.56
NDFIP2	ENSG00000102471	-1.08924	3.06741	-4.55417	1.01859e-05	9.79705e-05	2.82794	48.91	24.6	24.2	35.83	47.46	35.18	52.34
DNAJC10	ENSG00000077232	24.1704	128.704	4.55389	1.01979e-05	9.80101e-05	2.83009	54.09	45.97	52.98	63.83	59.97	55.02	70.39
KIF5B	ENSG00000170759	16.7607	91.6152	4.55349	1.02153e-05	9.81394e-05	2.87578	69.42	67.66	67.16	75.36	68.78	63.09	56.03
AGAP1	ENSG00000157985	-4.0618	9.28578	-4.5529	1.02406e-05	9.83254e-05	2.82493	25.59	37.32	21.08	46.66	47.72	53.25	47.63
VMO1	ENSG00000182853	-0.280617	0.457311	-4.55285	1.02426e-05	9.83254e-05	2.8375	7.437	1.26	0.3225	8.017	6.364	0.6853	27.96
HS6ST1	ENSG00000136720	-4.34618	19.7193	-4.55224	1.02692e-05	9.85419e-05	2.83224	66.57	86.02	86.51	45.03	46.15	81.8	82.73
SLCO2B1	ENSG00000137491	0.445564	1.18712	4.55155	1.02992e-05	9.8792e-05	2.86227	88.25	96.01	96.17	90.37	94.2	94.18	90.1
IGHV3-23	ENSG00000211949	14.4648	31.5284	4.54859	1.04286e-05	9.98929e-05	2.89478	52.82	68.95	54.41	28.81	28.77	64.78	69.19
TLNRD1	ENSG00000140406	-6.19272	39.3253	-4.54857	1.04295e-05	9.98929e-05	2.80237	25.52	19.7	26.26	12.74	23.23	7.019	5.548
OR1I1	ENSG00000094661	1.47478	11.68	4.54849	1.04329e-05	9.98929e-05	2.82139	35.41	4.802	16.39	36.89	41.59	1.179	10.97
PEBP1	ENSG00000089220	-7.05432	39.876	-4.54841	1.04364e-05	9.98929e-05	2.81773	87.84	87.66	82.92	87.33	87.3	85.56	81.52
PAQR6	ENSG00000160781	1.12779	2.65539	4.54828	1.04422e-05	9.98929e-05	2.85907	58.79	35.31	47.4	19.85	10.43	17.79	32.83
AP3B1	ENSG00000132842	10.9346	74.6129	4.54807	1.04516e-05	9.99441e-05	2.81783	67.04	67.09	57.48	56.91	53.68	50.21	46.01
ZNF416	ENSG00000083817	-1.63312	7.18561	-4.54778	1.04645e-05	0.000100028	2.79243	10.55	19.44	8.495	26.79	31.35	14.84	2.524
JAKMIP1	ENSG00000152969	-3.44842	7.98824	-4.54497	1.05891e-05	0.000100949	2.78662	77.8	45.2	53.06	53.39	31.49	46.9	58.62
BCAS4	ENSG00000124243	-10.4558	51.6331	-4.54497	1.05893e-05	0.000100949	2.80783	16.33	10.73	10.64	20.73	28.7	14.83	40.52
ZNF446	ENSG00000083838	-2.42165	11.9528	-4.54386	1.06389e-05	0.000101382	2.79143	6.556	18.08	7.598	27.39	27.7	17.81	1.3
ZNF365	ENSG00000138311	-0.69757	1.59554	-4.54356	1.06521e-05	0.00010147	2.77716	20.02	58.86	54.64	43.28	50.06	46.21	59.11
MIF4GD	ENSG00000125457	-2.55448	14.0563	-4.54315	1.06709e-05	0.000101609	2.78006	61.72	41.42	50.05	56.15	35.96	50.32	36.66
AVPI1	ENSG00000119986	-0.315683	1.11343	-4.542	1.07225e-05	0.000101975	2.79051	48.54	28.07	33.55	30.31	36.96	42.73	53.29
SLX4IP	ENSG00000149346	3.02831	18.4601	4.5405	1.07906e-05	0.000102474	2.78818	13.99	32.38	19.87	22.28	28.55	21.79	21.84
MCTP1	ENSG00000175471	12.7651	38.8327	4.53965	1.08292e-05	0.000102761	2.8964	56.36	27.06	26.78	45.58	50.17	32.44	23.06
OMD	ENSG00000127083	0.383672	0.63513	4.5391	1.08544e-05	0.000102961	2.77188	38.31	67.93	67.07	44.96	47.15	79.3	83.3
MAMDC4	ENSG00000177943	-2.34786	8.28578	-4.53878	1.08691e-05	0.000103061	2.75619	29.39	48.36	46.43	55.49	62.87	28.54	48.8
UBL3	ENSG00000122042	-7.40143	49.5473	-4.53702	1.095e-05	0.000103788	2.76299	16.65	4.212	5.855	25.22	33.14	20.69	21.68
TSPYL4	ENSG00000187189	-2.5898	17.7571	-4.53655	1.09717e-05	0.000103954	2.75312	25.58	35.04	35.89	29.71	37.11	22.6	28.66
INTS8	ENSG00000164941	4.6376	48.4778	4.53499	1.10438e-05	0.000104597	2.74573	19.61	35.21	31.5	17.31	18.53	26.71	16.74
EPSTI1	ENSG00000133106	42.927	91.4277	4.53389	1.10953e-05	0.000104929	2.83672	44.65	53.04	49.96	48.07	40.57	42.49	68.22
SGSM2	ENSG00000141258	-6.73845	42.3788	-4.53388	1.10958e-05	0.000104929	2.77264	31.98	28.87	46.04	22.79	27.26	38.63	40.78
LINC00862	ENSG00000203721	0.770975	2.04622	4.53343	1.11169e-05	0.000105088	2.84267	8.909	3.89	3.305	0.8919	2.257	2.01	7.508
DDX28	ENSG00000182810	-2.42487	12.3635	-4.53214	1.11769e-05	0.000105535	2.73219	10.02	56.77	36.27	28.41	29.65	27.82	14.77
SYMPK	ENSG00000125755	8.83309	70.6827	4.53038	1.12605e-05	0.000106243	2.74711	35.47	53.65	31.92	51.72	52.11	46.34	19.41
CFAP36	ENSG00000163001	-2.09912	11.094	-4.53028	1.12649e-05	0.000106244	2.72012	49.19	6.293	18.43	22.77	28.82	21.84	2.293
NCMAP	ENSG00000184454	0.997204	4.42239	4.52996	1.12803e-05	0.000106349	2.72461	4.162	5.689	4.621	3.734	1.96	5.019	21.48
CPA3	ENSG00000163751	-1.62281	2.80329	-4.52913	1.13195e-05	0.000106678	2.75023	69.57	91.12	89.89	90.47	93.58	90.97	91.03
BBS5	ENSG00000163093	5.59916	36.1984	4.52478	1.15284e-05	0.000108481	2.71076	76.74	55.93	60.94	51.11	49.11	55.56	46.91
CCL28	ENSG00000151882	-2.17436	10.5466	-4.52297	1.16166e-05	0.000109229	2.705	82.51	69.64	72.01	64.77	79.11	77.51	85.88
NEK2	ENSG00000117650	0.971137	4.75625	4.52204	1.1662e-05	0.000109573	2.72691	93.34	96.95	96.27	97.09	98.87	96.6	94.27
UBAP2L	ENSG00000143569	10.1277	86.5632	4.52131	1.16978e-05	0.000109867	2.69026	60.33	6.984	24.82	19.27	18.99	23.24	22.77
IFT22	ENSG00000128581	1.83066	16.0452	4.52048	1.17388e-05	0.000110168	2.69535	56.63	23.3	15.23	16.45	20.69	27.45	26.11
KCTD4	ENSG00000180332	0.378506	1.17584	4.51959	1.17827e-05	0.000110539	2.68673	71.55	50.3	59.68	57.08	37.02	38.92	44.71
CALCOCO2	ENSG00000136436	10.4904	94.0007	4.51932	1.17961e-05	0.000110623	2.75998	58.72	68.2	65.72	73.31	71.01	69.82	52.88
SHISA7	ENSG00000187902	0.629695	1.14964	4.51904	1.18102e-05	0.000110667	2.76193	65.32	40.19	32.79	13.71	6.011	4.359	15.38
TTC9	ENSG00000133985	-9.32443	35.8783	-4.51895	1.18143e-05	0.000110667	2.68739	7.997	5.15	4.943	4.938	4.701	0.8566	18.41
SLFN12L	ENSG00000205045	-17.9391	82.4596	-4.51739	1.18922e-05	0.000111334	2.70534	7.216	14.55	6.646	8.062	12.46	21.14	19.44
EPHA4	ENSG00000116106	-6.29156	20.7437	-4.51732	1.18954e-05	0.000111334	2.69371	93.18	97.83	97.51	95.73	97.67	96.11	97.12
ZNHIT2	ENSG00000174276	-0.994822	4.42639	-4.51725	1.1899e-05	0.000111334	2.67284	5.618	17.4	17.54	23.34	26.11	25.84	35.06
GIGYF2	ENSG00000204120	9.56554	72.263	4.51716	1.19036e-05	0.000111335	2.66769	28.19	48.98	50.22	49.35	49.54	41.76	24.35
TSPY26P	ENSG00000235217	-1.21978	6.18742	-4.51663	1.19299e-05	0.00011154	2.67864	5.885	16.12	4.817	6.198	6.636	4.243	5.774
CYTH4	ENSG00000100055	-54.4288	282.092	-4.51641	1.19411e-05	0.000111602	2.6958	67.07	67.88	66.78	73.41	76.98	54.71	60.61
MIPOL1	ENSG00000151338	23.5678	162.093	4.51595	1.19643e-05	0.000111776	2.66383	27.17	33.14	28.53	27.58	38.53	29.33	32.2
CHMP6	ENSG00000176108	-2.65598	17.828	-4.51435	1.20449e-05	0.000112445	2.65748	25.61	42.2	47.94	35.82	35.73	46.54	28.06
MANSC1	ENSG00000111261	18.5396	37.6686	4.51389	1.20683e-05	0.00011262	2.79253	3.26	53.97	36.28	25.03	24.79	26.87	22.78
TREM1	ENSG00000124731	-38.5702	105.492	-4.51286	1.21206e-05	0.000113024	2.67312	71.82	73.13	72.04	49.82	34.78	66.57	81.72
SEPTIN4	ENSG00000108387	1.96622	4.39554	4.51254	1.21365e-05	0.000113092	2.83483	17.72	65.41	55.56	46.95	64.34	60.09	62.53
GRIK1	ENSG00000171189	0.533704	1.12312	4.51208	1.21603e-05	0.000113266	2.68383	99.77	98.06	98.33	95.91	90.46	97	94.68
GLB1L2	ENSG00000149328	-2.28298	5.58885	-4.50905	1.23158e-05	0.000114585	2.64622	23.6	18.2	20.46	26.04	24.21	22.04	27.85
EBF4	ENSG00000088881	-0.512089	0.867282	-4.50865	1.23362e-05	0.000114732	2.66125	58.86	44.68	42.21	45.96	39.99	46.04	45.71
ZWINT	ENSG00000122952	1.12843	2.73635	4.50561	1.24947e-05	0.000116076	2.73234	29.98	55.23	53.66	33.53	32.89	47.61	49.31
UQCRHL	ENSG00000233954	0.386145	1.26276	4.50538	1.25066e-05	0.000116137	2.67173	75.57	4.883	58.34	46.93	14.89	28.41	16.49
TBXA2R	ENSG00000006638	3.18479	26.927	4.5053	1.25107e-05	0.000116137	2.6596	99.19	98.32	97.57	99.36	94.76	97.06	96.7
VSIG10L	ENSG00000186806	0.289407	0.663891	4.5034	1.26106e-05	0.000116947	2.62247	20.39	10.16	11.83	6.913	18.35	14.78	52.92
LRRC57	ENSG00000180979	7.76284	76.8254	4.50312	1.26254e-05	0.000116947	2.65254	24.03	10.91	9.256	19.57	19.07	13.51	20.46
PRRT1	ENSG00000204314	-0.371409	0.660216	-4.5031	1.26264e-05	0.000116947	2.64989	62.03	21.67	31.55	28.06	25.52	19.41	41.91
LINC00299	ENSG00000236790	-1.99652	4.78851	-4.50298	1.26331e-05	0.000116966	2.6165	2.277	5.855	3.895	3.159	2.056	3.693	8.077
SLC40A1	ENSG00000138449	28.9798	75.6328	4.50174	1.26985e-05	0.000117484	2.76193	90.99	98.03	97.47	96.53	99.08	98.12	97.84
CDCA7L	ENSG00000164649	8.36906	33.7169	4.50119	1.27281e-05	0.00011767	2.65014	62.94	55.97	58.97	62.3	56.34	60.43	41.82
TRABD2A	ENSG00000186854	-27.6285	102.121	-4.501	1.27384e-05	0.000117721	2.62451	12.96	8.097	11.73	10.68	29.22	20.16	70.06
STAB2	ENSG00000136011	0.629271	0.782662	4.50039	1.27709e-05	0.000117933	2.63803	72.71	87.61	83.49	72.36	79.76	84.45	91.68
LILRB1	ENSG00000104972	19.3995	65.9545	4.49968	1.2809e-05	0.000118241	2.62654	85.65	75.31	76.79	49.83	45	69.05	88.83
ZNF518B	ENSG00000178163	-9.28507	54.337	-4.49875	1.28589e-05	0.000118657	2.60615	35.54	29.39	17.81	17.58	15.28	25.16	10.2
THUMPD3	ENSG00000134077	-6.40976	36.2195	-4.49783	1.29086e-05	0.000119045	2.59052	42.35	5.14	25.19	46.24	48.45	22.78	32.68
SEZ6L	ENSG00000100095	-0.757999	1.49453	-4.49757	1.29223e-05	0.000119109	2.60241	51.2	41.62	42.81	42.75	26.77	27.96	53.21
SALL2	ENSG00000165821	-1.4365	3.78857	-4.49739	1.29319e-05	0.000119154	2.60408	61.39	52.96	48.99	25.84	27.54	34.03	24.41
BMX	ENSG00000102010	2.07324	3.79337	4.49383	1.31265e-05	0.000120767	2.76881	96.25	97.73	97.63	97.7	98.56	98.11	97.29
PAGR1	ENSG00000280789	-3.51592	23.1674	-4.49342	1.31488e-05	0.000120927	2.57532	40.71	1.219	3.87	8.883	7.498	2.963	2.988
RASA4	ENSG00000105808	-16.3945	62.5048	-4.49281	1.31822e-05	0.000121152	2.59667	74.64	71.52	64.96	72.03	73.86	65.96	47.22
ZNF136	ENSG00000196646	-3.35276	24.1713	-4.49223	1.32146e-05	0.000121352	2.58237	32.35	35.55	27.81	60.17	55.81	54.46	53.28
PRKCD	ENSG00000163932	35.6539	133.624	4.49018	1.33283e-05	0.000122215	2.67935	97.78	98.86	98.51	98.95	98.63	99.36	99.31
AFMID	ENSG00000183077	4.35053	35.4844	4.48859	1.34172e-05	0.000122979	2.57657	62.49	63.62	65.7	67.88	67.58	79.05	69.81
TMEM134	ENSG00000172663	-5.40995	29.5833	-4.48766	1.34692e-05	0.000123367	2.55637	44.8	5.311	5.135	17.73	20	9.886	14.16
INTS3	ENSG00000143624	11.0007	72.4206	4.48758	1.34739e-05	0.000123367	2.5858	47.28	35.95	38.16	43.62	46.14	29.64	18.09
GAMT	ENSG00000130005	-0.896122	3.73371	-4.48636	1.35425e-05	0.00012395	2.56568	71.69	65.89	58.01	78.51	78.19	71.01	66.83
MSH3	ENSG00000113318	3.5173	25.7326	4.48597	1.35648e-05	0.000124108	2.56647	62.17	67.81	59.02	74.22	74.28	67.51	55.4
TPPP	ENSG00000171368	-1.77564	8.12256	-4.48451	1.36476e-05	0.000124773	2.56608	64.87	63.35	68.97	55.98	38.7	36.64	58.4
SEC22B	ENSG00000265808	-8.75293	91.8859	-4.48137	1.38279e-05	0.000126235	2.53668	66.48	49.03	55.44	40.44	46.91	55.65	54.16
RRAGD	ENSG00000025039	7.20986	17.1137	4.48056	1.38747e-05	0.000126569	2.59334	51.39	70.81	68.01	78.77	83.28	81.53	60.99
ADCY4	ENSG00000129467	2.87133	10.3705	4.48046	1.38805e-05	0.000126576	2.69361	90.67	82.97	81.82	84.8	84.49	79.1	73.98
NAT9	ENSG00000109065	-2.60063	17.74	-4.4796	1.39304e-05	0.000126984	2.53235	25.65	56.3	53.36	33.92	34.07	40.37	49.58
DPP7	ENSG00000176978	-8.3686	38.69	-4.47913	1.39576e-05	0.000127159	2.53762	87.22	89.84	90.25	90.79	93.95	90.34	89.04
PPIE	ENSG00000084072	-4.48629	26.317	-4.47909	1.39604e-05	0.000127159	2.52705	23.11	41.49	30.88	58.36	63.02	67.25	58.01
PCNX2	ENSG00000135749	-8.0198	52.2153	-4.47882	1.39761e-05	0.000127212	2.55467	31.69	20.11	19.97	17.93	14.53	20.88	30.26
ARHGEF12	ENSG00000196914	21.8367	85.1635	4.47648	1.4113e-05	0.000128364	2.59638	81.69	66.75	67.75	65.49	58.76	60.07	49.65
LINC00205	ENSG00000223768	-4.56821	21.4544	-4.47381	1.42712e-05	0.000129708	2.50113	1.35	5.391	4.066	2.333	1.361	2.595	1.179
ZNF699	ENSG00000196110	-2.96496	13.1419	-4.47185	1.43882e-05	0.000130627	2.48623	50.74	53.4	50.07	38.73	43.22	39.83	29.99
BFAR	ENSG00000103429	-5.74954	37.3519	-4.47105	1.44364e-05	0.000131017	2.48621	45.65	53.26	43.9	49.31	64.25	46.09	14.7
DOK4	ENSG00000125170	-0.898182	2.89909	-4.47034	1.44793e-05	0.00013123	2.50354	79.83	74.96	71.37	68.22	71.25	64.67	70.11
APOM	ENSG00000204444	-0.925865	5.58672	-4.47012	1.44924e-05	0.000131285	2.49568	68.47	73.25	74.43	70.2	70.91	73.14	78.93
JAG1	ENSG00000101384	2.11717	5.86499	4.46967	1.45196e-05	0.000131484	2.53422	74.27	85.28	85.41	83.55	87.92	83.75	88.02
ZNF436	ENSG00000125945	-1.83982	12.6985	-4.46949	1.45304e-05	0.000131533	2.47899	34.53	19.32	18.63	35.27	34.67	22.46	5.291
FLVCR2	ENSG00000119686	3.65524	11.4115	4.46664	1.47038e-05	0.000132971	2.55168	57.26	74.84	69.79	41.04	47.71	54.01	48.87
SLC29A1	ENSG00000112759	-6.01164	14.6351	-4.46662	1.47054e-05	0.000132971	2.47498	95.22	96.7	96.6	95.67	94.29	95.05	92.98
CEP295NL	ENSG00000178404	2.55802	9.17919	4.46555	1.4771e-05	0.000133516	2.50849	10.44	21.2	22.43	15.69	22.37	23.53	23.69
PHLDB3	ENSG00000176531	-1.57897	7.23792	-4.46408	1.48617e-05	0.000134237	2.46091	41.24	13.68	25.18	30.62	29.82	19.82	32.34
RPL19	ENSG00000108298	-135.769	552.504	-4.46335	1.49068e-05	0.000134596	2.45827	57.47	56.58	31.08	64.67	61.01	56.54	40.01
ZNF17	ENSG00000186272	-3.26031	13.8115	-4.4629	1.49346e-05	0.000134798	2.45387	9.281	10.94	12.28	19.63	19.6	20	9.458
TULP3	ENSG00000078246	-1.20945	5.31278	-4.46245	1.49629e-05	0.000135004	2.46713	51.32	28.83	53.63	51.47	53.64	49.23	53.22
TRIM38	ENSG00000112343	27.7413	200.162	4.4621	1.49848e-05	0.000135115	2.50922	45.79	54.98	63.25	51.7	55.86	43.78	35.83
LIMA1	ENSG00000050405	-2.74909	12.4375	-4.46208	1.49861e-05	0.000135115	2.45653	79.55	72.7	72.58	62.61	58.77	68.06	53.2
RHOBTB2	ENSG00000008853	-6.92839	28.5722	-4.4609	1.50596e-05	0.000135629	2.44709	71.1	62.09	61.54	70.5	73.58	61.87	54
ZNF140	ENSG00000196387	-2.538	16.7001	-4.45989	1.51231e-05	0.000136152	2.46085	38.43	40.34	37.11	49.96	40.52	42.29	32.65
ZMYM3	ENSG00000147130	3.99933	19.5503	4.45887	1.51876e-05	0.000136633	2.48563	65.51	40.91	46.02	52.23	55.63	38.1	33.32
VCP	ENSG00000165280	17.2914	115.695	4.45861	1.5204e-05	0.000136731	2.45328	87.06	84.15	85.45	90.17	93.91	89.07	85.18
MSH5	ENSG00000204410	2.96695	28.1999	4.45843	1.52155e-05	0.000136785	2.47675	38.88	48.11	38.6	53.36	56.89	44.4	37.4
HPCAL4	ENSG00000116983	-2.95417	6.67811	-4.45705	1.53027e-05	0.000137519	2.43977	70.44	57.14	54.41	40.63	29.88	44.38	69.22
CRB3	ENSG00000130545	-0.271297	0.546721	-4.45591	1.53759e-05	0.000138126	2.4295	52.78	11.94	28.07	23.73	26.69	19.03	37.95
REXO4	ENSG00000148300	-3.46216	23.0305	-4.45544	1.54055e-05	0.000138342	2.42546	59.58	27.66	17.65	23.84	15.09	24.59	12.96
ING1	ENSG00000153487	-3.58509	35.1063	-4.45472	1.54516e-05	0.000138606	2.44709	44.9	63.53	58.1	73.49	80.39	60.05	43.63
RUSC1-AS1	ENSG00000225855	-1.33665	9.0598	-4.45366	1.55204e-05	0.000139122	2.42238	1.305	17.08	12.25	16.57	17.48	35.93	21.23
LILRB4	ENSG00000186818	5.85423	20.9846	4.45174	1.56448e-05	0.000140136	2.4747	88.78	85.6	82.32	73.75	69.5	82.52	88.91
BTBD8	ENSG00000189195	1.83868	5.77067	4.45135	1.56698e-05	0.000140258	2.41226	44.11	1.653	8.878	13.32	9.513	0.7205	0.2771
NMUR1	ENSG00000171596	-5.27854	13.1373	-4.45117	1.56815e-05	0.000140312	2.41157	93.89	90.05	87.31	99.67	99.95	92.86	86.41
HFE	ENSG00000010704	3.8788	27.4472	4.44942	1.57962e-05	0.000141185	2.48346	75.46	86.32	86.89	72.96	79.01	84.94	91.51
SIL1	ENSG00000120725	1.95268	9.30151	4.44864	1.58474e-05	0.000141592	2.41399	68.94	64.64	64	78.98	81.08	76.05	74.74
ALKBH7	ENSG00000125652	-3.21136	10.441	-4.44751	1.59218e-05	0.000142051	2.40467	51.77	8.475	33.88	45.79	17.82	23.18	21.09
RANGRF	ENSG00000108961	-1.82151	9.43865	-4.44601	1.60215e-05	0.000142838	2.40112	71.11	44.03	43.87	35.23	22.03	47.99	37.11
MACF1	ENSG00000127603	91.1912	624.283	4.44427	1.61373e-05	0.00014372	2.42633	74.77	77.92	77.83	55.6	53.82	66.72	50.16
TPGS2	ENSG00000134779	-9.07996	55.1	-4.44352	1.61875e-05	0.00014411	2.4253	0.7357	1.698	0.6752	14.55	15.72	2.106	7.573
PCLAF	ENSG00000166803	1.71555	11.3367	4.44304	1.62204e-05	0.000144299	2.39431	48.81	66.03	62.32	50.42	57.41	57.06	71.06
RSPH9	ENSG00000172426	-1.18187	6.3577	-4.44194	1.62942e-05	0.000144904	2.37556	21.59	25.13	28.95	25.32	15.98	21.81	33.92
CD34	ENSG00000174059	2.39527	16.6762	4.43974	1.64439e-05	0.000146108	2.36514	85.91	95.05	92.93	81.07	78.79	91.02	94.86
TMEM241	ENSG00000134490	1.69577	7.138	4.43765	1.65871e-05	0.000147244	2.36703	0.1461	69.58	67.88	62.99	62.17	76.37	70.62
ORC6	ENSG00000091651	11.1073	84.7546	4.43661	1.66583e-05	0.000147823	2.35372	57.41	78.61	76.11	42.03	41.38	74.48	59.49
SIPA1L1	ENSG00000197555	27.9843	106.424	4.43275	1.69273e-05	0.000150022	2.40989	91.87	71.21	73.09	68.91	67.64	64.38	58.15
PCID2	ENSG00000126226	-4.49487	30.696	-4.43271	1.69302e-05	0.000150022	2.34364	56.71	12.59	14.56	35.68	28.48	29.58	16.86
APOL3	ENSG00000128284	-14.0118	71.3254	-4.43254	1.69416e-05	0.000150069	2.40977	38.93	34.45	41.05	53.49	50.74	29.99	45.5
GPR137B	ENSG00000077585	-2.93164	11.6505	-4.43192	1.69856e-05	0.000150405	2.3583	46.78	41.08	42.17	56.37	38.35	41.37	56.15
IGHV3-33	ENSG00000211955	7.98561	17.3424	4.43171	1.70004e-05	0.000150482	2.42851	6.853	20.49	18.29	2.142	3.104	11.27	13.64
TRADD	ENSG00000102871	-3.89316	23.239	-4.43158	1.70092e-05	0.000150506	2.33119	76.08	88.99	88.45	88.32	93.61	88.47	83.49
STAC3	ENSG00000185482	1.65	5.21425	4.43086	1.70601e-05	0.000150903	2.43375	62.33	53.8	52.59	70.42	57.3	56.23	58.68
SLX4	ENSG00000188827	2.55352	20.5072	4.43053	1.70838e-05	0.000151005	2.348	65.94	44.51	58.8	66.37	61.71	32.08	25.44
EOMES	ENSG00000163508	-8.9435	24.2825	-4.43024	1.71038e-05	0.000151127	2.32893	78.14	72.69	77.09	74.12	71.1	69.52	76.28
RPL13	ENSG00000167526	-303.779	891.534	-4.42995	1.71246e-05	0.000151242	2.31894	69.04	64.24	45.93	53.88	42.84	47.34	43.21
ZNF419	ENSG00000105136	-4.35973	21.4077	-4.42989	1.7129e-05	0.000151242	2.32369	15.09	20.59	8.888	36.39	39.11	35.77	31.85
SLC16A13	ENSG00000174327	-1.30601	6.36956	-4.4294	1.71639e-05	0.000151496	2.32558	28.4	24.33	22.1	13.85	24.29	25.87	27.76
KIF13A	ENSG00000137177	17.2238	47.5488	4.42835	1.72385e-05	0.0001521	2.37702	61.52	52.24	52.79	52.59	55.1	49.88	43.03
BCL11B	ENSG00000127152	-36.2638	164.911	-4.42814	1.72534e-05	0.000152177	2.37967	73.05	56.38	58.46	58.43	60.96	56.87	57.55
PGAP3	ENSG00000161395	-2.6253	12.6919	-4.42753	1.72972e-05	0.00015251	2.33902	56.16	25.66	24.48	38.86	29.36	29.5	40.56
TRIM68	ENSG00000167333	-2.55741	13.5348	-4.42652	1.73698e-05	0.000153096	2.32796	55.48	56.64	46.27	39.52	46.78	40.24	31.88
INO80D	ENSG00000114933	10.9892	111.905	4.42473	1.7499e-05	0.000154101	2.32923	44.31	42.54	40.14	39.1	41.64	47.27	41.89
SAMD10	ENSG00000130590	-1.50086	5.30505	-4.42441	1.75218e-05	0.000154216	2.33173	12.31	10.12	9.569	14.53	15.85	8.213	16.88
TSHZ2	ENSG00000182463	-3.56087	9.68244	-4.42337	1.75976e-05	0.000154773	2.31319	26.58	13.79	18.24	16.1	13.43	11.97	12.71
PLA2G7	ENSG00000146070	-0.99819	2.29822	-4.42292	1.763e-05	0.000154901	2.29966	98.09	98.11	97.66	99.53	98.67	98.3	98.81
HP	ENSG00000257017	4.63828	22.6293	4.4224	1.76685e-05	0.000155176	2.45943	79.61	82.57	82.89	87.32	88.63	87.03	92
ANKRD34A	ENSG00000272031	-0.657121	2.54301	-4.42207	1.76921e-05	0.000155328	2.31724	11.06	9.7	10.91	11.6	7.76	7.316	11.16
BCL7C	ENSG00000099385	-3.33505	16.9283	-4.42022	1.78284e-05	0.000156303	2.28286	30.77	28.48	28.53	62.71	67.24	42.82	47.72
MED22	ENSG00000148297	-7.06884	58.0333	-4.41905	1.79148e-05	0.000156949	2.28691	67.09	54.06	55.34	51.12	37.22	50.38	40.64
KCNJ9	ENSG00000162728	-0.590755	1.86212	-4.41751	1.80294e-05	0.000157829	2.29375	95.9	87.3	89.82	92.38	86.18	86.55	88.65
ABCD1	ENSG00000101986	4.39098	22.0772	4.41744	1.80343e-05	0.000157829	2.29654	35.03	65.79	60.2	67.73	76.54	76.43	54.87
TNFRSF25	ENSG00000215788	-8.6234	34.1687	-4.41416	1.82803e-05	0.000159812	2.30371	78.3	86.04	86.95	79.28	79.11	85.66	95.92
ZMYND19	ENSG00000165724	-1.29142	5.67247	-4.4128	1.83833e-05	0.000160543	2.25875	71.83	69.34	71.93	56.18	52.18	59.69	48.91
ZNF266	ENSG00000174652	-13.1095	60.9981	-4.4122	1.8429e-05	0.000160885	2.25563	40.1	38.83	32.8	39.62	46.25	35.3	29.42
DEPDC7	ENSG00000121690	-0.375101	0.657238	-4.41205	1.84403e-05	0.000160927	2.25734	5.835	37.66	43.52	23.84	26.56	25.74	24.1
ARL6IP5	ENSG00000144746	-16.5214	117.206	-4.41107	1.8515e-05	0.000161466	2.27872	84.68	65.73	69.74	74.16	68.15	70.14	63.84
SQLE	ENSG00000104549	2.30987	8.76702	4.40938	1.86451e-05	0.000162542	2.28298	92.57	90.82	90.64	92.35	94.19	91.81	86.9
NDE1	ENSG00000072864	-17.738	111.736	-4.40925	1.86547e-05	0.000162569	2.2653	70.41	54.49	52.04	47.81	47.68	49.4	28.9
SDF2	ENSG00000132581	-4.11054	26.9305	-4.40903	1.86719e-05	0.000162651	2.26323	49.83	26.16	31.89	47.09	38	37.12	42.61
LYPD2	ENSG00000197353	-0.276964	0.474282	-4.40896	1.86773e-05	0.000162651	2.25074	4.303	2.938	6.949	14.26	15.71	21.65	70.54
LMBR1L	ENSG00000139636	-3.97079	29.3395	-4.40855	1.87087e-05	0.000162811	2.24717	57.46	22.67	24.51	20.15	37.31	8.904	19.08
SLC16A1	ENSG00000155380	2.77518	9.40557	4.40778	1.87684e-05	0.000163272	2.31205	94	95.94	95.13	96.85	97.66	95.72	93.43
ASB3	ENSG00000115239	16.6723	126.576	4.4075	1.87898e-05	0.000163401	2.23782	47.42	31.2	36.69	43.49	46.85	34.79	35.04
ITIH4	ENSG00000055955	1.39659	4.39077	4.40741	1.87973e-05	0.000163409	2.2472	74.85	83.31	79.32	76.23	75.65	77.34	89.61
KIAA1143	ENSG00000163807	-5.88207	47.3448	-4.40683	1.88419e-05	0.00016374	2.25687	14.06	0.4283	0.8919	14.6	16.73	0.9523	6.596
NUBP2	ENSG00000095906	-3.10058	20.848	-4.4062	1.88913e-05	0.000164111	2.23176	61.69	51.5	47.33	53.98	46.2	56.37	32.63
MYH11	ENSG00000133392	-8.83127	51.9881	-4.40603	1.89048e-05	0.000164171	2.26344	79.54	78.09	76.46	71.56	60.3	69.48	56.59
MON1A	ENSG00000164077	-1.44958	8.574	-4.40576	1.89257e-05	0.000164295	2.23576	33.83	27.59	23.3	30.45	29.93	36.17	25.03
CRIP1	ENSG00000213145	-21.5013	84.6071	-4.4056	1.89377e-05	0.000164341	2.23295	59.5	21.2	34.94	30.22	24.85	25.47	35.27
C19orf53	ENSG00000104979	-3.74538	17.4678	-4.40536	1.89571e-05	0.000164452	2.23035	36.03	0.655	4.081	0.8012	1.678	6.792	3.532
UBAC2	ENSG00000134882	-6.05532	60.8982	-4.40387	1.90734e-05	0.000165345	2.23061	54.05	38.11	34.49	37.23	13.66	31.85	19.41
ZNF14	ENSG00000105708	-4.54327	17.7773	-4.40267	1.91684e-05	0.000166111	2.21662	34.13	29.35	30.4	39.58	31.86	27.01	7.306
ANO5	ENSG00000171714	0.439527	0.6578	4.4019	1.92288e-05	0.000166576	2.30123	54.71	59.38	49.88	44.69	45.68	56.91	49.69
PHKB	ENSG00000102893	8.7629	70.238	4.40172	1.92431e-05	0.000166641	2.22254	70.21	73.21	73.27	87.3	92.72	84.29	77.84
NECTIN3	ENSG00000177707	-0.438245	0.911084	-4.4013	1.92765e-05	0.000166872	2.21006	45.28	57.29	51.13	16.71	18.57	52.92	69.84
PDGFD	ENSG00000170962	-2.05844	5.31508	-4.39954	1.9417e-05	0.000167854	2.21044	92.14	93.04	94.37	91.07	92.26	92.11	97.88
AJM1	ENSG00000232434	-2.7416	7.49684	-4.39935	1.94326e-05	0.00016793	2.21829	12.23	15.94	14.63	9.15	9.498	22.12	41.97
WNT1	ENSG00000125084	-0.307852	0.677648	-4.39756	1.95762e-05	0.000168986	2.1988	56.61	72.21	76.41	80.6	82.08	81.17	86.47
TTC21A	ENSG00000168026	1.81914	8.2014	4.39716	1.96088e-05	0.000169099	2.20922	24.17	40.97	27.01	26.25	22.22	28.93	31.44
ZNF366	ENSG00000178175	1.09597	3.08364	4.39665	1.96495e-05	0.000169391	2.28885	66.22	69.08	68.18	64.02	64.13	58.66	65.94
FRK	ENSG00000111816	13.9182	97.7776	4.3957	1.97268e-05	0.000169998	2.18869	92.68	97.43	97.33	97.9	99.08	98.42	97.69
SYCP3	ENSG00000139351	2.04427	8.90693	4.3939	1.98739e-05	0.000171146	2.23936	58.58	57.11	56.44	52.44	53.82	65.75	69.32
FANCF	ENSG00000183161	-2.83387	18.6809	-4.39294	1.99526e-05	0.000171645	2.19589	54.96	63.4	57.95	67.42	66.82	63.63	56.35
STON2	ENSG00000140022	5.53308	12.2462	4.39201	2.00292e-05	0.000172244	2.29757	70.07	56.76	53.66	43.98	33.72	49.68	48.11
CCL4L2	ENSG00000276070	-2.10969	4.45784	-4.39083	2.01261e-05	0.000173017	2.17499	73.48	66.67	60.49	61.02	58.86	61.24	72.68
SMTN	ENSG00000183963	1.39983	5.22928	4.38757	2.03982e-05	0.000175235	2.23626	24.3	68.38	64.52	51.02	55.13	56.89	63.87
LONRF3	ENSG00000175556	1.28773	3.82643	4.38707	2.04404e-05	0.000175536	2.24707	57.82	45.36	46.68	36.77	40.64	30.13	21.74
SLC39A13	ENSG00000165915	-2.45664	14.477	-4.38565	2.05596e-05	0.000176381	2.18998	31.16	42.17	53.95	49.9	57.31	43.72	52.5
SNU13	ENSG00000100138	-6.61027	40.9202	-4.38424	2.06793e-05	0.000177281	2.14615	28.64	62.4	60	37.58	32.74	67.48	51.6
[truncated: 4,252 more rows]

## Sheet: RSV-LRTI
Gene2	ENSEMBL	logFC	AveExpr	t	P.Value	adj.P.Val	B	Tclin	Tier 1	Tclin & Tier 1	Tclin & Tchem	Tchem	Tier 1 & 2	Tier 1 & 2 & 3A
IFI27	ENSG00000165949	226.65	99.6508	82.3482	2.39e-139	5.919e-135	210.672	52.19	43.24	55.39	38.65	16.56	34.14	61.98
OTOF	ENSG00000115155	22.8872	10.6469	30.934	6.856e-72	8.4901e-68	132.296	57.58	48.73	53.72	46.36	47.64	43.7	63.28
SIGLEC1	ENSG00000088827	62.4289	32.7689	16.0452	6.4174e-36	5.298e-32	66.2109	77.01	79.61	75.51	55.39	65.58	78.39	89.69
IFI44L	ENSG00000137959	380.142	200.915	10.8617	3.1666e-21	1.9607e-17	36.2404	35.44	73.72	71.09	51.3	52.42	67.26	75.95
USP18	ENSG00000184979	19.9914	15.7701	9.8971	1.5465e-18	7.6605e-15	30.5483	77.8	71.99	72.55	82.23	78.92	85.53	77.42
TCN2	ENSG00000185339	9.04244	5.60191	9.80091	2.8466e-18	1.175e-14	30.0655	70.34	76.35	80.07	77.51	75.78	74.88	97.04
CD177	ENSG00000204936	19.445	20.9101	9.63178	8.2909e-18	2.9334e-14	28.712	69.51	72.35	72.25	88.94	88.4	65.93	91.62
HERC6	ENSG00000138642	38.1336	36.7782	7.86248	4.0736e-13	1.2611e-09	19.0716	10.25	6.923	6.621	28.17	24.69	17.48	11.73
C1QC	ENSG00000159189	2.78039	1.58442	7.66558	1.2836e-12	3.5324e-09	17.9265	84.57	77.94	75.44	76.95	78.23	76.47	87.02
EPHB2	ENSG00000133216	5.78107	4.3725	7.57515	2.1648e-12	5.0315e-09	17.5227	92.67	97.99	97.63	96.64	97.6	97.55	98.27
IFI44	ENSG00000137965	89.4406	59.4048	7.56964	2.2347e-12	5.0315e-09	17.4464	20.37	56.75	56.62	59.41	60.04	51.46	66.61
OAS2	ENSG00000111335	283.174	220.355	7.44243	4.6377e-12	8.9277e-09	16.7599	79.72	72.19	77.11	70.26	54.94	77.25	76.11
DDX60	ENSG00000137628	131.774	95.0476	7.3952	6.0728e-12	1.0743e-08	16.5297	49.92	42.26	33.77	40.38	47.59	36.82	21.83
KLHDC7B	ENSG00000130487	9.68862	10.1116	7.20497	1.7833e-11	2.7605e-08	15.5491	9.498	81.88	81.77	78.67	79.67	83.06	77.18
LY6E	ENSG00000160932	217.991	169.946	7.15515	2.3592e-11	3.437e-08	15.2203	42.68	46.91	44.45	34.25	38.41	45.28	67.73
LGALS3BP	ENSG00000108679	25.1147	25.2884	7.03783	4.5419e-11	6.2494e-08	14.6868	62.27	63.47	72.19	74.29	72.31	62.72	81.14
SPATS2L	ENSG00000196141	22.6398	30.1678	6.91773	8.83e-11	1.151e-07	14.0142	57.38	8.117	22.83	36.78	33.67	43.83	13.18
XAF1	ENSG00000132530	160.193	110.479	6.85237	1.2647e-10	1.5662e-07	13.7276	49.92	62.03	55.84	66.14	63	48.52	52.82
MS4A4A	ENSG00000110079	4.50792	4.13056	6.77422	1.9388e-10	2.1826e-07	13.3511	22.57	56.73	48.8	57.45	66.89	37.72	69.53
C2	ENSG00000166278	8.55256	8.10255	6.63826	4.0509e-10	4.3621e-07	12.6512	86.82	76.88	76.54	84.71	77.71	78.38	89.42
CMPK2	ENSG00000134326	68.2371	50.7919	6.38331	1.5774e-09	1.6278e-06	11.3305	60.14	45.86	34.84	49.25	40.47	35.36	44.64
EEF2	ENSG00000167658	-788.831	1483.74	-6.27397	2.7996e-09	2.7735e-06	10.8542	91.2	90.29	89.02	96.11	98.11	93.29	90.41
KIAA1958	ENSG00000165185	16.787	28.5895	6.26469	2.9386e-09	2.7979e-06	10.783	18.02	16.43	13.38	24.63	25.72	21.32	21.46
CTSD	ENSG00000117984	161.324	190.889	6.13534	5.7463e-09	4.9076e-06	10.1837	94.01	99.18	99.22	99.53	99.81	99.45	99.27
ADAM17	ENSG00000151694	29.3629	88.1011	6.10101	6.8561e-09	5.6602e-06	10.0082	96.56	96.16	95.38	95.86	97.25	96.42	96.98
SPTLC2	ENSG00000100596	92.5261	124.641	6.06588	8.2092e-09	6.548e-06	9.82674	83.7	79.51	83.1	92.32	97.18	86.35	83.21
RPL23A	ENSG00000198242	-216.223	283.863	-6.05999	8.4603e-09	6.548e-06	9.81501	44.92	46.99	52.94	49.68	40.06	54.55	37.37
GRN	ENSG00000030582	178.935	173.934	6.02899	9.9119e-09	7.3706e-06	9.67013	79.77	79.63	80.07	82.29	86.34	81.87	85.93
RGL1	ENSG00000143344	3.78856	4.73345	6.02494	1.0118e-08	7.3706e-06	9.61572	80.43	82.73	86.09	78.65	83.66	79.84	78.76
CD1C	ENSG00000158481	-8.45772	8.69881	-6.00411	1.1251e-08	7.7433e-06	9.55085	84.86	80.85	81.4	68.75	69.68	77.3	78.03
CLSPN	ENSG00000092853	8.15938	10.8923	6.00403	1.1255e-08	7.7433e-06	9.54005	58.01	76.69	73.89	85.08	91.24	86.91	80.45
EIF2AK2	ENSG00000055332	208.225	202.617	5.92726	1.6607e-08	1.1117e-05	9.16172	95.71	98.84	98.42	98.32	98.2	99.24	98.97
C1QB	ENSG00000173369	5.68885	3.99581	5.90182	1.8879e-08	1.2305e-05	9.00978	95.63	87.78	90.51	92.23	90.13	89.23	91.94
RUFY4	ENSG00000188282	3.35784	2.29046	5.84262	2.541e-08	1.5733e-05	8.74887	24.72	47.2	48.68	46.5	49.39	48.95	57.97
CRYBG1	ENSG00000112297	54.6523	129.919	5.80965	2.9959e-08	1.8087e-05	8.6234	31.85	29.48	35.64	34.15	32.58	27.94	32.56
OR52K2	ENSG00000181963	2.07561	1.42438	5.80417	3.0789e-08	1.8087e-05	8.60164	52.96	1.456	1.3	9.12	16.11	0.6702	2.963
DNAJC13	ENSG00000138246	42.8383	70.803	5.80021	3.1402e-08	1.8087e-05	8.58222	63.01	52.85	45.17	54.18	58.07	51.86	42.8
CACNA1A	ENSG00000141837	15.3816	46.097	5.75059	4.0179e-08	2.2616e-05	8.35081	99.75	95.97	95.41	94.37	91.22	93.52	93.57
P4HTM	ENSG00000178467	-11.8127	29.551	-5.67709	5.7743e-08	3.178e-05	8.01214	93.04	91.04	89.91	93.59	95.67	91.23	88.45
SP100	ENSG00000067066	115.074	251.062	5.64713	6.6884e-08	3.5856e-05	7.87009	69.08	66.11	61.67	75.6	74.85	80.44	68.53
NCSTN	ENSG00000162736	26.7775	54.0336	5.64362	6.8043e-08	3.5856e-05	7.85927	95.38	94.96	94.7	94.16	95.79	94.94	95.26
MCM10	ENSG00000065328	3.20896	3.36898	5.63283	7.1733e-08	3.7013e-05	7.79641	58.31	63.04	64.19	62.52	67	63.99	50.99
LZTFL1	ENSG00000163818	-6.96517	12.0603	-5.6262	7.4096e-08	3.7452e-05	7.77884	80.4	65.72	63.47	73.67	75.25	70.15	57.81
DCAF8	ENSG00000132716	-23.8272	111.685	-5.62177	7.5719e-08	3.7507e-05	7.75869	40.28	23.42	23.59	42.42	35.81	36.67	38.21
APLP2	ENSG00000084234	98.3416	194.306	5.61472	7.8367e-08	3.8057e-05	7.72622	76.69	76.12	72.28	77.09	82.73	70.27	78.95
CLN3	ENSG00000188603	39.9939	83.2564	5.57314	9.5951e-08	4.57e-05	7.53517	55.66	70.62	65.26	60.79	68.63	68.14	60.87
SIGLEC5	ENSG00000268500	33.4794	22.3993	5.56601	9.9335e-08	4.6419e-05	7.50348	32.68	66.83	61.92	49.98	44.94	67.41	78.11
ATG7	ENSG00000197548	26.3523	49.3832	5.56015	1.022e-07	4.6873e-05	7.4769	65.07	78.17	74.86	83.68	86.86	84.14	68.89
EIF3F	ENSG00000175390	-68.0337	125.173	-5.5317	1.1729e-07	5.2818e-05	7.34827	48.38	58.39	40.46	63.46	62.93	47.26	40.98
APOBR	ENSG00000184730	105.888	105.661	5.52502	1.2114e-07	5.3488e-05	7.31684	74.94	66.65	72.24	74.33	80.53	80.87	76.49
RPL7A	ENSG00000148303	-368.342	526.332	-5.5217	1.231e-07	5.3488e-05	7.30305	37.73	43.2	46.83	37.73	40.8	46.83	42.23
GPR84	ENSG00000139572	2.23067	1.97268	5.50224	1.3521e-07	5.7738e-05	7.21233	95.82	93.48	93.56	94.42	95.55	92.76	89.98
COQ4	ENSG00000167113	-10.5659	30.2203	-5.47374	1.5507e-07	6.4739e-05	7.08665	34.84	16.24	19.5	27.21	20.6	18.29	12.8
RPL14	ENSG00000188846	-202.26	278.013	-5.46748	1.5981e-07	6.4884e-05	7.05817	62.06	59.39	50.75	60.7	48.03	56.11	47.05
CD200R1	ENSG00000163606	-7.73143	10.9948	-5.46225	1.6386e-07	6.5457e-05	7.03493	85.67	84.75	82.73	79.79	82.58	76.67	96.13
FBXO39	ENSG00000177294	2.26018	1.63049	5.38848	2.3304e-07	9.1615e-05	6.70155	3.316	19.38	13.18	27.44	36.67	25.82	36.18
CDC6	ENSG00000094804	3.61368	4.27787	5.37755	2.4545e-07	9.4987e-05	6.65515	83.36	84.83	84.55	83.69	77.76	85.12	74.48
ESPL1	ENSG00000135476	3.4548	3.81892	5.3735	2.5022e-07	9.5341e-05	6.63851	60.17	56.25	56.82	44.98	53.31	66.84	59.62
EIF3L	ENSG00000100129	-107.609	180.649	-5.36961	2.5488e-07	9.5646e-05	6.62139	17.78	41.12	39.66	59.24	54.91	54.07	36.05
SLC6A12	ENSG00000111181	3.6426	2.62218	5.35143	2.778e-07	0.00010249	6.53956	95.89	93.08	93	93.32	92.64	92.51	87.63
SNX19	ENSG00000120451	36.7814	85.7684	5.34871	2.814e-07	0.00010249	6.52878	8.364	24.51	15.41	31.27	29.88	21.51	15.26
MXD4	ENSG00000123933	-40.8674	77.2332	-5.34014	2.9303e-07	0.00010368	6.48966	61.84	29.6	37.01	39.26	36.38	39.81	24.22
KCTD7	ENSG00000243335	-18.1317	46.3163	-5.33383	3.019e-07	0.00010531	6.46264	30.08	10.33	5.125	21.87	21.27	2.172	3.295
RPLP1	ENSG00000137818	-281.596	388.919	-5.30782	3.4128e-07	0.0001174	6.34807	65.95	46.7	43.29	42.08	46.21	50.62	34.83
RPLP2	ENSG00000177600	-235.702	366.474	-5.30361	3.481e-07	0.0001181	6.32931	63.02	35.39	40.19	46.02	56.83	38.55	32.76
RPL10	ENSG00000147403	-693.814	864.079	-5.29209	3.6748e-07	0.00012031	6.27866	71.34	70.48	71.89	65.32	65.41	64.17	58.79
MCM4	ENSG00000104738	9.79576	14.7343	5.28193	3.8542e-07	0.00012238	6.23291	75.31	74.62	74.31	72.88	64.84	78.02	60.93
GNS	ENSG00000135677	104.225	144.101	5.27106	4.0558e-07	0.00012565	6.18731	72.62	85.17	82.14	81.03	86.02	84.6	82.62
KLRB1	ENSG00000111796	-21.7261	20.1839	-5.26522	4.1682e-07	0.00012745	6.16101	84.88	82.04	80.47	56.98	65.76	76.17	84.53
MX1	ENSG00000157601	309.726	272.376	5.21996	5.149e-07	0.00015552	5.96372	78.09	82.24	80.17	79.81	82.16	83.63	75.66
TPX2	ENSG00000088325	5.9958	6.94274	5.2091	5.4157e-07	0.0001616	5.91757	87.88	91.2	88.54	91.18	92.86	90.36	87.14
VNN1	ENSG00000112299	30.9967	25.7399	5.204	5.5456e-07	0.00016351	5.89395	64.85	68.41	67.4	77.69	73.53	77.67	83.4
PLS3	ENSG00000102024	1.38599	1.2452	5.18221	6.1353e-07	0.00017877	5.8004	52.35	61.61	60.03	66.49	72.8	67.94	65.67
ADAMTS2	ENSG00000087116	0.76347	0.552016	5.17279	6.4089e-07	0.00018457	5.76128	52.64	66.92	68.42	70.2	64.19	78.56	91.4
RPS4Y1	ENSG00000129824	-25.8001	50.3771	-5.16344	6.692e-07	0.00018834	5.71842	53.16	54.66	55.88	63.38	59.13	60.32	44.32
C3AR1	ENSG00000171860	32.9171	28.6477	5.15374	6.9986e-07	0.00019476	5.67876	94.17	90.37	91.61	95.29	95.72	93.63	96.71
OSCAR	ENSG00000170909	23.9083	26.8345	5.12457	8.005e-07	0.0002155	5.55292	57.82	60.87	67.52	62.92	59.43	69.55	87.61
OAS1	ENSG00000089127	155.291	146.018	5.11659	8.3041e-07	0.00022115	5.51657	72.09	78.69	81.45	70.85	72.85	78.43	92.61
RPL19	ENSG00000108298	-392.184	538.563	-5.10236	8.8645e-07	0.00023356	5.456	57.47	56.58	31.08	64.67	61.01	56.54	40.01
C1QA	ENSG00000173372	6.45342	4.33799	5.08985	9.3876e-07	0.00023706	5.40537	86	78.91	75.98	76.37	82.38	76.17	87.21
MRPS30	ENSG00000112996	-10.8265	32.5005	-5.08899	9.4245e-07	0.00023706	5.39824	22.91	59.34	26.09	30.98	36.44	38.67	27.81
ABCA1	ENSG00000165029	69.4305	71.4575	5.08775	9.478e-07	0.00023706	5.39411	97.54	98.17	97.51	96.93	98.01	98.55	97.75
DISC1	ENSG00000162946	31.6968	45.7074	5.08679	9.5196e-07	0.00023706	5.3899	85.02	87.89	86.75	84.61	81.27	80.37	80.01
ISG15	ENSG00000187608	71.243	63.4149	5.08342	9.6674e-07	0.00023706	5.37651	91.09	87.35	87.27	90.1	90.29	89.67	85.12
SLC35F6	ENSG00000213699	11.7881	44.1984	5.06593	1.0471e-06	0.0002485	5.3	40.87	31.25	28.94	26.02	31.4	22.33	24.63
RPS4X	ENSG00000198034	-353.68	525.65	-5.06233	1.0645e-06	0.0002485	5.28617	61.16	65.53	64.59	54.95	49.23	57.53	41.05
UBQLNL	ENSG00000175518	0.898778	0.804729	5.06147	1.0687e-06	0.0002485	5.28404	23.25	16.6	25.59	30.32	26	35.75	40.75
NACA	ENSG00000196531	-161.144	283.185	-5.06047	1.0736e-06	0.0002485	5.27639	5.114	47.57	38.3	46.45	46.6	56.42	38.35
RPS28	ENSG00000233927	-117.388	194.717	-5.03892	1.1842e-06	0.00026285	5.18488	61.22	57.38	51.43	52.4	54.75	52.37	42.37
EIF3K	ENSG00000178982	-32.0683	82.3899	-5.0381	1.1886e-06	0.00026285	5.18094	28.26	73.87	74.52	36.72	40.99	54.41	51.29
SPG11	ENSG00000104133	59.8123	165.275	5.02147	1.2819e-06	0.00027745	5.11447	46.42	40.51	32.54	48.44	58.84	36.37	34.29
RPL38	ENSG00000172809	-126.097	190.665	-5.0149	1.3207e-06	0.00028076	5.08347	67.66	33.71	36.83	35.24	35.29	41.52	14.11
IWS1	ENSG00000163166	12.6282	44.9072	5.01395	1.3263e-06	0.00028076	5.07942	18.1	9.438	4.515	15.47	28.25	19.78	8.566
PGAP1	ENSG00000197121	9.50697	13.0827	5.00414	1.3866e-06	0.00029096	5.04172	58.3	69.45	69.5	89.07	94.45	93.19	91.7
RPS2	ENSG00000140988	-489.279	750.69	-5.00233	1.398e-06	0.00029096	5.02996	66.34	60.05	44.13	65.45	74.55	72.39	70.72
RPL18	ENSG00000063177	-211.501	352.409	-4.99982	1.4139e-06	0.00029182	5.01952	67.29	70.73	73.35	52.36	55.69	50.84	41.48
EPSTI1	ENSG00000133106	126.001	103.243	4.97808	1.5598e-06	0.00031927	4.93465	44.65	53.04	49.96	48.07	40.57	42.49	68.22
ECI2	ENSG00000198721	-6.8351	18.3068	-4.96638	1.6442e-06	0.00033108	4.8794	63.08	51.81	62.52	65.76	60.21	66.97	42.18
ADAMTSL4	ENSG00000143382	38.2032	46.7948	4.94975	1.7719e-06	0.00034829	4.81608	36.96	48.49	38.42	45.09	52.13	55.44	88.81
CCSER1	ENSG00000184305	4.97516	5.35952	4.94775	1.7879e-06	0.00034867	4.80608	36.5	4.807	10.79	24.48	24.82	9.579	22.75
PPFIA1	ENSG00000131626	16.7036	57.8217	4.93428	1.8993e-06	0.00036243	4.7451	72.26	54.63	61.94	57.6	35.85	56.36	39.56
PABPC1	ENSG00000070756	-423.418	1021.52	-4.93391	1.9024e-06	0.00036243	4.74273	58.27	63.49	56.74	78.54	81.02	77.89	58.78
OAS3	ENSG00000111331	273.464	244.86	4.92869	1.9474e-06	0.00036819	4.73066	60.41	67.63	67.26	28.3	13.73	53.71	60.02
PPOX	ENSG00000143224	-5.64587	11.0948	-4.92626	1.9687e-06	0.00036938	4.70717	79.55	57.46	68.25	92.48	95.5	91.93	89.05
LARP1	ENSG00000155506	54.6621	145.53	4.92215	2.0053e-06	0.00037342	4.69351	60.27	69.64	68.83	57.22	66.89	47.3	38.01
NUPR1	ENSG00000176046	5.26265	15.8882	4.91053	2.1122e-06	0.00039039	4.64791	66.24	55.79	52.17	64.42	76.29	51.81	62.23
SORT1	ENSG00000134243	38.0649	53.4305	4.90716	2.1442e-06	0.00039338	4.63768	74.06	81.12	81.13	76.82	75.79	68.42	71.46
RORC	ENSG00000143365	-4.51874	6.60707	-4.89814	2.2323e-06	0.00040653	4.59606	95.43	94.67	94.69	96.76	95.3	94.8	93.45
SLC9A1	ENSG00000090020	16.7081	29.2059	4.8871	2.3449e-06	0.0004239	4.54992	91.68	94.02	93.33	91.2	94.89	93.33	91.22
TUFT1	ENSG00000143367	2.74611	6.62409	4.88046	2.4151e-06	0.00043345	4.5217	25.47	42.12	51.21	39.96	40.73	37.13	57.44
COMMD7	ENSG00000149600	-8.73436	21.2337	-4.86033	2.6411e-06	0.0004706	4.43402	17.9	36.21	38.18	30.61	28.32	43.83	40.82
RPL37A	ENSG00000197756	-222.008	307.772	-4.85516	2.7024e-06	0.0004776	4.41727	61.12	60.82	53.38	43.51	38.5	51.08	29.74
TCHP	ENSG00000139437	10.2251	37.7108	4.85377	2.719e-06	0.0004776	4.40892	25.89	59.32	59.61	66.66	64.99	61.73	52.86
ELMO2	ENSG00000062598	20.5707	52.4366	4.83608	2.9404e-06	0.00050927	4.34558	73.14	64.97	61.91	74.45	73.8	62.39	57.17
ZNF649	ENSG00000198093	-6.60701	17.3149	-4.83403	2.9673e-06	0.00050981	4.32865	24.2	18.83	11.7	28.06	20.56	11.45	1.436
RPS19	ENSG00000105372	-201.705	317.036	-4.8327	2.9847e-06	0.00050981	4.32335	67.66	73.63	60.26	50.87	58.41	69.26	55.67
CDH23	ENSG00000107736	33.9699	49.2938	4.81998	3.1572e-06	0.00053164	4.28144	57.72	40.95	46.3	33.18	36.76	44.19	60.98
SEMA5B	ENSG00000082684	2.42958	5.9055	4.81962	3.1622e-06	0.00053164	4.26922	68.73	77.26	76.38	71.48	56.97	65.72	82.99
KIF1B	ENSG00000054523	60.3358	75.8362	4.81784	3.187e-06	0.00053164	4.26778	58.07	64.03	61.26	65.02	56.21	46.38	52.11
MERTK	ENSG00000153208	3.62841	3.2803	4.81704	3.1984e-06	0.00053164	4.26275	94.68	97.85	97.89	97.53	98.89	97.8	99.58
AATF	ENSG00000275700	11.7775	39.4857	4.80381	3.3902e-06	0.00055977	4.20391	72.57	78.62	71.07	78.79	82.47	79.52	69.44
MTF1	ENSG00000188786	44.8855	74.279	4.78298	3.7152e-06	0.00060936	4.12	74.26	76.03	71.22	81.33	81.71	83.77	74.75
RAD51	ENSG00000051180	2.17155	2.17283	4.77883	3.7834e-06	0.00061174	4.1069	82.38	84.34	84.92	89.6	93.55	90.77	84.83
GPR183	ENSG00000169508	-21.1161	35.9659	-4.77761	3.8038e-06	0.00061174	4.09518	92.3	87.38	87.82	91.24	93.28	87.64	88.18
HP1BP3	ENSG00000127483	-47.9725	181.291	-4.7671	3.9829e-06	0.00063641	4.05371	33.99	55.21	52.73	22.35	24.42	31.96	8.41
CBX7	ENSG00000100307	-27.9686	93.7788	-4.75873	4.1315e-06	0.00064852	4.02157	28.84	29.37	31.22	59.61	70.02	41.14	33.94
CC2D2A	ENSG00000048342	16.592	28.2691	4.75381	4.2212e-06	0.00065753	4.00284	60.98	53.3	46.4	30.38	30.23	31.26	33.77
SLC25A6	ENSG00000169100	-109.162	216.674	-4.75023	4.2877e-06	0.00065981	3.98724	86.54	72.94	78.7	87.76	81.41	83.76	73.92
KIAA1614	ENSG00000135835	4.7401	9.12737	4.75016	4.2891e-06	0.00065981	3.98391	8.294	68.71	60.74	45.66	65.26	60.82	61.66
FERMT3	ENSG00000149781	53.0795	121.658	4.74682	4.3521e-06	0.00065995	3.97403	66.84	66.84	64.23	65.27	57.49	55.17	77.74
ORC1	ENSG00000085840	2.18605	2.75381	4.74246	4.4357e-06	0.00065995	3.96407	73.53	80.86	80.75	52.79	50.02	78.97	62.14
ABL2	ENSG00000143322	14.8337	43.7198	4.74189	4.4466e-06	0.00065995	3.94956	94.17	97.03	96.93	97.3	97.17	97.38	96.32
SETX	ENSG00000107290	121.192	322.298	4.74124	4.4593e-06	0.00065995	3.95241	55.24	54.14	51.06	51.41	62.49	60.6	50.88
RPL18A	ENSG00000105640	-334.106	471.599	-4.73906	4.5019e-06	0.00065995	3.93995	51.37	58.24	47.98	44.83	47.59	60.56	40.71
GRIPAP1	ENSG00000068400	20.4757	59.7768	4.73784	4.5258e-06	0.00065995	3.93738	39.42	24.03	37.54	55.66	43.5	42	25.25
ADCY3	ENSG00000138031	10.3292	15.8799	4.73764	4.5299e-06	0.00065995	3.93961	91.17	85.24	83.31	86.74	86.94	74.18	71.2
KCND1	ENSG00000102057	2.10596	2.2876	4.73303	4.6218e-06	0.00066245	3.92579	99.92	82.59	99.59	98.34	78.87	78.23	70.57
C15orf62	ENSG00000188277	-3.71905	8.28081	-4.73275	4.6273e-06	0.00066245	3.912	1.905	5.825	8.359	6.319	9.317	16.65	20.68
LAG3	ENSG00000089692	6.93888	6.80596	4.72825	4.7189e-06	0.00067168	3.90305	90.77	90.89	92.1	90.83	89.99	91.26	92.13
NAP1L1	ENSG00000187109	-92.9908	205.04	-4.72608	4.7636e-06	0.00067417	3.88543	29.88	37.37	37.21	64.13	66.1	46.5	46.48
DYRK2	ENSG00000127334	-59.632	149.894	-4.72341	4.8194e-06	0.0006782	3.8785	89.29	96.66	96.55	98.46	99.74	97.61	95.55
ID3	ENSG00000117318	-10.0496	12.7739	-4.71936	4.9049e-06	0.00068632	3.85699	78.01	73.55	75.65	63.32	65.97	74.19	64.52
KDM6A	ENSG00000147050	23.1511	75.4935	4.71067	5.0937e-06	0.00070753	3.83048	91.85	87.6	88.02	92.21	93.06	90.27	84.69
TRIM5	ENSG00000132256	20.0465	39.8265	4.70489	5.2231e-06	0.00071867	3.81717	64.64	63.6	59.51	62.44	66.15	49.44	36.59
FUS	ENSG00000089280	60.1701	202.783	4.69915	5.3547e-06	0.0007327	3.78051	65.16	60.4	62.08	74.27	67.3	74.7	60.32
SUPT4H1	ENSG00000213246	-18.4979	62.0133	-4.69364	5.484e-06	0.00074437	3.75959	23.38	40.83	34.2	56.42	66.38	50.69	26.7
NOP53	ENSG00000105373	-119.77	243.04	-4.69102	5.5465e-06	0.00074437	3.74981	34.76	34.32	36.19	50.06	49.88	42.21	50.15
RRM2	ENSG00000171848	14.6318	23.6871	4.69052	5.5585e-06	0.00074437	3.76313	98.77	97.51	97.02	98.2	94.87	97.47	94.37
ACVR1C	ENSG00000123612	-1.51463	1.36399	-4.69045	5.5602e-06	0.00074437	3.74285	93.13	97.46	97.62	96.24	97.95	97.68	97.2
E2F8	ENSG00000129173	2.13896	2.04015	4.68702	5.6433e-06	0.00074743	3.74825	62.31	80.63	78.24	56.96	74.15	77.18	68.83
RNF175	ENSG00000145428	7.14077	8.69448	4.66951	6.0868e-06	0.00079342	3.67201	50.86	20.95	29.52	15.82	15.92	15.5	17.04
E2F1	ENSG00000101412	3.60871	5.03067	4.6675	6.1399e-06	0.00079616	3.66354	86.68	88.03	88.51	90.36	93.87	88.85	86.29
TPP1	ENSG00000166340	61.266	116.023	4.65599	6.452e-06	0.00082797	3.60621	70.43	68.37	71.59	81.05	80.25	77.09	74.89
RSAD2	ENSG00000134321	164.84	139.326	4.6442	6.7876e-06	0.00086654	3.58187	72.56	71.18	68.9	69.44	70.83	77.81	73.98
COL27A1	ENSG00000196739	2.63212	5.44475	4.63574	7.0388e-06	0.000894	3.52315	47.32	42.57	39.69	25.72	25.02	39.32	82.66
CTSL	ENSG00000135047	8.22949	9.62565	4.63324	7.1149e-06	0.00089452	3.5257	91.56	93.41	92.81	95.01	97.58	95.56	95.85
CARD6	ENSG00000132357	16.0832	30.0012	4.63323	7.1151e-06	0.00089452	3.51477	51.09	68.85	68.58	66.12	77.45	61.57	65.06
RPS16	ENSG00000105193	-189.144	248.925	-4.6304	7.2022e-06	0.00090089	3.50396	39.06	73.73	66.77	47.96	41.26	55.48	39.96
IFI16	ENSG00000163565	153.15	253.334	4.61704	7.6264e-06	0.00094025	3.46348	72.95	75.28	75.16	80.41	74.23	78.62	74.35
ZNF382	ENSG00000161298	-8.55599	25.0498	-4.61557	7.6745e-06	0.00094025	3.44344	3.971	32.64	31.36	20.63	20.12	23.58	12.69
MRPS6	ENSG00000243927	-10.8319	22.254	-4.61309	7.7563e-06	0.00094025	3.43244	37.72	41.66	44.49	39.19	39.46	31.14	30.76
PIP4K2C	ENSG00000166908	7.566	19.0202	4.61308	7.7568e-06	0.00094025	3.43774	61.71	85.7	84.63	89.13	94.2	88.9	76.46
IGF2BP3	ENSG00000136231	12.0925	21.377	4.61244	7.7779e-06	0.00094025	3.44013	69.95	71.89	73.06	61.5	63.71	65.5	64.65
CCDC47	ENSG00000108588	9.58819	33.1408	4.6122	7.7859e-06	0.00094025	3.43169	48.28	30.66	35.22	49.6	55.97	25.72	24.19
PNRC1	ENSG00000146278	-97.0522	306.443	-4.61186	7.7972e-06	0.00094025	3.42998	70.25	71.48	65.95	63.62	58.73	62.97	54.71
CAMTA1	ENSG00000171735	-3.32054	8.97392	-4.60257	8.1131e-06	0.00096978	3.39526	68.48	28.93	37.51	35.86	52.16	40.36	57.34
RPS12	ENSG00000112306	-240.05	327.209	-4.60167	8.1445e-06	0.00096978	3.39446	34.39	44.31	32.87	42.14	36.9	47.85	26.27
RNF213	ENSG00000173821	791.245	1279.06	4.58895	8.5986e-06	0.00101895	3.35967	48.6	33.59	64.02	21.53	25.1	27.33	7.039
FCER1A	ENSG00000179639	-13.0908	11.8088	-4.58438	8.7677e-06	0.00102964	3.32561	93.94	94.94	94.64	90.89	91.91	91.36	94.25
IMPDH2	ENSG00000178035	-15.295	41.5682	-4.58426	8.7719e-06	0.00102964	3.31945	99.72	98.5	98.35	99.55	91.5	98.65	98.41
C10orf105	ENSG00000214688	10.4922	15.7222	4.56564	9.4948e-06	0.00109376	3.26097	17.22	1.905	1.844	0.6651	0.6047	6.334	13.22
EWSR1	ENSG00000182944	29.331	178.691	4.56076	9.6939e-06	0.00111152	3.22547	75.25	80.34	80.92	85.92	82.06	80.27	70.44
COA4	ENSG00000181924	-5.21801	13.5322	-4.55833	9.7941e-06	0.00111784	3.21693	44.44	4.056	10.97	11.09	5.391	1.597	2.666
PRKCE	ENSG00000171132	11.6608	26.2637	4.55636	9.8763e-06	0.00112205	3.22571	94.28	97.2	96.62	97.62	97.26	97.22	96.95
HMBOX1	ENSG00000147421	-16.3977	57.9631	-4.53665	1.0736e-05	0.00120759	3.12862	60.85	13.12	16.5	51.25	45.5	30.27	3.25
HLA-DRA	ENSG00000204287	-238.599	467.519	-4.52935	1.1072e-05	0.00122423	3.11012	89.16	89.37	89.56	82.92	81.95	86.2	89.3
LTB4R	ENSG00000213903	24.1983	38.4984	4.5208	1.1479e-05	0.00126359	3.08445	98.17	97.48	96.76	99.16	97.46	97.18	96.45
PARP12	ENSG00000059378	47.8658	79.4706	4.51904	1.1565e-05	0.00126737	3.08355	40.35	25.11	37.86	30.06	31.24	26.76	9.07
UBE2I	ENSG00000103275	-20.3223	86.9239	-4.5147	1.1778e-05	0.00128253	3.04805	79.43	67.96	60.1	83.23	81.91	79.86	70.58
DNAJC30	ENSG00000176410	-6.59326	14.9234	-4.51413	1.1807e-05	0.00128253	3.04133	51.99	7.845	50.46	22.4	20.37	11.94	19.1
ABHD15	ENSG00000168792	-8.88929	26.953	-4.51154	1.1936e-05	0.00129093	3.03044	33.24	51.54	59.6	38.39	25.66	57.39	53.34
DHX58	ENSG00000108771	16.9477	20.6501	4.50641	1.2197e-05	0.00130203	3.03659	53.05	52.5	60.19	74.07	78.74	65.33	61.91
DIAPH2	ENSG00000147202	11.0241	29.6445	4.50396	1.2323e-05	0.0013099	3.00755	69.94	63.07	51.76	65.93	67.33	64.16	56.27
EEF1G	ENSG00000254772	-523.141	699.175	-4.50221	1.2414e-05	0.00131186	3.00013	60.99	65.55	58.31	84.39	89.07	74.53	65.35
DDB2	ENSG00000134574	10.8747	42.9888	4.50106	1.2474e-05	0.00131186	3.00161	70.5	72.65	70.82	80.65	78.78	74.36	63.99
TRAF1	ENSG00000056558	-38.8392	87.1635	-4.50045	1.2506e-05	0.00131186	2.98789	76.49	85.44	84.98	82.14	84.31	81.55	77.97
IFITM3	ENSG00000142089	363.113	314.546	4.49955	1.2553e-05	0.00131186	3.00655	82.15	72.19	77.31	72.63	64.54	75.08	78.46
GPD2	ENSG00000115159	13.9934	24.1227	4.49436	1.283e-05	0.00132403	2.97929	91.14	83.52	86.36	91.39	92.15	86.7	81.34
GRHPR	ENSG00000137106	-10.8347	29.7673	-4.48791	1.3182e-05	0.00135471	2.94594	66.32	71.8	63.7	66.83	66.41	67.91	55.69
SLC4A10	ENSG00000144290	-7.25549	7.51918	-4.48598	1.329e-05	0.0013601	2.93833	84.64	79.1	78.32	69.16	57.71	76.15	72.43
UXT	ENSG00000126756	-12.0337	21.0362	-4.48495	1.3347e-05	0.00136039	2.93403	38.91	30.57	39.57	54.18	51.5	31.29	38.8
TYMS	ENSG00000176890	5.01436	7.27996	4.47821	1.373e-05	0.00138828	2.92687	98.69	99.2	99.37	99.75	95.37	99.73	99.54
CPA3	ENSG00000163751	-3.24531	2.68041	-4.47815	1.3733e-05	0.00138828	2.91163	69.57	91.12	89.89	90.47	93.58	90.97	91.03
RUBCN	ENSG00000145016	33.6316	98.8435	4.46988	1.4217e-05	0.00142471	2.88951	39.42	65.61	66.8	77.18	83.62	62.82	62.14
SBF2	ENSG00000133812	45.9372	82.5681	4.46788	1.4336e-05	0.00142598	2.86463	66.2	47.48	39.24	51	43.07	45.2	17.6
GALM	ENSG00000143891	6.98757	17.32	4.46081	1.4766e-05	0.00145839	2.86362	50.34	39.22	35.51	73.79	76.85	62.43	54.55
UPB1	ENSG00000100024	5.95474	10.1873	4.45512	1.5121e-05	0.00148616	2.82991	75.43	78.73	79.46	75.71	73.14	80.14	76.69
RACK1	ENSG00000204628	-290.79	559.649	-4.44145	1.6008e-05	0.00155027	2.76084	76.87	76.54	78.13	86.41	87.72	83.94	78.86
OASL	ENSG00000135114	46.7274	49.7085	4.44121	1.6024e-05	0.00155027	2.78689	60.46	46.62	34.76	25.99	31.41	38.29	29.06
ZNF853	ENSG00000236609	-2.76153	4.59489	-4.43204	1.6647e-05	0.00160429	2.72331	14.28	35.23	39.32	28.74	34.16	30.33	13.5
TRMT44	ENSG00000155275	-7.92981	22.5901	-4.43101	1.6719e-05	0.00160499	2.71893	59.67	36.94	38.94	18.59	19.84	31.71	31.54
RBM4	ENSG00000173933	-15.3068	86.3395	-4.42293	1.729e-05	0.00165335	2.68633	40.03	57.95	45.15	55.41	60.43	53.96	34.92
PCNX1	ENSG00000100731	95.2656	209.813	4.41715	1.771e-05	0.00168052	2.68561	10.51	20.99	11.72	12.3	12.83	19.81	5.674
ATP6AP1	ENSG00000071553	20.331	57.6685	4.41567	1.7819e-05	0.00168441	2.66309	80.17	48.29	63.43	76.32	70.72	60.45	55.84
VPS4A	ENSG00000132612	-13.8195	71.2899	-4.40851	1.8356e-05	0.00172205	2.63176	21.53	56.97	61.58	52.34	66.53	42.47	26.02
LILRB4	ENSG00000186818	13.7079	22.2539	4.40718	1.8457e-05	0.001725	2.63629	88.78	85.6	82.32	73.75	69.5	82.52	88.91
RPL32	ENSG00000144713	-314.01	392.807	-4.40585	1.8559e-05	0.00172804	2.62694	65.89	44.22	50.74	46.13	37.08	57.07	46.34
PACSIN1	ENSG00000124507	4.03575	4.44275	4.39776	1.9191e-05	0.00177353	2.6075	77.1	66.87	65.46	66.97	63.74	50.25	54.93
CPEB3	ENSG00000107864	6.08528	12.2144	4.39347	1.9534e-05	0.00179184	2.59532	67.75	50.6	45.47	53.15	51.06	50.11	34.99
OLFML2B	ENSG00000162745	1.22765	0.896311	4.38955	1.9853e-05	0.00181441	2.58011	1.481	20.61	18.33	11.6	12.8	11.68	45.38
TADA1	ENSG00000152382	-4.08135	10.2419	-4.38434	2.0285e-05	0.00183354	2.54698	3.724	0.0403	0.0252	27.49	27.64	1.34	2.655
IRAK2	ENSG00000134070	4.50623	10.6291	4.3805	2.0609e-05	0.00185605	2.54214	83.07	92.03	92.23	89.82	94.78	91	92.46
MSR1	ENSG00000038945	5.78651	5.36936	4.37657	2.0946e-05	0.00187956	2.52489	89.49	87.68	87.69	87.03	88.08	85.18	86.24
ZNF333	ENSG00000160961	11.8739	43.3658	4.36862	2.1643e-05	0.00190319	2.48425	19.96	41.44	33.95	41.79	43.26	33.33	16.58
OPRL1	ENSG00000125510	5.41177	10.5029	4.3677	2.1724e-05	0.00190319	2.48689	97.99	99.25	98.85	99.63	99.31	98.88	99.17
IFITM1	ENSG00000185885	190.496	269.708	4.36663	2.1821e-05	0.00190319	2.48683	88.13	79.69	80.22	75.07	72.87	81.22	93.45
TIMP1	ENSG00000102265	17.0973	26.6944	4.36659	2.1824e-05	0.00190319	2.48072	66.99	84.9	82.96	78.58	85.61	81.94	94.71
STXBP2	ENSG00000076944	51.1669	111.418	4.36352	2.2102e-05	0.00192066	2.47977	23.13	57.6	50.14	45.23	51.61	42.68	65.47
VPS18	ENSG00000104142	8.54317	27.3728	4.3511	2.3259e-05	0.00201416	2.4164	71.51	56.29	68.65	69.26	68.2	63.49	49.89
TRIM22	ENSG00000132274	192.877	362.124	4.34977	2.3385e-05	0.00201806	2.43692	66.36	65.41	63.68	59.18	58.77	55.91	62.92
TRIM6	ENSG00000121236	2.75492	2.85321	4.34846	2.3512e-05	0.00202191	2.41464	49.33	39.99	47.18	12.44	15.18	16.22	18.81
KLF17	ENSG00000171872	0.66397	0.637414	4.34135	2.4207e-05	0.00206735	2.37873	10.22	36.35	34.04	22.37	23.42	35.38	40.68
RPL37	ENSG00000145592	-197.971	242.546	-4.33489	2.4856e-05	0.00210822	2.35807	38.08	57.65	55.87	52.05	51.41	59.62	45.27
DBP	ENSG00000105516	-13.2521	36.1092	-4.33116	2.5238e-05	0.0021261	2.34083	50.97	61.5	59.73	75.68	81.31	73.44	66.37
FCRL3	ENSG00000160856	-37.142	62.7887	-4.32696	2.5676e-05	0.00215564	2.32168	74.9	84.05	81.68	62.09	47.47	71.03	87.06
FBL	ENSG00000105202	-31.1833	54.0705	-4.3226	2.6138e-05	0.00217964	2.31121	31.68	67.07	54.58	61.96	64.02	61.32	50.85
SEMA3B	ENSG00000012171	1.23584	1.91981	4.31646	2.68e-05	0.00222266	2.28715	66.97	78.31	76.85	66.78	64.2	66.37	78.6
MMP8	ENSG00000118113	2.78705	4.01563	4.31344	2.7133e-05	0.00224	2.3012	93.93	93.14	92.73	94.11	95.66	94.47	95.65
C20orf204	ENSG00000196421	-3.79183	4.63394	-4.30748	2.78e-05	0.00227992	2.25727	2.933	8.495	1.925	0.5442	1.144	0.5895	0.0252
GIMAP8	ENSG00000171115	37.7736	93.3831	4.30606	2.7961e-05	0.00228553	2.26291	43.44	68.21	65.47	58.31	66.09	45.43	64.78
RNPEP	ENSG00000176393	14.2182	33.3338	4.30288	2.8326e-05	0.00230238	2.23382	91.08	89.29	88.61	91.17	95.68	90.34	86.2
RPL29	ENSG00000162244	-187.381	297.122	-4.30264	2.8353e-05	0.00230238	2.23583	56.79	25.77	28.16	34.56	36.23	36.63	21.71
MCM2	ENSG00000073111	6.3561	11.4693	4.30074	2.8574e-05	0.00231275	2.24868	77.44	81.36	81.13	71.22	73.08	80.74	71.29
CCDC50	ENSG00000152492	-23.1203	49.8227	-4.29493	2.9257e-05	0.00236029	2.20347	48.53	6.309	18.32	17.32	8.233	6.485	6.535
RPS11	ENSG00000142534	-310.664	434.383	-4.29215	2.959e-05	0.00236977	2.19008	54.41	50.76	35.94	47.32	35.42	60.86	43.13
GLE1	ENSG00000119392	9.03192	37.9429	4.29151	2.9667e-05	0.00236977	2.18858	17.97	23.12	20.16	47.03	49.69	31.73	22.91
RPL5	ENSG00000122406	-224.648	264.68	-4.29013	2.9834e-05	0.00236977	2.18872	56.04	49.71	39.65	49.03	60.47	41.61	33.41
GABRP	ENSG00000094755	2.89671	6.53613	4.28202	3.0832e-05	0.00242421	2.15641	95.38	90.82	91.65	92.09	84.62	91.94	87.86
SPRY2	ENSG00000136158	-1.64459	2.2734	-4.27711	3.1453e-05	0.00246518	2.13932	85.81	82.12	79.2	83.96	86.8	79.81	76
ZNF473	ENSG00000142528	-4.40931	12.9189	-4.27436	3.1805e-05	0.00248492	2.1286	38.02	35.25	32.66	42.83	36.7	44.46	18.34
LY9	ENSG00000122224	-21.2919	63.2553	-4.27271	3.2018e-05	0.00249367	2.1254	84.84	85.59	86.17	71.29	48.99	80.15	85.6
AGRN	ENSG00000188157	5.69698	6.83521	4.27017	3.235e-05	0.00249699	2.12395	79.02	86.3	83.46	66.75	71.71	85.89	91.69
DYNLL1	ENSG00000088986	-20.4971	43.0004	-4.26974	3.2405e-05	0.00249699	2.11029	81.17	58.28	50.74	64.64	58.16	68.36	59.97
CRISPLD2	ENSG00000103196	52.7365	58.5705	4.2693	3.2464e-05	0.00249699	2.12523	38.07	70.69	65.68	60.32	61.71	54.28	75.44
GTPBP2	ENSG00000172432	19.7726	58.3805	4.26569	3.2942e-05	0.00252591	2.11078	57.11	59.14	58.68	45.78	53.09	37.28	63.79
CLMN	ENSG00000165959	25.2446	46.8948	4.26272	3.334e-05	0.00253955	2.09014	54.85	62.52	60.76	31.34	23.64	50.67	60.08
POLQ	ENSG00000051341	2.53415	5.21623	4.2622	3.341e-05	0.00253955	2.08986	73.03	74	72.52	59.56	61.95	73.58	68.13
OS9	ENSG00000135506	54.7853	133.697	4.2617	3.3478e-05	0.00253955	2.08065	73.02	82.1	80.09	83.18	84.96	83.74	83.87
CREBL2	ENSG00000111269	-11.6213	36.6428	-4.26131	3.353e-05	0.00253955	2.08251	14.65	5.089	7.992	18.66	14.61	18.85	29.95
TIGD5	ENSG00000179886	-5.60513	13.6631	-4.25881	3.387e-05	0.00255753	2.06663	26.26	24.59	14.59	20.17	14.44	24.83	6.49
LILRB5	ENSG00000105609	8.00339	17.2856	4.25251	3.4744e-05	0.0026076	2.0458	55.3	59.13	53.74	36.76	20.44	52.23	83.89
SMYD2	ENSG00000143499	-11.9457	25.8808	-4.24981	3.5124e-05	0.00262729	2.03461	91.2	91.05	90.44	95.57	98.15	93.39	88.99
SLC25A29	ENSG00000197119	-22.1069	28.4852	-4.24912	3.5222e-05	0.00262729	2.03818	40.42	18.36	26.7	24.67	12.72	22.11	28.06
SLC4A1AP	ENSG00000163798	5.93302	26.5625	4.2484	3.5325e-05	0.00262729	2.03843	34.33	46.9	43.71	52.11	50.48	51.56	29.8
DTL	ENSG00000143476	3.93905	4.25658	4.24208	3.6237e-05	0.00268093	2.0249	55.21	65.98	69.47	69.1	74.64	68.78	63.13
CA12	ENSG00000074410	0.896093	0.86445	4.2347	3.7329e-05	0.00274047	1.99067	99.83	99.74	99.69	99.69	91.86	99.55	99.75
SLC26A8	ENSG00000112053	10.2266	16.606	4.23388	3.7453e-05	0.00274047	1.98676	49.7	63.56	55.24	40.22	49.74	55.74	62.12
CTSA	ENSG00000064601	44.7059	88.8771	4.2335	3.751e-05	0.00274047	1.97448	92.42	90.65	92.22	97.54	99.77	97.01	96.9
POLR2A	ENSG00000181222	67.6445	143.431	4.23108	3.7878e-05	0.00275918	1.96281	83.45	82.67	80.53	85.76	81.3	78.65	67.28
RAB13	ENSG00000143545	2.46083	5.89104	4.22833	3.8299e-05	0.00278171	1.95269	42.25	48.33	30.85	30.16	38.79	26.23	31.17
TMEM230	ENSG00000089063	-12.8487	38.7489	-4.22397	3.8976e-05	0.00282256	1.9426	71.32	4.404	39.21	48.19	28.89	37.76	22.54
CDCA8	ENSG00000134690	1.63773	2.47347	4.21783	3.9949e-05	0.00288458	1.94111	37.09	69.23	60.4	72.9	80.16	77.46	73.47
MKI67	ENSG00000148773	36.3323	42.704	4.21589	4.0261e-05	0.00289852	1.92284	80.54	85.63	86.89	75.48	82.79	78.26	80.08
ADAM9	ENSG00000168615	6.93164	11.5937	4.21446	4.0493e-05	0.00289852	1.91709	92.12	94.73	93.74	91.51	93.41	92.48	95.41
SEPTIN1	ENSG00000180096	-24.0521	79.6595	-4.21279	4.0765e-05	0.00290125	1.90566	3.437	23.07	17.86	12.06	13.5	23.52	15.34
IGIP	ENSG00000182700	-3.62174	8.6236	-4.21099	4.106e-05	0.00291139	1.88474	33.78	6.324	10.05	18.79	17.98	25.34	46.73
ZNF211	ENSG00000121417	-5.31485	17.9838	-4.21049	4.1143e-05	0.00291139	1.88741	12.88	25.31	14.29	20	24.72	19.37	16.73
DTX3L	ENSG00000163840	137.877	210.933	4.20951	4.1305e-05	0.00291376	1.91081	25.41	30.4	30.72	43.96	40.69	37.26	14.46
ST14	ENSG00000149418	8.77949	10.9499	4.20886	4.1412e-05	0.00291376	1.89125	92.41	89.18	89.76	91.47	93.64	88.79	90.65
TNK2	ENSG00000061938	37.2481	112.984	4.20814	4.1532e-05	0.00291391	1.89475	87.24	97.18	95.99	97.65	99.13	98.03	95.69
RPL10A	ENSG00000198755	-184.7	259.462	-4.20655	4.1798e-05	0.00292297	1.87591	71.31	59.91	40.94	55.71	51.63	63.96	55.93
PDCD1LG2	ENSG00000197646	1.9035	1.78524	4.20434	4.2169e-05	0.00293372	1.88983	96.19	97.54	97.35	90.32	92.09	93.89	94.85
LRRTM2	ENSG00000146006	1.55065	1.74435	4.20177	4.2605e-05	0.0029557	1.86604	59.93	39.76	59.07	37.14	22.15	42.1	48.35
CDCA2	ENSG00000184661	1.69129	2.06533	4.19974	4.2953e-05	0.00297152	1.87446	9.171	55.42	45.74	35.28	35.68	37.61	26.1
BSDC1	ENSG00000160058	-17.2306	75.8513	-4.19547	4.3692e-05	0.00300591	1.83384	42.19	20.17	18.43	21.57	30.12	13.86	10.65
COL8A1	ENSG00000144810	4.1961	13.5753	4.19322	4.4087e-05	0.00302464	1.83895	35.63	58.32	61.7	37.93	52.31	57.59	87.58
ZBTB5	ENSG00000168795	-7.22509	22.7226	-4.19116	4.4451e-05	0.00304121	1.81889	37.9	24.13	28.48	28.73	25.06	10.32	1.31
RPS8	ENSG00000142937	-325.884	381.889	-4.18617	4.5347e-05	0.00308704	1.8013	64.98	52.27	52.21	34.11	31.07	48.38	35.33
TRIM26	ENSG00000234127	18.2752	54.4806	4.18518	4.5526e-05	0.00308916	1.80853	40.01	55.48	44.29	35.65	48.21	29.42	9.035
COPG1	ENSG00000181789	17.719	60.9688	4.18082	4.6323e-05	0.00313468	1.77626	23.43	41.52	35.46	28.6	31.12	39.67	19.24
NXPH3	ENSG00000182575	-0.963157	1.27318	-4.1747	4.7468e-05	0.0031988	1.75798	74.16	49.12	56.43	52.35	42.78	33.38	57.11
ANKS1A	ENSG00000064999	10.0596	29.8985	4.16978	4.8407e-05	0.00324905	1.75649	56.72	62.34	57.03	69.75	63.77	58.17	36.62
RPL12	ENSG00000197958	-208.93	341.207	-4.16684	4.8976e-05	0.00327838	1.73488	53.77	62.89	58.71	54.67	45.09	49.99	38.98
KRBOX4	ENSG00000147121	-3.96446	14.5861	-4.16256	4.9818e-05	0.00332572	1.71215	7.029	29.38	25.28	27.67	30.56	33.43	25.01
KIFC1	ENSG00000237649	2.91322	3.76608	4.16002	5.0322e-05	0.0033453	1.72329	58.45	56.34	55.43	88.58	92.6	60.44	51.64
ADAR	ENSG00000160710	412.35	707.75	4.15837	5.0655e-05	0.0033453	1.7142	53.29	80.95	75.9	62.95	59.98	71.62	60.16
RTP4	ENSG00000136514	12.0036	14.9811	4.1576	5.0808e-05	0.0033453	1.7336	48.89	37.62	49.17	34.72	33.1	47.9	49.62
PARP9	ENSG00000138496	158.858	191.601	4.15711	5.0908e-05	0.0033453	1.71885	74.92	44.15	44.93	60.85	63.41	53.62	40.95
IQGAP3	ENSG00000183856	0.484306	0.504037	4.15525	5.1285e-05	0.00335449	1.70415	65.69	67.62	61.36	55.55	60.52	61.46	56.14
HFE	ENSG00000010704	9.15183	27.3962	4.15502	5.1332e-05	0.00335449	1.69393	75.46	86.32	86.89	72.96	79.01	84.94	91.51
PDE4D	ENSG00000113448	-16.943	37.7805	-4.15429	5.1481e-05	0.00335536	1.68207	99.04	96.4	96.66	97.35	90.82	95.2	94.82
AP3B2	ENSG00000103723	1.59719	3.2375	4.15154	5.2046e-05	0.00338324	1.67083	55.12	41.89	38.71	49.9	47.85	44.8	39.69
EIF2D	ENSG00000143486	-9.40155	37.3896	-4.1494	5.2491e-05	0.00339568	1.65925	8.904	44.65	38.14	38.81	53.21	26.96	19.16
COX19	ENSG00000240230	-10.9848	34.7846	-4.1493	5.2511e-05	0.00339568	1.66253	68.4	23.98	49.55	21.59	9.634	36.86	37.93
SDHAF1	ENSG00000205138	-2.78948	7.59077	-4.14841	5.2697e-05	0.0033988	1.667	63.34	0.0705	12.48	29.99	15.9	4.958	15.13
KLHL36	ENSG00000135686	-23.2333	99.4138	-4.14435	5.3552e-05	0.00344499	1.64846	51.95	25.35	41.15	53.79	53.48	17.51	11.63
EMC10	ENSG00000161671	-23.1255	84.2035	-4.14268	5.3907e-05	0.00345488	1.64099	19.15	0.5543	7.861	19.08	21.73	3.497	4.913
REXO4	ENSG00000148300	-6.89625	23.4398	-4.14142	5.4176e-05	0.00345818	1.63525	59.58	27.66	17.65	23.84	15.09	24.59	12.96
PHF11	ENSG00000136147	15.7514	49.6489	4.13967	5.4554e-05	0.00347338	1.64778	68.54	66.93	63.95	62.24	66.27	55.32	45.04
RPS15	ENSG00000115268	-129.417	265.453	-4.13555	5.5451e-05	0.00351128	1.61444	63	46.36	46.93	54.82	57.41	63.7	48.85
CPSF4	ENSG00000160917	-4.4201	18.3367	-4.13498	5.5575e-05	0.00351128	1.61715	23.23	30.56	28.71	33.13	35.62	43.01	30.17
EIF4G1	ENSG00000114867	51.0079	123.283	4.13385	5.5825e-05	0.00351809	1.60765	70.8	76	76.03	82.72	83.36	83.44	74.6
CLIP1	ENSG00000130779	28.2146	130.652	4.13205	5.6224e-05	0.00353423	1.59859	68.89	64.13	66.25	57.51	56.29	63.05	51.75
WIPF2	ENSG00000171475	25.4961	75.4828	4.13085	5.6492e-05	0.00354211	1.60357	63.49	35.66	50.45	56.91	48.29	51.48	45.8
RPL15	ENSG00000174748	-327.521	463.359	-4.12986	5.6712e-05	0.00354695	1.59094	52.87	31.26	40.49	48.11	41.39	45.22	37
TNFAIP8L1	ENSG00000185361	-9.43057	46.0561	-4.12844	5.703e-05	0.00355786	1.59254	36.17	12.88	30.23	34.93	21.12	37.39	46.64
TNPO3	ENSG00000064419	14.6788	60.437	4.12627	5.7522e-05	0.00357244	1.59206	25.23	40.41	45.63	54.08	60.92	40.98	32.57
CHD8	ENSG00000100888	28.8186	124.009	4.12558	5.7679e-05	0.00357244	1.576	42.03	51.14	41.74	70.44	70.21	68.94	62.69
RPL4	ENSG00000174444	-454.694	635.421	-4.12544	5.7711e-05	0.00357244	1.58014	64.75	52.66	60.64	54.25	59.7	60.61	45.09
SERAC1	ENSG00000122335	4.18304	16.1206	4.12439	5.7952e-05	0.00357244	1.57165	40.31	52.33	60.22	72.95	77.32	68.37	54.36
MAP4K4	ENSG00000071054	57.9568	183.336	4.12424	5.7985e-05	0.00357244	1.58676	88.12	96.72	96.07	97.67	99.58	97.74	97.03
MAP2K6	ENSG00000108984	33.2656	70.8822	4.11734	5.9586e-05	0.00365288	1.56964	93.02	97.58	96.78	97.61	98.55	98.78	98.73
ZNF577	ENSG00000161551	-5.60285	13.5931	-4.11622	5.9851e-05	0.00366007	1.53812	29.91	29.18	33.14	25.4	12.7	16.95	2.373
NAIP	ENSG00000249437	131.662	166.427	4.11534	6.0058e-05	0.00366368	1.56172	45.5	76.73	65.63	73.9	79.48	68.61	72.93
IRF7	ENSG00000185507	53.1585	69.9543	4.11326	6.0552e-05	0.00368476	1.57839	80.48	83.84	85.17	85.34	84.81	85.84	81.4
ZMAT3	ENSG00000172667	-12.7438	64.5159	-4.10591	6.2332e-05	0.00376529	1.51247	28.71	51.47	41.95	38.27	53.5	42.64	41.53
ACVR2A	ENSG00000121989	-4.82017	9.86466	-4.10292	6.3068e-05	0.00380052	1.49165	85.97	94.07	92.69	94.71	97.52	95.51	95.75
GMEB1	ENSG00000162419	10.2655	55.2859	4.10219	6.3249e-05	0.00380217	1.49985	32.3	40.58	43.65	39.89	43.82	30.8	25.54
RPS3	ENSG00000149273	-371.157	482.988	-4.10105	6.3534e-05	0.00381004	1.48961	76.31	66.96	63.82	58.34	52.15	72.26	55.53
NLRC4	ENSG00000091106	22.2114	31.0281	4.09929	6.3976e-05	0.00382728	1.49253	83.04	93.09	89.52	81.74	86.81	89.54	91.65
RNF20	ENSG00000155827	14.4426	41.7415	4.09002	6.6348e-05	0.0039406	1.44607	36.05	49.22	52.39	67.03	68.28	61.98	42.64
LBH	ENSG00000213626	-86.8689	214.499	-4.08909	6.6591e-05	0.0039456	1.44477	34.66	12.93	12.22	10.33	14.43	0.7004	41.96
FFAR3	ENSG00000185897	1.33591	1.20331	4.08677	6.7199e-05	0.00397211	1.44523	83.3	79.18	77.98	87.52	90.96	80.08	79.52
NAV3	ENSG00000067798	5.81934	19.069	4.08112	6.8705e-05	0.00404014	1.41931	51.41	52.78	53.78	37.29	34.08	46.46	48.57
TMEM127	ENSG00000135956	60.2985	165.434	4.07995	6.9021e-05	0.00404125	1.41918	13.43	40.53	41.31	41.64	42.18	21.87	33.75
FLVCR2	ENSG00000119686	7.72154	11.1192	4.07233	7.1109e-05	0.00412449	1.39027	57.26	74.84	69.79	41.04	47.71	54.01	48.87
ABHD14B	ENSG00000114779	-10.0774	25.412	-4.07043	7.164e-05	0.00414557	1.38131	72.51	69.32	78.12	62.78	58.8	81.45	71.25
PDE1B	ENSG00000123360	3.51388	7.80348	4.06296	7.3763e-05	0.00425786	1.35601	99.69	90.03	98.38	98.56	89.88	97.22	97
ITGA7	ENSG00000135424	1.34141	1.24229	4.06207	7.4019e-05	0.00425786	1.36789	87.27	85.42	87.15	68.24	54.11	81.17	88.87
ZNF75D	ENSG00000186376	5.27943	29.4607	4.06181	7.4096e-05	0.00425786	1.35899	11.71	40.56	34.18	39.52	48.83	34.84	28.83
METTL8	ENSG00000123600	-11.7922	35.9286	-4.05752	7.5345e-05	0.00430965	1.33741	39.99	51.57	48.87	23.45	26.54	48.93	40.84
TMEM42	ENSG00000169964	-6.74535	12.2969	-4.05538	7.5977e-05	0.00433578	1.32611	33.18	8.813	7.367	16.86	24.95	7.75	11.91
RPS13	ENSG00000110700	-132.557	164.127	-4.05279	7.675e-05	0.00436984	1.31533	40.13	43.87	45.58	42.81	41.85	42.3	37.79
SELENOW	ENSG00000178980	-13.5732	33.4241	-4.05093	7.7308e-05	0.00437669	1.3106	36.75	48.24	48.65	12.64	8.591	30.93	53.42
KDM1B	ENSG00000165097	23.3718	54.4518	4.0498	7.765e-05	0.00438077	1.30155	71.05	62.2	61.13	78.71	81.44	66.1	40.32
TOP1	ENSG00000198900	34.8202	87.2508	4.04462	7.9233e-05	0.00445297	1.2943	96.53	94.2	93.69	96.27	95.58	95.29	94.11
MIPOL1	ENSG00000151338	45.0922	161.703	4.04412	7.9387e-05	0.00445297	1.28212	27.17	33.14	28.53	27.58	38.53	29.33	32.2
ZNF514	ENSG00000144026	-11.0568	22.1098	-4.04367	7.9526e-05	0.00445297	1.28907	24.54	36.96	32.88	28.42	23.26	13.11	2.645
SAMD9L	ENSG00000177409	198.187	265.695	4.043	7.9732e-05	0.00445297	1.31461	53.93	36.61	33.25	28.96	33.22	25.51	41.21
ELMO1	ENSG00000155849	31.9086	103.765	4.04226	7.9962e-05	0.00445297	1.27668	75.51	78.68	76.19	72.68	72.86	72.29	54.81
FAM219B	ENSG00000178761	-9.12602	28.9347	-4.04211	8.0009e-05	0.00445297	1.27876	8.511	5.81	14.36	11	11.61	5.699	8.989
SLC22A23	ENSG00000137266	-16.4745	40.6514	-4.03052	8.3698e-05	0.00462501	1.23024	25.98	84.95	86	32.99	32.84	80.94	73.89
ZNF623	ENSG00000183309	-9.89957	47.2956	-4.03018	8.3808e-05	0.00462501	1.23384	18.76	30.23	30.87	46	42.83	34.59	11.19
GOLGA7B	ENSG00000155265	-6.65033	12.2917	-4.03006	8.3847e-05	0.00462501	1.23119	62.88	46.28	46.22	15.94	12.54	37.73	38.41
SMG7	ENSG00000116698	33.0169	102.004	4.02806	8.4501e-05	0.00464332	1.23171	21.15	32.65	34.63	28.86	28.18	35.63	16.4
TXNL4A	ENSG00000141759	-18.1247	47.0311	-4.02777	8.4595e-05	0.00464332	1.22654	18.36	46.69	54.46	29.17	22.89	61.48	50.91
STAT3	ENSG00000168610	118.476	230.34	4.02541	8.5374e-05	0.00465741	1.23165	99.48	96.75	96.67	98.39	97.44	98.84	98.13
DDX60L	ENSG00000181381	160.167	195.459	4.01974	8.727e-05	0.00475036	1.22111	44.21	48.27	49.83	18.62	17.07	26.38	25.5
MT2A	ENSG00000125148	12.3641	17.6859	4.01902	8.7515e-05	0.00475324	1.24393	87.04	85.41	85.27	81.78	86.8	86.1	84.34
OGDH	ENSG00000105953	26.5702	90.9868	4.01658	8.8346e-05	0.00477002	1.19295	81.71	81.02	80.85	87.08	88.91	84.79	75.65
PTPDC1	ENSG00000158079	-2.20178	5.30638	-4.01651	8.8371e-05	0.00477002	1.18391	17.01	21.09	21.61	46.9	56.93	42.91	37.42
CD34	ENSG00000174059	4.90414	16.6534	4.01503	8.8878e-05	0.0047853	1.18137	85.91	95.05	92.93	81.07	78.79	91.02	94.86
MAFB	ENSG00000204103	33.6747	42.1235	4.01202	8.9918e-05	0.0048308	1.18729	83.42	82.34	79.47	77.09	72.21	78.23	79.46
NCOA2	ENSG00000140396	51.6804	143.134	4.01039	9.0488e-05	0.00484232	1.17316	91.99	87.4	86.71	88.7	91.48	87.19	79.78
RPS27A	ENSG00000143947	-219.343	229.996	-4.00974	9.0716e-05	0.00484232	1.16649	85.44	72.3	65.94	80.22	82.94	73.95	60.33
FXR2	ENSG00000129245	6.62525	26.0659	4.0082	9.126e-05	0.00485028	1.15792	28.04	50.78	39.02	53.92	53.42	45.31	33.21
MCMBP	ENSG00000197771	22.1803	69.2196	4.00652	9.1852e-05	0.00485809	1.14599	47.47	32.06	27.39	23.5	39.24	41.98	10.05
GCC1	ENSG00000179562	9.96019	35.0653	4.00515	9.2341e-05	0.00485809	1.15484	46.31	49.93	35.03	41.95	38.6	34.58	24.63
AMIGO1	ENSG00000181754	-17.7576	37.3916	-4.00491	9.2425e-05	0.00485809	1.1458	82.99	50.8	65.38	47.77	26.14	50.78	72.82
SMDT1	ENSG00000183172	-10.1318	17.5026	-4.00404	9.2736e-05	0.00485809	1.15376	42.27	3.3	16.41	10.22	7.135	4.187	8.959
RP9	ENSG00000164610	-2.0607	6.16508	-4.00347	9.2942e-05	0.00485809	1.1459	59.32	52.04	55.93	49.64	51.14	38.26	37.34
ZDHHC19	ENSG00000163958	0.904335	0.955025	4.00328	9.3011e-05	0.00485809	1.16539	5.281	20.3	12.15	16.05	23.35	10.63	29.47
CCNA2	ENSG00000145386	3.67787	5.50623	4.00283	9.3172e-05	0.00485809	1.1683	86.76	93.44	93.11	91.34	94.58	93.83	91.25
MBNL2	ENSG00000139793	-11.059	35.56	-3.99943	9.4404e-05	0.00489143	1.12233	20.45	31.68	36.57	44.43	48.36	39.56	43.97
AGFG1	ENSG00000173744	26.5682	79.9967	3.99868	9.4678e-05	0.00489541	1.13677	58.18	55.73	57.94	59.35	55.79	51.72	37.71
RPL8	ENSG00000161016	-232.141	441.786	-3.99636	9.553e-05	0.00492569	1.11978	62.54	42.83	50.44	36.26	38.75	51.57	37.82
PLIN3	ENSG00000105355	21.2171	36.8993	3.996	9.5662e-05	0.00492569	1.11312	69.77	43.43	59.63	75.69	82.44	73.97	67.24
ITGB2	ENSG00000160255	312.413	626.79	3.99382	9.6469e-05	0.00494942	1.10105	97.84	98.53	97.81	92.52	91.44	96.88	98.55
PTGER4	ENSG00000171522	-19.4898	56.296	-3.99345	9.6609e-05	0.00494942	1.1071	98.54	98.35	97.57	97.21	92.36	95.89	95.53
SNX27	ENSG00000143376	42.145	127.414	3.99234	9.7023e-05	0.0049546	1.10243	65.05	38.94	44.34	70	73.55	57.22	47.36
PURA	ENSG00000185129	-14.3808	51.1343	-3.99162	9.7292e-05	0.00495811	1.1003	37.53	67.48	64.09	60.06	67.47	66.14	58.82
BTBD6	ENSG00000184887	-6.68401	21.5018	-3.9909	9.7561e-05	0.00496159	1.09629	65.84	5.205	19.65	19.31	10.04	2.136	2.232
LCN10	ENSG00000187922	-3.7366	4.34597	-3.989	9.828e-05	0.0049879	1.08877	13.1	16.45	17.34	11.14	9.735	11.14	52.07
SERPING1	ENSG00000149131	32.2661	29.3989	3.98344	0.00010041	0.00507512	1.12355	87.48	85.96	84.25	77.64	80.68	81.32	88.24
SLC35A4	ENSG00000176087	13.9633	42.4546	3.98025	0.00010165	0.00512734	1.05706	31.96	9.816	10.48	17.1	27.52	9.846	15.66
TRIM38	ENSG00000112343	59.3135	205.736	3.97954	0.00010193	0.0051309	1.08205	45.79	54.98	63.25	51.7	55.86	43.78	35.83
TNNT3	ENSG00000130595	1.97895	2.37294	3.97839	0.00010238	0.00514312	1.0558	91.59	86.92	86.77	87.31	82.35	90.69	85.58
RPAIN	ENSG00000129197	-13.3714	58.9943	-3.9765	0.00010312	0.00517019	1.03878	35.3	4.998	27.16	34.9	36.62	32.52	36.56
CEND1	ENSG00000184524	-1.02176	1.56938	-3.97009	0.0001057	0.00527781	1.02511	83.02	64.19	70.5	58	30.03	50.74	63.26
CDCA5	ENSG00000146670	2.09948	2.83262	3.96681	0.00010703	0.00529392	1.04915	38.08	49.66	52.35	41.54	41.65	42.78	45.86
VPS9D1	ENSG00000075399	9.70884	25.3103	3.96646	0.00010718	0.00529392	1.01686	33.34	25.28	39.66	57.76	48.03	43.21	21.68
LMNB1	ENSG00000113368	52.9067	67.1574	3.96587	0.00010742	0.00529392	1.01529	72	80.13	81.28	81.72	86.9	81.99	70.24
TRBC1	ENSG00000211751	-51.0267	125.082	-3.95978	0.00010996	0.0053881	0.989553	78.67	84.91	83.34	52.73	47.95	82.14	77.45
OMG	ENSG00000126861	1.97055	3.41183	3.95686	0.0001112	0.00541077	0.977118	81.27	92	91.53	77	75.37	88.22	89.25
ACSL3	ENSG00000123983	12.1062	27.731	3.95497	0.00011201	0.00543508	0.972829	77.36	73.26	73.05	81.07	87.22	81.27	66.9
PCED1A	ENSG00000132635	-6.61465	17.2531	-3.95466	0.00011214	0.00543508	0.968008	46.1	47.93	49.86	44.09	39.74	43.7	48.32
ZNF77	ENSG00000175691	-1.91122	3.98776	-3.95333	0.00011271	0.00544151	0.95815	24.2	37.04	32.59	35.75	31.73	36.93	29.98
TUBB6	ENSG00000176014	-6.75687	11.0366	-3.95261	0.00011302	0.00544529	0.958033	96	90.47	91.64	91.73	90.44	90.71	88.96
STAT2	ENSG00000170581	133.331	208.706	3.95213	0.00011323	0.00544529	0.994964	91.62	85.63	86.47	85.7	84.67	88.13	82.58
PRKCB	ENSG00000166501	86.5068	313.117	3.95089	0.00011377	0.00546077	0.957488	94.59	98.91	98.82	98.73	96.67	98.68	99.42
STAC3	ENSG00000185482	3.78456	5.57687	3.94996	0.00011417	0.00546954	0.963301	62.33	53.8	52.59	70.42	57.3	56.23	58.68
NUDT2	ENSG00000164978	-2.52856	4.7816	-3.94824	0.00011493	0.00549507	0.952562	78.71	43.92	55.3	54.32	48.73	53.37	41.32
ALKBH7	ENSG00000125652	-6.78007	10.2639	-3.94683	0.00011555	0.00551412	0.947491	51.77	8.475	33.88	45.79	17.82	23.18	21.09
SMC1A	ENSG00000072501	48.6921	107.071	3.9454	0.00011618	0.00552308	0.930145	62.56	75.06	72.29	67.97	68.29	75.49	66.56
CD300E	ENSG00000186407	51.4724	79.16	3.94396	0.00011682	0.00554279	0.948549	57.98	51.26	58.59	33.7	29.12	57.04	84.44
ZNF792	ENSG00000180884	-7.51157	23.9683	-3.94261	0.00011743	0.00556082	0.925763	9.589	31.53	22.17	34.45	41.99	21.53	22.27
COPS9	ENSG00000172428	-5.24003	7.25388	-3.93905	0.00011904	0.00562634	0.915516	66.21	1.758	24.3	31.63	18.09	7.039	9.161
CAMLG	ENSG00000164615	-6.52388	18.3698	-3.93793	0.00011955	0.00563958	0.922466	76.65	89.79	89.1	86.64	85.33	87.71	88.49
GATAD2A	ENSG00000167491	36.4112	113.797	3.93716	0.0001199	0.00564011	0.915345	55.54	61.06	53.54	71.58	70.16	41.58	30.91
ITGAE	ENSG00000083457	-3.55134	9.84041	-3.93691	0.00012001	0.00564011	0.915792	85.95	84.77	84.85	79.92	78.15	81.6	85.79
ACTN4	ENSG00000130402	79.0808	137.995	3.93444	0.00012115	0.00568277	0.892685	83.54	77.86	77.99	73.78	71.16	77.98	76.35
TRMT112	ENSG00000173113	-13.2731	30.6747	-3.93303	0.0001218	0.0057026	0.891402	36.39	42.89	47.66	26.86	31.63	57.37	47.05
RPS29	ENSG00000213741	-164.167	152.487	-3.93158	0.00012248	0.00572351	0.892589	62.13	23	41.54	38.77	47.95	44.74	22.81
TBC1D5	ENSG00000131374	18.5303	67.6107	3.92837	0.00012399	0.00577222	0.87461	48.96	34.7	31.39	31.07	33.03	38.78	22.2
NUDT3	ENSG00000272325	-38.3086	155.412	-3.92724	0.00012452	0.00578523	0.890901	53.22	33.87	39.7	60.61	45.94	52.67	43.06
VAV1	ENSG00000141968	29.5035	119.124	3.92679	0.00012473	0.00578523	0.871301	89.99	87.13	83.62	83.54	78.49	76.42	70.79
HLA-DQB1	ENSG00000179344	-60.1703	104.985	-3.92492	0.00012563	0.00580489	0.875424	74.49	85.48	85.13	74.81	74.22	81.44	88.03
CFAP54	ENSG00000188596	17.7583	66.8925	3.92042	0.0001278	0.00588173	0.850659	21.92	9.372	20.37	10.18	15.19	11.25	27.91
IL16	ENSG00000172349	-78.6468	371.53	-3.92	0.000128	0.00588173	0.852382	82.14	84.46	82.8	81.93	80.99	82.73	84.3
VPS51	ENSG00000149823	-19.5273	67.085	-3.91626	0.00012983	0.00594517	0.841691	42.77	39.05	45.86	21.94	25.93	36.74	31.11
ATF6B	ENSG00000213676	13.3248	74.5384	3.91608	0.00012992	0.00594517	0.838633	66.25	54.95	56.45	55.69	58.62	56.14	65.33
ABCA13	ENSG00000179869	2.91316	7.7353	3.91546	0.00013023	0.00594517	0.828364	75.55	73.67	75.5	51.92	27.5	67.64	74.52
SEMA4D	ENSG00000187764	105.576	355.316	3.91523	0.00013034	0.00594517	0.845552	86.2	87.65	85	71.79	64.58	81.85	83.32
RAB3GAP2	ENSG00000118873	13.8553	52.1562	3.91255	0.00013168	0.00598407	0.814948	64.93	48.28	43.3	44.57	40.29	44.93	5.785
FNDC3A	ENSG00000102531	12.8169	61.6006	3.91255	0.00013168	0.00598407	0.833082	56.12	64.21	69.2	71.59	76.75	61.11	66.99
THEM6	ENSG00000130193	-4.66144	11.1453	-3.90814	0.0001339	0.00607395	0.805263	48.83	32.58	25.35	21.11	18.22	51.01	33.06
EIF3H	ENSG00000147677	-49.1679	104.146	-3.90694	0.00013451	0.00609045	0.795209	38.38	73.05	71.12	59.5	61.74	68.41	56.66
TMEM225B	ENSG00000244219	-0.390372	0.443461	-3.90632	0.00013483	0.00609363	0.80265	9.669	6.142	1.623	6.964	5.135	5.79	18.76
SAFB	ENSG00000160633	18.5281	94.1659	3.90475	0.00013564	0.00611503	0.796799	42.7	40.55	47.88	58.81	52.92	64.12	49.24
TMEM64	ENSG00000180694	-5.278	12.4475	-3.90444	0.0001358	0.00611503	0.790887	26.64	33.98	21.85	27.34	27.1	31.88	14.91
SPATC1	ENSG00000186583	0.484101	0.424116	3.897	0.00013968	0.00625595	0.79017	20.11	49.98	47.9	28.4	18.63	40.91	51.98
MCEMP1	ENSG00000183019	13.2739	16.644	3.89601	0.00014021	0.00626245	0.777518	46.32	37.36	29.39	57.16	63.41	41.15	68.38
DYSF	ENSG00000135636	210.086	216.225	3.89577	0.00014033	0.00626245	0.778335	80.13	72.37	70.53	73.91	78.25	71.94	71.78
DNASE1L3	ENSG00000163687	-1.1814	1.48818	-3.89331	0.00014165	0.0063001	0.756642	48.43	40.19	45.29	50.76	50.74	49.97	60.57
SEPTIN4	ENSG00000108387	4.14337	4.8784	3.89324	0.00014169	0.0063001	0.808562	17.72	65.41	55.56	46.95	64.34	60.09	62.53
CD244	ENSG00000122223	-15.3161	35.6719	-3.89194	0.00014239	0.00631983	0.744494	63.77	81.43	79.49	68.71	72.72	69.87	95.58
TAP2	ENSG00000204267	62.0717	127.718	3.89033	0.00014325	0.00632851	0.77849	94.64	89.86	91.66	90.94	88.97	89.87	88.17
RHOF	ENSG00000139725	-22.6738	76.4911	-3.88701	0.00014506	0.00639279	0.732187	59.44	55.1	45.13	49.19	61.84	44.7	46.95
ITIH5	ENSG00000123243	5.97994	23.8469	3.87914	0.00014944	0.00653927	0.71305	40.31	51.97	45.76	27.64	16.27	37.69	64.56
ZC3H14	ENSG00000100722	-12.9763	50.6548	-3.87592	0.00015127	0.00660768	0.698442	30.34	24.04	16.3	26.17	27.53	22.23	15.87
LRRC14	ENSG00000160959	-8.98102	25.8026	-3.87521	0.00015167	0.00661355	0.695216	16.46	19.06	20.33	32.13	27.97	28.38	22.16
HLA-DQA1	ENSG00000196735	-62.3891	93.3065	-3.87474	0.00015195	0.00661383	0.690642	80.94	90.13	87.25	78.13	77.73	87.88	88.61
CRIP1	ENSG00000213145	-51.2486	86.4284	-3.87321	0.00015283	0.00664039	0.679601	59.5	21.2	34.94	30.22	24.85	25.47	35.27
CNTRL	ENSG00000119397	27.1874	95.2204	3.87097	0.00015412	0.00668494	0.676332	80.85	70.85	63.6	36.44	33.67	44.84	37.72
MAN2A2	ENSG00000196547	40.6396	85.0864	3.86808	0.00015581	0.0067345	0.682616	51.58	44.53	56.54	57.58	64.87	43.94	63.75
EFHC2	ENSG00000183690	-2.14663	2.97079	-3.86389	0.00015828	0.00681849	0.655507	33.08	30.16	36.35	48.75	36.59	32.12	39.08
PPP2R2C	ENSG00000074211	0.42621	0.403748	3.86387	0.0001583	0.00681849	0.653668	65.92	67.52	69.62	76.83	71.19	62.05	69.65
BOD1	ENSG00000145919	-4.50416	11.2027	-3.86122	0.00015989	0.00686287	0.638061	31.13	14.9	8.521	33.48	39.43	25.73	11.54
RPL3	ENSG00000100316	-541.644	757.626	-3.86067	0.00016022	0.00686517	0.644384	46.64	59.71	44.93	47.11	53.08	54.33	38.78
RIN2	ENSG00000132669	12.2274	18.3404	3.85786	0.00016192	0.0069143	0.656658	68.33	51.85	49.16	47.95	47.17	39.66	36.26
WWP2	ENSG00000198373	29.398	89.9966	3.85634	0.00016284	0.00692481	0.629341	32.06	49.68	41.64	78.07	78.33	65.87	47.03
ZNFX1	ENSG00000124201	115.302	221.101	3.85587	0.00016313	0.00692481	0.639483	52.46	33.34	30.34	40.73	46.9	50.15	33.58
PRMT2	ENSG00000160310	-44.5267	143.18	-3.85562	0.00016329	0.00692481	0.625116	54.12	68.98	66.68	66.6	69.03	64.3	67.35
RPS20	ENSG00000008988	-204.372	240.837	-3.85427	0.00016412	0.0069481	0.619649	58.91	65.08	55.8	54.28	48.82	55.67	43.73
VSIG10L	ENSG00000186806	0.664135	0.706428	3.85313	0.00016482	0.00696417	0.624274	20.39	10.16	11.83	6.913	18.35	14.78	52.92
CDKL5	ENSG00000008086	12.2802	45.1691	3.85242	0.00016526	0.00696417	0.612461	79.25	87.22	87.49	88.23	85.27	88.15	88.08
RPL27A	ENSG00000166441	-239.933	335.477	-3.8523	0.00016534	0.00696417	0.615863	50.88	41.22	42.08	31.99	37.18	36.41	21.12
BLOC1S6	ENSG00000104164	65.5668	368.435	3.85106	0.00016611	0.0069847	0.60776	8.501	28.05	32.02	28.21	27.73	20.08	14.6
FAHD2B	ENSG00000144199	-1.86635	4.70811	-3.84767	0.00016823	0.007054	0.596618	36.3	30.47	29.68	26	12.26	21.93	17.56
CUX1	ENSG00000257923	33.8212	110.567	3.84753	0.00016833	0.007054	0.606282	89.92	76.63	80.91	80.97	77.77	79.31	75.43
NUP58	ENSG00000139496	14.4962	50.5202	3.84419	0.00017045	0.00713079	0.590472	45.13	62.57	58.26	43.69	51.82	61.84	47.55
NBL1	ENSG00000158747	-2.38533	2.45934	-3.84365	0.00017079	0.00713315	0.581658	80.46	72.06	77.73	65.9	64.9	70.22	77.61
MSANTD2	ENSG00000120458	-4.49936	13.8921	-3.84243	0.00017158	0.00713632	0.581277	31.43	9.745	4.399	31.98	33.47	9.407	15.83
PARP11	ENSG00000111224	14.2108	35.2634	3.8409	0.00017256	0.00715878	0.591003	35.78	9.619	10.46	23.39	26.26	3.351	11.52
MEF2A	ENSG00000068305	20.2193	71.6033	3.83965	0.00017337	0.007164	0.585939	72.03	76.31	75.41	77.56	79.39	77.06	65.96
TSN	ENSG00000211460	-10.7702	32.7646	-3.83958	0.00017342	0.007164	0.56841	30.01	42.19	36.32	48.39	54.12	55.96	35.77
RPL36	ENSG00000130255	-81.9867	145.622	-3.83893	0.00017384	0.007164	0.567748	59.37	35.85	53.22	38.58	41.22	46.79	34.12
CEACAM8	ENSG00000124469	2.78767	6.21248	3.838	0.00017445	0.00717701	0.58831	85.98	87.71	86.58	74.09	77.95	87.13	90.91
ZNF140	ENSG00000196387	-5.08723	16.8817	-3.83424	0.00017692	0.00724999	0.55372	38.43	40.34	37.11	49.96	40.52	42.29	32.65
ZNF626	ENSG00000188171	-8.67623	15.0722	-3.83375	0.00017725	0.00724999	0.542826	13.81	18.66	8.893	19.54	20.07	8.621	0.9271
WNT3	ENSG00000108379	-0.648296	1.04836	-3.8314	0.00017881	0.00727671	0.543138	43.69	73.61	67.92	77.22	84.02	72.22	87.35
KIAA0319L	ENSG00000142687	26.3929	83.3724	3.83137	0.00017883	0.00727671	0.564408	12.36	4.726	3.613	24.36	24.76	11.42	10.36
C2CD3	ENSG00000168014	23.2482	124.675	3.82723	0.00018162	0.00735007	0.524919	66.41	41.95	50.17	23.11	21.1	29.19	3.512
MARK2	ENSG00000072518	40.5222	111.681	3.82344	0.00018421	0.00743054	0.52199	61.5	91.61	90.2	90.42	93.91	91.62	90.04
IFI35	ENSG00000068079	20.2036	33.7465	3.81823	0.00018783	0.00755055	0.532089	68.75	55.56	58.22	64.65	65.48	67.01	67.33
TLR2	ENSG00000137462	104.62	154.456	3.81806	0.00018795	0.00755055	0.515945	97.51	96.11	96.02	95.03	95.43	96.41	97.01
C6orf136	ENSG00000204564	-2.72441	7.17357	-3.81785	0.0001881	0.00755055	0.495233	30.04	20.35	38.48	21.45	24.2	32.14	19.04
CORO1B	ENSG00000172725	-24.8511	72.7542	-3.81494	0.00019015	0.00762042	0.482161	56.9	48.15	49.97	60.28	61.09	59.69	47.25
ZNF606	ENSG00000166704	-5.03677	19.0473	-3.81412	0.00019073	0.00763153	0.485893	15.59	31.65	26.08	43.87	43.17	26.44	1.804
CSAD	ENSG00000139631	9.45299	27.5218	3.80978	0.00019384	0.00774344	0.479346	79.47	78.44	76.73	84.16	86.72	83.39	74.51
OR52K1	ENSG00000196778	5.96394	11.7895	3.80835	0.00019488	0.00777228	0.461386	29.45	13.78	11.47	16.13	15.51	15.79	20.76
TRIM34	ENSG00000258659	6.94993	20.7044	3.80611	0.00019651	0.00781209	0.462029	26.1	22.74	38.91	34.95	34.24	33.08	23.2
ZBP1	ENSG00000124256	46.5141	58.0655	3.79994	0.00020108	0.00796809	0.473392	46.45	78.65	74.72	70.13	77.99	65.37	66.08
PILRA	ENSG00000085514	49.0731	81.153	3.79818	0.0002024	0.00799214	0.431663	59.47	63.62	67.32	43.36	34.1	61.3	85.36
CHST10	ENSG00000115526	-2.15018	3.02239	-3.79784	0.00020265	0.00799214	0.42268	34.31	86.43	86.19	62.14	63.59	80.98	82.39
FCGR3A	ENSG00000203747	271.692	379.304	3.79499	0.00020481	0.00805147	0.428202	89.59	87.83	85.61	73.99	70.2	85.94	89.73
CCDC194	ENSG00000269720	0.755556	1.004	3.79002	0.00020862	0.00816262	0.42113	2.862	9.896	7.604	4.716	6.828	14.07	8.274
INPP5D	ENSG00000168918	73.6231	258.714	3.7893	0.00020919	0.00817178	0.403103	96.8	93.49	94.53	95	96.48	94.3	91.44
EIF4B	ENSG00000063046	-195.324	428.035	-3.78524	0.00021236	0.00827453	0.385631	39.52	72.02	70.35	75.62	77.18	74.32	64.84
TRAF4	ENSG00000076604	-6.55309	13.3818	-3.78294	0.00021417	0.00831415	0.370994	70.98	77.79	76.41	77.07	83.02	70.09	60.18
TMEM223	ENSG00000168569	-4.33641	12.7651	-3.78185	0.00021504	0.00833469	0.366377	53.14	21.83	24.99	13.95	20.28	11.23	3.401
BCAT1	ENSG00000060982	5.76029	7.29045	3.78019	0.00021637	0.00837306	0.364718	70	66.34	56.29	92.84	96.19	92.87	92.41
GPR18	ENSG00000125245	-9.73071	24.6944	-3.7791	0.00021725	0.00838368	0.359157	93.7	90.64	89.73	94.17	96.73	90.07	86.98
TMEM212	ENSG00000186329	23.9205	94.4653	3.77584	0.00021988	0.00846935	0.35509	24.76	13.22	19.94	3.169	4.832	6.495	6.545
FMNL1	ENSG00000184922	162.975	332.208	3.77426	0.00022117	0.00850595	0.353931	59.25	55.68	66.08	69.58	68.22	69.23	55.78
ZNF106	ENSG00000103994	70.6666	183.095	3.77233	0.00022276	0.00855348	0.342131	20.99	4.243	8.047	19.8	26.63	22.67	15.2
NECAP2	ENSG00000157191	-20.5195	99.4317	-3.76833	0.00022607	0.00865767	0.329772	74.61	46.56	52.56	42.95	52.28	38.73	29.49
FAM177B	ENSG00000197520	1.71472	1.80219	3.76811	0.00022626	0.00865767	0.345607	17.22	3.824	7.266	3.426	0.5643	6.173	12.19
RPL13A	ENSG00000142541	-576.024	814.141	-3.7678	0.00022652	0.00865767	0.323242	44.82	59.51	48.95	46.89	52.8	51.59	32.9
C3	ENSG00000125730	3.33146	12.5489	3.76491	0.00022895	0.00872365	0.316273	91.58	91.61	89.89	87.96	86.84	89.5	97.36
SLC3A2	ENSG00000168003	9.03738	29.0668	3.76368	0.00022999	0.00873442	0.323749	92.3	94.72	94.32	92.72	95.31	94.15	90.99
SLC39A7	ENSG00000112473	7.02055	22.8649	3.76346	0.00023018	0.00873442	0.311184	72.31	76.73	76.55	76.14	78.57	81.31	72.58
TICRR	ENSG00000140534	1.33258	2.02718	3.76333	0.00023029	0.00873442	0.3351	32.05	41.05	42.13	28.35	28.8	39.09	29.53
SEMA4A	ENSG00000196189	55.3921	67.1581	3.76156	0.0002318	0.00876893	0.313444	81.91	80.4	80.29	75.33	75	71.61	81.46
HELLS	ENSG00000119969	6.33949	17.7905	3.76113	0.00023217	0.00876893	0.305725	53	61.84	51.68	52.51	60.38	49.12	49.4
SERPINE1	ENSG00000106366	1.19695	1.40933	3.76102	0.00023226	0.00876893	0.311765	94.09	95.21	94.12	92.33	94.4	94.45	97.31
IGHV2-70D	ENSG00000211974	2.29829	1.89759	3.7565	0.00023616	0.00888683	0.311159	2.434	23.71	10.47	0.5996	0.4988	8.888	5.13
NUDC	ENSG00000090273	6.46949	34.4687	3.75616	0.00023646	0.00888683	0.284463	40.08	50.55	43.4	56.94	73.39	49.49	40.81
RILPL2	ENSG00000150977	19.7658	82.0847	3.75485	0.00023761	0.00891644	0.301665	33.73	1.179	1.819	8.697	5.24	2.071	11.41
ZNF684	ENSG00000117010	2.05303	5.44614	3.75197	0.00024014	0.00899786	0.292147	2.429	30.9	29.83	22.37	30.24	22.22	2.827
PATL2	ENSG00000229474	11.6283	22.553	3.7461	0.00024539	0.00916677	0.272753	37.69	4.419	8.022	9.614	10.1	15.13	19.62
FAM167A-AS1	ENSG00000184608	1.04611	2.1974	3.74524	0.00024616	0.0091818	0.248566	1.023	6.198	1.507	1.164	0.8465	4.53	8.692
TMIE	ENSG00000181585	-1.19183	1.29445	-3.74389	0.00024739	0.00920081	0.236063	23.46	5.87	14.21	13.34	17.15	5.684	25.22
ARL10	ENSG00000175414	-19.553	45.4748	-3.74386	0.00024742	0.00920081	0.241016	5.946	42.55	36.49	43.15	53.16	35.04	32.55
RGCC	ENSG00000102760	-10.2646	18.8467	-3.74274	0.00024844	0.00922511	0.240529	59.25	75.21	76.27	77.36	79.38	74.38	79.63
PDCD2	ENSG00000071994	-12.2814	42.4847	-3.74103	0.00025001	0.0092694	0.229717	50.61	47.26	46.46	38.64	41.03	44.53	36.6
MRPL53	ENSG00000204822	-6.44517	13.2511	-3.73787	0.00025293	0.00932466	0.227525	27.58	39.88	50.18	21.75	10.86	45.7	25.15
PRKCD	ENSG00000163932	67.4006	128.84	3.7368	0.00025392	0.00933856	0.231901	97.78	98.86	98.51	98.95	98.63	99.36	99.31
IRAK3	ENSG00000090376	61.127	105.51	3.73657	0.00025414	0.00933856	0.242761	87.81	96.54	96.52	95.47	97.64	95.87	95.96
TMEM254	ENSG00000133678	-2.68594	8.04779	-3.73588	0.00025478	0.00934853	0.216007	17.61	1.426	0.7659	6.5	7.604	3.588	10.02
CMTR1	ENSG00000137200	23.3329	64.7002	3.735	0.00025561	0.00935093	0.24216	59.51	25.45	32.62	39.55	42	21.74	21.07
ARHGAP31	ENSG00000031081	14.4251	28.3096	3.73418	0.00025637	0.0093652	0.232692	5.507	64.14	55.2	53.53	44.63	27.24	32.8
COX11	ENSG00000166260	-8.63707	23.8704	-3.73156	0.00025886	0.00941493	0.204431	73.65	51.84	61	71.91	57.68	44.91	29
UBQLN2	ENSG00000188021	14.5369	54.3412	3.73154	0.00025888	0.00941493	0.21768	56.73	60.78	59.11	55.48	65.98	60.6	54.78
ANKRD30BL	ENSG00000163046	-5.49505	13.6322	-3.72977	0.00026056	0.00946228	0.203703	27.4	17.74	14.61	12.59	14.89	10.64	19.38
NCOA6	ENSG00000198646	21.1345	83.6945	3.72907	0.00026123	0.00947266	0.193719	84.04	79.34	79.01	80.63	80.45	82.06	72.25
UBE2D2	ENSG00000131508	-18.786	67.8744	-3.72833	0.00026194	0.00948467	0.191709	53.16	44.21	46.29	71.04	69.55	74.63	68.17
BUB3	ENSG00000154473	-21.1769	72.3392	-3.72789	0.00026236	0.00948598	0.182854	60.7	74.32	62.44	63.05	63.22	77.02	61.81
CDH3	ENSG00000062038	4.06174	14.1249	3.72668	0.00026353	0.0095142	0.192989	67.86	84.22	82.92	67.12	75.46	78.26	81.62
COL8A2	ENSG00000171812	1.5867	3.23665	3.72395	0.00026617	0.00958187	0.191328	43.85	63.01	60.53	56.75	67.11	65.08	89.01
SMAD9	ENSG00000120693	-1.55819	4.47862	-3.72257	0.00026753	0.00961657	0.181611	78.94	75	76.94	81.3	82.93	81.31	80.05
MMP9	ENSG00000100985	45.5879	36.4277	3.72151	0.00026857	0.00964	0.193305	97.02	98.77	98.34	98.42	98.26	99.09	99.17
PIK3AP1	ENSG00000155629	123.056	207.654	3.72071	0.00026935	0.00965416	0.187966	91.65	88.41	87.16	82.78	81.57	85.74	86.7
KLHDC3	ENSG00000124702	-9.56681	37.1329	-3.71991	0.00027015	0.00966876	0.163684	18.39	20.52	22.61	41.9	37.66	39.95	36.13
CBR4	ENSG00000145439	-6.06135	21.6337	-3.71895	0.00027109	0.00967844	0.160508	59.99	87.88	88.43	57.5	46.94	82.67	72.92
ATF1	ENSG00000123268	-4.15189	14.9013	-3.71845	0.00027159	0.00967844	0.159598	77.54	87.23	85.67	90.52	96.29	93.04	88.75
CCDC26	ENSG00000229140	17.4373	63.7014	3.71566	0.00027437	0.00976354	0.147377	2.882	6.54	3.21	2.454	2.343	3.779	6.283
ARHGEF11	ENSG00000132694	30.1657	58.9313	3.71431	0.00027574	0.00977054	0.148101	85.54	68.12	59.38	55.36	50.18	63.64	37.8
CLEC5A	ENSG00000258227	3.30522	3.45351	3.71415	0.0002759	0.00977054	0.174432	74.13	68.47	66.49	66.91	63.34	59.51	80.04
FBXO3	ENSG00000110429	-12.4247	51.0178	-3.71394	0.00027611	0.00977054	0.141447	39.63	47.28	56.11	69.96	72.33	59.35	58.73
LRFN1	ENSG00000128011	5.98168	11.6733	3.71358	0.00027647	0.00977054	0.16794	86.26	57.96	67.97	55.21	53.07	66.66	66.57
MAPKAPK5-AS1	ENSG00000234608	-5.64739	10.0478	-3.71351	0.00027654	0.00977054	0.141887	2.293	4.192	6.561	1.28	3.416	3.25	5.502
CLEC4D	ENSG00000166527	9.96982	11.5532	3.71295	0.00027711	0.00977676	0.156555	75.48	71.12	67.56	69.47	75.33	66.96	81.68
ODAPH	ENSG00000174792	2.33822	6.92566	3.71011	0.00028	0.00986458	0.128723	10.42	15.65	14.11	4.454	4.021	1.013	34.23
OST4	ENSG00000228474	-30.0902	72.0103	-3.70745	0.00028274	0.00994686	0.12291	53.32	10.15	35.27	20.96	5.286	13.4	14.5
FPR2	ENSG00000171049	69.9694	91.901	3.70606	0.00028418	0.00996914	0.129464	95.58	92.39	91.71	96.56	94.85	94.13	94.56
ANKDD1A	ENSG00000166839	4.79229	11.2326	3.70432	0.00028598	0.00999211	0.124272	11.38	39.35	39.71	45.52	52.74	34.49	42.07
DOCK2	ENSG00000134516	81.6806	324.095	3.70429	0.00028601	0.00999211	0.112502	71.74	47.18	37.16	63.87	55.89	56.8	53
EML5	ENSG00000165521	-3.65713	4.72753	-3.70273	0.00028764	0.0100198	0.111739	48.46	27.44	35.06	24.2	29.96	24.85	33.8
PLSCR1	ENSG00000188313	60.7381	70.2763	3.69863	0.00029198	0.0101139	0.122356	68.45	69	66.82	66.73	63.68	68.12	60.37
CACNA2D3	ENSG00000157445	-2.19949	2.45906	-3.69816	0.00029248	0.0101172	0.0911968	98.56	92.31	91.88	89.56	86.7	88.65	91.79
GTF2E1	ENSG00000153767	4.98141	35.8978	3.69765	0.00029303	0.0101218	0.0885372	48.42	21.83	33.47	63.82	57.99	45.19	33.7
PARP4	ENSG00000102699	48.4781	132.005	3.68985	0.00030147	0.0103571	0.0791385	74.38	55.92	52.61	70.63	62.1	62.9	51.47
ITFG1	ENSG00000129636	7.16094	31.6507	3.68981	0.00030151	0.0103571	0.0677593	32.72	39.37	32.96	31.02	37.82	37.12	34.92
TRAPPC6A	ENSG00000007255	-3.52142	8.23236	-3.68869	0.00030274	0.0103849	0.0570788	28.71	19.67	35.77	25.39	16.83	16.62	4.893
DBN1	ENSG00000113758	5.44835	8.48923	3.68538	0.00030641	0.0104963	0.0571379	72.38	71.76	76.56	69.02	67.28	64.38	59.95
PITPNC1	ENSG00000154217	-20.0023	79.055	-3.68306	0.000309	0.010558	0.0364838	52.22	30.18	36.23	54	67.95	33.53	38.98
MOV10	ENSG00000155363	19.4824	44.7849	3.68301	0.00030906	0.010558	0.0781566	34.91	31.28	54	70.06	71.54	39.16	34.15
ENAH	ENSG00000154380	5.76646	22.2703	3.68153	0.00031072	0.0105868	0.0407615	67.74	64	56.64	69.19	72.73	66.3	49.12
RBM15	ENSG00000162775	-9.52797	54.7568	-3.6815	0.00031076	0.0105868	0.030272	42.92	36.47	33.44	43.59	50.45	35.23	35.42
LDB1	ENSG00000198728	-13.0886	64.8286	-3.6801	0.00031234	0.0106171	0.0326572	59.47	49.21	51.01	67.65	62.21	50.51	42.8
STAT5A	ENSG00000126561	24.0042	85.6024	3.67996	0.00031251	0.0106171	0.0307069	92.76	92.65	91.46	91.41	93.19	93.55	92.31
UPK1B	ENSG00000114638	3.79803	13.5391	3.67477	0.00031844	0.010745	0.0127948	34.98	35.29	41.38	28.36	34.4	42.62	56.37
MIIP	ENSG00000116691	6.75717	17.9188	3.67266	0.00032089	0.0107746	0.0241762	49.78	53.32	53.55	47.33	48.31	47.66	46.5
RAB33A	ENSG00000134594	-1.51347	3.0068	-3.67244	0.00032115	0.0107746	0.006263	29.6	40.84	25.14	19.75	22.67	31.22	40.33
TBC1D2	ENSG00000095383	10.5775	24.4199	3.67214	0.00032149	0.0107746	0.00776927	50.45	47.94	42.95	36.46	41.32	38.16	27.06
OR10K1	ENSG00000173285	6.96752	26.775	3.67102	0.0003228	0.0108037	0.00068496	30.85	10.57	12.32	14.88	19.2	2.414	7.886
RMI2	ENSG00000175643	3.00286	5.698	3.6683	0.000326	0.0108816	0.0325376	42.35	61.42	69.55	74.19	71.66	56.19	51.36
ATP6V0E2	ENSG00000171130	-17.5194	41.3909	-3.66687	0.0003277	0.0109172	-0.0141711	70.87	35.89	36.77	48.1	33.65	55.76	52.69
SCML1	ENSG00000047634	-5.84377	10.4391	-3.66665	0.00032795	0.0109172	-0.0165519	26.13	29.39	34.42	25.89	24.63	33.05	43.95
ALAS1	ENSG00000023330	8.53165	25.7535	3.66611	0.0003286	0.010924	-0.0119236	75.31	73.2	73.11	84.54	86.95	80.87	74.04
ZBTB39	ENSG00000166860	-5.91624	21.4072	-3.66552	0.0003293	0.0109327	-0.0216399	42.05	15.63	20.61	31.03	30.25	16.52	0.7659
CDCA3	ENSG00000111665	1.5868	2.19413	3.65935	0.00033674	0.0111052	-0.0356325	48.73	58.13	52.05	36.05	48.84	52.1	47.98
RPL22	ENSG00000116251	-116.209	165.232	-3.65667	0.00034001	0.0111965	-0.0408885	54.46	38	37.33	24.3	25.87	44.45	25.64
SRSF6	ENSG00000124193	-26.8733	115.951	-3.65598	0.00034086	0.0111965	-0.0470292	49.83	56.4	51.15	57.38	56.13	72.52	65.15
SERPINA1	ENSG00000197249	320.482	466.073	3.6521	0.00034568	0.0113246	-0.056489	93.4	96.21	95.32	88.83	91.05	93.28	95.61
TMUB2	ENSG00000168591	10.901	50.6052	3.65133	0.00034663	0.0113408	-0.0582078	12.3	0.9221	9.695	21.26	28.94	2.787	0.9977
PLEKHA1	ENSG00000107679	-30.5688	91.0002	-3.65002	0.00034828	0.0113796	-0.0756368	26.85	37.77	19.05	72.6	71.07	57.39	69.99
TP53BP2	ENSG00000143514	10.1818	32.3079	3.64938	0.00034909	0.0113912	-0.0574296	49.41	78.54	75.09	86.74	91.57	75.24	59.11
NDST1	ENSG00000070614	26.9106	47.3757	3.64882	0.00034979	0.0113991	-0.0593721	76.84	87.88	87.62	62.55	60.95	83.88	82.75
OR52B6	ENSG00000187747	0.472778	0.479585	3.64803	0.00035079	0.0114025	-0.0558499	43.7	7.483	13.37	39.7	43.23	6.671	12.98
QSOX1	ENSG00000116260	20.5936	46.8393	3.647	0.00035209	0.011417	-0.0711373	52.38	65.39	67.05	59.91	68.19	72.14	84.37
CAST	ENSG00000153113	54.1738	185.363	3.64693	0.00035218	0.011417	-0.0799545	73.62	84.5	82.2	88.85	93.34	91.8	91.35
NSD1	ENSG00000165671	33.893	183.54	3.64605	0.00035331	0.0114384	-0.0833402	85.5	77.15	75.56	79.55	75.99	76.16	66.74
RPL13	ENSG00000167526	-555.735	870.019	-3.64503	0.00035461	0.0114539	-0.0899106	69.04	64.24	45.93	53.88	42.84	47.34	43.21
ZNF341	ENSG00000131061	5.68437	25.2537	3.64494	0.00035471	0.0114539	-0.0817509	25.34	18.89	18.68	30.52	32.14	30.83	11.46
TNRC18	ENSG00000182095	57.525	145.999	3.64427	0.00035557	0.0114667	-0.0855998	65.1	5.961	11.15	16.32	20.74	18.05	7.528
CDCA7	ENSG00000144354	3.39568	6.15944	3.64328	0.00035685	0.0114931	-0.0687336	53.73	60.97	56.07	28.66	34.84	36.56	40.71
SHISA5	ENSG00000164054	104.343	214.777	3.64187	0.00035867	0.0115365	-0.0618942	22.94	71.41	65.31	56.3	60.36	60.97	66.32
SKAP1	ENSG00000141293	-14.057	44.687	-3.63992	0.00036119	0.0116027	-0.105377	54.12	67.75	59.95	64.73	54.11	40.67	57.08
SMG9	ENSG00000105771	-8.46838	28.996	-3.63936	0.00036193	0.0116113	-0.104353	14.18	25.69	26.63	35.55	42.79	37.06	23.47
MYRIP	ENSG00000170011	1.14359	1.82343	3.63776	0.00036402	0.0116632	-0.0990453	80.63	57.19	62.91	68.19	63.16	54.56	58.17
PTDSS1	ENSG00000156471	-16.759	67.8531	-3.63047	0.00037369	0.0119257	-0.131043	64.4	36.29	46.96	65.82	60.15	54.51	37.58
VKORC1	ENSG00000167397	-4.12453	13.665	-3.63013	0.00037414	0.0119257	-0.120425	99.65	99.64	99.7	99.68	93.93	99.33	99.44
BAZ2A	ENSG00000076108	61.6575	181.847	3.62929	0.00037528	0.0119314	-0.127505	87.3	82.41	83.89	91.14	91.81	84.86	75.2
CEP55	ENSG00000138180	1.13276	2.05413	3.62744	0.00037777	0.0119953	-0.116619	42.45	52.53	49.2	49.97	42.42	47.06	39.78
STOM	ENSG00000148175	51.0967	108.679	3.62648	0.00037909	0.0120062	-0.142491	64.6	66.74	61.2	65.43	64.03	64.5	63.28
CCNK	ENSG00000090061	12.2439	52.9665	3.62557	0.00038032	0.01203	-0.146968	42.18	61.19	61.6	62.06	69.66	53.31	45.66
RPS5	ENSG00000083845	-137.056	203.369	-3.62516	0.00038089	0.0120325	-0.152991	71.33	57.31	54.21	43.3	58.83	60.54	55.67
LINC00173	ENSG00000196668	3.34965	4.87955	3.62295	0.00038393	0.0120769	-0.148121	17.68	9.196	9.987	8.909	6.445	15.85	3.935
DPH5	ENSG00000117543	-6.46816	12.4929	-3.62271	0.00038424	0.0120769	-0.159477	19.25	53.06	55.61	87.75	88.98	44	47.12
LAMP1	ENSG00000185896	36.5851	108.049	3.62145	0.00038599	0.0121148	-0.162572	82.38	80.19	81.76	83.39	84.03	84.63	81.25
ADAMTS5	ENSG00000154736	-0.998307	0.978451	-3.62114	0.00038643	0.0121148	-0.156244	90.6	93.51	91.87	94.32	97.73	96.32	99.36
RPS14	ENSG00000164587	-217.773	283.124	-3.62034	0.00038753	0.0121304	-0.158797	45.28	55.51	52.73	59.58	49.51	57.63	58.18
GCNT4	ENSG00000176928	-10.4856	20.4593	-3.62007	0.00038791	0.0121304	-0.166004	32.96	24.05	18.23	54.2	53.04	42.12	66.62
SLC5A10	ENSG00000154025	-7.08904	15.5607	-3.61695	0.00039227	0.0122514	-0.1797	50.84	78.72	73.58	76.47	80.25	83.72	72.89
NFATC4	ENSG00000100968	0.361264	0.39469	3.61635	0.00039312	0.0122625	-0.153035	82.54	76.95	75.77	82.44	83.72	78.87	76.8
FKBP5	ENSG00000096060	53.5028	137.786	3.6159	0.00039375	0.0122668	-0.136815	89.46	90.73	89.42	88.61	91.53	89.71	86.2
ZSCAN26	ENSG00000197062	-4.50264	12.2762	-3.61435	0.00039595	0.0123145	-0.184398	26.71	32.6	25.8	38.47	50.44	35.11	10.06
KIF13B	ENSG00000197892	13.958	44.1273	3.61022	0.00040185	0.0124081	-0.192932	57.94	68.28	63.48	65.47	67.31	60.21	51.05
TIAM2	ENSG00000146426	3.97519	12.3111	3.60978	0.00040248	0.0124081	-0.196546	66.07	58.25	44.66	58.07	52.55	54.11	42.45
MEAF6	ENSG00000163875	-8.10842	31.3218	-3.60969	0.00040261	0.0124081	-0.203356	12.51	33.16	24.99	76.48	74.08	43.04	20.14
VDR	ENSG00000111424	12.2041	22.6663	3.60956	0.0004028	0.0124081	-0.188246	98.2	98.2	97.71	98.6	92.1	98.37	98.21
DDX25	ENSG00000109832	1.56347	4.56322	3.60869	0.00040405	0.0124158	-0.204167	41.43	33.46	38.13	45.59	33.9	44.65	34.94
TIMP2	ENSG00000035862	65.5982	108.641	3.60827	0.00040466	0.0124192	-0.19552	81.57	90.72	90.79	88.29	93.9	91.44	96.58
MYOF	ENSG00000138119	20.1065	25.9871	3.6053	0.00040898	0.0125052	-0.171682	73.76	76.46	73.22	60.09	55.92	70.8	58.64
SPAST	ENSG00000021574	9.90866	60.8955	3.60319	0.00041208	0.0125534	-0.225183	33.09	53.51	57.41	68.4	72.62	64.65	61.52
MEX3C	ENSG00000176624	-16.9465	61.6063	-3.60082	0.00041558	0.0126384	-0.229633	25.13	21.24	16.03	24.99	25.59	5.941	1.174
CCNL2	ENSG00000221978	-18.1012	89.7128	-3.59993	0.0004169	0.0126454	-0.231428	56.35	62.79	53.81	42.08	43.85	38.3	53.82
PLA2G4C	ENSG00000105499	4.42761	13.5661	3.59977	0.00041714	0.0126454	-0.221252	64.65	83.99	81.6	86.56	88.57	82.4	73.25
E2F5	ENSG00000133740	-10.3303	26.6372	-3.5983	0.00041934	0.0126967	-0.233558	71.56	68.66	76.28	71.99	80.55	80.07	67.81
CHGA	ENSG00000100604	2.17853	3.95861	3.59726	0.0004209	0.0127022	-0.235886	85.94	83.45	81.9	71.38	69.88	81.84	85.3
HIF1A	ENSG00000100644	33.3663	129.068	3.59681	0.00042158	0.0127022	-0.229616	95.48	96.75	96.86	97.43	97.19	98.18	96.98
E2F3	ENSG00000112242	17.4906	57.5282	3.59642	0.00042217	0.0127045	-0.234936	84.8	87.04	85.12	88.18	90.69	88.94	81.32
SPC24	ENSG00000161888	2.73294	7.55752	3.59456	0.00042498	0.0127581	-0.244269	21.14	39.3	45.02	32.33	40.79	40.53	42.47
MAZ	ENSG00000103495	-35.3388	118.014	-3.59398	0.00042585	0.0127688	-0.252219	32.84	43.09	28.68	53.09	48.24	43.31	31.44
VMAC	ENSG00000187650	-4.54256	19.4751	-3.59183	0.00042913	0.0128386	-0.253339	64.75	44.68	44.61	45.21	34.92	38.48	46.93
SRGAP1	ENSG00000196935	6.96579	22.7591	3.59178	0.00042921	0.0128386	-0.240263	57.4	46.85	52.77	58.75	59.86	63.58	49.41
PIGN	ENSG00000197563	70.1448	367.214	3.59009	0.0004318	0.0129004	-0.266205	16.41	35.02	42.46	68.56	67.27	51.83	38.56
GSTO2	ENSG00000065621	3.22885	7.77693	3.58694	0.00043668	0.0130147	-0.265417	83.6	97.63	97.52	82.91	84.4	96.25	95.68
SND1-IT1	ENSG00000279078	5.05296	12.8104	3.5843	0.00044081	0.0130898	-0.260678	0.3074	74.54	72.42	37.38	39.57	64.82	38.89
UBAP2L	ENSG00000143569	17.7943	87.361	3.58361	0.00044189	0.0130907	-0.291131	60.33	6.984	24.82	19.27	18.99	23.24	22.77
EIF3M	ENSG00000149100	-29.9535	75.4327	-3.58312	0.00044267	0.0130907	-0.282221	25.03	69.51	68.1	54.55	59.77	59.27	44.69
NRBP1	ENSG00000115216	10.8784	60.9649	3.58295	0.00044293	0.0130907	-0.286069	49.49	88.95	86.84	89.28	92.76	90.53	85.94
MYRF	ENSG00000124920	-3.54999	9.98508	-3.58193	0.00044455	0.0131229	-0.279572	29.78	37.08	34.73	21.54	24.72	30.95	48.94
WDFY1	ENSG00000085449	25.5944	57.5006	3.57898	0.00044924	0.0132222	-0.260416	16.63	25.05	30.38	61.52	59.76	47.86	9.619
THEM4	ENSG00000159445	-10.618	26.2039	-3.5788	0.00044951	0.0132222	-0.300164	70.09	83.09	82.09	82.43	85.27	78.93	74.74
RPL28	ENSG00000108107	-183.673	546.542	-3.57767	0.00045133	0.0132442	-0.296409	48.78	53.48	30.19	38.48	32.28	45.53	38.57
UBE2G2	ENSG00000184787	-18.3031	94.3913	-3.57613	0.00045381	0.0132856	-0.297733	40.7	28.83	39.78	55	51.34	63.85	57.17
ZNF550	ENSG00000251369	-9.0383	25.7533	-3.57568	0.00045454	0.0132911	-0.315539	16.69	29.16	23.25	30.04	29.92	11.56	3.411
SKP1	ENSG00000113558	-49.4077	160.963	-3.57421	0.00045692	0.0133144	-0.312684	77.83	71.38	79.97	81.46	83.11	80.44	65.88
TLCD1	ENSG00000160606	-0.890676	1.56766	-3.57419	0.00045695	0.0133144	-0.319223	7.034	20.44	18.27	31.19	38.01	22.9	34.98
CENPE	ENSG00000138778	4.50782	6.11432	3.57358	0.00045794	0.0133277	-0.28472	91.97	84.26	85.98	93.54	97.78	83.81	79.38
OR5AS1	ENSG00000181785	16.0243	71.0011	3.57005	0.00046371	0.0134711	-0.323349	13.16	12.66	11.35	3.814	7.553	3.754	1.441
TBC1D10A	ENSG00000099992	-8.50448	36.9617	-3.5699	0.00046396	0.0134711	-0.326648	61.33	39.04	37.96	32.37	35.63	25.01	30.14
ZNF548	ENSG00000188785	-10.1357	33.4586	-3.56652	0.00046957	0.01355	-0.344857	18.77	40.72	32.49	48.67	37.87	39.07	23.94
TADA3	ENSG00000171148	13.0972	73.9966	3.56398	0.00047381	0.0136277	-0.349414	62.16	40.55	46.41	77.73	76.87	61.21	43.29
PAFAH2	ENSG00000158006	-11.5141	29.6671	-3.56369	0.0004743	0.0136277	-0.347078	53.15	69.4	60.72	81.25	82.83	74.81	73.14
STMN3	ENSG00000197457	-15.7329	31.553	-3.56322	0.0004751	0.0136347	-0.352202	73.4	42.11	44.4	45.25	25.49	40.82	57.6
HAP1	ENSG00000173805	7.60276	36.9106	3.55552	0.00048822	0.0139628	-0.371111	85.46	63.71	72.88	77.44	72.12	71.14	67.82
DYRK4	ENSG00000010219	-3.30768	7.10808	-3.55488	0.00048933	0.0139785	-0.381335	86.25	93.85	93.92	95.3	99.01	95.27	94.21
TP53RK	ENSG00000172315	-10.0673	27.0864	-3.55085	0.00049636	0.0141387	-0.398664	61.91	80.65	73.84	87.05	90.75	77.81	74.06
TLE4	ENSG00000106829	28.7656	85.8917	3.55068	0.00049666	0.0141387	-0.384926	63.61	49.58	48.71	66.99	64.38	62.4	58.25
WAS	ENSG00000015285	64.6492	145.626	3.55002	0.00049781	0.0141553	-0.386928	83.48	68.88	71.67	81.51	84.47	79.49	70.63
ACVR1B	ENSG00000135503	7.6886	19.8346	3.54936	0.00049898	0.0141654	-0.393994	93.6	96.46	96.16	95.93	95.61	96.78	96.49
MYD88	ENSG00000172936	79.0593	165.556	3.54917	0.00049931	0.0141654	-0.38711	84.95	86.53	87.94	84.51	86.2	86.42	83.61
GTPBP1	ENSG00000100226	47.4412	109.083	3.54698	0.00050319	0.01424	-0.375955	16.42	49.49	47.66	47.51	58.35	46.22	29.67
HPSE	ENSG00000173083	21.9942	33.7907	3.54624	0.00050451	0.01424	-0.386284	93.42	92.82	92.32	99.59	99.84	98.93	99.5
MS4A1	ENSG00000156738	-92.3457	169.636	-3.54607	0.00050481	0.01424	-0.406003	97.08	95.55	95.65	90.11	83.41	93.03	93.68
UTRN	ENSG00000152818	137.655	440.656	3.54489	0.00050693	0.0142434	-0.397783	72.67	90.12	86.95	57.69	65.85	85	77.5
EEF1A1	ENSG00000156508	-3340.85	4869.02	-3.54475	0.00050717	0.0142434	-0.407301	82.07	71.33	63.68	86.71	87	81.66	70.1
HK3	ENSG00000160883	52.9975	87.9882	3.54282	0.00051065	0.014309	-0.407352	73.11	76.44	79.23	87.58	89.97	87.52	80.66
ZNF469	ENSG00000225614	-5.41296	12.8849	-3.54239	0.00051141	0.014309	-0.414928	17.86	27.01	17.44	10.16	8.435	11.04	47.97
IFI6	ENSG00000126709	92.7141	116.896	3.54202	0.0005121	0.014309	-0.379097	57.64	66.2	71.16	55.25	47.55	74.96	73.88
ZNF232	ENSG00000167840	-2.35335	5.42656	-3.53446	0.00052593	0.0146356	-0.446568	24.53	26.69	22.56	47.79	36.27	25.19	31.34
CCND3	ENSG00000112576	42.6588	151.277	3.53226	0.00053002	0.0147329	-0.429363	82.51	90.88	89.03	86.29	86.98	88.6	87.46
MAGEA10	ENSG00000124260	1.13325	3.43563	3.52949	0.00053521	0.0148108	-0.44899	15.32	48.03	45.03	28.39	23.2	25.54	51.39
KCTD6	ENSG00000168301	-3.34581	8.43088	-3.52944	0.0005353	0.0148108	-0.466368	43.8	4.535	5.774	18.7	14.74	0.3729	2.142
B3GNT7	ENSG00000156966	-3.28597	7.59411	-3.5287	0.0005367	0.0148108	-0.463141	36.21	63.92	63.46	19.6	15.82	57.9	73.29
CEACAM6	ENSG00000086548	1.33211	1.78866	3.52788	0.00053824	0.0148108	-0.440036	82.82	81.46	81.61	71.37	62.48	78.62	87.59
RENBP	ENSG00000102032	4.03397	12.8631	3.52728	0.00053939	0.0148108	-0.469684	43.04	63.07	59.61	80.18	76.05	60.35	72.56
SIGLEC6	ENSG00000105492	-2.50314	3.47126	-3.52716	0.00053962	0.0148108	-0.45687	67.09	65.55	62.46	33.42	26.05	54.73	85.29
RBMS2	ENSG00000076067	12.6907	48.3636	3.52696	0.00054	0.0148108	-0.458211	23.48	8.46	20.98	36.54	35.35	33.78	53.17
SATL1	ENSG00000184788	6.66836	24.4725	3.52664	0.0005406	0.0148108	-0.468835	8.405	20.69	12.16	27.59	35.73	22.41	16.28
ZNF688	ENSG00000229809	-3.45958	10.0844	-3.52662	0.00054065	0.0148108	-0.45815	12.38	16.35	11.1	46.14	39.67	19.23	20.9
NBPF14	ENSG00000270629	64.8152	169.362	3.52572	0.00054235	0.0148108	-0.467322	7.8	6.434	9.629	7.296	17.35	15.38	12.12
OR2M3	ENSG00000228198	5.36488	20.262	3.52572	0.00054237	0.0148108	-0.477369	36.97	13.18	10.04	15.09	14.31	8.586	10.87
ZFR	ENSG00000056097	-11.619	71.7198	-3.52449	0.00054471	0.0148108	-0.474923	67.27	4.56	27.92	21.51	24.11	22.58	2.026
COPA	ENSG00000122218	33.3213	109.163	3.52445	0.00054478	0.0148108	-0.482017	55.22	56.17	54.71	68.2	64.1	53.48	45.04
C6orf141	ENSG00000197261	2.18117	6.88664	3.52407	0.00054552	0.0148144	-0.483695	10.16	46.98	39.2	14.68	11.78	27.41	50.39
ZZEF1	ENSG00000074755	41.4831	177.192	3.52066	0.00055209	0.0149601	-0.494553	63.14	17.21	29.79	13.44	16.68	24.72	33.56
DDX39B	ENSG00000198563	-56.9582	337.004	-3.51889	0.00055554	0.0150209	-0.491893	39.39	66.66	61.61	49.98	54.2	72.31	59.48
HELZ2	ENSG00000130589	99.4203	149.509	3.51889	0.00055554	0.0150209	-0.458063	77.07	72.96	72.67	48.25	62.78	70.52	46.59
MCRIP2	ENSG00000172366	-6.23448	16.7029	-3.51823	0.00055683	0.0150335	-0.491869	19.86	0.1764	4.928	3.134	2.489	0.3779	0.6147
HABP4	ENSG00000130956	-2.72983	7.11135	-3.51803	0.00055722	0.0150335	-0.487284	59.12	52.24	48.38	29.06	29.62	32.45	62.91
ARHGAP35	ENSG00000160007	-15.3952	61.1437	-3.5175	0.00055825	0.01504	-0.504384	82.13	83.2	81.61	78.33	80.75	78.57	72.3
HIGD2A	ENSG00000146066	-12.5536	33.8594	-3.51581	0.00056157	0.0150688	-0.495947	31.5	9.211	31.75	9.115	3.567	7.518	16.54
JMJD7	ENSG00000243789	-1.89922	4.43713	-3.51545	0.00056228	0.0150714	-0.502477	44.5	26.91	21.27	45.33	48.35	33.6	38.81
TNFRSF1B	ENSG00000028137	182.85	373.017	3.51417	0.00056482	0.0150876	-0.510061	86.55	94.14	92.58	87.87	86.94	91.6	91.24
HLA-DPB1	ENSG00000223865	-86.255	189.24	-3.51392	0.00056532	0.0150876	-0.506678	83.9	88.64	87.16	77.53	70.46	83.62	85.4
ZIM3	ENSG00000141946	0.884175	1.74096	3.51192	0.00056929	0.0151694	-0.516598	21.77	30.31	17.73	20.07	18.72	36.33	18.49
PARP10	ENSG00000178685	41.4489	76.1308	3.51176	0.00056961	0.0151694	-0.474884	68.31	67.08	65	75.13	77.67	70.7	61.28
ELF1	ENSG00000120690	52.9019	169.622	3.50966	0.00057382	0.0152488	-0.512105	68.91	59.4	59.42	69.23	64.5	65.19	57.67
C5AR1	ENSG00000197405	114.112	165.751	3.50877	0.00057562	0.0152773	-0.516137	97.05	93.54	93.47	94.79	94.05	94.05	93.65
HYLS1	ENSG00000198331	-1.97367	7.42198	-3.50852	0.00057613	0.0152773	-0.522641	22.09	10.11	7.644	17.25	20.48	9.931	25.61
FRK	ENSG00000111816	23.5435	97.9315	3.50553	0.00058219	0.0154051	-0.536723	92.68	97.43	97.33	97.9	99.08	98.42	97.69
NAT9	ENSG00000109065	-4.53315	17.7011	-3.50498	0.00058331	0.0154182	-0.536568	25.65	56.3	53.36	33.92	34.07	40.37	49.58
ENO1	ENSG00000074800	63.6904	217.756	3.49928	0.00059506	0.0156619	-0.557713	86.11	84.37	82.94	96.79	99.3	89.17	85.67
C1QTNF7	ENSG00000163145	2.02169	1.91783	3.49551	0.00060296	0.0157857	-0.539382	47.12	41.87	32.25	24.08	16.35	13.42	75.11
ZBTB25	ENSG00000089775	-22.0203	95.2846	-3.4954	0.0006032	0.0157857	-0.56679	40.49	41.16	48.2	48.87	38.91	26.68	17.43
PRKACB	ENSG00000142875	-43.8413	111.624	-3.49521	0.00060359	0.0157857	-0.567538	93.63	95.15	94.25	93.5	97.56	94.48	91.82
C6orf89	ENSG00000198663	20.9126	86.0974	3.49369	0.0006068	0.0158037	-0.577021	8.606	12.2	12.77	12.14	13.27	12.97	8.752
MIF4GD	ENSG00000125457	-3.98821	14.232	-3.49339	0.00060745	0.0158037	-0.56828	61.72	41.42	50.05	56.15	35.96	50.32	36.66
NMNAT3	ENSG00000163864	142.061	611.226	3.49338	0.00060747	0.0158037	-0.577859	66.47	55.09	54.21	77.06	81.65	60.54	57.73
FANCI	ENSG00000140525	5.14147	12.1663	3.49196	0.00061049	0.01586	-0.565021	62.46	77.58	80.46	80.02	79.51	75.95	53.8
HNRNPH3	ENSG00000096746	15.367	74.1862	3.49106	0.00061241	0.01586	-0.57776	29.32	31.6	24.11	25.54	32.26	29.82	15.7
UBN1	ENSG00000118900	60.3003	127.345	3.4909	0.00061274	0.01586	-0.57679	42.91	37.47	37.1	74.93	73.43	56.18	48.53
ANKRD34B	ENSG00000189127	1.9647	1.81342	3.49056	0.00061347	0.01586	-0.52291	14.08	37.48	40.44	12.53	9.987	25.75	18.82
ZBTB1	ENSG00000126804	-19.513	64.6513	-3.48678	0.00062163	0.0160373	-0.599397	42.71	34.52	39.9	42.33	38.28	24.01	3.966
STAT1	ENSG00000115415	281.467	396.614	3.4859	0.00062353	0.016063	-0.565165	97.27	97.34	95.15	96.44	96.24	97.88	96.03
ZMYND11	ENSG00000015171	-9.15734	34.9733	-3.48174	0.00063265	0.0162708	-0.615474	51.38	35.58	41.78	67.17	77.2	49.06	26.23
KIF23	ENSG00000137807	1.69139	3.48288	3.48106	0.00063414	0.0162924	-0.599741	38.74	40.66	45.46	50.38	61.89	38.98	39.06
ZYX	ENSG00000159840	152.726	273.042	3.48038	0.00063564	0.0163	-0.612626	74.69	76.59	78.61	74.13	79.45	79.29	66.54
TRMT1L	ENSG00000121486	8.68351	26.9909	3.47813	0.00064063	0.0163573	-0.608612	34.34	27.05	23.31	22.53	21.8	13.26	6.984
ACP1	ENSG00000143727	-9.34119	31.9986	-3.47595	0.00064551	0.01639	-0.631778	81.38	78.02	82.54	83.91	86.99	83.59	75.54
B4GALT2	ENSG00000117411	-1.48773	2.23977	-3.47579	0.00064588	0.01639	-0.609887	50.48	50.43	60.93	58.03	48.18	67.76	72.57
SLC27A3	ENSG00000143554	13.5715	25.2376	3.47452	0.00064875	0.016423	-0.60066	59.95	54.97	55.94	73.55	78.19	70.3	71.04
ZNF266	ENSG00000174652	-21.8214	62.014	-3.47433	0.00064917	0.016423	-0.639191	40.1	38.83	32.8	39.62	46.25	35.3	29.42
GCFC2	ENSG00000005436	-5.00689	14.2222	-3.47303	0.00065211	0.0164468	-0.634661	23.22	23.81	21.13	19.07	11.57	13.5	7.115
IL2RG	ENSG00000147168	55.4654	215.67	3.47201	0.00065444	0.0164882	-0.629585	98.36	95.34	95.24	90.85	75.03	92.1	92.73
ZNF234	ENSG00000263002	-6.09117	22.2693	-3.47173	0.00065508	0.0164882	-0.64093	6.787	29.8	13.08	36.27	26.2	9.297	4.364
MFSD6L	ENSG00000185156	-2.12389	2.85837	-3.46974	0.00065962	0.0165856	-0.647038	16.48	17.74	29.15	23.03	14.96	28.9	37.42
GMIP	ENSG00000089639	57.9359	157.785	3.46899	0.00066134	0.0166081	-0.640055	31.49	32.59	35.95	32.08	48.77	40.59	39.37
ZC3H10	ENSG00000135482	-11.0385	39.3915	-3.46847	0.00066253	0.0166081	-0.657667	13.47	11.29	11.64	25.14	25.79	6.686	9.629
CLU	ENSG00000120885	42.2467	48.8929	3.46737	0.00066508	0.0166553	-0.660422	94.85	94.61	93.98	92.06	95.3	93.8	96.4
WSB1	ENSG00000109046	63.1908	152.746	3.46574	0.00066886	0.0167329	-0.654887	58.03	56.55	52.77	45.28	57.9	45.49	43.55
PRAM1	ENSG00000133246	28.1268	53.2116	3.46368	0.00067365	0.0167681	-0.661397	76.94	75.82	72.43	79.66	77	69.1	76.57
CMPK1	ENSG00000162368	-19.9485	59.751	-3.46326	0.00067462	0.0167754	-0.668325	61.9	57.17	50.3	65.76	57.67	62.99	50.39
SIGLEC14	ENSG00000254415	57.5376	53.928	3.46292	0.00067544	0.0167789	-0.649678	24.61	60.98	52.22	61.25	49.68	60.8	88.93
MEFV	ENSG00000103313	104.485	176.794	3.46247	0.00067648	0.0167879	-0.665361	79.75	73.32	72.5	81.22	85.91	74.58	79.91
TMEM129	ENSG00000168936	-6.76887	25.4202	-3.46207	0.00067743	0.0167947	-0.670672	21.37	10.02	7.15	5.885	4.656	8.012	8.445
LAMP3	ENSG00000078081	4.62323	9.3771	3.46045	0.00068124	0.0168721	-0.610051	76.6	82.65	82.83	73.73	73.59	77.91	85
CREBBP	ENSG00000005339	81.7844	233.991	3.4569	0.00068969	0.0170304	-0.67742	95.98	93.92	90.21	95.28	95.95	93.67	90.83
ASB2	ENSG00000100628	-4.01151	6.06248	-3.45592	0.00069202	0.017071	-0.679946	63.56	52.02	54.55	64.91	72.54	58.65	63.06
IFNK	ENSG00000147896	1.42207	2.27583	3.45474	0.00069485	0.0171115	-0.688179	76.37	79.1	73.46	33.1	0.5744	58.12	80.79
SPAG5	ENSG00000076382	2.80954	4.9469	3.45407	0.00069647	0.0171296	-0.686793	26.02	63.31	62.44	46.69	55.83	48.49	52.5
IPO4	ENSG00000196497	5.18219	13.4057	3.45328	0.00069837	0.0171593	-0.690584	65.24	42.33	43.28	45.57	50.2	35.25	26.52
KLHL28	ENSG00000179454	-7.49833	40.7834	-3.45207	0.00070131	0.0172144	-0.709162	16.27	0.4736	4.218	21.66	16.25	2.303	2.454
FBXO6	ENSG00000116663	11.0882	20.6371	3.45042	0.00070532	0.0172786	-0.660252	52	41.51	50.47	55.1	60.5	45.71	55.49
CD14	ENSG00000170458	79.7491	121.182	3.45002	0.0007063	0.0172855	-0.702074	93.3	93.23	92.98	92.13	95.59	93.99	93.36
ERGIC3	ENSG00000125991	-16.7233	59.7947	-3.44891	0.00070903	0.0173351	-0.715779	32.18	39.12	35.26	48.89	51.55	47.2	43.52
ASPH	ENSG00000198363	14.4406	34.9838	3.44847	0.0007101	0.0173379	-0.692102	84.68	80.84	79.75	81.19	77.96	78.41	74.99
NDUFB8	ENSG00000166136	-8.95076	31.6406	-3.44829	0.00071054	0.0173379	-0.710581	99.48	73.94	98.87	95.54	66.08	73.88	51.96
IL27	ENSG00000197272	1.74709	2.05686	3.44692	0.00071392	0.0174031	-0.706424	91.18	89.43	87.59	83.31	80.86	87.49	92.14
SP7	ENSG00000170374	-0.777227	1.11409	-3.44243	0.0007251	0.0175773	-0.72015	75.37	76.28	73.63	71.24	70.95	62.64	70.49
ZNF764	ENSG00000169951	-3.82864	15.8025	-3.44241	0.00072515	0.0175773	-0.72557	25.68	37.63	34.38	37.82	45.34	38.09	16.65
OR52W1	ENSG00000175485	0.539878	0.505279	3.4412	0.00072817	0.0175773	-0.709976	51.21	1.214	2.716	17.86	30.59	0.5744	6.243
IGHV3-21	ENSG00000211947	11.3355	18.5052	3.44075	0.00072931	0.0175773	-0.700191	4.142	14.36	22.19	1.476	2.666	15.93	15.61
KBTBD6	ENSG00000165572	-4.41456	19.1767	-3.44059	0.00072971	0.0175773	-0.736269	44.93	1.864	9.15	30.55	16.17	2.252	2.277
PRKRA	ENSG00000180228	-4.13219	15.0348	-3.44055	0.00072981	0.0175773	-0.738117	69.11	44.01	50.94	52.93	63.3	60.38	39.33
SRSF4	ENSG00000116350	24.9281	114.143	3.44037	0.00073026	0.0175773	-0.741398	29.4	40.9	49.02	50.02	56.48	69.47	49.46
IGHV2-26	ENSG00000211951	1.15557	1.28085	3.43995	0.00073133	0.0175773	-0.723282	3.588	14.22	4.676	3.23	3.421	15.92	15.99
KCTD17	ENSG00000100379	-2.49513	7.39328	-3.43994	0.00073137	0.0175773	-0.733205	64.76	8.798	24.19	49.91	37.61	22.17	10.74
REEP1	ENSG00000068615	-1.02435	1.8782	-3.4398	0.00073171	0.0175773	-0.740473	21.94	37.04	35.5	44.68	33.95	35.98	54.14
PADI4	ENSG00000159339	27.8306	41.0035	3.4395	0.00073247	0.0175785	-0.731918	94.27	90.14	90.24	94.96	97.55	92.34	90.66
CLC	ENSG00000105205	-43.2257	52.2342	-3.43871	0.00073448	0.0176096	-0.729603	35.72	28.75	25.33	35.63	39.7	17.47	60.54
PBK	ENSG00000168078	0.63061	0.636481	3.43809	0.00073603	0.0176159	-0.723236	86.52	94.01	93.21	93.27	96.85	94.1	93.51
RABL2A	ENSG00000144134	-4.72189	21.036	-3.43774	0.00073693	0.0176173	-0.74614	23.99	32.92	26.88	43.34	42.63	33.94	36.17
WDR88	ENSG00000166359	-0.917089	1.89286	-3.43727	0.00073812	0.0176288	-0.746675	21.45	35.82	30.01	24.98	36.24	32.7	35.16
FEN1	ENSG00000168496	4.11891	9.27837	3.43563	0.00074231	0.0176777	-0.740649	82.62	79.38	78.01	83.35	81.82	81.5	72.2
ZNF398	ENSG00000197024	-10.8283	41.9691	-3.43435	0.00074559	0.0177387	-0.754059	31.95	17.45	3.699	40.31	41.78	37.34	10.04
MFSD13A	ENSG00000138111	4.16288	11.7682	3.43387	0.00074684	0.0177515	-0.760535	7.598	48.58	26.57	11.43	8.501	26.17	33.87
ATP6V1B2	ENSG00000147416	107.968	241.283	3.4332	0.00074855	0.0177582	-0.758773	75.95	61.26	57.92	91.95	96.39	77.18	62.86
MZT2A	ENSG00000173272	-11.6219	30.0433	-3.43269	0.00074988	0.0177637	-0.759738	30.07	26.93	37.29	18.95	15.69	31.37	9.372
GPR108	ENSG00000125734	8.90578	29.3819	3.43227	0.00075096	0.0177637	-0.758282	54.63	32.75	22.22	57.34	59.04	33.01	31.49
HLA-DMB	ENSG00000242574	-35.9823	94.424	-3.43203	0.00075159	0.0177637	-0.755383	85.25	84.3	86.49	80.75	80.29	81.19	86.83
THAP3	ENSG00000041988	-3.21652	8.76849	-3.432	0.00075166	0.0177637	-0.770645	4.737	32.63	36.63	27.51	26.53	31.71	31.15
KBTBD3	ENSG00000182359	-1.82542	3.66426	-3.43091	0.00075449	0.0178135	-0.774338	51.53	32.33	40.28	21.28	15.24	26.78	16.7
SNRNP70	ENSG00000104852	-32.9485	143.081	-3.42888	0.00075978	0.0179215	-0.776528	20.16	72.53	66.64	56.13	47.76	70.65	58.63
LDHB	ENSG00000111716	-65.5272	135.837	-3.42791	0.00076233	0.0179366	-0.775813	80.78	81.93	79.61	94.08	98.37	94.74	93.25
CKAP4	ENSG00000136026	28.5537	53.7093	3.42778	0.00076267	0.0179366	-0.754938	74.45	72.8	72.59	73.75	74.09	72.3	70.29
TOMM22	ENSG00000100216	-9.78061	28.9198	-3.4276	0.00076315	0.0179366	-0.768305	59.92	40.3	54.75	52.2	44	58.41	49.61
IGHV1-46	ENSG00000211962	3.46259	5.03648	3.42753	0.00076332	0.0179366	-0.756902	6.666	14.12	13.12	2.575	2.046	13.03	16.3
NBPF1	ENSG00000219481	-19.276	44.0927	-3.42642	0.00076626	0.0179432	-0.793498	31.88	36.5	24.71	41.68	46.49	28.29	41.51
RYK	ENSG00000163785	-8.27139	28.5458	-3.42597	0.00076745	0.0179432	-0.787652	59.94	87.73	88.88	87.34	84.73	88.46	86.13
PRRC2C	ENSG00000117523	79.661	351.398	3.42578	0.00076795	0.0179432	-0.786686	41.3	27.37	41.05	25.25	19.09	27.58	29.17
CNIH1	ENSG00000100528	-10.885	23.7868	-3.42473	0.00077072	0.0179909	-0.794688	38.8	45.88	30.16	15.45	18.78	54.26	42.71
OPHN1	ENSG00000079482	31.1732	106.478	3.42252	0.00077661	0.0180999	-0.798166	29.02	24.33	28.36	44.85	42.04	29.52	17.91
TPGS2	ENSG00000134779	-14.5703	53.0867	-3.42217	0.00077755	0.0180999	-0.792625	0.7357	1.698	0.6752	14.55	15.72	2.106	7.573
SINHCAF	ENSG00000139146	-11.8729	48.9403	-3.42161	0.00077904	0.0180999	-0.791097	40.73	11.16	16	30.8	27.88	2	20.51
PIGS	ENSG00000087111	8.1578	35.5739	3.42106	0.00078052	0.0181163	-0.788772	56.77	84.67	83.97	86.6	90.73	85.49	75.77
TTC34	ENSG00000215912	-6.85504	16.4979	-3.4208	0.00078121	0.0181163	-0.802019	21.33	17.22	16.89	12.33	11.73	21.96	26.76
BCKDHB	ENSG00000083123	-4.35093	11.4518	-3.41835	0.00078783	0.0182016	-0.808428	75.44	41.26	50.4	77.01	68.88	50.08	41.05
SLC2A4RG	ENSG00000125520	-8.13306	21.9924	-3.41754	0.00079003	0.0182355	-0.81057	68.87	57.63	60.05	49	57.8	47.67	46.29
SIGLEC9	ENSG00000129450	27.6254	44.4999	3.4158	0.00079475	0.0183148	-0.816421	80.55	78.38	77.56	75.1	72.44	80.28	89.26
MYBPC3	ENSG00000134571	3.24556	4.08595	3.41534	0.00079601	0.0183224	-0.799819	79.91	75.03	77.15	58.38	47.86	76.81	77.06
OLFM4	ENSG00000102837	1.42037	2.79986	3.41419	0.00079916	0.0183777	-0.766715	37.35	71.66	76.14	61.61	73.45	72.52	79.11
REPIN1	ENSG00000214022	-13.5557	50.4326	-3.41357	0.00080088	0.0184002	-0.820094	59.95	59.96	57.64	49.66	56.26	51.51	35.08
GGCX	ENSG00000115486	6.85929	38.0535	3.41236	0.00080421	0.0184283	-0.828941	95.61	94.6	93.31	93.33	96.56	94.31	96.05
SPATA13	ENSG00000182957	51.2351	169.211	3.41234	0.00080425	0.0184283	-0.829501	17.49	31.48	32.94	26.99	30.08	30.51	28.88
PSAP	ENSG00000197746	561.269	1045.07	3.41136	0.00080698	0.0184425	-0.83469	85.39	80.16	80.69	83.04	86.48	81.41	93.53
NASP	ENSG00000132780	14.1007	70.1505	3.41128	0.00080719	0.0184425	-0.825687	48.29	68.02	68.12	69.98	71.44	63	36.18
FCAR	ENSG00000186431	19.2744	35.4126	3.40962	0.00081179	0.0184913	-0.813387	88.82	82.65	84.03	70.47	74.48	81.65	88.84
PHB2	ENSG00000215021	-22.4793	62.0935	-3.4062	0.00082138	0.0186639	-0.854196	57.61	58.13	61.28	73.57	70.63	61.92	51.86
COLGALT1	ENSG00000130309	15.3459	70.325	3.40595	0.00082209	0.0186639	-0.837581	24.87	56.37	45.1	45.76	45.77	55.62	66.75
CUTA	ENSG00000112514	-9.5298	27.4558	-3.40592	0.00082216	0.0186639	-0.843274	30.23	2.6	5.437	22.7	19.97	19.87	20.57
GTPBP8	ENSG00000163607	-3.85108	12.0209	-3.40407	0.00082738	0.018731	-0.844951	23.83	34.12	33.15	22.99	24.7	21.27	25.29
DUSP22	ENSG00000112679	-20.9953	71.2779	-3.40098	0.0008362	0.0188962	-0.866862	73.38	63.75	71.65	62.15	67.88	70.94	71.66
ANXA2R	ENSG00000177721	-6.18827	13.6968	-3.40042	0.0008378	0.018915	-0.868623	47.67	12.97	10.43	13.33	20.36	4.993	35.18
CD247	ENSG00000198821	-39.4094	119.471	-3.39935	0.00084087	0.0189295	-0.861484	91.26	87.04	88.2	82.35	74.36	86.9	88.11
TCF7L2	ENSG00000148737	14.5541	22.897	3.39903	0.00084181	0.0189295	-0.847202	74.44	85.09	80.96	87.51	87.86	83.92	78.29
PLEKHO2	ENSG00000241839	69.5397	141.135	3.39889	0.0008422	0.0189295	-0.864576	40.65	26.76	19.27	47.1	52.02	52.21	61.61
CLRN1	ENSG00000163646	0.649457	0.544973	3.39887	0.00084226	0.0189295	-0.829694	23.8	32.01	32.07	0.0252	0.1008	10.78	41.71
RPS6	ENSG00000137154	-303.784	358.011	-3.39818	0.00084424	0.0189568	-0.866865	82.89	89.68	86.57	89.13	92.29	91.32	87.72
FLCN	ENSG00000154803	14.2508	56.6509	3.3947	0.00085436	0.0191333	-0.871263	47.45	71.2	68.41	75.92	75.51	65.71	65.5
TGIF1	ENSG00000177426	-7.33527	19.4692	-3.39343	0.00085808	0.0191707	-0.88278	78.84	78.94	74.95	72.55	78.04	74.75	54.03
DOK3	ENSG00000146094	69.5422	118.036	3.39268	0.00086027	0.0191948	-0.871935	81.54	79.4	76.99	80.95	81.36	78.79	80.6
AKNA	ENSG00000106948	138.075	634.037	3.39141	0.00086404	0.0192442	-0.890489	11.45	84.57	78.96	65.49	63.58	78.71	70.48
EVL	ENSG00000196405	-112.645	428.713	-3.39002	0.00086812	0.0192955	-0.899046	80.16	59.42	59.82	73.28	76.63	63.94	48.05
ZNF557	ENSG00000130544	-9.19461	38.4195	-3.38984	0.00086868	0.0192955	-0.89534	23.34	47.5	38.85	46.34	45.26	39.7	31.37
PMS1	ENSG00000064933	-4.78732	15.7308	-3.38902	0.0008711	0.0193321	-0.888648	49.05	56.46	52.75	44.58	44.73	37.92	31.71
GEN1	ENSG00000178295	-9.45234	25.4498	-3.38692	0.00087737	0.0194362	-0.907928	46.33	54.6	40.84	30.25	43.51	51.83	27.83
SLC15A1	ENSG00000088386	1.94221	6.44404	3.38443	0.00088486	0.0195674	-0.907837	89.3	96.64	96.4	90.5	91.8	94.53	94.28
SNX24	ENSG00000064652	-1.36801	2.36206	-3.38389	0.0008865	0.019586	-0.913648	22.98	36.54	38.45	29.24	31.65	27.54	39.12
MRPL48	ENSG00000175581	-4.52056	15.9975	-3.38361	0.00088734	0.0195872	-0.912597	45.04	38.48	50.07	40.94	30.37	22.45	16.29
JRK	ENSG00000234616	-17.7245	66.4564	-3.38215	0.00089176	0.0196204	-0.914712	74.25	60.76	65.4	61.55	56.45	67.24	61.05
CCRL2	ENSG00000121797	2.15293	4.32228	3.38195	0.00089238	0.0196204	-0.904294	91.91	88.56	87.39	91.91	96.3	90.09	88.82
TM9SF4	ENSG00000101337	14.0667	57.0817	3.38163	0.00089336	0.0196204	-0.918387	4.117	6.707	34.17	42.55	47.42	23.29	14.83
POU5F2	ENSG00000248483	8.05562	20.1458	3.38129	0.00089439	0.0196204	-0.923005	14.24	25.12	7.997	21.06	25.78	12.7	5.195
MTERF4	ENSG00000122085	-20.601	61.9634	-3.37905	0.00090123	0.019708	-0.919348	34.99	46.36	35.02	42.7	40.57	56.89	44.86
ZNF543	ENSG00000178229	-4.46139	20.533	-3.37868	0.00090236	0.019708	-0.93496	26.04	18.11	12.53	37.78	42.65	26.68	2.504
MOB2	ENSG00000182208	-5.5924	25.7672	-3.37842	0.00090317	0.0197082	-0.92976	41.75	17.37	19.47	38.17	46.74	28.04	36.51
AKAP13	ENSG00000170776	128.231	492.014	3.37775	0.00090525	0.0197363	-0.908317	67.57	65.82	60.99	77.34	76.73	67.05	60.49
PPP1R3F	ENSG00000049769	-3.86985	10.1084	-3.37734	0.0009065	0.019746	-0.926827	27.07	34.79	33.26	39.85	40.84	40.48	39.39
KDM3B	ENSG00000120733	33.1009	133.975	3.3768	0.00090818	0.0197653	-0.934538	73.93	15.23	28.35	65.94	66.05	51.88	45.54
PDK1	ENSG00000152256	-33.9858	102.26	-3.37586	0.0009111	0.0198114	-0.943766	94.5	93.18	92.84	93.89	95.91	93.37	91.85
KIF4A	ENSG00000090889	1.49253	2.15376	3.37499	0.0009138	0.0198419	-0.912563	53.48	45.48	44.97	36.36	44.26	35.81	36.07
NFE2L1	ENSG00000082641	17.2155	60.8926	3.3742	0.00091624	0.0198709	-0.942419	58.4	71.58	70.35	79.15	81.66	78.66	67.87
C1orf216	ENSG00000142686	2.46606	10.1362	3.37301	0.00091996	0.019912	-0.937677	2.666	7.598	6.047	7.835	4.354	5.467	10.87
CSNK1E	ENSG00000213923	-7.37095	34.8452	-3.37279	0.00092066	0.019912	-0.949898	90.1	97.14	95.87	97.74	98.91	96.46	94.58
ZFYVE26	ENSG00000072121	19.5835	69.9162	3.37257	0.00092135	0.019912	-0.942636	40.56	30.65	17.05	37.57	48.41	8.979	8.153
TMEM101	ENSG00000091947	-3.84496	12.3521	-3.37203	0.00092304	0.0199198	-0.953698	39.39	17.01	19.73	18.56	23.54	7.432	20.01
FMNL2	ENSG00000157827	3.62893	8.44517	3.37194	0.00092332	0.0199198	-0.929597	52.26	56.99	45.55	66.88	59.29	70.34	58.63
PLCH1	ENSG00000114805	-0.539416	0.572573	-3.37158	0.00092445	0.0199267	-0.938787	78.63	65.16	65.12	80.42	74.13	70.55	70.15
ZNF517	ENSG00000197363	-2.38034	9.40251	-3.37088	0.00092667	0.0199571	-0.945418	10.88	1.849	9.206	14.34	16.45	8.228	8.233
PDE4C	ENSG00000105650	3.84647	15.5626	3.3682	0.00093515	0.0200672	-0.960381	95.86	94.21	93.59	92.22	89.5	92.52	92.88
OR52N1	ENSG00000181001	2.0411	5.51072	3.36798	0.00093582	0.0200672	-0.954627	26.36	14.17	10.75	9.881	11.04	11	10.49
ZFP3	ENSG00000180787	-8.54078	22.0379	-3.36704	0.00093883	0.0200969	-0.973861	11.74	25.52	23.05	42.3	48.09	27.18	23.67
NT5C	ENSG00000125458	-3.35995	11.5407	-3.36678	0.00093965	0.0200969	-0.96576	86.78	77.76	76.52	82.77	79.52	73.42	70.7
BST1	ENSG00000109743	35.627	56.9045	3.36572	0.00094306	0.0201524	-0.968704	58.95	67.86	66.59	82.57	85.13	81.21	95.81
RASL10B	ENSG00000270885	4.123	18.0945	3.3644	0.00094731	0.0202258	-0.966006	29.69	52.62	57.5	32.63	43.44	32.02	40.81
ZNF555	ENSG00000186300	-4.47622	21.4559	-3.36013	0.00096111	0.020503	-0.989272	17.62	31.58	26.6	38.45	39.53	28.68	5.452
TMEM161B	ENSG00000164180	-8.45171	29.6237	-3.35768	0.00096913	0.0205852	-0.994408	26.08	22.7	21.9	36.18	29.85	22.36	23.85
ACTR5	ENSG00000101442	-2.23362	9.32172	-3.35425	0.00098048	0.020773	-0.999272	27.98	36.58	33.91	31.97	33.09	40.23	31.25
RBCK1	ENSG00000125826	26.9154	77.9102	3.35373	0.00098219	0.0207914	-0.97633	54.93	57.66	32.56	66.54	80.14	70.1	43.79
EFNA3	ENSG00000143590	-0.883907	1.24964	-3.3533	0.00098364	0.0208042	-1.00679	82.16	83.86	81.28	68.92	63.57	73.89	82.21
GRIN2D	ENSG00000105464	0.457424	0.744518	3.35268	0.0009857	0.02083	-1.0007	98.74	94.75	95.16	94.34	88.3	94.07	93.1
DOCK8	ENSG00000107099	145.234	518.558	3.35017	0.00099413	0.0209581	-1.00325	72.75	71.35	71.53	65.82	65.18	52.83	64.82
PAOX	ENSG00000148832	-2.68324	5.58185	-3.35004	0.00099456	0.0209581	-1.01583	77.41	57.37	71.72	64.18	47.13	73.72	58.5
NCOR1	ENSG00000141027	43.193	213.785	3.34965	0.00099587	0.0209581	-1.02759	92.28	89.85	91.49	90.91	93.63	90.11	83.33
SART1	ENSG00000175467	15.5093	45.3297	3.34961	0.00099599	0.0209581	-1.01968	24.43	45.22	45.52	47.95	50.88	62.32	36.83
TIMM10B	ENSG00000132286	-7.12585	32.713	-3.34855	0.00099958	0.0209624	-1.02165	48.47	23.19	14.53	39.7	26.61	25.93	33.12
STX18	ENSG00000168818	-4.71758	20.3341	-3.34728	0.00100389	0.0210173	-1.00448	67.73	40.1	42.32	40.19	43.25	32.78	34.32
CDK12	ENSG00000167258	22.0832	165.961	3.34665	0.00100604	0.0210445	-1.02138	89.61	95.1	94.18	95.35	98.73	97.41	95.27
REC8	ENSG00000100918	6.45677	15.0673	3.34579	0.00100897	0.0210879	-1.01571	44.51	64.25	60.81	57.72	66.31	56.12	59.39
NLGN3	ENSG00000196338	2.03085	6.8929	3.34427	0.00101417	0.0211608	-1.03409	88.66	92.04	90.42	87.79	85.49	89.69	88.37
G6PD	ENSG00000160211	28.2172	69.944	3.34327	0.0010176	0.0212145	-1.02872	88.17	91.16	89.66	97.54	99.1	97.58	97.07
ZFP91	ENSG00000186660	11.937	68.6896	3.34206	0.00102177	0.0212381	-1.04261	42.16	26.02	8.959	41.82	42.92	21.03	5.654
EMILIN2	ENSG00000132205	27.8652	72.3152	3.34203	0.00102187	0.0212381	-1.04087	66.46	48.26	34.46	50.99	51.39	49.83	91.87
C12orf57	ENSG00000111678	-11.6614	19.9343	-3.34033	0.00102777	0.0213189	-1.04883	23.08	8.939	26.52	16.02	15.21	33.73	16.62
ATP5MC2	ENSG00000135390	-24.3667	82.6456	-3.33995	0.00102909	0.0213285	-1.04664	76.63	9.74	61.99	40.43	8.304	11.49	9.795
RPSA	ENSG00000168028	-224.788	374.19	-3.33926	0.00103148	0.0213601	-1.05454	65.6	72.56	69.13	73.14	76.46	72.69	66.12
PDLIM7	ENSG00000196923	21.75	37.3506	3.33852	0.00103406	0.0213956	-1.03937	74.75	67.2	67.53	60.4	59	46.61	56.86
IGF2R	ENSG00000197081	231.577	423.665	3.33746	0.00103775	0.0214064	-1.05033	72.85	81.92	81.3	85.7	84.46	84.01	81.19
NRDC	ENSG00000078618	38.4944	119.152	3.33738	0.00103804	0.0214064	-1.05912	22.56	52.71	42.6	50.57	55.94	48.61	45.31
GPX7	ENSG00000116157	-3.43253	9.71428	-3.33601	0.00104284	0.021437	-1.0479	82.65	77.49	80.58	74.85	73.76	80.34	84.84
ERLIN1	ENSG00000107566	6.10848	21.7204	3.33522	0.00104563	0.021437	-1.01811	74.73	57.45	51.08	77.73	78.52	65.27	42.09
IFIH1	ENSG00000115267	36.1709	64.1518	3.33521	0.00104567	0.021437	-1.00697	60.74	75.55	74.06	83.03	83.73	82.76	75.16
BIRC5	ENSG00000089685	3.95095	17.3654	3.33512	0.00104601	0.021437	-1.05774	93.6	94.22	93.12	95.49	97.39	96.31	96.01
SLC34A3	ENSG00000198569	-0.6396	0.832019	-3.33475	0.00104731	0.021437	-1.06874	87.03	87.59	86.59	85.6	88.16	86.3	84.33
ZNF671	ENSG00000083814	-4.61724	20.0782	-3.33395	0.00105013	0.0214739	-1.06081	32.31	24.53	18.94	23.91	25.4	17.85	13.99
MED28	ENSG00000118579	-47.5848	175.379	-3.33375	0.00105085	0.0214739	-1.07202	43.83	62.08	56.23	64.72	62.79	69.12	61.22
DRG2	ENSG00000108591	-8.3755	32.4613	-3.33041	0.00106273	0.0216631	-1.08601	3.245	22.07	14.6	23.62	33.11	27.47	14.26
CDKN1B	ENSG00000111276	-24.1436	104.479	-3.32865	0.00106906	0.0217138	-1.08018	87.75	92.29	92.78	92.07	95.06	96.04	93.9
ZNF852	ENSG00000178917	-4.81093	18.8981	-3.32841	0.00106992	0.0217138	-1.09494	16.07	10.77	1.985	12.32	11.79	13.58	0.4283
SMTNL1	ENSG00000214872	4.32713	5.47477	3.32804	0.00107127	0.0217138	-1.02575	23.92	11.62	22.99	9.367	9.69	17.88	24.55
NIT1	ENSG00000158793	5.07145	21.1486	3.32802	0.00107135	0.0217138	-1.09328	71.37	33.82	60.9	64.41	58.37	46.9	44.02
RAPGEF5	ENSG00000136237	3.26215	3.56169	3.32644	0.00107704	0.0217933	-1.07187	50.47	47.47	54.47	43.7	39.68	47.5	59.92
BBIP1	ENSG00000214413	-11.1783	54.2652	-3.32278	0.00109041	0.0219585	-1.10813	71.31	40.44	47.57	26.66	15.76	34.94	38.88
IREB2	ENSG00000136381	12.599	78.0054	3.32275	0.00109052	0.0219585	-1.10526	70.78	55.13	70.1	76.18	79.36	61.71	58.65
DENND4A	ENSG00000174485	-37.9385	138.032	-3.32249	0.00109145	0.0219593	-1.11038	56.36	48.42	50.6	43.53	46.29	42.74	42.76
TSPAN14	ENSG00000108219	58.3843	279.777	3.32051	0.00109876	0.0220707	-1.08901	61.42	58.9	59.03	47.86	65.14	45.31	70.45
CYP2U1	ENSG00000155016	-2.62123	7.82668	-3.32041	0.00109912	0.0220707	-1.10231	83.98	94.19	94.97	83.43	85.39	92.96	86.65
SLC4A7	ENSG00000033867	-19.2651	53.8028	-3.31782	0.00110874	0.0222169	-1.12502	85.9	83.7	82.84	82.82	76.37	79.04	73.61
PAXX	ENSG00000148362	-5.65504	15.9429	-3.31711	0.00111141	0.0222312	-1.12223	22.58	2.429	2.272	23.76	23.81	1.481	1.32
HDAC4	ENSG00000068024	29.9846	100.52	3.31435	0.00112175	0.0223872	-1.10409	97.98	96.66	95.64	94.64	90.34	95.17	93.62
SPSB2	ENSG00000111671	-3.69516	8.81921	-3.31389	0.00112346	0.0223884	-1.13337	14.2	40.32	40.78	36.55	42.11	37.89	41.47
ACLY	ENSG00000131473	23.317	80.1773	3.31296	0.00112699	0.0224049	-1.13205	81.44	83.61	83.35	96.39	98.84	95.97	96.07
DCTN1	ENSG00000204843	17.6684	66.6099	3.31291	0.00112717	0.0224049	-1.13231	71.63	66.99	72.33	55.03	53.36	59.54	61.53
LTF	ENSG00000012223	9.53239	15.9555	3.31192	0.00113092	0.0224386	-1.09963	80.4	83.18	81.23	81.38	76.08	81.49	83.63
ETF1	ENSG00000120705	9.92183	46.5622	3.31177	0.00113149	0.0224386	-1.13163	53.36	57.92	58.04	62.13	61.66	63.88	54.98
PPL	ENSG00000118898	8.38834	13.3882	3.31175	0.00113158	0.0224386	-1.12726	78.24	75.48	70.53	68	73.98	73.6	66.69
CECR2	ENSG00000099954	1.88734	5.35474	3.31017	0.00113758	0.0225036	-1.12799	89.26	79.5	82.47	87.83	89.78	82.16	75.68
TMEM86A	ENSG00000151117	-2.58056	4.73981	-3.30958	0.00113985	0.0225304	-1.14207	2.479	0.6298	0.0302	6.364	6.722	2.288	9.871
POLR2M	ENSG00000255529	-11.9205	31.0994	-3.3088	0.00114285	0.0225635	-1.14678	21.58	28	26.75	14.69	16.99	24.46	10.75
CAPN14	ENSG00000214711	-0.565742	0.74956	-3.30867	0.00114334	0.0225635	-1.14341	40.25	69.76	63.42	79.96	78.39	81.75	81.91
CHML	ENSG00000203668	-14.4283	37.1364	-3.30838	0.00114444	0.0225637	-1.14543	51.81	46	40.69	44.56	41.52	55.62	49.95
OPN3	ENSG00000203668	-14.4283	37.1364	-3.30838	0.00114444	0.0225637	-1.14543	68.64	51.09	38.17	77.87	64.84	48.46	64.86
WDR76	ENSG00000092470	3.7255	16.1425	3.30715	0.00114917	0.0226243	-1.13046	42.78	30.26	38.59	36.45	36.03	16.41	22.16
NME4	ENSG00000103202	-6.34583	14.2703	-3.30588	0.00115407	0.0226667	-1.15503	85.23	61.22	66.01	78.04	72.96	69.68	57.72
BAZ1B	ENSG00000009954	19.2613	80.2061	3.30221	0.00116838	0.0229296	-1.16873	55.81	53.81	52.8	71.71	69.91	55.89	29.74
TIMM8A	ENSG00000126953	-2.24729	5.40911	-3.29975	0.00117801	0.0230682	-1.17274	72.11	37.46	50.13	58.4	45.65	50.63	44.18
C1orf162	ENSG00000143110	24.2174	50.1132	3.29974	0.00117807	0.0230682	-1.16059	42	33.54	27.49	30.37	21.82	15.06	55.98
ZNF263	ENSG00000006194	-7.59048	33.3827	-3.29943	0.00117927	0.0230682	-1.17002	10.95	18.82	24.59	45.6	43.32	35.42	29.36
CERK	ENSG00000100422	-24.3978	101.132	-3.29935	0.00117959	0.0230682	-1.17876	88.77	86.95	87.47	90.65	91.88	87.65	78.85
NBPF3	ENSG00000142794	-5.29272	17.0173	-3.29923	0.00118009	0.0230682	-1.17445	23.77	26.24	33.44	14.49	18.55	23.68	23.7
STAG3	ENSG00000066923	-9.24076	36.1748	-3.29817	0.00118426	0.0230949	-1.17444	64.43	50.45	52.66	27.4	27.14	51.24	46.4
PROSER1	ENSG00000120685	8.38503	36.2208	3.2978	0.00118573	0.0231054	-1.17173	63.72	26.72	31.66	40.64	47.57	31.35	14.39
LGALS9	ENSG00000168961	67.876	110.569	3.29729	0.00118776	0.0231269	-1.15874	76.33	73.83	76.5	90.04	93.7	70.1	82.36
MARCKS	ENSG00000277443	97.2211	124.829	3.29648	0.001191	0.0231534	-1.17602	80.12	87.29	87.41	84.94	90.79	84.23	81.35
ZDHHC3	ENSG00000163812	-10.915	60.4292	-3.29586	0.00119344	0.0231827	-1.17281	75.84	52.79	43.75	57.29	47.98	36.91	16.24
CMBL	ENSG00000164237	5.56426	22.0145	3.29538	0.00119536	0.0232018	-1.17696	68.32	73.26	74.47	72.53	65.3	80	66.42
LMX1B	ENSG00000136944	1.93995	7.63329	3.29488	0.00119737	0.0232118	-1.17847	36.77	45.37	45.37	42.68	37.42	37.93	53.33
ZNF75A	ENSG00000162086	-10.9675	36.7596	-3.29425	0.00119988	0.0232118	-1.19751	6.858	34.58	27.84	21.36	21.41	21	7.805
GPR15	ENSG00000154165	-2.46973	4.1309	-3.29412	0.00120041	0.0232118	-1.19045	86.05	89.76	87.4	84.97	80.73	79.7	80.47
ANKFY1	ENSG00000185722	29.5297	85.2149	3.29354	0.00120274	0.0232118	-1.16416	53.5	30.75	46.37	53.24	39.84	22.24	0.4535
CYP2R1	ENSG00000186104	-4.54689	17.9933	-3.2928	0.00120574	0.0232168	-1.1974	86.8	94.37	94.56	83.81	88.12	91.67	89.32
CDC42EP4	ENSG00000179604	4.26279	7.54229	3.29166	0.00121032	0.0232732	-1.18839	43.77	38.72	38.52	43.24	55.49	38.9	46.7
AP1G1	ENSG00000166747	18.2525	105.451	3.29103	0.00121288	0.0233044	-1.1925	50.67	52.98	45.14	58.26	64.33	55.39	54.64
TOR1B	ENSG00000136816	17.3697	37.4701	3.28889	0.00122159	0.0234535	-1.17794	54.08	55.67	48.07	36.08	32.16	27.24	44.97
PRKAB2	ENSG00000131791	-5.57815	19.9467	-3.28761	0.00122679	0.0234873	-1.20821	80.69	84.78	84.84	91.46	94.8	85.01	80.57
DNAJC5	ENSG00000101152	27.6468	115.676	3.28718	0.00122855	0.0234873	-1.20475	72.71	58.37	67.81	64.55	61.35	59.39	62.38
GPR174	ENSG00000147138	-25.0247	69.8362	-3.28707	0.00122901	0.0234873	-1.21403	77.92	77.25	78.13	77.78	78.89	77.54	63.49
DENND1A	ENSG00000119522	24.2181	59.5963	3.28696	0.00122947	0.0234873	-1.21027	66.9	64.09	68.06	48.89	45.02	46.65	38.05
ZNF559	ENSG00000188321	-9.34949	28.7326	-3.28684	0.00122999	0.0234873	-1.22019	11.72	27.76	22.58	31	40.65	24.61	9.488
KLHL42	ENSG00000087448	-6.7124	22.0264	-3.28499	0.00123759	0.023558	-1.22057	32.59	18.97	13.75	14.46	14.32	19.27	7.246
KDM5D	ENSG00000012817	-2.54205	23.4366	-3.28492	0.00123787	0.023558	-1.12299	34.45	37.69	34.7	72.93	70.99	50.18	15.67
COPZ1	ENSG00000111481	-11.2828	50.407	-3.28419	0.00124091	0.023558	-1.21806	17.56	13.27	19.97	21.18	20.72	20.31	22.18
IFT27	ENSG00000100360	-5.33977	18.9832	-3.28417	0.00124098	0.023558	-1.21254	57.88	50.55	63.24	32.59	32.35	36.73	28.17
RPL24	ENSG00000114391	-85.5882	118.068	-3.28414	0.00124109	0.023558	-1.21643	62.14	35.75	34.73	39.61	42.36	47.78	28.36
EEF2K	ENSG00000103319	-11.8554	41.3296	-3.28409	0.0012413	0.023558	-1.21229	81.43	90.23	90.67	95.64	97.6	93.42	92.66
FAM241A	ENSG00000174749	93.3701	435.532	3.28301	0.00124578	0.023625	-1.22417	10.04	22.16	17.5	17.35	19.23	21.85	45.56
EPC1	ENSG00000120616	-16.241	89.3628	-3.28127	0.00125304	0.0237445	-1.22562	55.92	11.22	3.855	80.84	78.64	42.54	30.33
NCKAP1L	ENSG00000123338	54.1704	251.073	3.28101	0.00125411	0.0237466	-1.22592	75.89	71.23	65.62	69.7	73.25	67.54	68
RBM14	ENSG00000239306	-11.5493	59.1796	-3.27847	0.00126478	0.0238938	-1.23528	36.53	14.27	12.13	38.57	41.83	30.84	27.97
GSK3B	ENSG00000082701	17.1357	92.2267	3.27811	0.00126629	0.0239042	-1.23033	96.11	99.34	99.4	98.89	97.57	99.71	99.82
NUP43	ENSG00000120253	-6.75668	46.1271	-3.2756	0.00127692	0.0240315	-1.24424	48.34	62.43	60.88	56.57	56.24	71.29	58.79
LBHD1	ENSG00000162194	-3.5613	14.8112	-3.27512	0.00127898	0.0240521	-1.2383	2.726	12.85	10.58	18.51	19.08	17.05	11.41
AP1S2	ENSG00000182287	-32.0106	63.1147	-3.27432	0.00128239	0.0240753	-1.24515	54.18	62.46	67.72	56.71	54.77	70.59	60.89
STEAP1B	ENSG00000105889	1.22645	1.73303	3.27264	0.00128956	0.0241227	-1.22758	18	42.4	41.09	11.18	12.47	26.86	66.18
CTNND1	ENSG00000198561	12.921	27.4671	3.27081	0.00129745	0.0242154	-1.2506	82.25	83.75	81.54	84.38	87.53	83.67	77.57
RAD54L	ENSG00000085999	1.23355	1.47575	3.2704	0.00129922	0.0242302	-1.24114	46.92	67.72	65.02	61.13	60.16	68.74	58.91
ZNF131	ENSG00000172262	-7.60771	40.6473	-3.26988	0.00130143	0.0242533	-1.26169	74.57	31.44	43.02	49.75	33.35	32.45	12.09
ADAM32	ENSG00000197140	12.6144	55.39	3.2696	0.00130265	0.0242577	-1.26593	18.32	31.3	36.46	20.36	22.18	39.37	67.22
CUL3	ENSG00000036257	15.5912	84.2799	3.26905	0.00130504	0.024284	-1.26159	76.4	74.01	67.35	61.18	71.42	59.98	53.31
BUB1B	ENSG00000156970	2.2092	2.97756	3.2671	0.00131352	0.0243735	-1.25232	82.01	82.7	82.63	78.34	85.68	82.84	77.36
ZNF439	ENSG00000171291	-9.51864	34.4119	-3.26693	0.00131428	0.0243735	-1.2717	16.26	29.83	28.96	28.15	25.99	34.63	21.87
SCGB3A2	ENSG00000164265	3.42964	7.13812	3.26634	0.00131684	0.0243735	-1.28117	52.75	64.21	62.99	41.96	20.4	50.36	82.16
XAB2	ENSG00000076924	8.08562	36.7688	3.26629	0.00131707	0.0243735	-1.27235	53.43	67.51	53.6	56.05	60.02	70.39	46.28
SYAP1	ENSG00000169895	11.1281	76.4056	3.26616	0.00131763	0.0243735	-1.26715	47.43	20.24	10.5	59.2	58.53	34.64	21.5
ETS2	ENSG00000157557	20.8084	44.1879	3.266	0.00131834	0.0243735	-1.2585	85.85	83.95	83.64	81.82	87.49	81.4	75.43
SLC7A6	ENSG00000103064	-31.5828	105.028	-3.26583	0.00131907	0.0243735	-1.27722	77.14	87.27	90.49	77.75	81.56	82.6	76.44
IFIT3	ENSG00000119917	195.511	232.848	3.26569	0.00131969	0.0243735	-1.21067	74.52	79.3	78.14	78.06	78.73	76.67	73.43
PRRC2A	ENSG00000204469	48.3984	190.628	3.26354	0.00132914	0.0245114	-1.28108	44.78	30.42	34.85	29.98	32.13	30.22	17.68
ALOX15B	ENSG00000179593	0.453659	0.532653	3.26306	0.00133125	0.0245321	-1.25089	92.38	93.84	93.57	93.18	97.05	91.47	90.45
HLA-C	ENSG00000204525	1067.3	2136.1	3.2617	0.00133731	0.0245786	-1.28054	84.81	85.72	84.56	73.07	76.59	84.93	86.89
CFAP97D1	ENSG00000231256	3.17073	12.7303	3.2616	0.00133774	0.0245786	-1.28522	18.98	5.235	3.492	11.17	9.549	22.15	38.71
ZNF724	ENSG00000196081	3.71806	18.1623	3.26028	0.00134363	0.0246684	-1.28854	16.58	30.72	28.76	22.66	23.4	38.02	7.488
XIAP	ENSG00000101966	25.3781	105.284	3.25986	0.00134549	0.0246843	-1.28426	94.87	95.59	94.79	95.98	97.44	96.05	93.46
PATL1	ENSG00000166889	22.389	55.6202	3.25843	0.0013519	0.024783	-1.28638	58.82	44.6	36.82	41.83	52.21	41.53	20.4
TAB2	ENSG00000055208	23.5421	124.95	3.25804	0.00135361	0.024783	-1.29368	75.9	85.04	86.18	85.74	90.05	88	82.22
WDR24	ENSG00000127580	-3.47925	10.3516	-3.25795	0.00135404	0.024783	-1.29864	3.996	42.75	41.49	49.28	60.66	42.09	31.73
PDIK1L	ENSG00000175087	-3.97231	11.653	-3.25712	0.00135778	0.0247996	-1.3038	34.4	69.83	67.84	76.51	79.16	68.2	70.74
FAM162A	ENSG00000114023	-4.44389	12.0374	-3.25675	0.00135945	0.0248117	-1.30249	41.39	15.78	39.96	17.78	17.49	22.73	33.83
DMAC1	ENSG00000137038	-7.7426	13.6279	-3.25625	0.00136169	0.0248344	-1.3045	2.061	4.459	14.85	4.857	6.974	8.284	6.681
FIG4	ENSG00000112367	6.47678	24.8488	3.2557	0.00136417	0.0248612	-1.29263	46.17	53	55.22	77.33	79.6	66.6	59.22
CALR	ENSG00000179218	65.8868	215.539	3.25536	0.00136569	0.0248705	-1.29609	87.07	82.83	83.65	87.91	91.65	86.21	82.88
PLAU	ENSG00000122861	0.510147	0.508005	3.25329	0.00137512	0.0250239	-1.29869	95.88	95.84	96.34	98.21	97.85	98.44	99.26
HERC5	ENSG00000138646	52.8536	66.9986	3.25162	0.00138272	0.0251253	-1.28202	50.37	62.68	48.82	44.86	45.51	53.13	52.46
ZNF71	ENSG00000197951	-4.02969	10.7164	-3.25125	0.0013844	0.0251374	-1.32355	21.84	21.68	42.7	37.85	27.68	16.32	13.49
IFIT1	ENSG00000185745	116.361	143.093	3.25036	0.00138852	0.0251938	-1.28056	80.82	82.92	81.15	81.61	82.85	81.76	69.2
ZNF570	ENSG00000171827	-4.40994	17.1848	-3.24932	0.00139331	0.0252437	-1.30991	22.33	18.81	14	19.36	17.95	16.76	6.162
PLLP	ENSG00000102934	-5.27611	17.9754	-3.24811	0.00139889	0.0253262	-1.33424	61.4	32.3	35.44	26.57	22.42	25.37	51.61
ZNF780B	ENSG00000128000	-20.0647	70.3979	-3.24598	0.00140878	0.025468	-1.32672	11.96	17.28	15.16	14.22	12.06	9.438	4.495
ZNF846	ENSG00000196605	-2.76753	7.78302	-3.24549	0.00141104	0.0254901	-1.33568	35.14	39.09	28.84	24.76	28.1	29.16	30.37
PIWIL4	ENSG00000134627	2.06219	3.52025	3.24528	0.00141205	0.0254901	-1.32914	61.03	61.81	65.49	64.63	59.91	64.35	56.85
OR4F17	ENSG00000176695	14.2627	69.902	3.24449	0.00141571	0.0255328	-1.33076	24.58	10.43	13.03	4.449	5.598	8.909	2.585
SPPL2A	ENSG00000138600	31.0447	86.1226	3.24433	0.00141649	0.0255328	-1.31414	65.88	64.34	59.85	48.98	55.79	54.78	63.45
CD163L1	ENSG00000177675	0.588948	0.507117	3.24302	0.00142261	0.0256059	-1.31239	25.6	38.4	44.25	39.5	45.14	34.3	72.91
FMNL3	ENSG00000161791	-29.1681	92.8018	-3.24122	0.00143112	0.0257042	-1.34676	46.93	39.05	38.27	46.96	41.49	41	28.92
ZNF862	ENSG00000106479	-11.9502	44.1845	-3.24096	0.00143236	0.0257042	-1.34607	7.674	23.1	10.65	28.53	23.35	17.86	15.82
CASC3	ENSG00000108349	30.8668	114.721	3.24084	0.00143292	0.0257042	-1.33763	20.21	36.32	36.33	28.46	23.77	39.89	14.37
SRARP	ENSG00000183888	1.05738	2.5779	3.24077	0.00143326	0.0257042	-1.35566	29.04	7.81	4.333	6.702	7.417	8.133	20.24
ZNF3	ENSG00000166526	-6.23144	32.8094	-3.23999	0.00143695	0.025748	-1.35441	64.57	56.8	60.3	53.75	54.88	66.26	47.91
TRPC4AP	ENSG00000100991	13.4107	69.6927	3.23891	0.00144207	0.0258062	-1.35512	22.68	52.47	61.46	54.53	53.95	49.52	56.14
ARL2BP	ENSG00000102931	-7.81337	26.259	-3.23774	0.00144766	0.0258874	-1.3641	88.06	37.18	71.61	85.97	74.59	71.09	55.24
CDC42EP3	ENSG00000163171	62.7746	151.148	3.23485	0.00146149	0.0260971	-1.36289	25.87	48.05	55.17	62.12	68.11	67.11	72.41
SMIM7	ENSG00000214046	-8.73558	45.7174	-3.23427	0.0014643	0.0261285	-1.36092	6.616	2.318	6.228	10.11	11.36	17.19	8.768
ALG10	ENSG00000139133	-2.69558	9.94076	-3.23245	0.00147314	0.0262295	-1.37565	40.62	37.88	46.81	73.06	67	51.19	51.04
NUDT22	ENSG00000149761	-5.3471	27.2983	-3.23196	0.00147551	0.0262528	-1.36429	31.97	12.67	15.76	4.107	0.9926	5.744	8.349
ZNF184	ENSG00000096654	-3.96372	11.2473	-3.23156	0.00147744	0.0262684	-1.37974	6.137	13.1	13.05	13.09	16.84	11.73	0.5442
ZNF771	ENSG00000179965	-1.16028	3.16807	-3.23124	0.001479	0.0262773	-1.373	23.61	36.04	31.51	42.15	50.15	21.48	5.85
HNRNPM	ENSG00000099783	17.5324	95.2163	3.23091	0.00148061	0.0262869	-1.38324	28.8	75.69	70.89	61.56	62.25	78.99	68.95
SLC35E3	ENSG00000175782	27.5984	133.289	3.23011	0.00148452	0.0263374	-1.37714	10.73	21.91	25.34	23.94	34.95	16.16	20.72
UQCRHL	ENSG00000233954	0.690252	1.24367	3.22976	0.00148625	0.0263492	-1.38249	75.57	4.883	58.34	46.93	14.89	28.41	16.49
HPD	ENSG00000158104	0.619534	0.685121	3.22874	0.00149123	0.0263511	-1.37582	97.61	97.99	98.03	98.14	92.93	98.6	98.06
SAMD10	ENSG00000130590	-2.44396	5.41224	-3.22872	0.00149132	0.0263511	-1.38584	12.31	10.12	9.569	14.53	15.85	8.213	16.88
C1GALT1	ENSG00000106392	12.0158	49.9266	3.22865	0.00149167	0.0263511	-1.36298	27.23	42.97	37.34	51.1	57.34	47.22	60.65
RCBTB2	ENSG00000136161	13.796	29.521	3.22773	0.0014962	0.0264122	-1.39201	73.29	53.51	62.39	48.72	43.01	37.64	45.51
DUSP11	ENSG00000144048	-4.32245	27.3173	-3.22747	0.00149751	0.0264165	-1.38865	5.709	28.81	30.43	35.73	56	36.9	33.96
RNF220	ENSG00000187147	-11.891	58.4634	-3.2272	0.00149882	0.0264208	-1.39546	45.26	24.34	17.42	55.11	55.72	31.1	17.93
TBC1D8B	ENSG00000133138	37.1605	161.101	3.22543	0.00150757	0.0265227	-1.39913	56.48	8.102	11.17	12.17	11.19	16	7.241
CALCOCO2	ENSG00000136436	16.2743	93.1685	3.22316	0.00151885	0.0266805	-1.36298	58.72	68.2	65.72	73.31	71.01	69.82	52.88
PTPN11	ENSG00000179295	15.5796	85.3707	3.22281	0.00152061	0.0266818	-1.39205	92.11	90.88	89.5	89.7	90.51	90.82	86.03
RNF135	ENSG00000181481	8.93461	17.9861	3.22048	0.00153232	0.0268585	-1.40787	53.56	58.7	55.09	63.77	67.22	59.42	57.61
DHRS3	ENSG00000162496	-7.42652	15.0919	-3.21929	0.0015383	0.0269229	-1.41522	57.07	91.13	90.16	60.45	50.11	87.34	78.77
ARL14EP	ENSG00000152219	-10.4694	24.8739	-3.21847	0.00154248	0.026927	-1.42143	15.3	4.908	3.749	20.2	29.73	17.32	13.09
CNOT11	ENSG00000158435	8.92872	42.6356	3.21831	0.00154329	0.026927	-1.41435	26.15	35.79	27.08	41.51	32.51	41.57	26.57
DGKE	ENSG00000153933	-6.70338	24.7513	-3.21823	0.00154371	0.026927	-1.41908	70.38	58.82	68.01	82.68	85.67	64.56	68.38
CCDC9	ENSG00000105321	6.46002	20.2905	3.2182	0.00154384	0.026927	-1.38613	6.253	32.04	27.22	35.44	37.44	35.17	31.61
ALDOA	ENSG00000149925	89.3456	301.577	3.21724	0.00154871	0.0269929	-1.41681	81.79	77.19	80.43	84.8	83.56	80.73	82.76
NSMCE3	ENSG00000185115	-5.66153	25.1157	-3.21466	0.0015619	0.0271655	-1.42565	60.66	53.75	45.26	41.89	49.62	45.83	46.4
GYG1	ENSG00000163754	12.4239	37.3347	3.21356	0.00156756	0.0272337	-1.42287	84.6	75.39	77.2	86.25	88.61	83.98	73.99
TOX4	ENSG00000092203	18.2245	76.8285	3.21346	0.00156803	0.0272337	-1.43111	21.39	42.06	35.88	47.34	59.35	42.65	26.07
PLEKHM2	ENSG00000116786	12.767	54.7057	3.21273	0.00157179	0.0272688	-1.42509	57.87	48.24	50.65	45.05	42.55	51.67	25.2
NXPH4	ENSG00000182379	-0.761116	0.878074	-3.21251	0.00157293	0.0272688	-1.43381	36.6	31.74	34.99	27.77	22.58	24.74	50.82
TMIGD2	ENSG00000167664	-5.49786	12.2404	-3.21243	0.00157335	0.0272688	-1.4201	75	78.9	75.43	45.81	26.4	76.35	85.88
TLN1	ENSG00000137076	283.926	524.911	3.21114	0.00158001	0.0273602	-1.43743	87.46	83.95	85.34	79.75	74.56	76.54	79.44
NIPSNAP3B	ENSG00000165028	-0.722389	1.08918	-3.21012	0.00158532	0.0274187	-1.43665	37.87	26.46	24.96	19.26	21.18	13.01	27.53
AP1B1	ENSG00000100280	16.7049	62.5635	3.20975	0.00158725	0.0274234	-1.43511	44.58	55.7	60.31	63.21	65.27	64.11	51.01
ZFAND1	ENSG00000104231	-4.80406	10.9624	-3.20887	0.00159184	0.0274479	-1.4483	8.369	28.32	19.48	37.7	44.91	20.6	21.44
UBA1	ENSG00000130985	37.6276	137.263	3.20879	0.00159227	0.0274479	-1.44225	88.5	84.07	82.67	87.59	86.92	88.64	78.12
ITM2A	ENSG00000078596	-18.3532	35.2478	-3.20865	0.00159299	0.0274479	-1.44584	2.711	22.48	22.75	14.08	9.675	13.63	31.55
GSN	ENSG00000148180	50.0296	81.0973	3.20832	0.00159473	0.0274479	-1.44331	84.73	85.61	84.68	86.89	85.96	86.08	95.93
LILRB1	ENSG00000104972	39.0318	67.6182	3.20831	0.00159476	0.0274479	-1.43626	85.65	75.31	76.79	49.83	45	69.05	88.83
TTF2	ENSG00000116830	9.50019	29.4506	3.2079	0.00159692	0.0274513	-1.43547	59.79	74.81	61.35	51.75	53.64	67.81	61.19
RPS21	ENSG00000171858	-72.9275	83.9162	-3.20765	0.00159822	0.0274513	-1.43891	58.57	35.95	43.54	46.99	49	61.32	32.05
FAHD2A	ENSG00000115042	-4.19753	14.6462	-3.20764	0.00159829	0.0274513	-1.44256	54.31	40.33	43.31	48.2	40.97	47.2	47.03
TMED3	ENSG00000166557	-9.3057	33.4566	-3.20568	0.00160857	0.0275515	-1.45179	16.64	27.19	25.05	26.11	33.24	27.46	37.34
PMEPA1	ENSG00000124225	-4.66423	8.60387	-3.20423	0.00161623	0.0276636	-1.45762	67.93	64.82	62.12	64.02	73.92	64.43	66.44
MRPL14	ENSG00000180992	-2.68311	7.73291	-3.20352	0.00161996	0.0276892	-1.44926	43.45	14.08	23.66	39.59	33.98	30.64	14.87
ZBTB46	ENSG00000130584	-1.88363	5.17776	-3.20187	0.00162876	0.0278204	-1.4498	53.52	32.2	43.45	35.3	31.9	16.48	32.26
KLRC1	ENSG00000134545	-4.07351	6.27506	-3.20108	0.00163295	0.0278621	-1.46131	95.08	94.08	90.88	89.79	86	90.19	91.79
POLR3H	ENSG00000100413	-9.51881	32.4598	-3.20099	0.00163345	0.0278621	-1.47038	82.91	51.63	59.04	61.22	67.26	48.73	44.34
TMEM204	ENSG00000131634	-16.4638	30.2093	-3.20057	0.0016357	0.0278812	-1.46161	71.61	71.74	75.63	53.32	42.12	59.3	64.66
LPCAT3	ENSG00000111684	6.26183	23.2598	3.2002	0.00163768	0.0278906	-1.474	30.99	57.09	51.87	74.05	78.38	63.95	66.77
CAPN3	ENSG00000092529	3.7344	11.159	3.20005	0.00163851	0.0278906	-1.47369	77.2	69.75	74.83	85.94	87.51	84.19	85.08
DNASE1L1	ENSG00000013563	6.51309	17.7586	3.1989	0.00164466	0.0279567	-1.4741	27.4	62.27	57.79	65.98	64.68	50.38	67.16
KCNRG	ENSG00000198553	3.03898	7.26411	3.19851	0.00164673	0.0279567	-1.46917	66.78	17.37	53.49	38.37	21.44	22.8	29.76
WAC	ENSG00000095787	33.2758	182.942	3.19848	0.0016469	0.0279567	-1.45985	54.34	33.07	37.02	51.46	47.56	44.3	41.26
OTUD7A	ENSG00000169918	-4.16408	9.64125	-3.19772	0.00165102	0.0280075	-1.47405	62.15	51.75	49.84	51.17	42.92	65.63	53.72
PRMT5	ENSG00000100462	6.10183	16.8861	3.19745	0.0016525	0.028011	-1.47012	92.53	87.69	87.7	94.77	98.3	90.5	83.16
MRPS25	ENSG00000131368	-12.3309	48.1546	-3.19726	0.00165349	0.028011	-1.48339	45.63	60.38	57.55	38.18	34.99	57.82	51.9
UPF3A	ENSG00000169062	-10.1698	39.931	-3.19699	0.00165495	0.0280164	-1.48423	29.86	30.44	25.75	42.91	39.27	36.72	38.86
USF3	ENSG00000176542	21.1579	110.169	3.19562	0.00166239	0.0280916	-1.48585	47.16	11.62	21.62	15.34	18.46	29.39	19.61
KIF13A	ENSG00000137177	25.709	45.5459	3.19555	0.00166279	0.0280916	-1.47853	61.52	52.24	52.79	52.59	55.1	49.88	43.03
FNIP2	ENSG00000052795	8.02811	22.6101	3.19502	0.00166562	0.0280917	-1.44577	20.82	13.8	14.96	27.91	39.42	28.14	18.88
NSRP1	ENSG00000126653	7.86926	46.7952	3.19447	0.00166864	0.0281019	-1.48494	10.64	3.92	7.528	12.88	14.9	25.07	11.27
TMEM150A	ENSG00000168890	-2.27629	7.19411	-3.19439	0.00166907	0.0281019	-1.47998	9.377	38.25	24.56	29.91	17.52	17.07	41.01
SLC22A1	ENSG00000175003	1.87112	2.58717	3.19382	0.00167219	0.0281354	-1.46116	96.2	99.54	99.58	99.56	98.54	99.39	98.67
PLEKHA6	ENSG00000143850	0.756432	0.857133	3.19296	0.00167689	0.0281875	-1.47298	69.19	69.84	70.31	65.51	59.89	72.41	56.07
ZFP62	ENSG00000196670	-12.4174	36.3826	-3.19284	0.00167757	0.0281875	-1.49474	14.05	36.09	21.32	23.75	26.79	22.13	23.56
SQOR	ENSG00000137767	27.6874	57.8032	3.1916	0.00168437	0.0282762	-1.47498	60.82	55.27	63.51	69.99	76.79	60.25	58.91
REV3L	ENSG00000009413	33.8021	141.379	3.19146	0.00168513	0.0282762	-1.49943	71.3	45.32	55.67	58.72	53.49	57.13	43.6
PTCHD1	ENSG00000165186	0.903851	2.81264	3.19086	0.0016884	0.0283119	-1.48731	35.84	17.71	21.99	40.45	31.08	28.57	49.66
PSMB4	ENSG00000159377	-19.8618	65.1199	-3.19051	0.00169036	0.0283228	-1.49908	95.57	88.85	89.48	88	76.5	85.54	81.68
MYO18A	ENSG00000196535	27.257	94.9838	3.19033	0.00169134	0.0283228	-1.48687	78	68.54	73.93	47.85	48.79	64.24	49.35
ADCY4	ENSG00000129467	3.96266	9.8651	3.1897	0.00169486	0.0283625	-1.46111	90.67	82.97	81.82	84.8	84.49	79.1	73.98
MRPS14	ENSG00000120333	-6.81541	15.6039	-3.18915	0.00169786	0.0283745	-1.51183	58.4	21.35	31.19	26.05	22.35	15.6	10.62
ZNF658	ENSG00000274349	-4.17635	6.79358	-3.18851	0.00170144	0.028382	-1.5076	15	10.17	2.288	20.64	21.11	8.934	0.3779
THG1L	ENSG00000113272	-3.88417	7.92411	-3.18845	0.00170175	0.028382	-1.50924	54.13	44.73	42.77	51.99	52.25	47.29	27.57
NDUFB5	ENSG00000136521	-9.13603	30.3333	-3.18767	0.00170611	0.0284165	-1.49774	99.14	73.33	98.06	94.77	62.85	69.12	59.72
LHX4	ENSG00000121454	-4.2168	15.4522	-3.18611	0.00171478	0.0285046	-1.51081	69.66	50.51	48.84	47.94	46.07	39.6	13.9
RBM3	ENSG00000102317	-35.8872	88.1171	-3.18589	0.00171601	0.0285046	-1.49857	16.15	33.57	35.93	59.84	56.36	56.03	46.33
C2orf49	ENSG00000135974	-6.74403	26.0682	-3.18535	0.00171903	0.0285357	-1.50649	33.99	44.93	48.27	52.06	55.54	53.97	39.69
IFT52	ENSG00000101052	-3.54316	9.87177	-3.18468	0.00172279	0.0285789	-1.52086	57.02	41.71	28.78	38.04	43.52	36.75	20.63
ZFAND3	ENSG00000156639	21.2989	71.5332	3.18391	0.00172712	0.0286124	-1.5073	17.27	14.22	18.32	32.18	39.16	24.35	40.61
OTUB2	ENSG00000089723	-2.10576	5.75187	-3.1809	0.00174416	0.0288264	-1.52464	36.84	33.02	29.8	71.06	62.84	75.33	63.11
KCNB1	ENSG00000158445	8.66199	38.741	3.18041	0.00174695	0.0288264	-1.51553	98.15	87.24	93.99	92.98	85.25	86.52	82.48
TRIM45	ENSG00000134253	1.30451	4.36827	3.17992	0.00174976	0.0288264	-1.52462	57.36	41.79	34.55	53.85	52.35	60.52	44.4
COX4I1	ENSG00000131143	-43.8479	104.61	-3.17978	0.00175051	0.0288264	-1.5246	86.39	63.06	82.55	82.7	76.48	73.02	52.68
NIN	ENSG00000100503	64.5203	269.983	3.17955	0.00175185	0.0288264	-1.51577	69.47	61.12	52.83	34.08	35.51	45.46	27.8
NEDD4	ENSG00000069869	42.4805	203.217	3.17952	0.00175204	0.0288264	-1.52166	88.46	75.87	72.77	80.35	75.19	77.43	55.21
CD40LG	ENSG00000102245	-7.4969	18.7813	-3.17938	0.00175282	0.0288264	-1.52124	97.09	99.73	99.87	90.66	85.07	99.23	99.65
NBN	ENSG00000104320	24.5954	63.8213	3.17917	0.001754	0.0288264	-1.51174	68.21	78.31	79.27	87.26	89.76	81.35	63.82
RRP12	ENSG00000052749	12.6661	56.0097	3.17737	0.0017643	0.0289763	-1.51791	29.08	7.951	1.728	28.82	36.85	12.62	13.01
PEX11B	ENSG00000131779	-3.91052	13.784	-3.17703	0.00176625	0.0289892	-1.54018	27.78	41.54	39.12	52.71	50.45	50.3	37.69
PLK1	ENSG00000166851	4.06322	7.75203	3.17671	0.00176811	0.0290004	-1.49731	95.07	99.11	99.13	98.88	97.18	99.16	99.52
MTMR3	ENSG00000100330	68.3445	152.189	3.17506	0.00177762	0.0291067	-1.52886	35.18	42.95	23.36	81.87	85.35	62.48	32.61
MTURN	ENSG00000180354	-17.4329	47.7493	-3.17497	0.00177811	0.0291067	-1.52654	52.64	33.8	46.27	20.13	6.042	10.53	39.66
ABT1	ENSG00000146109	-8.31378	30.518	-3.1742	0.00178257	0.0291355	-1.54987	9.236	34.4	26.1	27.75	32.34	24.68	20.97
PIGM	ENSG00000143315	-4.5454	19.3238	-3.17402	0.00178365	0.0291355	-1.54105	46.23	38.91	39.05	64.69	60.19	54.59	53.46
MMS22L	ENSG00000146263	10.285	46.2301	3.17286	0.00179039	0.0291727	-1.54335	35.66	31.75	33.1	23.24	27.85	18.44	18.67
SP110	ENSG00000135899	69.4692	207.763	3.17111	0.00180056	0.0293192	-1.52421	52.88	59.7	61.78	68.09	72.59	58	54.22
DDX28	ENSG00000182810	-3.64073	12.5546	-3.17078	0.0018025	0.0293315	-1.55621	10.02	56.77	36.27	28.41	29.65	27.82	14.77
LEMD2	ENSG00000161904	-13.6704	65.4651	-3.16998	0.00180718	0.0293878	-1.55977	58.09	37.65	53.35	48.13	35.3	42.94	32.79
HSPA8	ENSG00000109971	-194.798	543.119	-3.16979	0.00180833	0.0293878	-1.55306	93.1	91.96	91.51	93.34	95.27	93.96	92.14
ZNF561	ENSG00000171469	-6.45408	30.7932	-3.16881	0.00181411	0.0294623	-1.54426	5.9	28.23	22.95	37.09	34.79	42.33	20.96
PRPF38A	ENSG00000134748	-14.4804	65.9268	-3.16803	0.00181871	0.029516	-1.56204	4.061	32.81	32.58	15.11	12.3	31.23	24.86
RHBG	ENSG00000132677	1.56441	4.55124	3.16784	0.0018198	0.029516	-1.56563	81.45	84.14	82.28	73.88	82.76	80.38	75.65
TERB1	ENSG00000249961	3.2437	11.4025	3.16661	0.00182709	0.0296148	-1.56569	10.33	9.009	2.142	6.334	7.735	11.12	2.867
FAM43A	ENSG00000185112	-5.37616	13.4402	-3.16631	0.00182887	0.0296244	-1.56952	32.12	31.49	33.77	39.15	27.22	34.9	45.93
USP33	ENSG00000077254	12.8135	85.9542	3.16603	0.00183052	0.0296316	-1.56712	42.96	20.26	12.97	58.41	52.75	50.02	31.06
ADCK5	ENSG00000173137	-2.42259	4.58255	-3.1652	0.00183547	0.0296841	-1.57298	54.98	45.94	53.99	55.23	59.67	51.01	30.38
MINPP1	ENSG00000107789	-2.34275	7.2602	-3.16507	0.00183622	0.0296841	-1.56705	52.96	52.74	44.56	67.54	73.99	55.24	51.8
ZNF324B	ENSG00000249471	-2.82585	8.3538	-3.16488	0.00183735	0.0296841	-1.57464	6.949	29.52	27.26	33.42	42.08	29.66	20.38
CCNQ	ENSG00000262919	-3.09007	8.6582	-3.16427	0.00184103	0.0297242	-1.57231	41.36	6.813	19.04	22.08	19.95	2.096	3.225
PYGO2	ENSG00000163348	-9.11812	43.9688	-3.16267	0.00185058	0.0298328	-1.57642	63.12	43.94	52.76	73.38	80.61	55.69	38.78
CD96	ENSG00000153283	-31.3461	106.135	-3.16254	0.00185137	0.0298328	-1.57692	80.27	76.02	78.67	62.88	37.37	72.45	96.94
ZNF529	ENSG00000186020	-6.59689	25.6421	-3.16201	0.00185455	0.0298646	-1.57913	15.5	33.21	28.33	40.52	35.57	29.77	7.629
KCNC4	ENSG00000116396	-10.924	30.6176	-3.1611	0.00186004	0.0298675	-1.57188	97.85	80.79	95.26	94.73	79.76	86.41	75.63
CCNC	ENSG00000112237	-6.73565	23.014	-3.16103	0.00186048	0.0298675	-1.57306	59.49	62.01	63.24	68.36	83.51	68.9	44.13
HORMAD1	ENSG00000143452	1.54578	2.02248	3.16078	0.00186197	0.0298675	-1.5647	52.94	38.12	49.4	58.58	62.72	60.67	55.68
GLB1	ENSG00000170266	7.28337	29.5902	3.15974	0.00186827	0.0299298	-1.58004	84.93	81.3	83.73	95.59	98.41	94.03	94.76
RPS18	ENSG00000231500	-256.256	310.968	-3.15929	0.00187097	0.0299402	-1.57876	63.61	52.75	55.53	44.47	35.83	61.5	41.74
BLCAP	ENSG00000166619	-11.2657	65.0185	-3.15893	0.00187318	0.0299402	-1.59522	52.11	27.65	19.99	17.14	15.18	32.3	20.5
LCK	ENSG00000182866	-35.562	136.093	-3.15863	0.00187496	0.0299402	-1.58271	99.43	99.55	99.64	99.1	95.67	99.74	99.29
ZNF85	ENSG00000105750	-2.44551	9.18833	-3.15729	0.00188316	0.0300517	-1.60156	18.12	41.75	45	38.92	47.88	43.9	31.07
USP3	ENSG00000140455	24.9832	111.682	3.15669	0.00188679	0.0300841	-1.57663	28.54	36.1	26.46	45.98	45.55	45.15	21.11
QPCT	ENSG00000115828	24.5187	33.8893	3.15636	0.00188884	0.0300841	-1.58658	82.97	83.97	82.74	90.28	93.39	88.85	87.14
NFKBIB	ENSG00000104825	4.81562	25.999	3.15539	0.00189474	0.0301588	-1.58193	79.68	85.71	84	88.57	92.84	85.78	80.86
POLD2	ENSG00000106628	-3.73414	13.1748	-3.15519	0.00189597	0.0301589	-1.59176	89.87	74.62	76.23	85.19	83.39	78.95	74.55
HMCN2	ENSG00000148357	3.35025	16.9099	3.15251	0.00191251	0.0303449	-1.60068	31.48	67.01	59.02	0.0151	8.138	28.96	77.45
CBR3	ENSG00000159231	-0.732896	1.12214	-3.15211	0.00191495	0.0303449	-1.60409	80.3	93.59	93.22	79.95	78.97	91.2	87.99
CLEC18A	ENSG00000157322	2.2386	3.86284	3.1521	0.00191501	0.0303449	-1.6093	28.13	30.54	33.53	26.43	19.32	21.3	71.28
VWA3B	ENSG00000168658	0.587828	0.534377	3.15169	0.00191756	0.0303658	-1.57693	18.65	25.38	31.54	14.65	14.6	21.92	38.09
NDUFA10	ENSG00000130414	-14.0686	76.762	-3.15065	0.00192401	0.030414	-1.61956	98.95	77.86	97.74	94.18	71.32	71.9	62.65
GCH1	ENSG00000131979	18.7761	45.0059	3.15022	0.00192674	0.030414	-1.58207	87.55	81.39	79.41	81.81	83.51	83.09	80.8
MPZ	ENSG00000158887	2.94873	6.69468	3.14993	0.0019285	0.0304224	-1.61832	68.7	73.79	78.21	59.87	42.38	75.83	83.67
ADGRG5	ENSG00000159618	-18.7846	35.8461	-3.14774	0.00194219	0.0306034	-1.62111	19.57	33.63	37.31	20.54	26.54	19.53	35.7
ZNF337	ENSG00000130684	-7.07069	17.7414	-3.14765	0.00194276	0.0306034	-1.62487	4.107	36.47	42.14	20.58	27.29	36.34	14.58
ARFRP1	ENSG00000101246	-8.01876	37.8647	-3.14751	0.00194368	0.0306034	-1.61511	36.74	55.24	53.96	19.11	25.14	27.46	37.8
MX2	ENSG00000183486	197.171	348.639	3.14594	0.00195356	0.030722	-1.60743	47.13	58.89	57.21	50.61	58.29	48.49	52.63
SOCS1	ENSG00000185338	4.12494	8.06612	3.14572	0.00195491	0.030722	-1.55762	88.9	78.25	81.39	81.4	78.49	82.58	79.9
MAPRE3	ENSG00000084764	1.31249	3.50271	3.14572	0.00195493	0.030722	-1.62735	65.62	55.26	55.66	56.01	59.14	60.19	49.65
GOLGA8A	ENSG00000175265	-32.4751	80.7394	-3.1455	0.0019563	0.0307239	-1.63101	50.32	23.08	32.51	25.97	20.55	39.31	45.59
PIN1	ENSG00000127445	-12.5438	49.7095	-3.14504	0.00195924	0.0307507	-1.62596	69.41	83.23	81.65	88.09	92.61	86.06	77.28
ARHGAP44	ENSG00000006740	-1.7406	4.35297	-3.1437	0.0019677	0.0308444	-1.61269	27.84	11.96	21.2	11.26	14.49	10.65	12.07
VWA5A	ENSG00000110002	2.19758	5.47102	3.14085	0.00198587	0.0310485	-1.63454	24.4	53.75	52.89	45.86	46.07	52.38	50.36
LAP3	ENSG00000002549	50.01	73.8217	3.14066	0.00198711	0.0310485	-1.59063	89.05	87.17	86.92	90.59	91.64	89.92	85.52
SLC16A5	ENSG00000170190	5.46715	12.4033	3.14029	0.0019895	0.0310485	-1.63714	40.47	76.5	80.97	26.9	44.05	58.38	63.91
PKIG	ENSG00000168734	-3.8259	8.03427	-3.13932	0.00199572	0.0311087	-1.65555	35.82	41.48	41.83	32.62	52.22	37.06	46.24
TAP1	ENSG00000168394	114.923	266.169	3.1391	0.00199713	0.0311087	-1.60296	82.69	78.94	80.14	57.35	55.91	73.54	74.86
CD83	ENSG00000112149	-3.4476	8.93164	-3.13808	0.00200369	0.0311913	-1.64606	76.43	83.63	83.1	63.39	56.99	78.47	85.54
RPL35A	ENSG00000182899	-100.159	133.49	-3.13763	0.00200665	0.031216	-1.64016	46.96	42.74	44.57	55	66.24	44.89	43.63
ZNF134	ENSG00000213762	-8.68954	27.0253	-3.13646	0.00201423	0.0312503	-1.64972	10.16	35.15	38.75	38.36	39.31	35.98	18.72
FANCF	ENSG00000183161	-4.70258	18.8307	-3.13635	0.00201492	0.0312503	-1.65799	54.96	63.4	57.95	67.42	66.82	63.63	56.35
PLBD1	ENSG00000121316	71.3016	104.591	3.13632	0.00201513	0.0312503	-1.66143	45.48	61.33	55.84	54.52	62.29	63.77	65.3
XRN1	ENSG00000114127	58.7438	164.69	3.13594	0.00201757	0.0312503	-1.62131	36.79	43	42.41	66.58	62.2	59.07	35.84
RPL30	ENSG00000156482	-190.98	275.582	-3.13409	0.00202961	0.0313543	-1.6599	53.56	55.41	51.82	46.85	38.71	48.6	38.46
EDF1	ENSG00000107223	-16.2662	56.2662	-3.13403	0.00203004	0.0313543	-1.66099	58.55	22.85	45.04	43.47	37.66	52.08	41.55
LMF1	ENSG00000103227	-5.8954	17.4642	-3.13382	0.00203141	0.0313543	-1.65893	62.93	62.18	60.78	71.83	82.99	48.13	82.92
PNPLA8	ENSG00000135241	-9.2731	32.0687	-3.13375	0.00203188	0.0313543	-1.66113	43.24	53.85	54.95	67.34	61.06	49.29	37.66
ZNF805	ENSG00000204524	-3.08638	15.3986	-3.13213	0.00204252	0.0314988	-1.67246	18.37	32.66	32.84	21.93	23.74	29.46	7.316
MGAM2	ENSG00000257743	11.5462	14.6391	3.13088	0.00205072	0.0315859	-1.63001	61.66	73.51	70.18	73.22	73.95	72.97	72.64
UBR5	ENSG00000104517	26.4737	133.437	3.12995	0.00205684	0.0316409	-1.67189	41.86	43.98	27.41	64.9	70.6	54.17	39.54
MTERF2	ENSG00000120832	-3.31456	7.79238	-3.12862	0.00206566	0.0317371	-1.67182	15.78	26.19	18.36	31.12	48.89	8.254	14.35
ZNF528	ENSG00000167555	-11.5856	34.1581	-3.12803	0.00206964	0.0317786	-1.68081	4.696	19.07	12.2	30.52	27.9	19.6	2.983
DNAH10OS	ENSG00000250091	-1.13001	3.88241	-3.1217	0.00211217	0.0323914	-1.69	10.67	6.727	6.137	5.276	5.82	9.327	14.31
PHKA2	ENSG00000044446	9.70429	47.2493	3.121	0.00211689	0.0324437	-1.68356	78.04	82.88	81.65	91.31	97.49	92.65	85.15
TMEM119	ENSG00000183160	1.31289	2.75895	3.1205	0.0021203	0.0324654	-1.69878	43.59	51.11	54.99	33.39	48.6	35.09	59.96
SLC4A5	ENSG00000188687	2.83423	10.4782	3.12021	0.00212224	0.0324654	-1.68659	71.08	79.16	77.33	74.02	71.41	79.62	77.3
TLCD2	ENSG00000185561	6.60447	36.3969	3.11975	0.00212544	0.0324942	-1.69344	13.46	56.86	59.82	8.863	7.729	43.79	61.62
QKI	ENSG00000112531	56.4504	156.781	3.11866	0.00213288	0.0325478	-1.70172	77.7	76.01	76.48	63.61	55.77	66.62	56.8
TIMELESS	ENSG00000111602	3.60165	12.1877	3.11765	0.00213981	0.0326133	-1.68594	54.69	72.36	68.85	87.88	89.33	86.94	79.4
FRMPD1	ENSG00000070601	4.92829	24.8389	3.11681	0.00214555	0.0326259	-1.69504	53.17	35.99	34.1	21.18	24.25	23.44	41.13
PHLPP1	ENSG00000081913	5.48522	17.3898	3.11679	0.00214569	0.0326259	-1.71122	64.63	77.01	77.26	56.36	68.6	48.57	59.49
RPLP0	ENSG00000089157	-261.849	445.587	-3.11676	0.00214591	0.0326259	-1.71221	59.17	66.25	48.13	65.35	63.45	62.92	50.13
PATZ1	ENSG00000100105	-10.1365	45.3589	-3.11637	0.00214861	0.032647	-1.70573	73.28	41.18	54.18	45.5	33.1	24.56	10.25
CEACAM1	ENSG00000079385	18.6953	36.1559	3.11585	0.00215219	0.0326814	-1.68825	81.61	85.51	85.96	70.16	77.22	84.42	91.33
SLC35D1	ENSG00000116704	-6.76665	31.8035	-3.11555	0.00215422	0.0326921	-1.704	38.29	56.41	60.52	33.31	49.47	63.66	53.28
TDRD7	ENSG00000196116	13.8429	34.9086	3.11285	0.00217293	0.0329156	-1.68191	26.84	55.35	49.62	56.34	57.4	46.82	36.42
PHF3	ENSG00000118482	27.3913	168.16	3.11212	0.00217802	0.0329619	-1.71286	33.13	29.19	20.63	26.24	35.79	27.65	2.721
COPG2	ENSG00000158623	3.73916	10.0764	3.11099	0.00218591	0.0329851	-1.73219	30.33	38.37	44.64	30.6	29.75	39.33	30.22
SPI1	ENSG00000066336	142.359	248.592	3.11081	0.00218723	0.0329851	-1.71734	80.65	85.93	84.7	76.78	82.29	85.05	81.27
VPS45	ENSG00000136631	-5.00688	19.3622	-3.11068	0.00218811	0.0329851	-1.7301	25.5	34.41	37.48	49.93	47.9	26.29	27.44
LCMT2	ENSG00000168806	-5.05304	15.7116	-3.11064	0.00218842	0.0329851	-1.71913	28.52	39.49	39.7	34.93	59.89	50.33	37.7
PIK3CB	ENSG00000051382	13.6342	44.055	3.11061	0.00218859	0.0329851	-1.72419	98.03	94.66	94.9	94.1	90.62	95	93.31
CAMP	ENSG00000164047	3.04481	3.72958	3.11049	0.00218942	0.0329851	-1.6995	80.65	81.86	79.62	83.17	86.09	85.25	84.3
NBPF11	ENSG00000263956	-7.86268	31.0144	-3.10977	0.00219446	0.0330071	-1.72695	7.916	25.91	19.88	12.17	17.71	14.98	6.006
IST1	ENSG00000182149	15.8407	110.969	3.10959	0.00219579	0.0330071	-1.72282	58.33	27.18	46.65	62.93	66.97	45.9	39.94
KIFAP3	ENSG00000075945	-6.09061	21.7482	-3.10951	0.00219631	0.0330071	-1.73379	49.79	43.49	39.73	27.83	34.51	32.15	26.35
CD79B	ENSG00000007312	-31.7785	67.2041	-3.10708	0.00221347	0.0331801	-1.73706	93.66	92.3	91.21	89.34	87.05	90.87	93.17
FBXO27	ENSG00000161243	3.98231	18.8785	3.1067	0.00221618	0.0331801	-1.74501	24.15	36.3	32.85	34.36	30.67	28.23	43.81
LCN2	ENSG00000148346	3.78381	6.12175	3.10656	0.00221719	0.0331801	-1.70374	77.49	91.37	87.58	79.2	82.39	88.12	90.31
TRGC1	ENSG00000211689	-20.0382	32.1931	-3.10608	0.00222056	0.0331973	-1.74128	3.361	8.349	3.754	4.172	5.16	5.875	6.178
CRLF2	ENSG00000205755	0.579954	1.31466	3.10583	0.00222235	0.0331973	-1.73823	84.14	88.71	87.15	74.21	35.41	84.49	87.55
PAGR1	ENSG00000280789	-6.11297	23.2961	-3.10461	0.00223105	0.0332695	-1.74173	40.71	1.219	3.87	8.883	7.498	2.963	2.988
TTC9	ENSG00000133985	-14.3171	36.161	-3.10439	0.00223256	0.0332695	-1.74132	7.997	5.15	4.943	4.938	4.701	0.8566	18.41
SPINK9	ENSG00000204909	1.3377	3.90337	3.10353	0.00223873	0.0333013	-1.7483	36.43	30.79	21.89	47.17	62.94	32.41	68.66
FAU	ENSG00000149806	-77.5679	133.657	-3.10244	0.00224654	0.0333625	-1.74713	74.58	53.79	45.1	32.98	31.43	28.91	28.97
DICER1	ENSG00000100697	51.9828	139.98	3.10191	0.00225035	0.0333938	-1.7518	76.48	73.74	72.85	77	76.98	76.06	65.92
KRT10	ENSG00000186395	-2.58465	5.74539	-3.10166	0.00225215	0.0334006	-1.74999	82.27	82.46	83.31	76.04	73.46	77.66	78.58
SIPA1L1	ENSG00000197555	38.4318	103.77	3.10146	0.0022536	0.0334021	-1.72871	91.87	71.21	73.09	68.91	67.64	64.38	58.15
GALNT2	ENSG00000143641	9.42151	40.7624	3.10092	0.00225747	0.0334348	-1.75237	63.87	60.65	51.86	58.21	60.31	48.32	61.83
CEP170	ENSG00000143702	14.4319	55.196	3.10077	0.00225861	0.0334348	-1.75077	42.03	41.71	40.13	36.86	56.16	44.14	17.9
CEP170P1	ENSG00000143702	14.4319	55.196	3.10077	0.00225861	0.0334348	-1.75077	12.48	30.39	29.81	7.463	14.61	21.62	11.49
TOMM6	ENSG00000214736	-11.7285	21.7375	-3.10044	0.00226097	0.0334348	-1.75246	33.07	6.964	5.82	33.6	22.44	25.4	25.28
RORA	ENSG00000069667	-41.1114	136.492	-3.1002	0.00226272	0.033437	-1.75265	96.59	91.7	91.03	94.24	93.38	93.34	91.91
RIPK1	ENSG00000137275	13.0854	53.1212	3.10001	0.00226406	0.033437	-1.74977	93.53	96.27	96.23	97.36	99.39	97.95	95.7
IMP3	ENSG00000177971	-5.38728	22.8638	-3.09777	0.00228028	0.0335965	-1.75733	32.94	52.52	46.56	32.68	37.92	37.89	24.84
ZNF789	ENSG00000198556	-6.17664	32.6346	-3.09547	0.00229712	0.0337454	-1.76325	14.27	27.46	10.14	40.83	40.78	19.6	19.9
SHC1	ENSG00000160691	9.63239	69.6898	3.09513	0.00229961	0.0337454	-1.76375	91.65	85.55	84.68	87.11	91.17	83.47	79.95
FAM161B	ENSG00000156050	-1.85196	7.27068	-3.09503	0.00230033	0.0337454	-1.74499	53.9	10.28	19.82	14.21	16.21	14.55	9.538
PHF12	ENSG00000109118	26.7846	143.508	3.0949	0.00230128	0.0337454	-1.76559	49.08	44.22	33.78	48.56	40.04	21.21	5.371
ANKRD22	ENSG00000152766	4.58768	6.0507	3.0937	0.00231011	0.0338548	-1.72255	41.45	11.79	15.84	29.97	49.77	20.83	50.87
ANPEP	ENSG00000166825	67.5988	88.8657	3.09348	0.00231174	0.0338586	-1.76961	96.79	96.61	96.95	98.7	99.1	98.58	97.76
SPNS3	ENSG00000182557	-4.04227	6.08699	-3.09313	0.00231435	0.0338768	-1.76043	75.48	82.31	86.85	79.93	78.36	81.17	76.65
MAGEE1	ENSG00000198934	-1.84345	5.38985	-3.09212	0.00232183	0.0339662	-1.77222	18.67	32.39	21.3	29.19	17.26	26.42	23.56
HNRNPA3	ENSG00000170144	33.9883	203.588	3.09182	0.002324	0.0339779	-1.76825	15.36	42.23	38.98	29.37	29.08	53.33	30.65
NOSIP	ENSG00000142546	-24.4663	73.6408	-3.0905	0.00233382	0.0340813	-1.784	72.47	78.6	81.79	80.42	82.05	81.56	65.43
EXOC3L2	ENSG00000283632	1.35546	3.91328	3.08878	0.00234664	0.0342209	-1.78667	2.157	12.3	10.56	15.28	13.62	13.22	11.25
RPS9	ENSG00000170889	-144.494	266.064	-3.08764	0.0023552	0.0342659	-1.78966	43.55	61.4	57.74	48.03	48.7	48.01	39.22
JARID2	ENSG00000008083	23.0046	93.7232	3.08751	0.00235611	0.0342659	-1.79404	74.47	56.91	62.45	65.6	60.34	59.59	38.76
RUNDC1	ENSG00000198863	6.79916	55.6974	3.08751	0.00235615	0.0342659	-1.78375	26.7	21.51	15.49	20.83	23.89	11.99	15.24
KIF11	ENSG00000138160	3.84572	10.1729	3.08724	0.00235817	0.0342752	-1.75818	92.61	95.9	96.86	98.5	99.41	97.05	96.21
SAT1	ENSG00000130066	98.7147	186.609	3.08672	0.00236208	0.0343118	-1.77905	80.56	78.46	79.86	85.14	84.76	79.89	79.42
LOXL3	ENSG00000115318	2.84454	5.87861	3.08467	0.00237752	0.0344754	-1.79627	30.82	62.61	59.85	46.6	48.52	59.61	80.83
CCNG1	ENSG00000113328	-10.5781	35.5837	-3.08436	0.0023799	0.0344897	-1.7989	46.12	91.03	89.92	89.91	92.83	89.42	84
TRA2B	ENSG00000136527	-32.3509	155.882	-3.08399	0.00238266	0.0344935	-1.80565	30.82	36.97	40.55	36.4	36.79	63.05	37.87
SPTLC1	ENSG00000090054	6.46283	36.1628	3.08396	0.00238294	0.0344935	-1.80189	65.75	71.82	65.13	89.2	94.02	72.77	66.69
ESRG	ENSG00000265992	12.7299	38.1781	3.08359	0.00238574	0.0345138	-1.79457	7.639	8.248	5.603	4.218	3.401	9.05	6.928
ZMYND19	ENSG00000165724	-1.8537	5.80285	-3.08338	0.00238729	0.0345161	-1.80503	71.83	69.34	71.93	56.18	52.18	59.69	48.91
MICB	ENSG00000204516	8.6569	25.0475	3.08278	0.00239187	0.0345621	-1.77358	76.01	83.96	82.04	72.5	65.99	79.28	87.33
SEC23IP	ENSG00000107651	12.7047	45.4948	3.08241	0.0023947	0.0345756	-1.80041	12.92	40.83	41.67	39.76	44.4	47.11	31.43
RPL27	ENSG00000131469	-103.636	121.851	-3.08142	0.00240225	0.0346135	-1.80281	61.83	39.02	46.76	35.51	50.12	43.65	29.34
PSMG4	ENSG00000180822	-13.0283	59.7809	-3.0814	0.00240241	0.0346135	-1.81394	40.42	0.1461	2.555	6.021	5.003	0.3023	1.139
FGR	ENSG00000000938	119.72	290.008	3.08041	0.00241001	0.0346826	-1.80238	96.69	99.04	98.75	98.15	99.26	98.59	99.68
MICU1	ENSG00000107745	10.7187	35.8351	3.07861	0.0024238	0.0348042	-1.79858	23.76	35.47	45.7	63.78	57	35.35	55.52
GRPEL2	ENSG00000164284	-6.78504	20.624	-3.07808	0.00242786	0.0348382	-1.8244	37.72	24.9	28.13	46.6	33.55	44.4	26.78
DHFR	ENSG00000228716	7.95287	19.8499	3.07771	0.00243077	0.0348598	-1.82341	99.49	99.43	99.49	99.81	92.91	99.66	99.77
AASDHPPT	ENSG00000149313	-5.73791	24.2535	-3.07712	0.00243533	0.0348848	-1.81752	55.27	92.52	88.7	92.08	95.64	91.62	88.51
JDP2	ENSG00000140044	15.6926	34.4822	3.07674	0.00243822	0.0349059	-1.79371	57.65	58.23	51.28	39.45	51.68	49.84	46.21
ZDHHC8	ENSG00000099904	-6.74571	20.6014	-3.07583	0.00244534	0.0349599	-1.83153	94.16	92.06	90.81	91.33	83.44	91.59	92.32
EPS15	ENSG00000085832	22.1609	98.1272	3.07571	0.0024462	0.0349599	-1.80976	72.94	62.99	71.57	70.49	69.96	68.47	54.56
UPK2	ENSG00000110375	-0.373064	0.443669	-3.07505	0.00245137	0.0350039	-1.83178	16.7	21.95	27.5	19.17	23.93	28.19	60.07
SLC16A6	ENSG00000108932	7.19634	16.7498	3.07449	0.00245577	0.0350155	-1.80977	35.48	42.94	44.25	22.88	24.89	42.12	40.13
UFSP2	ENSG00000109775	-4.12067	9.27073	-3.07371	0.00246184	0.0350513	-1.83841	22.04	41.06	37.87	57.97	64.51	58.71	46.04
IGHV3-11	ENSG00000211941	6.78877	10.1618	3.07362	0.00246252	0.0350513	-1.80024	5.936	21.71	19.38	3.532	1.29	13.81	19.53
SBNO2	ENSG00000064932	69.0039	158.53	3.07188	0.00247612	0.0352246	-1.82475	42.06	31.7	29.69	13.79	10.7	34.93	23.48
SSBP1	ENSG00000106028	-7.33729	29.5189	-3.07137	0.00248013	0.0352412	-1.83065	71.24	32.05	57.82	62.65	52.72	67.15	50.75
IGHV3-43	ENSG00000232216	3.47981	4.31942	3.07033	0.00248833	0.0353374	-1.80618	2.106	19.43	18.02	2.796	1.33	12.6	15.8
LYSMD4	ENSG00000183060	-2.5228	9.36353	-3.06968	0.00249346	0.03539	-1.83327	7.856	20.15	19.16	20.05	25.14	5.991	13.49
TSGA13	ENSG00000213265	2.89806	14.13	3.06837	0.00250383	0.0355085	-1.84438	11.89	0.8566	0.3527	14.06	13.54	8.868	18.04
DLGAP4	ENSG00000080845	7.17919	37.392	3.06798	0.00250699	0.0355085	-1.8439	80.37	73.68	77.18	79.15	74.67	78.1	65.38
FBXO42	ENSG00000037637	5.86996	46.2774	3.06791	0.00250755	0.0355085	-1.84513	55.64	57.01	61.43	59.9	73.29	59.99	49.28
TRMT2A	ENSG00000099899	-6.48313	25.2225	-3.06732	0.00251221	0.0355492	-1.8512	52.25	63.96	67.48	61.08	65.83	62.92	59.3
MPC2	ENSG00000143158	-5.72316	17.7643	-3.06682	0.00251616	0.0355492	-1.85115	75.5	39.38	59.49	57.67	44.07	50.83	39.51
ZNF138	ENSG00000197008	-4.66248	11.0921	-3.06632	0.00252016	0.0355854	-1.85661	9.785	27.17	18.79	38.37	40.36	29.19	21.26
ARID3B	ENSG00000179361	8.872	44.7641	3.06393	0.00253935	0.0358069	-1.84312	13.41	34.9	31.58	54.46	49.92	49.45	40.7
ZNF460	ENSG00000197714	-9.11459	51.3447	-3.0638	0.00254038	0.0358069	-1.86665	8.803	19.68	6.737	28.95	29.34	21.33	14.98
NTN5	ENSG00000142233	1.30364	4.22336	3.06359	0.00254205	0.0358069	-1.86647	38.89	41.9	37.14	30.26	24.74	20.25	65.75
SNTA1	ENSG00000101400	-1.07139	2.88892	-3.06306	0.00254637	0.035829	-1.85634	85.76	81.5	83.01	79.26	75.1	75.4	77.19
GDF11	ENSG00000135414	-7.0841	33.351	-3.06291	0.00254754	0.035829	-1.86303	30.01	73.07	73.58	75.42	76.93	71.67	80.06
SSH1	ENSG00000084112	22.9856	83.7881	3.06213	0.00255383	0.0358717	-1.86259	69.43	67.82	66.65	67.47	78.1	73.44	68.71
GPAT3	ENSG00000138678	10.9582	19.4205	3.06203	0.00255464	0.0358717	-1.82912	47.19	56.78	51.52	68.23	75.86	63.35	67.64
ZNF436-AS1	ENSG00000249087	-1.26229	2.81801	-3.06172	0.00255719	0.0358717	-1.86477	7.83	2.177	3.784	7.387	6.253	7.357	6.198
YWHAG	ENSG00000170027	15.4381	65.2654	3.06167	0.00255754	0.0358717	-1.86729	88.95	85.86	85.7	87.1	86.42	93.62	90.7
SLC16A7	ENSG00000118596	-17.2447	65.7928	-3.06164	0.00255782	0.0358717	-1.87079	92.5	94.98	95.66	98.04	99.47	94.1	90.6
MAPK10	ENSG00000109339	9.42534	49.2943	3.0603	0.00256869	0.0359835	-1.8712	95.97	98.05	97.78	99.52	98.96	99.52	98.88
DEXI	ENSG00000182108	-10.4014	35.749	-3.06012	0.00257015	0.0359836	-1.88163	33.93	37.26	45.23	14.95	14.91	26.86	41.37
SCAF1	ENSG00000126461	13.8343	42.7116	3.0595	0.00257515	0.0360332	-1.87853	52.23	15.36	17.97	21.55	30.31	12.94	13.81
JAK2	ENSG00000096968	41.5042	101.018	3.05819	0.00258591	0.0361532	-1.83909	99.24	99.45	99.28	99.76	95.03	99.76	99.21
PKM	ENSG00000067225	55.8727	255.092	3.05809	0.00258665	0.0361532	-1.87989	90.85	97.01	96.84	96.52	99.27	97.74	97.68
ATP1B2	ENSG00000129244	1.93951	4.8421	3.05775	0.00258948	0.0361615	-1.86686	97.28	91.6	94.46	90.57	87.17	88.28	84.82
CACNA2D4	ENSG00000151062	-4.15719	9.60954	-3.05767	0.00259016	0.0361615	-1.8744	97.78	92.43	92.52	91.41	90.85	90.46	88.34
MCM6	ENSG00000076003	7.73773	22.1291	3.05684	0.00259689	0.036235	-1.86461	68.3	69.8	68.62	67.93	65.42	73.84	52.68
ZCCHC2	ENSG00000141664	57.1838	106.11	3.05627	0.00260159	0.0362477	-1.85425	14.85	3.829	4.923	29.84	28.38	24.78	15.98
IL17RA	ENSG00000177663	148.89	327.836	3.05616	0.00260251	0.0362477	-1.87351	98.48	96.19	97.77	92.91	88.1	94.14	93.39
RPS25	ENSG00000118181	-125.309	174.775	-3.0561	0.00260303	0.0362477	-1.87243	52.27	67.55	50.8	13.95	20.53	47.79	18.17
FBXL18	ENSG00000155034	6.82939	45.891	3.05602	0.00260365	0.0362477	-1.88713	61.54	51.68	45.2	47.74	49.16	57.24	45.77
TIFAB	ENSG00000255833	-2.71751	4.86373	-3.05559	0.00260718	0.0362765	-1.88129	20.34	40.02	38.77	38.31	50.43	31.77	64.48
INAVA	ENSG00000163362	2.98447	12.4733	3.05334	0.00262579	0.0364756	-1.89042	33.09	2.998	2.721	22.3	30.88	6.374	50.75
OCIAD1	ENSG00000109180	-8.76787	43.0768	-3.05299	0.00262873	0.0364756	-1.89759	20.42	23.74	33.43	32.16	40.62	30.29	11.22
DLEU1	ENSG00000176124	11.603	47.6466	3.05292	0.00262928	0.0364756	-1.8999	20.29	22.09	35.42	23.77	26.5	26.2	13.52
SAMD12	ENSG00000177570	29.1142	130.236	3.05255	0.00263234	0.0364756	-1.89606	42.08	6.868	6.747	16.77	15.7	4.399	15.72
MOCS2	ENSG00000164172	-3.6277	9.98326	-3.05216	0.00263557	0.0364756	-1.88611	63.2	47.24	34.14	69.61	63.36	59.18	46.86
GRB2	ENSG00000177885	65.0823	251.323	3.04838	0.00266724	0.036761	-1.89952	88.61	84.96	82.91	86.33	89.96	80.65	76.93
NAPA	ENSG00000105402	32.7435	78.904	3.04736	0.00267586	0.0368545	-1.888	27.48	62.87	60.54	50.22	59.68	57.16	52.24
TBC1D9	ENSG00000109436	-18.32	43.6833	-3.04722	0.002677	0.0368545	-1.90702	11.99	0.6853	0.4333	8.818	9.135	2.928	13.71
MCAT	ENSG00000100294	-1.70642	4.97561	-3.04601	0.00268723	0.0369132	-1.912	73.42	50.49	67.15	74.66	56.88	67.19	52.59
STARD8	ENSG00000130052	3.36355	13.2678	3.04431	0.00270167	0.0370874	-1.92376	11.48	28.73	13.43	19.14	23.58	5.482	9.579
EP300	ENSG00000100393	63.0759	235.116	3.04399	0.0027044	0.0370874	-1.91297	96.71	95.88	93.95	97.84	97.78	96.86	97.3
BRCA1	ENSG00000012048	4.49116	16.3584	3.04294	0.00271339	0.037149	-1.91211	89.69	90.42	91.12	92.84	94.7	92.59	90.52
TTC5	ENSG00000136319	-4.35725	24.4714	-3.04267	0.0027157	0.0371568	-1.9205	52.57	76.02	74.82	83.01	87.57	76.02	46.5
KL	ENSG00000133116	0.387386	0.436013	3.04252	0.00271696	0.0371568	-1.90903	88.56	90.23	89.51	88.7	86.67	89.64	89.43
SRGAP2	ENSG00000266028	29.2895	90.8359	3.04202	0.00272123	0.0371614	-1.88763	52.98	58.12	37.94	36.95	45.75	36.51	15.09
KPNB1	ENSG00000108424	81.357	226.895	3.04197	0.00272165	0.0371614	-1.91071	81.84	65.43	63.56	79.37	78.41	79.83	70.3
CDC25A	ENSG00000164045	1.1765	1.70987	3.04166	0.00272432	0.0371614	-1.85926	80.15	89.45	88.4	86.12	86.39	91.41	87.93
CYGB	ENSG00000161544	0.317196	0.278391	3.0416	0.0027248	0.0371614	-1.88822	82.28	80.71	78.96	77.35	69.91	78.33	80.54
CACNG6	ENSG00000130433	-1.53201	1.76439	-3.0396	0.00274202	0.0373345	-1.90606	93.84	91.04	89.07	90.34	87.44	87.18	84.74
MZF1	ENSG00000099326	-6.37915	30.3966	-3.03784	0.00275727	0.0374865	-1.93771	61.7	67.57	72.96	60.03	68.69	72.1	53.62
MTA1	ENSG00000182979	-8.95669	39.2032	-3.03779	0.00275772	0.0374865	-1.92834	79.66	76.6	77.38	84.47	88.14	83.04	67.56
GALNT11	ENSG00000178234	-4.45937	25.5554	-3.03731	0.00276189	0.0375127	-1.92698	40.55	49.15	44.54	40.6	38.36	51.33	59.88
BUB1	ENSG00000169679	3.5415	6.97395	3.03704	0.00276419	0.0375127	-1.89336	92.02	96.09	95.33	94.6	96.57	94.73	94.77
YEATS2	ENSG00000163872	14.7738	54.8084	3.0363	0.00277062	0.037576	-1.93445	24.73	20.06	16.78	30.36	26.8	20.75	11.53
LCP1	ENSG00000136167	477.903	1284.62	3.03614	0.00277206	0.037576	-1.93513	61.32	73.62	73.08	76.59	76.55	78.09	69.71
ASF1A	ENSG00000111875	-5.77563	21.8182	-3.03569	0.00277597	0.037576	-1.94534	57.31	47.48	45.22	76.19	77.05	45.07	46.02
BET1	ENSG00000105829	-3.8694	11.7588	-3.03501	0.0027819	0.0376293	-1.93368	36.71	21.16	19.12	12.26	11.12	11.11	5.15
SAG	ENSG00000130561	4.11089	25.9174	3.03449	0.00278643	0.03767	-1.92757	84.54	80.13	81.75	85.29	89.3	82.56	85.63
PUM1	ENSG00000134644	16.7752	83.6153	3.03415	0.00278947	0.0376905	-1.94924	60.19	40.35	27.72	48.93	62.27	39.05	32
ADGRV1	ENSG00000164199	6.30794	28.8171	3.03327	0.00279717	0.0377534	-1.942	62.59	48.76	62.91	32.96	21.56	30.23	47.32
APOBEC3C	ENSG00000244509	26.793	90.4762	3.03267	0.0028025	0.0377636	-1.93568	71.29	51.3	60.33	72.61	50.6	50.78	46.72
AHNAK	ENSG00000124942	-639.171	1840.14	-3.02974	0.00282835	0.0380192	-1.96482	60.47	79.91	80.44	69.81	70.69	73.29	66.06
EFCAB2	ENSG00000203666	5.64027	12.5601	3.0293	0.0028323	0.0380409	-1.929	45.7	24.43	45.89	34.1	42.94	37.94	46.62
C8orf33	ENSG00000182307	-4.5289	27.1351	-3.0286	0.00283854	0.0380504	-1.95593	5.694	27.96	37.9	13.75	14.48	23.38	9.952
SERF1A	ENSG00000205572	-4.06303	11.0121	-3.02853	0.00283915	0.0380504	-1.957	35.63	41.23	56.26	15.06	8.798	27.08	17.36
ADCK2	ENSG00000133597	-4.09438	13.0461	-3.02755	0.00284789	0.0381275	-1.9633	5.719	44.19	50.35	61.77	68.5	52.74	31.2
EHBP1L1	ENSG00000173442	45.0103	159.779	3.02744	0.00284889	0.0381275	-1.94873	57.62	27.2	33.35	17.66	20.25	31.64	32.27
PCYT2	ENSG00000185813	-4.51846	13.3547	-3.02696	0.0028531	0.0381549	-1.96792	74.36	54.06	55.57	77.5	77.65	73.8	64.06
FIBP	ENSG00000172500	4.21388	19.6563	3.02602	0.00286154	0.038186	-1.95396	55.35	54.51	56.62	60.09	49.37	52.92	47.41
RCOR1	ENSG00000089902	21.6492	64.7472	3.02589	0.00286271	0.038186	-1.96195	84.12	48.88	46.57	80.75	81.87	55.24	33.6
ZNF407	ENSG00000215421	12.6004	60.3815	3.02541	0.00286702	0.038204	-1.9692	22.89	13.25	12.34	21	23.24	8.037	7.15
ATP6V0D1	ENSG00000159720	38.802	96.674	3.02535	0.00286758	0.038204	-1.97417	83.44	68.78	74.45	84.18	77.91	75.53	65.44
SPATA1	ENSG00000122432	1.92799	4.32539	3.02504	0.00287038	0.0382208	-1.95832	3.93	31.24	22.66	16.41	16.4	30.54	19.39
MYO9B	ENSG00000099331	55.9507	238.049	3.02436	0.0028765	0.0382817	-1.96194	69.09	59.25	60.74	48.47	48.1	32.7	35.6
NEU1	ENSG00000204386	8.52602	35.4411	3.02339	0.00288528	0.0383258	-1.97643	51.19	66	61.81	90.3	96.61	88.74	90.52
TMEM267	ENSG00000151881	-2.44944	9.02056	-3.02331	0.002886	0.0383258	-1.97634	28.1	8.697	15.62	7.901	7.16	8.727	9.1
ANKRD39	ENSG00000213337	-4.16293	16.0589	-3.02255	0.00289292	0.0383971	-1.97668	35.74	18.94	25.78	20.82	24.47	10.45	27.26
TMEM243	ENSG00000135185	-5.63426	25.1557	-3.02224	0.00289567	0.038413	-1.97139	30.29	11.25	13.61	9.831	9.186	14.3	39.39
KDM5C	ENSG00000126012	19.4243	104.929	3.02195	0.00289829	0.0384272	-1.97724	91.84	79.47	84.38	93.42	94.6	84.6	76.24
PLEKHA2	ENSG00000169499	45.9044	190.349	3.02097	0.00290728	0.0384762	-1.96766	25.17	49.53	32.76	58.7	73.18	67.58	47.99
DIP2B	ENSG00000066084	39.8731	121.793	3.02035	0.0029129	0.0385177	-1.96117	56.23	30.2	31.18	37.9	46.98	33.37	26.57
UPK3B	ENSG00000243566	1.11219	1.60106	3.02012	0.00291494	0.0385242	-1.98299	12.53	13.66	25.93	18.65	12.12	9.826	35.22
GPR89A	ENSG00000188092	-6.32855	17.9253	-3.01978	0.00291806	0.0385448	-1.98398	57.53	8.692	38.87	50.74	54.69	27.39	29.79
GPR89B	ENSG00000188092	-6.32855	17.9253	-3.01978	0.00291806	0.0385448	-1.98398	74.24	42.62	60.88	66.64	66.78	54.8	50.08
RAB36	ENSG00000100228	4.21657	19.4802	3.01906	0.00292472	0.0385754	-1.98612	27.93	10.2	19.2	20.62	30.72	16.12	49.9
RAI1	ENSG00000108557	-9.00445	32.3601	-3.01902	0.00292505	0.0385754	-1.98359	69.8	59.8	56.22	41.06	41.26	42.36	26.94
C4BPB	ENSG00000123843	1.93941	6.52161	3.0182	0.0029326	0.0386544	-1.99243	67.52	63.04	68.57	59.04	50.89	69.28	93.39
DIDO1	ENSG00000101191	-16.0088	165.533	-3.0177	0.00293711	0.0386728	-1.98896	41.64	26.05	17.02	63.1	66.01	49.39	25.35
[truncated: 263 more rows]

## Sheet: PTB
Gene	ENSEMBL	logFC	AveExpr	t	P.Value	adj.P.Val	B	Tclin	Tier 1	Tclin & Tier 1	Tclin & Tchem	Tchem	Tier 1 & 2	Tier 1 & 2 & 3A
[truncated: 7,801 more rows]

[truncated: 4 more sheets: DrugnomeAI-generic_model-percen, Covid Severity molecules, RSV-LRTI_molecules, PTB_molecules]
