# Supplementary material for: Immune transcriptomic differences in paediatric patients with SARS-CoV-2 compared to other lower respiratory tract infections
Source: bioRxiv. 2025 Nov 7:2025.11.07.687132. Preprint. [Version 1] doi: 10.1101/2025.11.07.687132 (PMC12637703; doi:10.1101/2025.11.07.687132)
Supplement: Supplement 11 [file media-11.zip]

Archive with 2 entries (2 files):
- Supplementary  file 1 Modules_Network_analysis.cys
- __MACOSX/._Supplementary  file 1 Modules_Network_analysis.cys
